# Supplementary material for: Environmental Interactions and Epistasis Are Revealed in the Proteomic Responses to Complex Stimuli
Source: PLoS One. 2015 Aug 6;10(8):e0134099. doi: 10.1371/journal.pone.0134099 (PMC4527715; doi:10.1371/journal.pone.0134099)
Supplement: S1 Table — (TXT) [file pone.0134099.s005.txt]

Sequence.Name	Sequence.Id	Chromosome	Start	End	HT_Rep_1	HT_Rep_2	HT_Rep_3	G_Rep_1	G_Rep_2	G_Rep_3	HTandG_Rep_1	HTandG_Rep_2	HTandG_Rep_3	p.overall	beta.grp1	se.grp1	p.grp1	beta.grp2	se.grp2	p.grp2	beta.grp3	se.grp3	p.grp3	adjOverAllPVal	adjGrp1PVal	adjGrp2PVal	adjGrp3PVal	intLabel	averagedEstimate	SE	TSTAT	pValEpi	epi
AAP1	YHR047C	chrviii	201310	198740	0.2	-0.02	0.08	-0.68	-0.97	-0.72	0.64	0.26	0.05	0.00230597044781965	0.0866666666666667	0.118446737522102	0.491933272407183	-0.79	0.118446737522102	0.000549802983684821	0.316666666666667	0.118446737522102	0.036854420299004	0.00318867130173281	0.555062723829897	0.00102074976253835	0.0464166482684753	Discordance	-0.703333333333333	0.205155767379056	-4.9718319549623	0.0130917451451167	Epistasis
AAT2	YLR027C	chrxii	198085	196829	0.3	0.01	0.11	0.39	0.35	0.16	0.77	0.35	0.62	0.00273704403484856	0.14	0.0955103252126294	0.19305506332629	0.3	0.0955103252126294	0.0200418743877073	0.58	0.0955103252126294	0.000905428654027284	0.00367568449636723	0.248518396436605	0.0256580040238231	0.00156270278806191	G_Dominant	0.44	0.165428735915701	-0.846285859739273	0.324053383953721	No Epistasis
ABF2	YMR072W	chrxiii	411569	412120	-0.78	-0.88	-1	0.64	0.74	0.54	0.69	1.17	0.98	3.39888796377744e-05	-0.886666666666667	0.094614226477057	8.37678269082548e-05	0.64	0.094614226477057	0.000509651182732089	0.946666666666667	0.094614226477057	5.77371025859634e-05	8.56152319524479e-05	0.00036826233338912	0.000965436793305502	0.000150309998910944	G_Dominant	-0.246666666666667	0.163876647377091	-7.28189984621417	0.00559921790865355	Epistasis
ABP1	YCR088W	chriii	265068	266846	-0.42	-0.53	-0.55	0.16	0.17	0.1	0.65	0.21	0.7	0.00147765669261568	-0.5	0.0937095591787811	0.00176862036936021	0.143333333333333	0.0937095591787811	0.17699891877008	0.52	0.0937095591787811	0.00144735869425142	0.0021057737576725	0.00410038354289482	0.200197806181692	0.00235006673003889	Discordance	-0.356666666666667	0.162309717652531	-5.40119642462452	0.0107742118162507	Epistasis
ACB1	YGR037C	chrvii	559994	559731	0.21	0.18	0.39	0.08	-0.18	-0.1	-0.1	0.52	0.13	0.160403776357016	0.26	0.119660012195046	0.0727780546230275	-0.0666666666666667	0.119660012195046	0.597589252507871	0.183333333333333	0.119660012195046	0.176378525019268	0.16797339276937	0.108353269822143	0.613384563146846	0.201946910710022	Non-responsive	0.193333333333333	0.207257220756131	0.0482492236628358	0.664453640898395	No Epistasis
ACC1	YNR016C	chrxiv	661374	654673	0.33	0.24	0.26	1.07	0.2	0.26	0.58	0.68	0.87	0.0102011259830732	0.276666666666667	0.169978212111413	0.15472100979634	0.51	0.169978212111413	0.0239962853816651	0.71	0.169978212111413	0.00583288297628102	0.0120347460964864	0.20517325725103	0.0302223486158269	0.00828696178947242	G_Dominant	0.786666666666667	0.294410899556687	0.260407025630196	0.753047374591084	No Epistasis
ACO1	YLR304C	chrxii	737548	735212	-0.12	-0.34	-0.25	1.33	1.28	1.21	1.08	1.28	1.41	1.49918620023444e-06	-0.236666666666667	0.0695221787153806	0.0144213614821857	1.27333333333333	0.0695221787153806	1.70677632477282e-06	1.25666666666667	0.0695221787153806	1.84490364880727e-06	9.07299700401622e-06	0.0266361147091796	1.42965507479829e-05	1.37118150593466e-05	G_Dominant	1.03666666666666	0.120415945787923	-1.82700055678234	0.122729128986744	No Epistasis
ACO2	YJL200C	chrx	58813	56444	0.26	0.05	0.3	0.96	0.99	0.94	0.84	1.21	1.16	1.32137162552931e-05	0.203333333333333	0.0809435102516061	0.0457768260473726	0.963333333333333	0.0809435102516061	2.13017173409696e-05	1.07	0.0809435102516061	1.15768495332449e-05	4.05104722037275e-05	0.0711066697935854	7.12367225365428e-05	4.3158495059937e-05	G_Dominant	1.16666666666667	0.140198272298754	0.689499699829932	0.895241035778952	No Epistasis
ACS2	YLR153C	chrxii	447575	445524	-0.16	-0.21	-0.09	-0.29	-0.43	-0.46	-0.51	-0.54	-0.27	0.000398143060570861	-0.153333333333333	0.0612523620103899	0.0463206920330884	-0.393333333333333	0.0612523620103899	0.000673510153490775	-0.44	0.0612523620103899	0.000367917083231877	0.000652282780737131	0.0717124335130206	0.00119336780048175	0.000717361342201066	G_Dominant	-0.546666666666666	0.106092203085597	-1.0054147577707	0.278388223482195	No Epistasis
ACT1	YFL039C	chrvi	54377	53260	0.23	0.05	0.06	0.29	0.26	0.23	0.56	0.53	0.41	8.4698497170341e-05	0.113333333333333	0.0440117829340852	0.0420473764972347	0.26	0.0440117829340852	0.00104628695034194	0.5	0.0440117829340852	2.78653565172704e-05	0.000173111840707802	0.0661098710217605	0.00172286119738284	8.59950737552848e-05	G_Dominant	0.373333333333333	0.0762306441735284	-1.66162398389718	0.143577949526968	No Epistasis
ADE1	YAR015W	chri	169375	170295	-1.54	-1.79	-1.75	-1.27	-1.28	-1.01	-1.16	-1.25	-1.09	3.90241925004445e-07	-1.69333333333333	0.072953562094131	4.19276276441342e-07	-1.18666666666667	0.072953562094131	3.43589232620106e-06	-1.16666666666667	0.072953562094131	3.79714307095804e-06	4.43543261102613e-06	1.62994401203899e-05	2.13483443201293e-05	2.16438357888588e-05	Non-specific Response	-2.88	0.126359276140166	-13.559220863475	0.00216097497528307	Epistasis
ADE12	YNL220W	chrxiv	234413	235714	-0.57	-0.74	-0.76	-1.6	-1.56	-1.33	-1.16	-0.88	-0.85	2.98079238931959e-06	-0.69	0.0825743211810944	0.000159662289647251	-1.49666666666667	0.0825743211810944	1.8154544443978e-06	-0.963333333333334	0.0825743211810944	2.39059706912194e-05	1.438329680854e-05	0.00060002118528725	1.42965507479829e-05	7.73266044219795e-05	Non-specific Response	-2.18666666666667	0.143022919686166	-8.55340763576693	0.00438724896957008	Epistasis
ADE13	YLR359W	chrxii	844282	845730	-1.23	-1.5	-1.37	-1.31	-1.48	-1.39	-0.93	-1.28	-1.43	3.22153152990711e-06	-1.36666666666667	0.100719632864921	9.94122685698355e-06	-1.39333333333333	0.100719632864921	8.8807840762426e-06	-1.21333333333333	0.100719632864921	1.98563219464254e-05	1.50123369293671e-05	9.80202626986319e-05	3.70313782706261e-05	6.60931859073874e-05	Non-specific Response	-2.76	0.174451521441727	-8.86588236023673	0.00408398804541212	Epistasis
ADE16	YLR028C	chrxii	201315	199540	-0.51	-0.6	-0.62	-0.34	-0.52	-0.43	-0.78	-0.95	-1.06	7.24348948476955e-06	-0.576666666666667	0.0590981606532098	6.66006111581673e-05	-0.43	0.0590981606532098	0.000343066820186565	-0.93	0.0590981606532098	4.17397185888709e-06	2.39719693370816e-05	0.000316692702037816	0.00070118043073219	2.24033716862626e-05	Non-specific Response	-1.00666666666667	0.102361016885227	-0.748983050379715	0.35524153272113	No Epistasis
ADE17	YMR120C	chrxiii	509280	507502	-1.75	-1.91	-2	-2.79	-2.86	-2.92	-1.23	-1.34	-1.24	3.74940604843845e-09	-1.88666666666667	0.0516039045321474	2.79332824092482e-08	-2.85666666666667	0.0516039045321474	2.33352141256208e-09	-1.27	0.0516039045321474	2.96031323366995e-07	3.5090330545847e-07	3.25422740067742e-06	4.73311244807401e-07	4.31095614653186e-06	Non-specific Response	-4.74333333333334	0.0893805845186132	-38.8600427267292	0.00061035038286486	Epistasis
ADE3	YGR204W	chrvii	905934	908774	-0.43	-0.74	-0.56	-1.11	-1.22	-1.12	-0.23	-0.7	-0.31	7.22410260097835e-05	-0.576666666666667	0.100646061172952	0.00122678677073243	-1.15	0.100646061172952	2.69553540276266e-05	-0.413333333333333	0.100646061172952	0.00630898005075336	0.000153718347582462	0.00305712639123696	8.48729390329324e-05	0.00890904455651838	Non-specific Response	-1.72666666666667	0.174324091533238	-7.53386018984601	0.00528487610090358	Epistasis
ADE5,7	YGL234W	chrvii	56482	58890	-0.64	-0.78	-0.66	-0.73	-0.92	-0.84	-0.67	-0.76	-0.67	7.4638411325727e-07	-0.693333333333333	0.0441378312578694	4.21813082123195e-06	-0.83	0.0441378312578694	1.46054884297998e-06	-0.7	0.0441378312578694	3.98747277148079e-06	5.7969166129648e-06	5.43308866283268e-05	1.36123152165734e-05	2.18607330765888e-05	Non-specific Response	-1.52333333333333	0.0764489662745315	-10.7697117888646	0.00256061650050168	Epistasis
ADE6	YGR061C	chrvii	615965	611889	-0.83	-0.95	-0.76	-1.06	-1.37	-1.21	-1.02	-0.88	-1.28	7.00236964007902e-06	-0.846666666666667	0.0909619375017599	8.70533522323654e-05	-1.21333333333333	0.0909619375017599	1.09838824920617e-05	-1.06	0.0909619375017599	2.40608533072683e-05	2.34755701602649e-05	0.000370206104876569	4.23015639776922e-05	7.73266044219795e-05	Non-specific Response	-2.06	0.157550697307953	-6.34716327561134	0.00728134655354768	Epistasis
ADH1	YOL086C	chrxv	160594	159548	0.11	0.14	0.14	-0.79	-0.45	-0.37	0.12	0.21	-0.02	0.00345009685385715	0.13	0.0839753050119608	0.172572348783325	-0.536666666666667	0.0839753050119608	0.000690959216563172	0.103333333333333	0.0839753050119608	0.26455177939426	0.00452885953210544	0.223385318147304	0.00121504526384316	0.297062961922229	Suppression	-0.406666666666667	0.145449494861809	-3.50637175113291	0.0281338916720319	Epistasis
ADH2	YMR303C	chrxiii	874337	873291	0.1	-0.05	0.05	2	1.6	1.85	1.36	1.43	1.47	5.20212739763971e-07	0.0333333333333333	0.0743614794744538	0.669697652173965	1.81666666666667	0.0743614794744538	3.09268390652159e-07	1.42	0.0743614794744538	1.33368352083252e-06	4.87077726803976e-06	0.71577776585566	5.55270000514064e-06	1.12999367401446e-05	G_Dominant	1.85	0.128797860575744	3.33856477178925	0.999988196770696	No Epistasis
ADH3	YMR083W	chrxiii	434788	435915	0.29	0.13	0.26	0.37	0.17	0.23	0.64	0.68	0.63	2.40547963208154e-05	0.226666666666667	0.0452973713569767	0.00244267108164348	0.256666666666667	0.0452973713569767	0.00129952559565443	0.65	0.0452973713569767	7.16977967520572e-06	6.44226154339079e-05	0.00547252271175895	0.00210270460963529	3.12253955948212e-05	Non-specific Response	0.483333333333334	0.0784573486395988	-2.12429644331043	0.090728804556619	No Epistasis
ADH6	YMR318C	chrxiii	912143	911061	0.88	0.67	0.85	-0.2	-0.44	-0.36	0.16	0.33	0.01	0.000180279536252337	0.8	0.0770762008712206	4.68226222908389e-05	-0.333333333333333	0.0770762008712206	0.00495710532666599	0.166666666666667	0.0770762008712206	0.073835818224284	0.000329452015268977	0.000241051435338146	0.00710772640685031	0.0893701072532892	Suppression	0.466666666666667	0.133499895963339	2.24719276247515	0.999988196770696	No Epistasis
ADO1	YJR105W	chrx	623581	624603	0.38	0.17	0.31	-0.11	-0.24	-0.36	0.13	0.34	0.1	0.00623455872594526	0.286666666666667	0.0700528900717694	0.00641376237175812	-0.236666666666667	0.0700528900717694	0.0148871783419891	0.19	0.0700528900717694	0.0350018894963637	0.00762547077766533	0.0129385855638064	0.0197647438956323	0.0443230448513736	HT_Dominant	0.05	0.121335164821342	-1.15382873716899	0.239759043958327	No Epistasis
AHP1	YLR109W	chrxii	368781	369311	1.14	1.07	1.05	-0.34	-1.08	-0.8	0.61	-0.2	-0.07	0.00297956794355814	1.08666666666667	0.191794643265095	0.00130009186059539	-0.74	0.191794643265095	0.00837887991960333	0.113333333333333	0.191794643265095	0.576147775876182	0.00396893650387121	0.00315543128665339	0.011450316840279	0.607431818005206	Suppression	0.34666666666667	0.332198066754692	0.702392207193786	0.897318535673714	No Epistasis
ALA1	YOR335C	chrxv	949109	946233	-0.1	-0.36	-0.23	-0.3	-0.54	-0.5	-0.44	-0.54	-0.42	0.000277492208301052	-0.23	0.0646070744893629	0.0119274224906344	-0.446666666666667	0.0646070744893629	0.000452970983916052	-0.466666666666667	0.0646070744893629	0.00035700693603709	0.0004807114091758	0.0225027485045977	0.000868660405369877	0.00071096253074053	Non-specific Response	-0.676666666666667	0.111902735543964	-1.87662972651367	0.116763033184683	No Epistasis
ALD4	YOR374W	chrxv	1039840	1041399	0.94	0.91	0.94	3.29	2.9	2.87	2.91	2.85	3.03	2.58376595148708e-08	0.93	0.0840634680861232	3.24680696796997e-05	3.02	0.0840634680861232	3.10183029821318e-08	2.93	0.0840634680861232	3.71642110079895e-08	1.09952680387999e-06	0.000189126505884251	1.6060587988526e-06	1.18436482337564e-06	Non-specific Response	3.95	0.14560219778561	7.00538876138315	0.999988196770696	No Epistasis
ALD5	YER073W	chrv	304030	305592	0.18	-0.03	-0.03	3.89	3.4	3.55	3.15	3.09	3.3	3.69502778179945e-08	0.04	0.0996846880771416	0.702125213702581	3.61333333333333	0.0996846880771416	2.94057235263972e-08	3.18	0.0996846880771416	6.30680644021553e-08	1.32452534332196e-06	0.745308313406384	1.6060587988526e-06	1.54682726375812e-06	G_Dominant	3.65333333333333	0.172658944486265	2.74143534666971	0.999988196770696	No Epistasis
ALD6	YPL061W	chrxvi	432588	434090	0.88	0.5	0.65	0.51	0.78	0.68	0.1	0.44	0.26	0.000360835062021216	0.676666666666667	0.0967241208569794	0.000424850588725612	0.656666666666667	0.0967241208569794	0.000499710760917667	0.266666666666667	0.0967241208569794	0.0329854650575308	0.000598395512106358	0.00132872734460493	0.000950470263622991	0.0418834515444397	Non-specific Response	1.33333333333333	0.167531091641721	6.36697735455471	0.999988196770696	No Epistasis
ANB1	YJR047C	chrx	525381	524908	0.04	0.01	0.03	0.37	0.41	0.33	0.43	0.12	0.06	0.0049092522575376	0.0266666666666667	0.0677139954897449	0.707333319494557	0.37	0.0677139954897449	0.00156645844288979	0.203333333333333	0.0677139954897449	0.0239208151946668	0.00619976030355697	0.749130288373781	0.00245781021679004	0.0306239007711943	G_Dominant	0.396666666666667	0.117284080571728	1.6484192261293	0.999988196770696	No Epistasis
APE2	YKL157W	chrxi	154991	155271	-0.41	-0.43	-0.53	0.25	0.06	0.1	0.55	0.37	0.21	0.000801489244169259	-0.456666666666667	0.0692017983067556	0.000582128466450341	0.136666666666667	0.0692017983067556	0.0956979562447662	0.376666666666667	0.0692017983067556	0.00159782446657044	0.00122056858752573	0.00162438242734047	0.111488119025153	0.00254124983420418	Discordance	-0.32	0.119861030642435	-5.81228663672132	0.00923716872803789	Epistasis
APE3	YBR286W	chrii	774700	776313	0.15	0.19	0.12	0.34	-0.08	0.39	0.14	-0.35	-0.04	0.248008011977286	0.153333333333333	0.119861030642435	0.248048303892431	0.216666666666667	0.119861030642435	0.120667308554569	-0.0833333333333333	0.119861030642435	0.512911001383041	0.255125239694073	0.3057949989785	0.138159621096878	0.548203042762608	Non-responsive	0.37	0.207605394920267	2.18362983056119	0.999988196770696	No Epistasis
ARA1	YBR149W	chrii	539987	541021	0.17	0.01	0.26	0.87	0.84	0.8	0.76	0.93	0.76	4.5135426359371e-06	0.146666666666667	0.0546707315561891	0.0364036091790824	0.836666666666667	0.0546707315561891	4.91667094804017e-06	0.816666666666667	0.0546707315561891	5.66637204116699e-06	1.84500953363745e-05	0.0584968340601807	2.57434681099631e-05	2.69441772569777e-05	G_Dominant	0.983333333333334	0.0946924847422786	1.76008335952191	0.999988196770696	No Epistasis
ARB1	YER036C	chrv	225199	223367	0.25	0.03	0.06	-0.01	0.35	0.02	-0.49	0.87	-1.19	0.851238899677866	0.113333333333333	0.357667339752913	0.762079180172994	0.12	0.357667339752913	0.74866295206347	-0.27	0.357667339752913	0.478886982782752	0.851238899677866	0.796253134440841	0.76008046985093	0.513014560866121	Non-responsive	0.233333333333333	0.619498004660045	0.8124858022901	0.907166078931537	No Epistasis
ARC1	YGL105W	chrvii	307437	308567	0.19	0.06	0.14	-0.29	-0.54	-0.41	-0.07	0.12	-0.04	0.00194175311263659	0.13	0.0580867805449233	0.0665269809958579	-0.413333333333333	0.0580867805449233	0.000387363702560232	0.00333333333333332	0.0580867805449233	0.956101557248717	0.00271728813960556	0.100654458259967	0.000761651837101553	0.956101557248717	Suppression	-0.283333333333333	0.100609255151911	-2.84930711626705	0.0458381254429992	Epistasis
ARF2	YDL137W	chriv	216529	217074	0.15	0.04	0.16	-0.04	-0.11	-0.1	0.19	-0.04	0.09	0.0633228103389943	0.116666666666667	0.0461479103495449	0.0447942598916451	-0.0833333333333334	0.0461479103495449	0.120978770822991	0.08	0.0461479103495449	0.133696086749132	0.0683065500416003	0.0698131274565439	0.138176733341946	0.155367522257096	Non-responsive	0.0333333333333336	0.0799305253885454	-0.583840359359805	0.412051425169695	No Epistasis
ARO1	YDR127W	chriv	704484	709250	-0.22	-0.32	-0.31	0.37	0.06	0.18	0.56	0.23	0.43	0.00305648603158553	-0.283333333333333	0.0782446306287034	0.0110822755530605	0.203333333333333	0.0782446306287034	0.0407339770782871	0.406666666666667	0.0782446306287034	0.00201997140728918	0.00404637071226948	0.0210789404396987	0.0499527192591626	0.00315874723421731	G_Dominant	-0.08	0.135523675668374	-3.59100846598596	0.0272237560813114	Epistasis
ARO2	YGL148W	chrvii	226399	227529	0.35	0.19	0.21	-0.48	-0.35	-0.5	-0.14	-0.27	-0.44	0.000656646353393345	0.25	0.0640023147729541	0.00792789279848469	-0.443333333333333	0.0640023147729541	0.000448301611223263	-0.283333333333333	0.0640023147729541	0.00443775986606287	0.00101323576384536	0.0155226808575373	0.0008632584745043	0.00642234812914689	G_Dominant	-0.193333333333333	0.110855260988773	0.811869452087756	0.907166078931537	No Epistasis
ARO4	YBR249C	chrii	717994	716882	0.03	-0.36	-0.22	0.19	0.1	0.13	0.25	0.77	-0.06	0.195032896037899	-0.183333333333333	0.155289454937593	0.282441798231697	0.14	0.155289454937593	0.402037918892506	0.32	0.155289454937593	0.0849778540272138	0.201519577724304	0.341864618119405	0.423868032135538	0.10153764096585	Non-responsive	-0.043333333333333	0.268969225831589	-1.35083607505652	0.192695511683169	No Epistasis
ARO7	YPR060C	chrxvi	675631	674861	0.75	0.49	0.58	0.11	-0.35	0.01	2.67	1.75	1.68	0.000325651137623292	0.606666666666667	0.205804653872442	0.0256868857005115	-0.0766666666666667	0.205804653872442	0.722308828054104	2.03333333333333	0.205804653872442	6.20479665384763e-05	0.000547846318167704	0.0431855964840676	0.736533728387773	0.000158256015995862	HT_Dominant	0.53	0.356464116941196	-4.21734828805034	0.0191785359312554	Epistasis
ARO8	YGL202W	chrvii	116059	117561	-0.13	-0.29	-0.15	-0.22	-0.32	-0.36	-0.02	-0.22	0.09	0.00883599236205423	-0.19	0.0645497224367903	0.0258310691648959	-0.3	0.0645497224367903	0.00351256381324012	-0.05	0.0645497224367903	0.467994445724359	0.0106123001049414	0.0431855964840676	0.00514734194015691	0.502500948634911	Suppression	-0.49	0.11180339887499	-3.93547964039963	0.0219153260020637	Epistasis
ARO9	YHR137W	chrviii	375709	377250	0.6	0.54	0.63	2.06	1.74	1.9	1.29	0.8	0.63	1.69546199505048e-05	0.59	0.12698789676944	0.00351795095974837	1.9	0.12698789676944	5.61297944342776e-06	0.906666666666667	0.12698789676944	0.000380328502705598	4.81759322983856e-05	0.00748568560384813	2.76581640441623e-05	0.000726345512878366	Non-specific Response	2.49	0.219949489150982	7.19862246302592	0.999988196770696	No Epistasis
ARP3	YJR065C	chrx	559158	557809	0.14	-0.09	0.18	0.51	0.33	0.58	0.13	-0.1	0.69	0.0624445904273416	0.0766666666666667	0.150172740042432	0.627917980714309	0.473333333333333	0.150172740042432	0.0197663674985567	0.24	0.150172740042432	0.16112268839733	0.0678302544035925	0.682074076953072	0.0253750062102684	0.186310602464406	Non-responsive	0.55	0.260106815665325	1.19181805831213	0.980901638150237	No Epistasis
ASC1	YMR116C	chrxiii	499878	499456	-0.64	-0.71	-0.7	-0.85	-0.99	-0.84	-0.61	-1.12	-0.64	6.38184477756542e-05	-0.683333333333333	0.100203496649272	0.000487812866447973	-0.893333333333334	0.100203496649272	0.000111039382606446	-0.79	0.100203496649272	0.000220628991649238	0.000140063286109012	0.00142987641139921	0.00026535565279284	0.00045093469345853	Non-specific Response	-1.57666666666667	0.173557547292597	-4.53259843169161	0.0166192352871029	Epistasis
ASN1	YPR145W	chrxvi	822620	824338	0.09	-0.36	-0.21	-1.37	-1.51	-1.42	-0.78	-0.98	-0.88	8.141984708513e-06	-0.16	0.0866239210824801	0.11425397383626	-1.43333333333333	0.0866239210824801	3.10690240899029e-06	-0.88	0.0866239210824801	5.29377242727923e-05	2.59874306449798e-05	0.159886942365457	2.09389172718105e-05	0.000140164656313189	G_Dominant	-1.59333333333333	0.150037032465692	-4.7543817790214	0.0145698967865646	Epistasis
ATP1	YBL099W	chrii	37053	38690	0.06	-0.07	0.04	0.69	0.56	0.61	1.58	1.54	1.7	1.03057900081622e-07	0.01	0.0423390197405725	0.821142429469524	0.62	0.0423390197405725	6.36689487853095e-06	1.60666666666667	0.0423390197405725	2.23590564234171e-08	1.92099925752143e-06	0.846576044541589	2.93759704296576e-05	1.09560944798038e-06	G_Dominant	0.63	0.0733333333333332	-13.3181818181819	0.00216097497528307	Epistasis
ATP16	YDL004W	chriv	443029	443511	-0.39	-0.32	-0.24	-0.04	-0.26	-0.2	0.61	0.36	0.86	0.00195293033741111	-0.316666666666667	0.0949073622402783	0.0156779672070924	-0.166666666666667	0.0949073622402783	0.129592806901605	0.61	0.0949073622402783	0.000670276738780555	0.0027247471174658	0.0282082344343825	0.147293287844263	0.00119973016745159	Discordance	-0.483333333333334	0.164384373412506	-6.65107826636127	0.00657667421670916	Epistasis
ATP2	YJR121W	chrx	647607	649142	0.07	-0.18	0.03	0.68	0.63	0.63	1.96	1.81	1.82	1.88336102965345e-07	-0.0266666666666667	0.0536449231314369	0.636808644326146	0.646666666666667	0.0536449231314369	1.97807746016816e-05	1.86333333333333	0.0536449231314369	3.79381777154089e-08	2.58131247005443e-06	0.685341404748231	6.77782423851737e-05	1.18436482337564e-06	G_Dominant	0.62	0.0929157324317756	-13.3813004621823	0.00216097497528307	Epistasis
ATP3	YBR039W	chrii	315575	316510	-0.41	-1.04	-0.37	0.66	0.45	0.41	0.96	1.26	0.78	0.00117382570005959	-0.606666666666667	0.155658695965338	0.00800782911871097	0.506666666666667	0.155658695965338	0.0173575336525592	1	0.155658695965338	0.000671951874903143	0.00171474224522812	0.0156135915034281	0.0225938845868508	0.00119973016745159	G_Dominant	-0.1	0.269608770051882	-4.07998597296491	0.0200299790101214	Epistasis
ATP5	YDR298C	chriv	1058814	1058176	-0.37	-0.11	-0.04	0.76	1.04	0.85	1.16	1.42	1.53	2.03055229253912e-05	-0.173333333333333	0.0981872738227351	0.127947458763035	0.883333333333333	0.0981872738227351	0.000105508245724115	1.37	0.0981872738227351	8.44684305681644e-06	5.53355186153936e-05	0.173909384834962	0.000253437332512565	3.54615213015897e-05	G_Dominant	0.71	0.170065346917655	-3.88086116285389	0.0226993457222911	Epistasis
BCY1	YIL033C	chrix	291669	290419	0.27	0.18	0.11	0.73	0.61	0.66	0.99	0.86	0.92	7.83211741331777e-07	0.186666666666667	0.0398608691436713	0.00338551742123411	0.666666666666667	0.0398608691436713	2.91696058118731e-06	0.923333333333334	0.0398608691436713	4.24379381554118e-07	5.9011779905835e-06	0.00727028165112947	2.02881138930341e-05	5.34488626497889e-06	Non-specific Response	0.853333333333334	0.0690410505906932	-1.01388955412906	0.276577890476341	No Epistasis
BDH1	YAL060W	chri	35155	36303	0.32	0.19	0.15	0.91	0.89	0.91	1.5	2	1.84	3.72684726311584e-06	0.22	0.0902055266435323	0.0505489143638548	0.903333333333334	0.0902055266435323	5.74540531299121e-05	1.78	0.0902055266435323	1.09836460923024e-06	1.63840643831319e-05	0.0772321117821519	0.000153948870074427	1.04456715898223e-05	G_Dominant	1.12333333333333	0.156240555270106	-4.2029207175527	0.0191785359312554	Epistasis
BFR1	YOR198C	chrxv	720065	718653	-0.64	-0.68	-0.63	-0.71	-0.87	-0.87	-0.16	-0.47	-0.35	1.35728141181242e-05	-0.65	0.0611615953089906	4.08931483444702e-05	-0.816666666666667	0.0611615953089906	1.09183897078103e-05	-0.326666666666667	0.0611615953089906	0.00175953870212904	4.13394207780776e-05	0.000221583803820036	4.23015639776922e-05	0.00277947469556655	Non-specific Response	-1.46666666666667	0.105934990547138	-10.7613168615212	0.00256061650050168	Epistasis
BMH1	YER177W	chrv	545611	546414	0.37	0.37	0.44	0.46	0.36	0.51	0.75	0.72	0.74	4.06292528230907e-07	0.393333333333333	0.0292498812913071	1.0477473512826e-05	0.443333333333333	0.0292498812913071	5.203119050906e-06	0.736666666666667	0.0292498812913071	2.58040541967642e-07	4.50791233703816e-06	9.80202626986319e-05	2.66507217516567e-05	3.89947684834805e-06	Non-specific Response	0.836666666666666	0.0506622805119023	1.97385508487929	0.999988196770696	No Epistasis
BMH2	YDR099W	chriv	653607	654428	0.35	0.34	0.42	0.53	0.44	0.6	0.79	0.73	0.76	5.17465456711753e-07	0.37	0.0320300784564435	2.53088793806028e-05	0.523333333333333	0.0320300784564435	3.34684342316748e-06	0.76	0.0320300784564435	3.67860829102718e-07	4.87077726803976e-06	0.000159839181040889	2.13483443201293e-05	5.04185724593725e-06	Non-specific Response	0.893333333333333	0.0554777232569775	2.40336707250443	0.999988196770696	No Epistasis
CAM1	YPL048W	chrxvi	464401	465648	0.19	-0.06	0.1	-0.15	-0.04	0.01	0.51	0.57	0.27	0.00466954012067916	0.0766666666666667	0.072978941660769	0.333933134274224	-0.06	0.072978941660769	0.442427334066361	0.45	0.072978941660769	0.000835336123277216	0.00592917083443185	0.399007283517406	0.462267124831669	0.00145248743823576	Discordance	0.0166666666666667	0.126403234839057	-3.42818230787428	0.0296736167392071	Epistasis
CAR1	YPL111W	chrxvi	339944	340945	1.18	0.87	0.85	1.82	1.59	1.55	1.18	0.84	0.78	6.99493435811396e-06	0.966666666666667	0.106458129484475	0.00010013021703769	1.65333333333333	0.106458129484475	4.51016992831962e-06	0.933333333333333	0.106458129484475	0.000122007379589459	2.34755701602649e-05	0.000395429501182742	2.42830497908554e-05	0.000269457056344492	Non-specific Response	2.62	0.184390889145857	9.14723430468669	0.999988196770696	No Epistasis
CAR2	YLR438W	chrxii	1012501	1013775	0.13	-0.03	0.15	2.01	1.36	1.68	2.3	2.13	2.16	2.62042227607902e-06	0.0833333333333333	0.117189305541646	0.503715010183305	1.68333333333333	0.117189305541646	7.12722951472462e-06	2.19666666666667	0.117189305541646	1.48846748715789e-06	1.31302879640089e-05	0.56200598836641	3.14738715325427e-05	1.19590663623375e-05	G_Dominant	1.76666666666666	0.202977831301844	-2.11845794805327	0.0909759455331396	No Epistasis
CCP1	YKR066C	chrxi	567198	566113	-0.3	-0.31	-0.35	0.68	0.9	0.73	-0.22	0.29	0.05	0.000741098817639149	-0.32	0.0937490740695016	0.0142594839264974	0.77	0.0937490740695016	0.0001757601294926	0.04	0.0937490740695016	0.684503836422709	0.00113230180006506	0.0264737829073617	0.00039962134327902	0.705705282683589	Suppression	0.45	0.162378159450915	2.52497011535556	0.999988196770696	No Epistasis
CCT2	YIL142W	chrix	83302	84885	-0.02	-0.23	-0.11	-0.3	-0.41	-0.46	-0.74	-0.14	-0.94	0.0144283774303278	-0.12	0.145729327992127	0.441748414327416	-0.39	0.145729327992127	0.0367219729080927	-0.606666666666667	0.145729327992127	0.00592476012072231	0.0167254325436138	0.505785653750801	0.045271003638019	0.00839190947190455	G_Dominant	-0.51	0.252410600235233	0.38297387897568	0.794547966903298	No Epistasis
CDC19	YAL038W	chri	71786	73288	0.02	-0.03	0.05	-0.7	-0.83	-0.73	-0.37	-0.64	-0.69	3.90491360930278e-05	0.0133333333333333	0.0631576510716547	0.839787610801584	-0.753333333333334	0.0631576510716547	2.10290990695667e-05	-0.566666666666667	0.0631576510716547	0.000107119314829443	9.28413133640355e-05	0.860090168425359	7.12367225365428e-05	0.000245118285832226	G_Dominant	-0.740000000000001	0.109392260542813	-1.58451185187362	0.152833116415377	No Epistasis
CDC48	YDL126C	chriv	238664	236157	0.07	0.01	-0.14	0.04	0.03	-0.1	-0.66	0.06	-0.05	0.516998941658509	-0.02	0.136720856465254	0.888488733625239	-0.01	0.136720856465254	0.944070695014871	-0.216666666666667	0.136720856465254	0.164118226524482	0.522606305450901	0.905986323565342	0.946652373009111	0.189304687030714	Non-responsive	-0.03	0.236807469852152	0.788263422531436	0.90666028847703	No Epistasis
CDC60	YPL160W	chrxvi	246990	250262	-0.22	-0.45	-0.28	-0.8	-0.93	-0.99	-0.58	-0.62	-0.43	1.29219264011915e-05	-0.316666666666667	0.0611918658356195	0.0020643933163523	-0.906666666666667	0.0611918658356195	5.9433421935585e-06	-0.543333333333333	0.0611918658356195	0.000113598765958308	3.98782629334784e-05	0.00471572198735378	2.83626350630002e-05	0.000254504927579671	Non-specific Response	-1.22333333333333	0.105987420637231	-6.41585572996888	0.00713834369931373	Epistasis
CIT1	YNR001C	chrxiv	631061	629622	-0.27	-0.44	-0.43	1.73	1.56	1.62	1.7	1.76	1.83	2.75843015320563e-08	-0.38	0.048035480713816	0.000216511684081354	1.63666666666667	0.048035480713816	4.25635566150392e-08	1.76333333333333	0.048035480713816	2.72649758455623e-08	1.09952680387999e-06	0.000764351854408416	1.80314703478257e-06	1.15504352218473e-06	G_Dominant	1.25666666666667	0.0831998931623242	-6.08975140963398	0.00818259696311213	Epistasis
CLC1	YGR167W	chrvii	832456	833157	-0.23	-0.27	-0.3	0.2	0.11	0.05	0.26	-0.16	-0.18	0.0784049403693985	-0.266666666666667	0.0873477511423713	0.0224274094097511	0.12	0.0873477511423713	0.218613939041748	-0.0266666666666667	0.0873477511423713	0.770456782252013	0.0839924188784821	0.0385652132285757	0.24430238751428	0.782206667820126	Non-responsive	-0.146666666666667	0.15129074290547	-0.793174768630619	0.3405332013709	No Epistasis
CMD1	YBR109C	chrii	458362	457919	-0.31	-0.15	-0.09	0.19	-0.02	0.14	0.25	0.15	0.14	0.0160105591831332	-0.183333333333333	0.0564374448853347	0.0175006730559899	0.103333333333333	0.0564374448853347	0.116836547733043	0.18	0.0564374448853347	0.0188512755701968	0.0184676251963863	0.0313621574925979	0.134434151218761	0.0247818505603955	Discordance	-0.08	0.097752521990768	-2.65977792393484	0.0540822887294171	No Epistasis
COF1	YLL050C	chrxii	40221	39804	0.01	-0.03	-0.05	0.19	0.04	0.05	0.38	0.41	0.31	0.000221258606611454	-0.0233333333333333	0.0343187671366233	0.521921201492607	0.0933333333333334	0.0343187671366233	0.0346611643125216	0.366666666666667	0.0343187671366233	3.96668344006827e-05	0.000392039964566303	0.580466061803234	0.0428609667576021	0.000110028243039989	G_Dominant	0.0700000000000001	0.0594418483337566	-4.9908721714192	0.0130117480079184	Epistasis
COR1	YBL045C	chrii	135516	134143	0.14	0.09	0.05	0.91	1.09	0.86	1.71	1.65	1.5	3.27013255390843e-07	0.0933333333333334	0.0561413559851546	0.147480121450063	0.953333333333334	0.0561413559851546	2.66715599960135e-06	1.62	0.0561413559851546	1.14742663177565e-07	3.90738915415725e-06	0.196921881363121	1.94202296220973e-05	2.37619982608178e-06	G_Dominant	1.04666666666667	0.0972396809720989	-5.89608406364311	0.00892929609370365	Epistasis
CPA2	YJR109C	chrx	632941	629585	0.29	0.03	0.32	-0.09	-0.84	-0.86	0.2	0.19	-0.01	0.0385824272662377	0.213333333333333	0.160589192939279	0.232323719983876	-0.596666666666667	0.160589192939279	0.00990511337327562	0.126666666666667	0.160589192939279	0.460272203008564	0.0426052395878359	0.29054143055059	0.0132257387734855	0.496497330097201	Suppression	-0.383333333333334	0.278148641317312	-1.8335520086837	0.122278548674158	No Epistasis
CPR1	YDR155C	chriv	769000	768512	0.21	0.12	0.29	0.36	0.27	0.37	-0.1	0.36	0.43	0.0245205492056477	0.206666666666667	0.101744050695123	0.0885115547518258	0.333333333333333	0.101744050695123	0.0169027746628886	0.23	0.101744050695123	0.0644972281514858	0.0276004249512846	0.127697784874151	0.022187867585651	0.0784744342521994	Suppression	0.54	0.176225865171817	1.75910613176878	0.999988196770696	No Epistasis
CPR3	YML078W	chrxiii	111002	111550	-0.1	-0.2	-0.2	0.18	0.06	0.1	0.18	0.81	0.82	0.0136907696757329	-0.166666666666667	0.12538828582536	0.23208693472088	0.113333333333333	0.12538828582536	0.400902273791916	0.603333333333333	0.12538828582536	0.00296502207831603	0.0159497466722288	0.29054143055059	0.423629160061299	0.00450065240552205	Discordance	-0.053333333333334	0.217178881723492	-3.02362118017866	0.0402328651361225	Epistasis
CPS1	YJL172W	chrx	97737	99467	0.51	0.53	0.39	0.95	0.64	0.93	0.95	1	1.27	1.87131872312887e-05	0.476666666666667	0.0852881824995355	0.00139506050504497	0.84	0.0852881824995355	6.31668342991415e-05	1.07333333333333	0.0852881824995355	1.54105608881363e-05	5.15996760342043e-05	0.00333383689923567	0.000167248549905681	5.359195055128e-05	Non-specific Response	1.31666666666667	0.147723465374402	1.64722194078384	0.999988196770696	No Epistasis
CYS3	YAL012W	chri	130799	131983	0.19	-0.1	0.09	-1.27	-1.54	-1.38	-0.71	-0.86	-0.93	4.9012713932528e-06	0.06	0.0765699873512004	0.463077535857453	-1.39666666666667	0.0765699873512004	1.74871281373501e-06	-0.833333333333333	0.0765699873512004	3.56758091372263e-05	1.96747944929054e-05	0.525046549171711	1.42965507479829e-05	0.00010199341753342	G_Dominant	-1.33666666666667	0.132623108427185	-3.79521592656444	0.0242908703814546	Epistasis
CYS4	YGR155W	chrvii	798543	800066	0.23	0.08	0.1	-0.76	-0.91	-0.9	-0.37	-0.39	-0.35	2.47459589229113e-06	0.136666666666667	0.0395343263881272	0.0135182263647978	-0.856666666666667	0.0395343263881272	6.30668226008636e-07	-0.37	0.0395343263881272	8.44000027895725e-05	1.25658463067621e-05	0.0251979739439831	7.88163732852791e-06	0.000201694365640722	G_Dominant	-0.72	0.0684754619472473	-5.11132002686796	0.0124167484669775	Epistasis
DAK1	YML070W	chrxiii	133475	135229	-0.15	-0.19	-0.21	0.43	0.14	0.21	0.39	0.18	0.15	0.00650597859502712	-0.183333333333333	0.0674399595799712	0.0347133548220356	0.26	0.0674399595799712	0.00840823433692575	0.24	0.0674399595799712	0.011945583137812	0.00793661263162994	0.0561681366217659	0.0114568339210743	0.01618209808785	G_Dominant	0.076666666666667	0.116809436452902	-1.3982888565616	0.184648305276362	No Epistasis
DED81	YHR019C	chrviii	143558	141894	-0.1	-0.33	-0.15	-0.32	-0.5	-0.43	0.04	-0.07	0.05	0.00106165451841295	-0.193333333333333	0.0550757054728611	0.0126664938046121	-0.416666666666667	0.0550757054728611	0.000277035998173875	0.00666666666666667	0.0550757054728611	0.907606945612552	0.00158567629993729	0.0238007504554405	0.000592020464096722	0.911519044516054	Suppression	-0.61	0.0953939201416947	-6.46442315978515	0.00701245082081019	Epistasis
DPS1	YLL018C	chrxii	111575	109902	0.2	0.08	0.1	0.32	0.25	0.26	0.72	0.43	0.75	0.00022792226913063	0.126666666666667	0.0639444203108363	0.0949071875577903	0.276666666666667	0.0639444203108363	0.00494657979799722	0.633333333333333	0.0639444203108363	6.11781975855598e-05	0.000402317338692703	0.136082305852093	0.00710772640685031	0.000157508508700944	G_Dominant	0.403333333333334	0.110754984838908	-2.07665596572951	0.0946451000460905	No Epistasis
DUG1	YFR044C	chrvi	241437	239992	0.18	-0.02	0.24	0.34	0.38	0.33	0.43	0.5	0.39	0.000167440227367906	0.133333333333333	0.0498144706032442	0.0367021945704597	0.35	0.0498144706032442	0.000415024391993963	0.44	0.0498144706032442	0.000116997349776921	0.000307193488005686	0.0587739610647224	0.000812610784324314	0.000260864904287298	G_Dominant	0.483333333333333	0.0862811940369652	0.502233816036062	0.839361695343374	No Epistasis
DYS1	YHR068W	chrviii	232133	233296	0.06	-0.17	-0.19	-1.17	-0.97	-1.29	-0.79	-0.81	-0.57	2.42792402849717e-05	-0.1	0.0837765988717526	0.277664517734391	-1.14333333333333	0.0837765988717526	9.61263538424463e-06	-0.723333333333333	0.0837765988717526	0.000132945357042087	6.46521484159818e-05	0.336957461625589	3.89520703396348e-05	0.000288422215120889	G_Dominant	-1.24333333333333	0.145105325731193	-3.58360382280727	0.0272237560813114	Epistasis
EDE1	YBL047C	chrii	132040	127895	-0.15	-0.16	-0.35	0.21	0.04	-0.04	-0.34	0.1	0.11	0.257631791331752	-0.22	0.102758256404336	0.0760508420777266	0.07	0.102758256404336	0.521148002695235	-0.0433333333333333	0.102758256404336	0.687933838444202	0.264441442203957	0.11215092534247	0.542086984946383	0.707675869128031	Non-responsive	-0.15	0.1779825209895	-0.599309786565836	0.406706457863203	No Epistasis
EFB1	YAL003W	chri	142174	142253	-0.19	-0.34	-0.14	-0.37	-0.39	-0.3	-0.26	-0.1	-0.15	0.000479906520006081	-0.223333333333333	0.0468646593532515	0.00310877731010722	-0.353333333333333	0.0468646593532515	0.00028231065137153	-0.17	0.0468646593532515	0.0109984343010661	0.000768510097329326	0.00670689919680539	0.000597985288814241	0.0150301184290229	Non-specific Response	-0.576666666666666	0.0811719710792396	-5.00993953035439	0.0129590642017257	Epistasis
EFT1	YOR133W	chrxv	575098	577626	-0.23	-0.42	-0.3	-0.25	-0.38	-0.28	-0.5	-0.47	-0.41	3.66787515929991e-05	-0.316666666666667	0.0421197587133886	0.000286712941175614	-0.303333333333333	0.0421197587133886	0.000362850447826106	-0.46	0.0421197587133886	3.49691465014532e-05	8.93280489858965e-05	0.000961204277695949	0.000725700895652212	0.000101215045153274	Non-specific Response	-0.62	0.072953562094131	-2.19317597944778	0.084642065031028	No Epistasis
EFT2	YDR385W	chriv	1243230	1245758	-0.23	-0.42	-0.3	-0.25	-0.38	-0.28	-0.5	-0.47	-0.41	3.66787515929991e-05	-0.316666666666667	0.0421197587133886	0.000286712941175614	-0.303333333333333	0.0421197587133886	0.000362850447826106	-0.46	0.0421197587133886	3.49691465014532e-05	8.93280489858965e-05	0.000961204277695949	0.000725700895652212	0.000101215045153274	Non-specific Response	-0.62	0.072953562094131	-2.19317597944778	0.084642065031028	No Epistasis
EGD1	YPL037C	chrxvi	481901	481428	-0.17	-0.53	-0.16	-0.05	-0.19	-0.02	0.18	-0.04	0.13	0.0571605270786959	-0.286666666666667	0.0856132561559811	0.0154501420753115	-0.0866666666666667	0.0856132561559811	0.350460210294455	0.09	0.0856132561559811	0.333633234573326	0.0622355271464306	0.0280146545023158	0.378919856142033	0.367548669766359	Non-responsive	-0.373333333333334	0.148286509463568	-3.12458183154664	0.0372902628289568	Epistasis
EGD2	YHR193C	chrviii	488236	487712	-0.03	-0.3	-0.1	-0.29	-0.33	-0.27	0.26	0.13	-0.09	0.0229451737002145	-0.143333333333333	0.0759141815668388	0.107936524572969	-0.296666666666667	0.0759141815668388	0.00791133505416865	0.1	0.0759141815668388	0.235813098681546	0.0259525508356795	0.151958974172216	0.0108751685405386	0.266074828052301	Suppression	-0.44	0.131487219488774	-4.10686302516349	0.019778142979404	Epistasis
EMI2	YDR516C	chriv	1476476	1474974	-0.17	-0.16	-0.26	0.94	0.76	0.87	2.22	1.54	1.16	0.00034784034892299	-0.196666666666667	0.182472727541121	0.32254168412772	0.856666666666667	0.182472727541121	0.00334426428987864	1.64	0.182472727541121	0.000106089822138787	0.00057890572356469	0.388383526624076	0.00499495884321617	0.000244741866914231	G_Dominant	0.66	0.316052035096894	-3.10075522753573	0.0378176743023318	Epistasis
ENO1	YGR254W	chrvii	1000927	1002240	-0.34	-0.28	-0.26	0.24	0.25	0.3	-0.07	-0.05	-0.1	5.8479716610632e-06	-0.293333333333333	0.019436506316151	5.33570715810258e-06	0.263333333333333	0.019436506316151	1.00298688509638e-05	-0.0733333333333333	0.019436506316151	0.00925640549614337	2.16166864464382e-05	5.81098684445219e-05	3.99480246542661e-05	0.0127241444283269	HT_Dominant	-0.03	0.0336650164612069	1.28719180586967	0.989714801866779	No Epistasis
ENO2	YHR174W	chrviii	451327	452640	-0.05	-0.14	-0.08	-0.3	-0.3	-0.3	-0.52	-0.39	-0.46	5.45286996400526e-06	-0.09	0.0265274141918074	0.0146265737591466	-0.3	0.0265274141918074	2.86055136874894e-05	-0.456666666666667	0.0265274141918074	2.46048737621395e-06	2.08281754362824e-05	0.0268345802037886	8.76368048397803e-05	1.59248210738292e-05	Non-specific Response	-0.39	0.0459468291736341	1.45095250022003	0.999988196770696	No Epistasis
ERG10	YPL028W	chrxvi	498096	499292	0.08	-0.02	0.1	0.05	-0.14	-0.19	0.65	0.36	0.34	0.00514216753860676	0.0533333333333333	0.07473409653689	0.5022510437343	-0.0933333333333334	0.07473409653689	0.258228073280727	0.45	0.07473409653689	0.000946718978797563	0.00644153245427621	0.56200598836641	0.284478208389642	0.00161601115062148	Discordance	-0.0400000000000001	0.129443252259651	-3.78544258929084	0.0243639156072804	Epistasis
ERG20	YJL167W	chrx	105014	106072	0.22	-0.02	-0.1	0.22	0.09	0.13	0.03	0.1	0.02	0.187422888648258	0.0333333333333333	0.0615238586662539	0.607476856164091	0.146666666666667	0.0615238586662539	0.0544776072878731	0.05	0.0615238586662539	0.447432489545014	0.194519078196188	0.665396084884954	0.0654292912271878	0.484891953785992	Non-responsive	0.18	0.106562449087639	1.21994193182522	0.981645454456004	No Epistasis
ETR1	YBR026C	chrii	294019	292877	-0.16	-0.12	-0.12	1.45	1.25	1.28	0.99	0.52	0.98	2.39487867803984e-05	-0.133333333333333	0.0967624046981211	0.217404192729224	1.32666666666667	0.0967624046981211	9.35706477159119e-06	0.83	0.0967624046981211	0.00013791698462653	6.44226154339079e-05	0.276804245387482	3.85875414474469e-05	0.000292133249254377	G_Dominant	1.19333333333334	0.167597401199687	2.16789359937889	0.999988196770696	No Epistasis
FAA1	YOR317W	chrxv	909343	911445	-0.53	-0.52	-0.47	-0.15	-0.34	-0.05	-0.38	-0.35	-0.8	0.001782563269987	-0.506666666666667	0.0977714644426443	0.0020500454408507	-0.18	0.0977714644426443	0.115213904499932	-0.51	0.0977714644426443	0.00198338119237311	0.00251719540549679	0.00470601564254397	0.13322501115873	0.00311197183719148	HT_Dominant	-0.686666666666667	0.169345143945074	-1.04323432341212	0.269113654700363	No Epistasis
FAS2	YPL231W	chrxvi	108652	114315	-0.06	-0.15	-0.09	0.25	0.03	0.18	0.11	0.19	0.24	0.00862698141868288	-0.1	0.0459871157479442	0.0726076959644421	0.153333333333333	0.0459871157479442	0.0157231711902599	0.18	0.0459871157479442	0.00785483234711184	0.01038804480906	0.108353269822143	0.0207563676336009	0.0109591373465692	G_Dominant	0.053333333333333	0.0796520209689902	-1.59025050621101	0.152333713987094	No Epistasis
FCY1	YPR062W	chrxvi	677165	677641	-0.28	-0.17	-0.1	1	-0.57	0.38	0.72	0.64	0.31	0.241322752326098	-0.183333333333333	0.275028618039543	0.529812874128576	0.27	0.275028618039543	0.364152265984788	0.556666666666667	0.275028618039543	0.0893997455434962	0.248797350849473	0.58644370390479	0.391002202647261	0.106276228120585	Non-responsive	0.086666666666667	0.476363539979943	-0.986641421003357	0.282013721542682	No Epistasis
FPR1	YNL135C	chrxiv	372226	371882	-0.04	0.16	0.18	0.85	1.12	0.81	0.79	1.04	0.86	2.74414052766148e-05	0.1	0.0815588857933448	0.266092251174479	0.926666666666667	0.0815588857933448	2.78464136423129e-05	0.896666666666667	0.0815588857933448	3.3657415709632e-05	7.26573571528551e-05	0.324604683369914	8.7090125888039e-05	9.92680741815729e-05	G_Dominant	1.02666666666667	0.141264134002781	0.920261897456867	0.935817066866967	No Epistasis
FRS1	YLR060W	chrxii	260979	262766	-0.04	-0.17	-0.09	-0.5	-0.84	-0.78	0.1	-0.4	-0.39	0.00393278512373166	-0.1	0.114955708056689	0.417792478460889	-0.706666666666667	0.114955708056689	0.000848961829870339	-0.23	0.114955708056689	0.0923276733712906	0.00510495227760154	0.485514451278739	0.00144914363633545	0.109477597432624	Suppression	-0.806666666666667	0.19910912697424	-2.896234218039	0.0442849021243705	Epistasis
FRS2	YFL022C	chrvi	95010	93499	-0.09	-0.23	-0.19	-0.28	-0.58	-0.42	0.09	-0.03	-0.3	0.0103529977396594	-0.17	0.0866880315546201	0.0975523720971238	-0.426666666666667	0.0866880315546201	0.00265182316064682	-0.08	0.0866880315546201	0.391685489654872	0.01218307309768	0.139019588370825	0.00402524297348996	0.429471619245107	Suppression	-0.596666666666667	0.150148075060736	-3.44104755560583	0.0295679890090134	Epistasis
FUM1	YPL262W	chrxvi	47336	48802	-0.32	-0.56	-0.45	1.28	1.13	1.18	1.95	1.79	1.93	9.85209777714961e-08	-0.443333333333333	0.0556443734468839	0.000208145759708165	1.19666666666667	0.0556443734468839	6.5962200818152e-07	1.89	0.0556443734468839	4.33657075707923e-08	1.91294898506322e-06	0.000751906387782984	7.88163732852791e-06	1.18873057223466e-06	G_Dominant	0.753333333333337	0.0963788819653395	-11.7937316089166	0.00237667658507219	Epistasis
FUR1	YHR128W	chrviii	362115	362765	0.4	0.21	0.31	-0.22	-0.73	-0.28	0.38	0.45	0.47	0.0033015983128823	0.306666666666667	0.099424268592659	0.0215407941987499	-0.41	0.099424268592659	0.00619023332204454	0.433333333333333	0.099424268592659	0.00477864481958104	0.00434617179040438	0.0373775514663001	0.00861089172559032	0.00685184149515312	HT_Dominant	-0.103333333333333	0.17220788470786	-3.11638847185823	0.0374173514458255	Epistasis
GAD1	YMR250W	chrxiii	770801	772558	0.04	0.38	0.4	0.57	0.4	0.59	0.97	0.27	0.68	0.00501781061215438	0.273333333333333	0.13965566119461	0.0980758140369871	0.52	0.13965566119461	0.00981235379249569	0.64	0.13965566119461	0.00375981655923118	0.00631639672904465	0.13933941872328	0.0131882872148673	0.00552704894827044	G_Dominant	0.793333333333333	0.24189070075369	0.633895114014605	0.877966136783983	No Epistasis
GCD11	YER025W	chrv	205251	206834	-0.08	-0.14	-0.18	-0.38	-0.59	-0.43	-0.43	-0.5	-0.38	4.59006756371808e-05	-0.133333333333333	0.0449691252107735	0.0251197502413248	-0.466666666666667	0.0449691252107735	4.68703665423765e-05	-0.436666666666667	0.0449691252107735	6.84711371823848e-05	0.000107486004255911	0.042566558590754	0.000131575848245467	0.000169699911295503	Non-specific Response	-0.6	0.0778888096369862	-2.09700641330347	0.0928466790889143	No Epistasis
GDH1	YOR375C	chrxv	1043042	1041678	-0.86	-1.13	-1.06	-1.46	-1.29	-1.49	-0.55	-0.59	-1.12	2.98109448685029e-05	-1.01666666666667	0.121335164821342	0.000157242038045576	-1.41333333333333	0.121335164821342	2.41211837591247e-05	-0.753333333333334	0.121335164821342	0.000805525952677062	7.63291225753975e-05	0.000595729997798686	7.72438445520036e-05	0.00141118456371245	Non-specific Response	-2.43	0.210158670215308	-7.97809895232452	0.00490110918015098	Epistasis
GET3	YDL100C	chriv	283176	282112	-0.3	0.11	-0.2	-0.43	-0.52	-0.51	-0.33	-0.17	-0.36	0.00237118243566575	-0.13	0.0806685031930518	0.158189722689465	-0.486666666666667	0.0806685031930518	0.000937218433491743	-0.286666666666667	0.0806685031930518	0.0120191162880492	0.00326914501485278	0.207651861333213	0.00157102082736386	0.016234516493423	G_Dominant	-0.616666666666667	0.139721946100898	-2.36183369333903	0.0719494217846642	No Epistasis
GFA1	YKL104C	chrxi	245373	243220	-0.23	0.12	0.02	0.19	-0.11	0.3	0.19	0.23	-0.07	0.502075976892836	-0.03	0.107531218550535	0.789620143297008	0.126666666666667	0.107531218550535	0.283415483289428	0.116666666666667	0.107531218550535	0.319598830921356	0.508624793982743	0.819516674334979	0.310756741677349	0.354602512403219	Non-responsive	0.096666666666667	0.18624953392932	-0.107382819049576	0.603605059071	No Epistasis
GLC3	YEL011W	chrv	133120	135234	-0.73	-0.48	-0.68	0.91	0.98	0.74	0.63	0.66	0.9	2.00852255744775e-05	-0.63	0.0779125815922588	0.000191736376305816	0.876666666666667	0.0779125815922588	2.94527481078515e-05	0.73	0.0779125815922588	8.38647512245049e-05	5.50571477512148e-05	0.000698040244988361	8.85482620532826e-05	0.000201448319951646	G_Dominant	0.246666666666667	0.134948549866648	-3.58161190921242	0.0272237560813114	Epistasis
GLK1	YCL040W	chriii	50838	52340	0.21	0.29	0.39	1.47	1.51	1.36	1.61	1.55	1.54	2.45205210503491e-08	0.296666666666667	0.0416333199893228	0.000384439695532681	1.44666666666667	0.0416333199893228	3.78519047258047e-08	1.56666666666667	0.0416333199893228	2.35109323600939e-08	1.09952680387999e-06	0.00122704724738513	1.7638987602225e-06	1.09560944798038e-06	Non-specific Response	1.74333333333334	0.07211102550928	2.44992586666143	0.999988196770696	No Epistasis
GLN1	YPR035W	chrxvi	642208	643320	-0.64	-0.42	-0.52	-2.07	-2.2	-2.1	-2.35	-2.16	-2.16	1.67008903703799e-08	-0.526666666666667	0.0565685424949237	8.69308256033152e-05	-2.12333333333333	0.0565685424949237	2.38671088033233e-08	-2.22333333333333	0.0565685424949237	1.81261936393144e-08	9.72826864074629e-07	0.000370206104876569	1.6060587988526e-06	1.09560944798038e-06	Non-specific Response	-2.65	0.0979795897113269	-4.35464843161455	0.0181167613820781	Epistasis
GLN4	YOR168W	chrxv	649303	651732	0.32	0.11	0.25	-0.37	-0.55	-0.53	-0.31	-0.43	-0.26	0.000212372542267245	0.226666666666667	0.0565685424949239	0.00706296081586325	-0.483333333333333	0.0565685424949239	0.00014097407512551	-0.333333333333333	0.0565685424949239	0.00106023370692042	0.000379178562055694	0.0140655544452661	0.000328469595042438	0.00176453181223184	G_Dominant	-0.256666666666666	0.0979795897113273	0.782475890055739	0.90666028847703	No Epistasis
GLR1	YPL091W	chrxvi	375502	376953	0.14	-0.02	0.08	-0.32	-0.64	-0.58	0.22	-0.03	-0.6	0.0683377285232371	0.0666666666666667	0.153514385862259	0.679274531002348	-0.513333333333333	0.153514385862259	0.0155368202834598	-0.136666666666667	0.153514385862259	0.407606486625998	0.0735459156855161	0.722698473623503	0.0205686313979894	0.444835182125796	Non-responsive	-0.446666666666666	0.265894716006166	-1.16587499238913	0.237970149645018	No Epistasis
GLT1	YDL171C	chriv	155640	149203	-0.32	-0.43	-0.44	-0.79	-1.01	-0.81	-0.68	-0.67	-0.52	5.67076564923598e-06	-0.396666666666667	0.0550420714511149	0.000361500973157361	-0.87	0.0550420714511149	4.06718133478051e-06	-0.623333333333334	0.0550420714511149	2.83788786715126e-05	2.13111031656772e-05	0.00116985731591202	2.31134939269234e-05	8.70036675060847e-05	Non-specific Response	-1.26666666666667	0.0953356643071674	-6.74808675230437	0.00650866898563258	Epistasis
GND1	YHR183W	chrviii	470960	472429	0.06	-0.09	-0.08	-0.36	-0.59	-0.44	-0.26	-0.39	-0.62	0.00122595235111488	-0.0366666666666667	0.0773879117749594	0.652388762861692	-0.463333333333333	0.0773879117749594	0.000975440797222066	-0.423333333333333	0.0773879117749594	0.00155751106308209	0.00177420433422216	0.698880835617353	0.00162923086561105	0.00248561697053512	G_Dominant	-0.5	0.134039795085887	-0.571969440997292	0.413420688567061	No Epistasis
GND2	YGR256W	chrvii	1004624	1006102	-0.02	-0.15	-0.27	1.17	0.9	1.16	1.51	0.93	0.75	0.000332091159945972	-0.146666666666667	0.147873820085459	0.359575766001025	1.07666666666667	0.147873820085459	0.000341793707465141	1.06333333333333	0.147873820085459	0.000365852281155262	0.00055667079329073	0.42636719327348	0.00070118043073219	0.000716332617724168	G_Dominant	0.930000000000003	0.256124969497314	-0.520579206295328	0.434391340237246	No Epistasis
GOR1	YNL274C	chrxiv	122170	121118	-0.06	0.08	-0.04	1.64	1.23	1.35	1.14	0.64	0.34	0.000343316241322281	-0.00666666666666666	0.154020200695306	0.966879374673068	1.40666666666667	0.154020200695306	9.69090172190955e-05	0.706666666666667	0.154020200695306	0.00373833667510826	0.00057342425969958	0.969658313605216	0.00023520626054218	0.00551527274925016	G_Dominant	1.4	0.266770812996225	2.59898496970561	0.999988196770696	No Epistasis
GPD1	YDL022W	chriv	411825	413000	0.38	0.77	0.23	1.42	0.77	1.56	-0.04	0.69	0.77	0.00474404148881347	0.46	0.224755010655636	0.0866401889705265	1.25	0.224755010655636	0.00143064325713486	0.473333333333333	0.224755010655636	0.0798132422392692	0.00600740036355184	0.125701625015682	0.00227609805652014	0.0958581723801532	Suppression	1.71	0.389287097711246	3.17674712040923	0.999988196770696	No Epistasis
GPH1	YPR160W	chrxvi	861306	864014	-0.44	-0.64	-0.63	-1.64	-1.22	-1.27	0.03	0.26	-0.12	5.64826343114534e-05	-0.57	0.106440732943876	0.00173618774783688	-1.37666666666667	0.106440732943876	1.31457717015183e-05	0.0566666666666667	0.106440732943876	0.613593147736907	0.000127154142942692	0.00406564568086425	4.82356662433664e-05	0.63967428824474	Suppression	-1.94666666666667	0.184360757453664	-10.8663761258241	0.00256061650050168	Epistasis
GPM1	YKL152C	chrxi	164385	163642	-0.12	-0.24	-0.17	-0.29	-0.14	-0.27	-0.01	-0.15	-0.22	0.00402233920617358	-0.176666666666667	0.0491030662088541	0.0113955552115176	-0.233333333333333	0.0491030662088541	0.00315251642826735	-0.126666666666667	0.0491030662088541	0.0417914677730824	0.00520669463910247	0.0215867021486472	0.00472370628801474	0.0524927870141682	Suppression	-0.41	0.0850490054811538	-3.33141265709588	0.0316480952742602	Epistasis
GRE2	YOL151W	chrxv	43694	44722	1.54	1.13	1.31	0.35	0.05	0.16	0.72	0.31	0.15	0.000257462668095621	1.32666666666667	0.129828947294336	5.11945591644068e-05	0.186666666666667	0.129828947294336	0.200533427424366	0.393333333333333	0.129828947294336	0.0231089911625507	0.000449354319597601	0.000253794303942698	0.225721200917282	0.0298304428857303	HT_Dominant	1.51333333333334	0.224870333006972	4.98064811406349	0.999988196770696	No Epistasis
GRE3	YHR104W	chrviii	323409	324392	0.53	0.6	0.52	0.46	0.09	0.26	1.16	0.64	0.69	0.000702720353117453	0.55	0.11474609652039	0.00302172265748251	0.27	0.11474609652039	0.0568233233335999	0.83	0.11474609652039	0.000354265226401853	0.00107719633076557	0.00654940817854349	0.0678965863421988	0.000708530452803706	HT_Dominant	0.82	0.198746069143518	-0.0503154605426623	0.628044839360662	No Epistasis
GRS1	YBR121C	chrii	483367	481364	0.06	-0.12	0.05	-0.16	-0.23	-0.22	-0.03	-0.43	-0.12	0.0627069489185494	-0.00333333333333332	0.0786694914747063	0.967577501773445	-0.203333333333333	0.0786694914747063	0.0415090450985196	-0.193333333333333	0.0786694914747063	0.0492837926432889	0.0679568330140559	0.969658313605216	0.0507695932176119	0.061243326324727	Non-responsive	-0.206666666666666	0.136259556239798	-0.0978524640860309	0.606557042506681	No Epistasis
GRX1	YCL035C	chriii	61173	60841	-0.34	-0.15	-0.1	0.3	0.29	0.3	0.88	0.74	0.75	1.56192057896698e-05	-0.196666666666667	0.0496282476313941	0.00742793037459893	0.296666666666667	0.0496282476313941	0.00098348900043915	0.79	0.0496282476313941	3.90146396194022e-06	4.57770433835605e-05	0.0147294278917579	0.0016338752043815	2.16438357888588e-05	G_Dominant	0.1	0.0859586463881844	-8.02711570031011	0.00490110918015098	Epistasis
GRX2	YDR513W	chriv	1471017	1471448	-0.25	-0.2	-0.18	0.92	1.01	0.94	1.08	1.46	1.41	3.1429219808122e-06	-0.21	0.0716214327532592	0.0262159714835346	0.956666666666667	0.0716214327532592	1.08961944045689e-05	1.31666666666667	0.0716214327532592	1.669707606489e-06	1.49449147250866e-05	0.0436308668261683	4.23015639776922e-05	1.31878600783707e-05	G_Dominant	0.746666666666667	0.124051960439523	-4.59484878739895	0.0159611662916305	Epistasis
GSP1	YLR293C	chrxii	721430	720771	0.4	0.19	0.31	-0.32	-0.55	-0.42	0.18	0.16	0.2	0.000285483318005692	0.3	0.0524933858267455	0.00124316853030083	-0.43	0.0524933858267455	0.000178393867125672	0.18	0.0524933858267455	0.0139882734679872	0.00048641463964769	0.00306516685248776	0.000401601652563107	0.0187854047149338	HT_Dominant	-0.13	0.0909212113132392	-3.40954542424646	0.0297170591365895	Epistasis
GSP2	YOR185C	chrxv	682106	681444	0.4	0.19	0.31	-0.32	-0.55	-0.42	0.18	0.16	0.2	0.000285483318005692	0.3	0.0524933858267455	0.00124316853030083	-0.43	0.0524933858267455	0.000178393867125672	0.18	0.0524933858267455	0.0139882734679872	0.00048641463964769	0.00306516685248776	0.000401601652563107	0.0187854047149338	HT_Dominant	-0.13	0.0909212113132392	-3.40954542424646	0.0297170591365895	Epistasis
GSY2	YLR258W	chrxii	660716	662833	0.06	0.07	-0.12	0.1	0.18	0.35	0.25	1.26	1.45	0.0227799893275522	0.00333333333333334	0.222052713127778	0.988509755254776	0.21	0.222052713127778	0.38080190025444	0.986666666666667	0.222052713127778	0.00435995111364322	0.0258284063908499	0.988509755254776	0.405145400727327	0.00632939943600542	Discordance	0.213333333333333	0.384606581095828	-2.01071269017274	0.10162137777152	No Epistasis
GUA1	YMR217W	chrxiii	701790	703367	0.51	0.33	0.43	-0.37	-0.45	-0.59	0.07	0.15	0.14	9.11628675540928e-05	0.423333333333333	0.0499258709748022	0.00014712793780977	-0.47	0.0499258709748022	8.16444662327961e-05	0.12	0.0499258709748022	0.0530367712080108	0.000183580786101577	0.000561980483765187	0.000204850134587224	0.0657317430397155	Suppression	-0.046666666666667	0.0864741451404857	-1.92735836122925	0.110959243037923	No Epistasis
GUK1	YDR454C	chriv	1366827	1366264	0.49	0.12	0.37	-0.34	-0.25	-0.42	0.26	0.37	0.36	0.0013566134404392	0.326666666666667	0.0719310369317312	0.00392747508176685	-0.336666666666667	0.0719310369317312	0.00339448692367158	0.33	0.0719310369317312	0.00373997036215247	0.00195721939085036	0.00820719008118095	0.00504377256809642	0.00551527274925016	HT_Dominant	-0.01	0.124588210606872	-2.72899015359361	0.050604783703903	No Epistasis
GUS1	YGL245W	chrvii	39023	41149	0.22	0.11	0.29	-0.18	-0.35	-0.2	-0.63	-0.25	-0.17	0.0131944333422948	0.206666666666667	0.0926562743972862	0.0672228100771129	-0.243333333333333	0.0926562743972862	0.039259170580441	-0.35	0.0926562743972862	0.00920837354543277	0.0154100399436325	0.101378088983607	0.0482711701595924	0.0126955682608629	G_Dominant	-0.036666666666666	0.160485374896143	1.95241051426714	0.999988196770696	No Epistasis
GVP36	YIL041W	chrix	276525	277505	0.1	0.04	0.15	0.56	0.76	0.82	1	0.67	0.74	5.18170920153182e-05	0.0966666666666667	0.0758653778449403	0.249722590112663	0.713333333333333	0.0758653778449403	8.22038093729848e-05	0.803333333333333	0.0758653778449403	4.17564741729479e-05	0.000118118842382633	0.307046773067285	0.000204850134587224	0.000115139153636649	G_Dominant	0.81	0.131402688962847	0.0507346289431844	0.664453640898395	No Epistasis
HAM1	YJR069C	chrx	569399	568806	-0.06	-0.26	-0.27	-0.21	-0.38	-0.32	-0.5	0.49	-0.74	0.358287519333745	-0.196666666666667	0.22275214593471	0.411267457712644	-0.303333333333333	0.22275214593471	0.222186328390933	-0.25	0.22275214593471	0.30461933770201	0.36534350986767	0.480327406752111	0.247700547919078	0.339599548729992	Non-responsive	-0.5	0.385818034253915	-0.647973857633285	0.388791946476387	No Epistasis
HBN1	YCL026C-B	chriii	73986	73405	0.56	0.03	0.16	0.87	0.96	0.65	1.18	1.44	0.77	0.0006245243841564	0.25	0.154859554052959	0.157575128065346	0.826666666666667	0.154859554052959	0.00176435566901062	1.13	0.154859554052959	0.000337729500171389	0.000976605245023096	0.207429405871331	0.00274979846742123	0.000678370461551152	G_Dominant	1.07666666666667	0.268224615657184	-0.198838325120383	0.564023488151084	No Epistasis
HCH1	YNL281W	chrxiv	108467	108928	1.3	0.98	1.31	-0.21	-0.53	-0.37	1.22	0.85	0.61	0.000158356140075444	1.19666666666667	0.131346305055955	9.82514459339496e-05	-0.37	0.131346305055955	0.0304749420216983	0.893333333333334	0.131346305055955	0.000494858933361233	0.000293999845717757	0.000391326271839492	0.0380732519627652	0.000907890799001317	HT_Dominant	0.82666666666667	0.227498473743355	-0.293042259008171	0.527996613085492	No Epistasis
HCR1	YLR192C	chrxii	539589	538792	0.27	0.06	0.07	-0.27	-0.44	-0.55	0.07	0.07	0.31	0.00573886851699871	0.133333333333333	0.0768355627538688	0.133372814279016	-0.42	0.0768355627538688	0.00156343906561021	0.15	0.0768355627538688	0.0987544173234957	0.00711253385351436	0.18014994624354	0.00245781021679004	0.116211006244316	Suppression	-0.286666666666667	0.133083098517848	-3.28115794965584	0.0328654610883277	Epistasis
HEF3	YNL014W	chrxiv	606319	609453	0.01	-0.03	-0.04	-0.48	-0.63	-0.69	-1.41	-1.12	-1.15	5.17009600933553e-06	-0.02	0.0648359753817563	0.768153470568163	-0.6	0.0648359753817563	8.99556964718143e-05	-1.22666666666667	0.0648359753817563	1.4089184882794e-06	2.02459221878181e-05	0.80080428922766	0.000220398486234427	1.17242145631822e-05	G_Dominant	-0.62	0.112299203519487	5.4022348124793	0.999988196770696	No Epistasis
HFA1	YMR207C	chrxiii	683564	677193	-0.01	-0.07	0.34	1.24	0.16	0.28	0.65	0.96	1.15	0.0183706679010468	0.0866666666666667	0.226846334022085	0.715589720472487	0.56	0.226846334022085	0.0485477176543088	0.92	0.226846334022085	0.00668359297048239	0.0209821844163917	0.756156031156868	0.0587616530569036	0.0093530159887231	Discordance	0.646666666666667	0.392909376036992	-0.69566508208651	0.372899246507948	No Epistasis
HHF1	YBR009C	chrii	255684	255373	-0.08	-0.24	0.17	0.45	0.65	0.7	0.52	0.78	0.69	0.000475261225934612	-0.05	0.0928758629888624	0.609708429712179	0.6	0.0928758629888624	0.000652257321384913	0.663333333333334	0.0928758629888624	0.0003796440905026	0.000763695625122515	0.665396084884954	0.00116904581448219	0.000726345512878366	G_Dominant	0.55	0.160865713493515	-0.704521372964305	0.3704945519574	No Epistasis
HHF2	YNL030W	chrxiv	576727	577038	-0.08	-0.24	0.17	0.45	0.65	0.7	0.52	0.78	0.69	0.000475261225934612	-0.05	0.0928758629888624	0.609708429712179	0.6	0.0928758629888624	0.000652257321384913	0.663333333333334	0.0928758629888624	0.0003796440905026	0.000763695625122515	0.665396084884954	0.00116904581448219	0.000726345512878366	G_Dominant	0.55	0.160865713493515	-0.704521372964305	0.3704945519574	No Epistasis
HHO1	YPL127C	chrxvi	309604	308828	-0.6	-0.49	-0.06	0.15	0.19	0.01	-1.35	-0.24	-0.21	0.113931484567768	-0.383333333333333	0.238622590591798	0.15930028235086	0.116666666666667	0.238622590591798	0.642256788255708	-0.6	0.238622590591798	0.0456291457503305	0.120938660156218	0.208522279706463	0.657783875444307	0.057005849650547	Non-responsive	-0.266666666666666	0.413306450738701	0.806504066746523	0.907166078931537	No Epistasis
HHT1	YBR010W	chrii	256331	256741	0.02	0.11	0.22	0.26	0.57	0.51	0.2	0.47	0.53	0.00266233165261611	0.116666666666667	0.0869013915415159	0.227990237379801	0.446666666666667	0.0869013915415159	0.00213617240361168	0.4	0.0869013915415159	0.0036807196544736	0.00360653066895089	0.287278077859608	0.00328533445571961	0.00546246929612961	G_Dominant	0.563333333333334	0.150517625398342	1.08514423411262	0.967325128221936	No Epistasis
HHT2	YNL031C	chrxiv	576050	575640	0.02	0.11	0.22	0.26	0.57	0.51	0.2	0.47	0.53	0.00266233165261611	0.116666666666667	0.0869013915415159	0.227990237379801	0.446666666666667	0.0869013915415159	0.00213617240361168	0.4	0.0869013915415159	0.0036807196544736	0.00360653066895089	0.287278077859608	0.00328533445571961	0.00546246929612961	G_Dominant	0.563333333333334	0.150517625398342	1.08514423411262	0.967325128221936	No Epistasis
HIS7	YBR248C	chrii	716465	714807	0.16	-0.03	0.11	0.05	0.15	-0.48	0.31	0.62	0.28	0.0974177540666031	0.08	0.13323607563964	0.570182904135233	-0.0933333333333333	0.13323607563964	0.50984627252322	0.403333333333333	0.13323607563964	0.0231810275649175	0.104120810539076	0.628144759638342	0.531517590594677	0.0298407702907502	Non-responsive	-0.0133333333333333	0.230771652408946	-1.80553660866586	0.124466108043522	No Epistasis
HMF1	YER057C	chrv	271126	270737	-1.08	-0.88	-1.33	0.47	0.12	0.66	1.32	1.54	2.12	0.000204900388237365	-1.09666666666667	0.181557051537424	0.000931183178370245	0.416666666666667	0.181557051537424	0.0615238966455272	1.66	0.181557051537424	9.6304192812156e-05	0.000370091398909349	0.00241072978400297	0.0731381016245298	0.00022551635100736	Discordance	-0.680000000000003	0.31446603773522	-7.44118511764467	0.00538815327392008	Epistasis
HNT1	YDL125C	chriv	239398	239019	0.55	0.16	0.57	0.69	0.11	0.19	0.51	0.2	0.28	0.0238969269745218	0.426666666666667	0.140686149256395	0.023016212348363	0.33	0.140686149256395	0.0573990163030655	0.33	0.140686149256395	0.0573990163030655	0.0269636028332377	0.0391443611472159	0.0684090577934233	0.0707617502572183	Suppression	0.756666666666667	0.243675558433295	1.75096209652666	0.999988196770696	No Epistasis
HOM2	YDR158W	chriv	770357	771454	0.18	0.16	0.05	0.07	-0.34	-0.02	0.02	0.03	0.34	0.299741142269226	0.13	0.0968580480986556	0.228096327914281	-0.0966666666666667	0.0968580480986556	0.356800367027508	0.13	0.0968580480986556	0.228096327914281	0.306314412933025	0.287278077859608	0.38399300469935	0.258620167416192	Non-responsive	0.0333333333333333	0.167763060428822	-0.576209485089123	0.413001222728981	No Epistasis
HOR2	YER062C	chrv	280682	279930	0.25	0.23	0.23	-1.95	-2.2	-2.16	-1.12	-1.41	-1.48	4.20384796296643e-07	0.236666666666667	0.0778888096369862	0.0228462969379904	-2.10333333333333	0.0778888096369862	1.70358204104191e-07	-1.33666666666667	0.0778888096369862	2.50620957641472e-06	4.55579802498222e-06	0.0389977083263865	4.24432319229909e-06	1.59985433234145e-05	G_Dominant	-1.86666666666666	0.13490737563232	-3.92862137830378	0.0219210358469314	Epistasis
HRI1	YLR301W	chrxii	730825	731559	0.41	0.03	0.11	-0.73	-0.29	-0.78	-0.02	-0.34	-0.54	0.0161879657974401	0.183333333333333	0.142061541176638	0.244366661272395	-0.6	0.142061541176638	0.00553965004878044	-0.3	0.142061541176638	0.0791798700855713	0.018626153238536	0.302055342580732	0.00789442484015806	0.0953432027386983	Suppression	-0.416666666666667	0.246057807119475	-0.474143324418146	0.452376783385141	No Epistasis
HRP1	YOL123W	chrxv	87844	89448	0.14	0.12	0.2	0.05	-0.16	-0.48	0.06	0.36	-0.56	0.606627549679045	0.153333333333333	0.180462369115189	0.428104304835174	-0.196666666666667	0.180462369115189	0.317626001829729	-0.0466666666666667	0.180462369115189	0.804590107425502	0.611879736256353	0.493803480329681	0.346636339233381	0.81331668125875	Non-responsive	-0.043333333333334	0.312569992161756	0.0106642781358477	0.650591519256312	No Epistasis
HSC82	YMR186W	chrxiii	632355	634472	0.96	0.85	0.89	-0.56	-0.68	-0.57	-0.65	-0.18	-0.19	0.000133193154252485	0.9	0.0940645956146528	7.44690066745548e-05	-0.603333333333333	0.0940645956146528	0.000677712325844702	-0.34	0.0940645956146528	0.0111700264839241	0.000255423908978017	0.0003369180301975	0.00119626493880163	0.0151756044941943	G_Dominant	0.296666666666667	0.162924658797999	3.90773668862509	0.999988196770696	No Epistasis
HSP10	YOR020C	chrxv	370844	370524	0.64	0.27	0.53	-0.25	-0.48	-0.42	0.95	1.03	0.95	3.63555177731052e-05	0.48	0.0763520113004866	0.000753986094537983	-0.383333333333333	0.0763520113004866	0.00240260975339623	0.976666666666667	0.0763520113004866	1.40176303026962e-05	8.93280489858965e-05	0.00201929609226839	0.00366651233636679	4.9486482735276e-05	HT_Dominant	0.096666666666667	0.132245562832516	-6.65428753261452	0.00657667421670916	Epistasis
HSP104	YLL026W	chrxii	88623	91349	-0.28	-0.04	-0.19	0.09	0.03	0.24	-0.5	-0.07	0.1	0.271622360340077	-0.17	0.116444232400146	0.194603630939201	0.12	0.116444232400146	0.342497273283336	-0.156666666666667	0.116444232400146	0.227105175578264	0.278189054765881	0.249821741095503	0.372036665151596	0.258124419071881	Non-responsive	-0.05	0.201687326765411	0.528871438663741	0.845389538488182	No Epistasis
HSP12	YFL014W	chrvi	107256	107585	-0.25	0.3	0.12	2.47	2.28	1.88	2.6	2.23	2.42	4.24487095620428e-06	0.0566666666666667	0.150394542848198	0.719297817131018	2.21	0.150394542848198	6.23859719698672e-06	2.41666666666667	0.150394542848198	3.69147954746768e-06	1.79828169599199e-05	0.758354712178856	2.90718629379581e-05	2.15028683639992e-05	G_Dominant	2.26666666666667	0.260490989394173	-0.5758356569218	0.413001222728981	No Epistasis
HSP150	YJL159W	chrx	120449	121690	1.17	1.1	1.03	0.1	0.05	-0.22	1.72	1.81	1.41	4.9820295067872e-06	1.1	0.0934324870140447	2.26777004338388e-05	-0.0233333333333333	0.0934324870140447	0.811122841172424	1.64666666666667	0.0934324870140447	2.14210231283266e-06	1.96747944929054e-05	0.000150968691459555	0.818644372227317	1.40778896334265e-05	HT_Dominant	1.07666666666667	0.161829814585845	-3.52221870524136	0.0281338916720319	Epistasis
HSP26	YBR072W	chrii	382030	382674	-0.55	-0.1	-0.44	2.84	3.15	3.21	2.71	2.44	2.09	1.21373420448079e-06	-0.363333333333333	0.14571661996263	0.046944118803993	3.06666666666667	0.14571661996263	7.49922371049361e-07	2.41333333333333	0.14571661996263	3.09014842447327e-06	7.77093536429558e-06	0.072197885685349	8.73659562272506e-06	1.87014177377213e-05	G_Dominant	2.70333333333334	0.25238858928248	1.149021835038	0.974448133939075	No Epistasis
HSP31	YDR533C	chriv	1502160	1501447	0.43	0.43	0.5	0.77	0.79	0.81	1.16	0.32	0.19	0.00573073473005719	0.453333333333333	0.176152291014422	0.0421344027756714	0.79	0.176152291014422	0.00417116777536928	0.556666666666667	0.176152291014422	0.0195614474180022	0.00711253385351436	0.0661098710217605	0.00609330464991249	0.0255339901870841	G_Dominant	1.24333333333333	0.305104717906638	2.25059340733232	0.999988196770696	No Epistasis
HSP60	YLR259C	chrxii	665002	663284	0.48	0.28	0.42	-0.42	-0.45	-0.45	0.76	0.7	0.77	1.58724623555386e-06	0.393333333333333	0.036918328279636	4.0311811818092e-05	-0.44	0.036918328279636	2.11275651396545e-05	0.743333333333334	0.036918328279636	9.74770234379419e-07	9.13156476256912e-06	0.000221003580085069	7.12367225365428e-05	9.46339435876686e-06	HT_Dominant	-0.046666666666667	0.0639444203108365	-12.3544790328817	0.00237667658507219	Epistasis
HSP82	YPL240C	chrxvi	98625	96496	1.05	0.94	0.99	-0.6	-0.73	-0.62	-0.58	-0.16	-0.13	6.33001620541529e-05	0.993333333333334	0.0889652449826044	3.07918852728286e-05	-0.65	0.0889652449826044	0.000335388372140757	-0.29	0.0889652449826044	0.0172552889623107	0.000139800357901589	0.000181633146039723	0.000691553015122092	0.02284364959215	G_Dominant	0.343333333333334	0.154092324417683	4.11009007571733	0.999988196770696	No Epistasis
HTB1	YDR224C	chriv	914712	914317	0.14	-0.05	0.22	0.77	0.86	0.63	0.51	0.81	0.72	9.13964428660212e-05	0.103333333333333	0.0791388840138839	0.239473941904879	0.753333333333333	0.0791388840138839	7.66599767151971e-05	0.68	0.0791388840138839	0.000136593008593006	0.000183580786101577	0.297586285140463	0.000195210651088972	0.000292133249254377	G_Dominant	0.856666666666666	0.137072567966347	1.28885501517736	0.989714801866779	No Epistasis
HTB2	YBL002W	chrii	236492	236887	0.14	-0.05	0.22	0.72	0.79	0.57	0.49	0.81	0.67	0.000137455140003991	0.103333333333333	0.08	0.243994678175092	0.693333333333333	0.08	0.000130164958820337	0.656666666666667	0.08	0.00017636700079714	0.000261445286701469	0.302055342580732	0.000304808396031543	0.000365275654984299	G_Dominant	0.796666666666666	0.13856406460551	1.01036297108184	0.954553636680639	No Epistasis
HXK1	YFR053C	chrvi	255049	253592	-0.46	-0.13	-0.48	0.02	0.05	0.16	0.76	0.78	0.64	0.000234813433741111	-0.356666666666667	0.0743863786814047	0.0030167990874577	0.0766666666666667	0.0743863786814047	0.342446035134531	0.726666666666667	0.0743863786814047	6.61737046069594e-05	0.000412917208012671	0.00654940817854349	0.372036665151596	0.000166101011840808	Discordance	-0.28	0.128840987267251	-7.81324862544375	0.00490110918015098	Epistasis
HXK2	YGL253W	chrvii	23935	25395	-0.23	-0.45	-0.25	-0.81	-0.66	-0.54	-0.59	-0.4	-0.7	0.000154903744529185	-0.31	0.0789749139729639	0.00775457525317333	-0.67	0.0789749139729639	0.000146694851436142	-0.563333333333333	0.0789749139729639	0.000382283973961061	0.000291069132865323	0.0153120002880456	0.000340098511289762	0.000726345512878366	Non-specific Response	-0.98	0.136788563524555	-3.04606361767862	0.0397087561866526	Epistasis
HYP2	YEL034W	chrv	85676	86149	0.09	0.06	-0.03	0.14	0.19	0.29	0.38	0.29	0.16	0.00264706786843555	0.04	0.0494038535009238	0.449048857804643	0.206666666666667	0.0494038535009238	0.00579278849469691	0.276666666666667	0.0494038535009238	0.00138073592170464	0.00360653066895089	0.511630238965681	0.00815540615869716	0.00224973055774253	G_Dominant	0.246666666666667	0.0855699843532896	-0.350590224209229	0.505114233107924	No Epistasis
HYR1	YIR037W	chrix	423128	423619	0.06	-0.2	0.21	0.71	0.95	0.51	0.91	1.07	1.26	0.000209325731716337	0.0233333333333333	0.116555502595052	0.84794433953728	0.723333333333333	0.116555502595052	0.00080743959945471	1.08	0.116555502595052	8.9306932990179e-05	0.000375176119153127	0.866539610141168	0.00138333401965403	0.00021125396331687	G_Dominant	0.746666666666666	0.201880052396356	-1.65114546670957	0.144321804641241	No Epistasis
IDH1	YNL037C	chrxiv	559002	557920	0.72	0.47	0.65	1.43	1.48	1.4	1.98	2.01	1.84	4.97239825133163e-08	0.613333333333334	0.0542627353203323	2.86935254452594e-05	1.43666666666667	0.0542627353203323	1.91628617059574e-07	1.94333333333333	0.0542627353203323	3.16016068336639e-08	1.50644665126828e-06	0.000171425421249883	4.46494677748807e-06	1.18436482337564e-06	Non-specific Response	2.05	0.0939858145324778	1.13492304341114	0.973845248913161	No Epistasis
IDH2	YOR136W	chrxv	580250	581359	0.39	0.34	0.42	1.03	1.01	1.02	1.87	1.92	1.59	2.77246635573844e-07	0.383333333333333	0.0608884833725345	0.000748289738181921	1.02	0.0608884833725345	2.88928084233503e-06	1.79333333333333	0.0608884833725345	1.01552319339758e-07	3.58880367159476e-06	0.00201562438146113	2.02881138930341e-05	2.25349432439653e-06	Non-specific Response	1.40333333333333	0.105461946797043	-3.6980163162599	0.0259519467492722	Epistasis
IDP1	YDL066W	chriv	334835	336121	-0.53	-0.65	-0.5	0.01	-0.21	-0.21	0.72	0.72	0.57	3.34910471745273e-05	-0.56	0.0576708412104933	6.8474598064997e-05	-0.136666666666667	0.0576708412104933	0.0555380800265308	0.67	0.0576708412104933	2.44895487917552e-05	8.4819717300705e-05	0.000322314774730188	0.066531478900677	7.81652721709447e-05	Discordance	-0.696666666666667	0.0998888270918114	-13.681877207453	0.00216097497528307	Epistasis
IDP2	YLR174W	chrxii	504591	505829	-0.66	-0.29	-0.41	2.34	2.28	2.26	1.91	1.96	2.05	5.96585459892758e-08	-0.453333333333333	0.0686375342732472	0.000579445973582516	2.29333333333333	0.0686375342732472	4.78365252352176e-08	1.97333333333333	0.0686375342732472	1.17280248926783e-07	1.50644665126828e-06	0.00162438242734047	1.85765172996762e-06	2.37619982608178e-06	G_Dominant	1.84	0.118883696667514	-1.12154430818408	0.247339943172493	No Epistasis
IDP3	YNL009W	chrxiv	614821	616083	-0.47	-0.54	-0.67	2.01	2.01	1.98	-0.68	0.09	-0.33	2.82022533494167e-05	-0.56	0.133013505301502	0.00562253383570264	2	0.133013505301502	5.45290573405079e-06	-0.306666666666667	0.133013505301502	0.0606390812343993	7.4250000343662e-05	0.0113917424671193	2.73231620652437e-05	0.0745588703304224	Suppression	1.44	0.230386149275034	7.58147428637954	0.999988196770696	No Epistasis
ILS1	YBL076C	chrii	84261	81043	-0.09	-0.34	-0.23	-0.9	-0.68	-0.74	-0.54	-0.76	-0.75	3.68046897109273e-05	-0.22	0.0699735399725947	0.0199650533245589	-0.773333333333333	0.0699735399725947	3.26590967214001e-05	-0.683333333333333	0.0699735399725947	6.62978287604942e-05	8.93280489858965e-05	0.0348453739672077	9.69371915424997e-05	0.000166101011840808	Non-specific Response	-0.993333333333333	0.121197726417986	-2.55780375723282	0.0594660981046211	No Epistasis
ILV2	YMR108W	chrxiii	484084	486147	0.04	-0.29	0.05	-0.22	-0.17	-0.39	0.78	0.56	0.6	0.00111033485186785	-0.0666666666666667	0.0846342895224091	0.460846537467724	-0.26	0.0846342895224091	0.0218847914504416	0.646666666666667	0.0846342895224091	0.000262321878023203	0.00164782178652999	0.523791430390145	0.0277883182994708	0.000529186126228626	Discordance	-0.326666666666667	0.146590889515307	-6.63979416832517	0.00657667421670916	Epistasis
ILV5	YLR355C	chrxii	839253	838066	0.06	-0.08	-0.03	0.21	0.17	0.18	0.21	-0.13	0.04	0.104530090057477	-0.0166666666666667	0.0617941624954859	0.796417500919005	0.186666666666667	0.0617941624954859	0.023373575958929	0.04	0.0617941624954859	0.541390036390872	0.111212378919599	0.824734567618347	0.0295178493139862	0.573381265813969	Non-responsive	0.17	0.107030629053349	1.21460558673539	0.981645454456004	No Epistasis
IMD1	YAR073W	chri	227742	228953	-0.1	-0.11	-0.11	0.29	-0.23	0.35	0.78	0.6	0.73	0.00387879255799294	-0.106666666666667	0.110754984838908	0.372696518880333	0.136666666666667	0.110754984838908	0.263358125421846	0.703333333333333	0.110754984838908	0.000714683140437158	0.00504893109504109	0.439687538729709	0.289445486902312	0.00126632069750462	Discordance	0.03	0.191833260932509	-3.50999263662741	0.0281338916720319	Epistasis
IMD2	YHR216W	chrviii	554396	555967	0.17	0.01	0.15	-0.18	-0.46	-0.14	0.68	0.65	0.58	0.000317231611027043	0.11	0.0671923717010705	0.152726265449965	-0.26	0.0671923717010705	0.00827079665512503	0.636666666666667	0.0671923717010705	7.86940241495097e-05	0.000535615691081891	0.203344113427668	0.0113358565920243	0.000190996954446206	Discordance	-0.15	0.116380601667307	-6.75943117148922	0.00650866898563258	Epistasis
IMD3	YLR432W	chrxii	1002557	1004128	0.26	0.18	0.25	-0.07	-0.22	0.01	0.12	0.6	0.46	0.0140435277534848	0.23	0.0921753562309162	0.0468286332528885	-0.0933333333333334	0.0921753562309162	0.35034629057574	0.393333333333333	0.0921753562309162	0.00527912094574769	0.0163199100576656	0.072197885685349	0.378919856142033	0.00752315095020925	Discordance	0.136666666666667	0.159652400197707	-1.60765930451919	0.150790176582878	No Epistasis
IMD4	YML056C	chrxiii	163308	162194	0.31	0.19	0.32	-0.42	-0.54	-0.63	0.52	0.79	0.29	0.000932423128089616	0.273333333333333	0.0936700276186256	0.0266991796109823	-0.53	0.0936700276186256	0.00130916961632704	0.533333333333334	0.0936700276186256	0.00126739765114936	0.00141074408340831	0.0442769313121628	0.00211097938134395	0.00207960318815353	HT_Dominant	-0.256666666666667	0.16224124698184	-4.86929196302608	0.0139866216911542	Epistasis
IPP1	YBR011C	chrii	257975	257112	0.24	0.1	0.22	-0.18	-0.29	-0.24	0.32	0.2	0.25	0.000269876637765017	0.186666666666667	0.0371184290855335	0.00238280011313038	-0.236666666666667	0.0371184290855335	0.000699528870292081	0.256666666666667	0.0371184290855335	0.000452539782692896	0.000469263108949619	0.00536417803245776	0.00122549042690267	0.000836839439424165	HT_Dominant	-0.05	0.0642910050732864	-4.76997779575996	0.0145054315204346	Epistasis
KAR2	YJL034W	chrx	381327	383375	0.38	0.43	0.39	-0.43	-0.27	-0.27	0.18	0.15	0.03	9.89716744311037e-05	0.4	0.041544264657422	7.18552673113073e-05	-0.323333333333333	0.041544264657422	0.000236954076984755	0.12	0.041544264657422	0.0277483887334556	0.000196258724616572	0.000328279946735973	0.000515984111564934	0.0354267099994255	HT_Dominant	0.076666666666667	0.071956777149743	-0.602213370995698	0.406700019495265	No Epistasis
KGD1	YIL125W	chrix	122689	125733	-0.65	-1.08	-0.81	1.62	1.75	1.63	1.6	1.76	1.66	5.22615586699545e-07	-0.846666666666667	0.0809663853432739	4.48662039675534e-05	1.66666666666667	0.0809663853432739	8.55081397111215e-07	1.67333333333333	0.0809663853432739	8.35087170124457e-07	4.87077726803976e-06	0.000237586943737271	9.71873002570308e-06	8.45979611473906e-06	G_Dominant	0.820000000000003	0.14023789311975	-6.08489841333154	0.00818259696311213	Epistasis
KGD2	YDR148C	chriv	755066	753675	-0.49	-0.34	-0.73	2.08	1.99	1.95	2.25	2.24	2.24	6.35344052721399e-08	-0.52	0.069255297965544	0.000288773817333547	2.00666666666667	0.069255297965544	1.11956984750063e-07	2.24333333333333	0.069255297965544	5.75649324227046e-08	1.50644665126828e-06	0.000961204277695949	3.23308484072263e-06	1.4902921393878e-06	G_Dominant	1.48666666666667	0.119953694769644	-6.30798966317582	0.00737684032069695	Epistasis
KRE2	YDR483W	chriv	1421157	1422485	-0.64	-0.54	-0.63	-0.67	-0.52	-0.74	-0.99	-0.77	-0.97	4.24134131872572e-06	-0.603333333333333	0.0581823442737158	4.70722759995092e-05	-0.643333333333333	0.0581823442737158	3.25675123990325e-05	-0.91	0.0581823442737158	4.32683144155287e-06	1.79828169599199e-05	0.000241051435338146	9.69371915424997e-05	2.24033716862626e-05	Non-specific Response	-1.24666666666667	0.10077477638554	-3.34078306836089	0.0315203762565999	Epistasis
KRS1	YDR037W	chriv	525440	527215	0.21	0.03	0.05	-1.16	-1.34	-1.25	-0.99	-0.82	-0.87	7.85135269133427e-07	0.0966666666666667	0.0531942631270482	0.119074989456794	-1.25	0.0531942631270482	3.89682040210399e-07	-0.893333333333334	0.0531942631270482	2.84712325466648e-06	5.9011779905835e-06	0.165145669901387	5.92441567899318e-06	1.7457361008876e-05	G_Dominant	-1.15333333333333	0.0921351664072352	-2.82194096064043	0.0469282816323969	Epistasis
LAP4	YKL103C	chrxi	247682	246138	-0.78	-0.61	-0.91	-0.78	-0.66	-0.68	-0.4	0.41	-0.22	0.0029809608934655	-0.766666666666667	0.15190152755675	0.00234026909872524	-0.706666666666667	0.15190152755675	0.0034959007892689	-0.07	0.15190152755675	0.661154980715414	0.00396893650387121	0.00529400679614545	0.00513908444100728	0.684662713363073	Suppression	-1.47333333333333	0.263101163475615	-5.33381652439329	0.0110907381309407	Epistasis
LAT1	YNL071W	chrxiv	491523	492971	-0.77	-0.73	-0.61	-0.19	-0.16	-0.32	0.12	-0.06	0.06	4.17168616508769e-05	-0.703333333333333	0.0500740192855278	8.12538874407622e-06	-0.223333333333333	0.0500740192855278	0.00428271881329838	0.04	0.0500740192855278	0.45484555741532	9.86804950726327e-05	8.41429145497671e-05	0.00623670927186577	0.491781971590578	Suppression	-0.926666666666666	0.086730745541718	-11.1456054093493	0.00256061650050168	Epistasis
LEU4	YNL104C	chrxiv	426754	424895	0.05	-0.24	0.12	0.91	0.41	0.57	0.15	0.47	0.99	0.0198661016957485	-0.0233333333333333	0.176813356291212	0.89932537998218	0.63	0.176813356291212	0.0118829292467976	0.536666666666667	0.176813356291212	0.0229435196086398	0.0226347271154494	0.911055711025426	0.0158212715114505	0.029699111493406	G_Dominant	0.606666666666667	0.306249716553157	0.228571640123786	0.740527230360093	No Epistasis
LEU9	YOR108W	chrxv	523027	524841	-0.26	-0.3	-0.48	0.91	0.41	0.57	0.15	0.47	0.99	0.011184110697835	-0.346666666666667	0.169530943313428	0.086858204409978	0.63	0.169530943313428	0.00989748762323711	0.536666666666667	0.169530943313428	0.0194267691234468	0.0130949637818872	0.125701625015682	0.0132257387734855	0.0254294225042871	G_Dominant	0.283333333333333	0.293636207273937	-0.862745557454352	0.319139963034468	No Epistasis
LIA1	YJR070C	chrx	570598	569621	0.27	0.06	0.31	-0.11	-0.69	-0.56	0.19	0.05	-0.09	0.0326596896858634	0.213333333333333	0.120308246076793	0.126558254949364	-0.453333333333333	0.120308246076793	0.00930949473697626	0.05	0.120308246076793	0.692157358839704	0.0365187399101039	0.172950577144879	0.0125745639055969	0.710452267002868	Suppression	-0.24	0.208379994774505	-1.39168829672839	0.185468149199722	No Epistasis
LPD1	YFL018C	chrvi	103127	101628	-0.47	-0.52	-0.25	1.24	1.2	1.15	1.67	1.61	1.47	3.35547815272995e-07	-0.413333333333333	0.0607362238609621	0.000493281603571257	1.19666666666667	0.0607362238609621	1.10831300418177e-06	1.58333333333333	0.0607362238609621	2.1015241755796e-07	3.90913204793039e-06	0.00142987641139921	1.14393922259088e-05	3.62707505859294e-06	G_Dominant	0.783333333333337	0.105198225587064	-7.60469100629365	0.00528487610090358	Epistasis
LSC1	YOR142W	chrxv	593057	594046	-0.25	-0.57	-0.5	1.4	1.39	1.24	1.47	1.57	1.56	4.70975186619289e-07	-0.44	0.0661367830641471	0.000557297120121379	1.34333333333333	0.0661367830641471	9.25541510543976e-07	1.53333333333333	0.0661367830641471	4.22168540481886e-07	4.77118341227367e-06	0.00159325434341449	1.02691034265117e-05	5.34488626497889e-06	G_Dominant	0.90333333333333	0.114552268516264	-5.49967284070464	0.0102621524323022	Epistasis
LSC2	YGR244C	chrvii	979319	978036	-0.16	-0.3	-0.2	1.68	1.45	1.47	1.2	0.87	1.21	2.74355670115781e-06	-0.22	0.0808748461559015	0.0346311658146203	1.53333333333333	0.0808748461559015	1.39151905734644e-06	1.09333333333333	0.0808748461559015	1.01584685742011e-05	1.36010364121228e-05	0.0561681366217659	1.3509330848405e-05	3.90373874510728e-05	G_Dominant	1.31333333333333	0.140079342596338	1.57053849570073	0.999988196770696	No Epistasis
LSP1	YPL004C	chrxvi	551657	550632	-0.1	-0.33	-0.12	0.83	0.54	0.72	0.44	-0.05	0.19	0.00241713789501433	-0.183333333333333	0.104189997387252	0.128965512303827	0.696666666666667	0.104189997387252	0.000542401528809207	0.193333333333333	0.104189997387252	0.112912749813942	0.00332267333060967	0.174703281202277	0.00101112588927118	0.132537383912587	Suppression	0.513333333333334	0.180462369115189	1.77322286950442	0.999988196770696	No Epistasis
LYS20	YDL182W	chriv	133437	134723	1.03	0.92	1.12	0.58	0.6	0.61	0.37	0.77	0.97	9.34468567065334e-05	1.02333333333333	0.107289846262874	7.58022331429564e-05	0.596666666666667	0.107289846262874	0.00143110886386352	0.703333333333333	0.107289846262874	0.000603180968732458	0.000186893713413067	0.000339652313890555	0.00227609805652014	0.00110228365266402	Non-specific Response	1.62	0.185831464863552	4.93278502292243	0.999988196770696	No Epistasis
LYS21	YDL131W	chriv	227393	228715	1.16	0.99	1.2	0.54	0.65	0.65	0.37	0.77	0.97	8.05455199804398e-05	1.11666666666667	0.110453610171873	5.44205212346977e-05	0.613333333333333	0.110453610171873	0.00144227612286595	0.703333333333333	0.110453610171873	0.000704399247907058	0.000167563447816451	0.000264166280160095	0.00228605671175351	0.00125286278444538	Non-specific Response	1.73	0.191311264697091	5.36647263449032	0.999988196770696	No Epistasis
LYS9	YNR050C	chrxiv	715388	714048	-0.13	-0.33	-0.15	1.13	0.88	1.04	0.87	0.81	0.98	4.34631944752737e-06	-0.203333333333333	0.062893207547044	0.0178432312547949	1.01666666666667	0.062893207547044	3.56423771628069e-06	0.886666666666667	0.062893207547044	7.9514302446923e-06	1.80837934156049e-05	0.0317364342165436	2.18544049445632e-05	3.39941880185928e-05	G_Dominant	0.813333333333337	0.108934230922455	-0.673189067498286	0.379662851917455	No Epistasis
MBF1	YOR298C-A	chrxv	877685	877230	0.72	0.66	0.77	-0.54	-0.7	-0.64	0.09	0.02	0.11	1.36512611705727e-06	0.716666666666667	0.0362092683040008	1.07891461152857e-06	-0.626666666666667	0.0362092683040008	2.38443900004684e-06	0.0733333333333333	0.0362092683040008	0.0892472732648418	8.5966050074147e-06	2.52612706361666e-05	1.76372789527274e-05	0.106276228120585	Suppression	0.09	0.0627162924074227	0.265747001726366	0.753428290190297	No Epistasis
MCR1	YKL150W	chrxi	166544	167452	-0.63	-0.22	-0.15	1.54	1.62	1.57	1.76	1.52	1.37	6.15261159492492e-06	-0.333333333333333	0.109324525390472	0.0225400809196824	1.57666666666667	0.109324525390472	6.9620514117489e-06	1.55	0.109324525390472	7.69266409869929e-06	2.18491372376584e-05	0.0386164621638676	3.1195345748798e-05	3.31924210184617e-05	G_Dominant	1.24333333333334	0.189355632489651	-1.61952756638186	0.149258275814734	No Epistasis
MDH1	YKL085W	chrxi	279123	280127	-0.84	-0.82	-0.85	1.2	1.46	1.28	1.95	1.93	1.84	2.83139949496994e-08	-0.836666666666667	0.048762462794426	2.50897402232652e-06	1.31333333333333	0.048762462794426	1.7305180397786e-07	1.90666666666667	0.048762462794426	1.86940566317419e-08	1.09952680387999e-06	4.17564962287199e-05	4.24432319229909e-06	1.09560944798038e-06	G_Dominant	0.476666666666663	0.0844590630621329	-16.9312794643248	0.00216097497528307	Epistasis
MDH3	YDL078C	chriv	316388	315357	0.02	-0.13	0.2	1.16	1.09	1.04	0.88	0.94	0.89	2.48081085884574e-06	0.03	0.0595974148084617	0.63264094975714	1.09666666666667	0.0595974148084617	1.66032093403452e-06	0.903333333333334	0.0595974148084617	5.20211156968108e-06	1.25658463067621e-05	0.684353523359352	1.42965507479829e-05	2.53680775530027e-05	G_Dominant	1.12666666666667	0.103225750448013	2.16354284046413	0.999988196770696	No Epistasis
MET6	YER091C	chrv	342167	339864	-0.76	-0.86	-0.85	-0.73	-1.06	-1.14	-0.9	-0.98	-0.94	5.426661100135e-06	-0.823333333333334	0.0759141815668388	3.63944283815343e-05	-0.976666666666667	0.0759141815668388	1.3556602192926e-05	-0.94	0.0759141815668388	1.69313470641486e-05	2.08281754362824e-05	0.000206826873485305	4.92179334759268e-05	5.75912973130894e-05	Non-specific Response	-1.8	0.131487219488774	-6.54055963266779	0.00685416763793833	Epistasis
MMF1	YIL051C	chrix	258280	257843	0.05	0.09	-0.01	-0.24	-0.67	-0.32	0.37	0.4	0.42	0.0021987435482247	0.0433333333333333	0.0785045410340253	0.600898031234762	-0.41	0.0785045410340253	0.00197117784693735	0.396666666666667	0.0785045410340253	0.00232721207800482	0.00304944789724021	0.660420949423111	0.00305172384276679	0.00360292634003404	Discordance	-0.366666666666667	0.135973853695808	-5.61382436833052	0.00988534535529624	Epistasis
MNP1	YGL068W	chrvii	375087	375671	0.32	0.27	0.32	-0.26	-0.58	-0.39	0.4	0.58	0.55	0.000184976983109622	0.303333333333333	0.0632748267773504	0.00301952482762341	-0.41	0.0632748267773504	0.000641879410137526	0.51	0.0632748267773504	0.000195186043451409	0.000336715914566734	0.00654940817854349	0.00115936358575228	0.000402463257736091	HT_Dominant	-0.106666666666667	0.109595214818491	-5.62676634822039	0.00988534535529624	Epistasis
MRP8	YKL142W	chrxi	178515	179174	0.31	0.38	0.34	1.09	0.95	0.94	1.46	1.1	1.17	2.99394804812958e-06	0.343333333333333	0.0704745817062199	0.00278947556757318	0.993333333333334	0.0704745817062199	7.96151225957735e-06	1.24333333333333	0.0704745817062199	2.1291241017663e-06	1.438329680854e-05	0.00616064272269717	3.43524510459541e-05	1.40778896334265e-05	Non-specific Response	1.33666666666667	0.122065556157337	0.764616459151133	0.903850360575204	No Epistasis
NHP6A	YPR052C	chrxvi	665974	665693	-0.47	-0.62	-0.48	0.12	0.09	-0.07	-0.27	-0.01	0.03	0.00174701234585962	-0.523333333333333	0.0699205898780101	0.000293846687269969	0.0466666666666667	0.0699205898780101	0.529320325932446	-0.0833333333333333	0.0699205898780101	0.278326999238632	0.00248203583283714	0.000961708655623132	0.549361407315189	0.311032090276265	Suppression	-0.476666666666666	0.1211060141639	-3.24784310712276	0.0337579176499676	Epistasis
NMT1	YLR195C	chrxii	543304	541937	0.2	-0.01	0.13	-0.52	-0.51	-0.7	-0.29	-0.41	-0.19	0.000288777608878544	0.106666666666667	0.0623609564462324	0.138029248226311	-0.576666666666667	0.0623609564462324	9.03350018686169e-05	-0.296666666666667	0.0623609564462324	0.00313524079553322	0.000489346784499642	0.185364927012856	0.000220398486234427	0.00471297487328542	G_Dominant	-0.47	0.108012344973464	-1.60475483960575	0.150790176582878	No Epistasis
NOP1	YDL014W	chriv	427364	428347	-0.67	-0.4	-0.19	-1	-0.46	-0.67	-0.33	-0.07	0.22	0.00975190155057272	-0.42	0.151913718201411	0.0326492542387905	-0.71	0.151913718201411	0.0034182279451363	-0.06	0.151913718201411	0.706529985294435	0.0116522721091459	0.0533843946500925	0.00504377256809642	0.723610929993861	Suppression	-1.13	0.263122278291545	-4.0665503770624	0.0200299790101214	Epistasis
NPT1	YOR209C	chrxv	737726	736437	0.08	-0.02	0.16	0.1	-0.24	-0.06	0.17	-0.1	0.01	0.655373017009558	0.0733333333333333	0.0785281265959317	0.38642227215027	-0.0666666666666667	0.0785281265959317	0.428472961069878	0.0266666666666667	0.0785281265959317	0.745743300252262	0.658197900703565	0.45472923944956	0.449703603285052	0.760429710979331	Non-responsive	0.00666666666666661	0.136014705087355	-0.147042924418762	0.587590205174593	No Epistasis
NQM1	YGR043C	chrvii	581436	580435	0.76	0.62	0.63	2.26	2.11	2.42	1.5	0.89	1.11	3.69830112342426e-06	0.67	0.118117957364034	0.00129239114477938	2.26333333333333	0.118117957364034	1.30684961892071e-06	1.16666666666667	0.118117957364034	6.21477487709072e-05	1.63840643831319e-05	0.00315316373543032	1.29572749450436e-05	0.000158256015995862	Non-specific Response	2.93333333333333	0.204586303440761	8.6353125158166	0.999988196770696	No Epistasis
NTH1	YDR001C	chriv	452475	450220	0.15	0.14	0.1	0.28	0.11	0.28	0.6	0.68	0.33	0.000943845343401702	0.13	0.0698940997880736	0.112230497706114	0.223333333333333	0.0698940997880736	0.0187104565622455	0.536666666666667	0.0698940997880736	0.000255325799911436	0.00142340430428865	0.157528349189907	0.0242871107465359	0.00051731227286404	G_Dominant	0.353333333333333	0.121060131982233	-1.51439892168828	0.163173206970908	No Epistasis
NUP2	YLR335W	chrxii	797430	799592	-0.27	-0.57	-0.4	-0.4	-0.43	-0.35	-0.24	0.55	0.31	0.032317670307569	-0.413333333333334	0.144645159691648	0.0288936088611974	-0.393333333333333	0.144645159691648	0.0346750739648412	0.206666666666667	0.144645159691648	0.202993011249119	0.036289239429704	0.0477461763450992	0.0428609667576021	0.231282990811955	Suppression	-0.806666666666667	0.250532765654848	-4.04471379495876	0.0202324399587265	Epistasis
OLA1	YBR025C	chrii	291865	290681	-0.01	0.04	0.05	-0.33	-0.08	-0.14	-0.4	-0.22	-0.05	0.0419123434424443	0.0266666666666667	0.0735602549690464	0.729394585944692	-0.183333333333333	0.0735602549690464	0.0470163741078049	-0.223333333333333	0.0735602549690464	0.0229186359589278	0.0461729362746549	0.767263830813152	0.0570563289954091	0.029699111493406	Discordance	-0.156666666666666	0.127410099024109	0.523244759852605	0.845389538488182	No Epistasis
OYE2	YHR179W	chrviii	462502	463704	0.81	0.58	0.89	-1.47	-1.37	-0.92	-0.06	-0.3	-0.8	0.000690702908136807	0.76	0.168082871976451	0.00401083801920775	-1.25333333333333	0.168082871976451	0.000299963890454826	-0.386666666666667	0.168082871976451	0.0610625760634394	0.00106226915904869	0.00834397552210184	0.000632503045031443	0.0746854604870414	Suppression	-0.49333333333333	0.291128074145308	-0.366390864157689	0.49913138424935	No Epistasis
PAA1	YDR071C	chriv	589402	588827	0.09	-0.16	0.09	0.14	0.09	0.09	0.48	0.59	0.38	0.00115571662782009	0.00666666666666666	0.0602771377334171	0.915540132145225	0.106666666666667	0.0602771377334171	0.127193673307784	0.483333333333333	0.0602771377334171	0.000200870307310346	0.00170431629292456	0.923466886536093	0.144919930957035	0.00041235930928027	Discordance	0.113333333333334	0.104403065089106	-3.54395725531825	0.0278762695776656	Epistasis
PAB1	YER165W	chrv	510373	512106	0.02	-0.28	-0.02	-0.12	-0.19	-0.24	0.11	0.14	0.06	0.0451974527483961	-0.0933333333333334	0.0594418483337567	0.167431073079015	-0.183333333333333	0.0594418483337567	0.0215456918701412	0.103333333333333	0.0594418483337567	0.132804996783674	0.0495576776017708	0.217941005739723	0.0274324929275568	0.15471782125298	Suppression	-0.276666666666666	0.10295630140987	-3.6908862769576	0.0259519467492722	Epistasis
PBI2	YNL015W	chrxiv	605384	605611	0.12	0.01	0.15	2.42	2.4	2.51	2.3	2.17	2.37	3.25585389186098e-09	0.0933333333333334	0.0461479103495448	0.0895918241051068	2.44333333333333	0.0461479103495448	3.04706809961846e-09	2.28	0.0461479103495448	4.61113762008639e-09	3.5090330545847e-07	0.128857376644999	4.73311244807401e-07	7.28476107633586e-07	G_Dominant	2.53666666666666	0.0799305253885452	3.21112197647891	0.999988196770696	No Epistasis
PCS60	YBR222C	chrii	668351	666720	-0.08	-0.09	-0.03	1.68	1.11	1.4	1.34	1.07	1.16	1.63831560322631e-05	-0.0666666666666667	0.106022359626358	0.55265139311624	1.39666666666667	0.106022359626358	1.1813140933611e-05	1.19	0.106022359626358	2.9876753471246e-05	4.74195696337553e-05	0.610273813251583	4.40393894005018e-05	9.09971707032721e-05	G_Dominant	1.33	0.183636113611191	0.762377275618141	0.903850360575204	No Epistasis
PDB1	YBR221C	chrii	666253	665153	-0.07	-0.38	-0.08	0.06	-0.16	-0.07	0.47	0.34	0.1	0.0484523108684261	-0.176666666666667	0.093392838174146	0.107405950830192	-0.0566666666666667	0.093392838174146	0.566248284774564	0.303333333333333	0.093392838174146	0.0175117631294496	0.0530018236260248	0.151670221475362	0.585081376285913	0.0231175116666388	Non-responsive	-0.233333333333334	0.161761140780679	-3.31764887461011	0.0319081337545544	Epistasis
PDC1	YLR044C	chrxii	234081	232390	0.39	0.12	0.27	-0.38	-0.63	-0.44	0.11	0.01	-0.03	0.00117268063683673	0.26	0.067109639424629	0.00822520820599974	-0.483333333333333	0.067109639424629	0.000362724794007963	0.03	0.067109639424629	0.670537651933097	0.00171474224522812	0.0159706125999828	0.000725700895652212	0.692839347673666	Suppression	-0.223333333333333	0.116237305161085	-2.17944947177033	0.085616505461272	No Epistasis
PDI1	YCL043C	chriii	50221	48653	0.36	0.24	0.3	-0.41	-0.51	-0.5	0.49	0.44	0.39	3.62584963996998e-06	0.3	0.0318561581929588	8.1478824083081e-05	-0.473333333333333	0.0318561581929588	5.84631648326625e-06	0.44	0.0318561581929588	8.96255786678707e-06	1.62830481745986e-05	0.000361610781168721	2.83626350630002e-05	3.69606368665732e-05	HT_Dominant	-0.173333333333333	0.0551764845241562	-11.1158465172752	0.00256061650050168	Epistasis
PEP4	YPL154C	chrxvi	260931	259714	0.06	-0.53	0.01	1.56	1.53	1.34	1.5	1.64	1.44	1.49153518683084e-05	-0.153333333333333	0.121014232404476	0.252088975217768	1.47666666666667	0.121014232404476	1.84318392340554e-05	1.52666666666667	0.121014232404476	1.51932113742858e-05	4.45548331450751e-05	0.309140690661789	6.40987842020136e-05	5.32333571459939e-05	G_Dominant	1.32333333333334	0.2096027989635	-0.970088826765815	0.285303617041438	No Epistasis
PFK1	YGR240C	chrvii	973734	970771	-0.17	-0.37	-0.3	-0.36	-0.53	-0.49	-0.24	-0.36	-0.29	0.000109942885411316	-0.28	0.0492536894651145	0.00127769169832223	-0.46	0.0492536894651145	8.54054400242379e-05	-0.296666666666667	0.0492536894651145	0.000945160301172187	0.000213472435840305	0.003133707007464	0.000211696463038802	0.00161601115062148	Non-specific Response	-0.74	0.0853098926137983	-5.19674002334434	0.0117958351127159	Epistasis
PFK2	YMR205C	chrxiii	674766	671887	-0.15	-0.34	-0.17	-0.43	-0.53	-0.52	-0.1	-0.17	-0.23	0.00010504169909575	-0.22	0.0449279258203461	0.00271984567857449	-0.493333333333333	0.0449279258203461	3.38970068924599e-05	-0.166666666666667	0.0449279258203461	0.00997378611334866	0.000206537686829618	0.00603546707721768	9.87250325742895e-05	0.0136699539082955	Non-specific Response	-0.713333333333333	0.0778174501995251	-7.02498816480114	0.00622208951876234	Epistasis
PGI1	YBR196C	chrii	613900	612236	-0.13	-0.31	-0.17	-0.06	-0.23	-0.04	0.21	0.08	0.09	0.0147306240281284	-0.203333333333333	0.0527748537201685	0.00843205703399211	-0.11	0.0527748537201685	0.0822411669353726	0.126666666666667	0.0527748537201685	0.0532852221984983	0.0170334262955529	0.0163043094516196	0.096599848493122	0.065864492160478	Suppression	-0.313333333333333	0.0914087280053472	-4.81354471943052	0.0142515588927838	Epistasis
PGK1	YCR012W	chriii	137746	138996	0.13	0.02	0.11	0.13	0.2	0.2	0.33	0.16	0.14	0.00308978234977655	0.0866666666666667	0.0421197587133886	0.085336521153129	0.176666666666667	0.0421197587133886	0.00572130863917688	0.21	0.0421197587133886	0.00248733405647947	0.00407886281868519	0.124271308929244	0.00807918129047402	0.00382540485253938	G_Dominant	0.263333333333334	0.072953562094131	0.731058659815931	0.899932231116393	No Epistasis
PGM2	YMR105C	chrxiii	477606	475897	-0.51	-0.27	-0.43	0.72	0.46	0.58	1.5	1.14	1.41	1.44451800344953e-05	-0.403333333333333	0.0862597283831844	0.00341078630893287	0.586666666666667	0.0862597283831844	0.000494934879249774	1.35	0.0862597283831844	4.31073742200516e-06	4.37107395849014e-05	0.00729094688056292	0.000945244482501618	2.24033716862626e-05	G_Dominant	0.183333333333334	0.149406232206767	-7.80868809443029	0.00490110918015098	Epistasis
PIL1	YGR086C	chrvii	650617	649598	0.37	0.25	0.12	0.05	0.05	-0.1	-0.2	0.2	0.34	0.19207734520008	0.246666666666667	0.106284035942828	0.0593818416115696	0	0.106284035942828	1	0.113333333333333	0.106284035942828	0.327292589062349	0.198906761918305	0.0904311705587955	1	0.362276357489441	Non-responsive	0.246666666666667	0.184089350286455	0.72428596834015	0.899932231116393	No Epistasis
PIR1	YKL164C	chrxi	142819	141794	1.17	1.1	1.03	0.1	0.05	-0.22	1.72	1.81	1.41	4.9820295067872e-06	1.1	0.0934324870140447	2.26777004338388e-05	-0.0233333333333333	0.0934324870140447	0.811122841172424	1.64666666666667	0.0934324870140447	2.14210231283266e-06	1.96747944929054e-05	0.000150968691459555	0.818644372227317	1.40778896334265e-05	HT_Dominant	1.07666666666667	0.161829814585845	-3.52221870524136	0.0281338916720319	Epistasis
PMI40	YER003C	chrv	158994	157736	0.1	-0.08	0.05	-0.18	-0.38	-0.4	0.14	-0.22	-0.12	0.0362740730540628	0.0233333333333333	0.0802542256877527	0.78103617311579	-0.32	0.0802542256877527	0.00722256261931696	-0.0666666666666667	0.0802542256877527	0.437945613563107	0.0403430024897214	0.812417090785621	0.010017006489886	0.475717146667617	Suppression	-0.296666666666667	0.139004396413287	-1.65462392510353	0.144246451897627	No Epistasis
PNC1	YGL037C	chrvii	427947	427297	-0.03	0.45	0.29	0.99	0.94	1.05	1.84	1.37	1.27	6.24627250130749e-05	0.236666666666667	0.131402688962847	0.121770268194342	0.993333333333334	0.131402688962847	0.00027822420952185	1.49333333333333	0.131402688962847	2.78093711958763e-05	0.00013860776121949	0.166896896995775	0.000592020464096722	8.59950737552848e-05	G_Dominant	1.23	0.227596133534821	-1.15702024126451	0.239654379857183	No Epistasis
PRE1	YER012W	chrv	177835	178431	0.12	-0.12	0.22	-0.01	-0.22	0.02	0.59	0.52	0.39	0.00448441897943208	0.0733333333333333	0.0802311475490476	0.395947607676571	-0.07	0.0802311475490476	0.416491413429769	0.5	0.0802311475490476	0.000789716337849252	0.00572531299839822	0.464764698179552	0.438115121124768	0.00138870872995378	Discordance	0.0033333333333333	0.138964423904506	-3.57405624196283	0.0272704621691371	Epistasis
PRE10	YOR362C	chrxv	1018746	1017880	0.71	0.58	0.79	0.38	0.41	0.34	1.08	1.19	0.81	1.67546942069974e-05	0.693333333333333	0.0750555349946514	9.08690852320739e-05	0.376666666666667	0.0750555349946514	0.0024076239805327	1.02666666666667	0.0750555349946514	9.48475128135709e-06	4.81759322983856e-05	0.000379701439869014	0.00366651233636679	3.81025353199345e-05	Non-specific Response	1.07	0.13	0.333333333333308	0.775240137470589	No Epistasis
PRE5	YMR314W	chrxiii	901709	902413	0.25	0.17	0.26	0.16	-0.11	0.01	0.67	0.42	0.29	0.00436945925959675	0.226666666666667	0.080300362067354	0.0302451731645358	0.02	0.080300362067354	0.811617381907769	0.46	0.080300362067354	0.00122807251583171	0.00559386817300023	0.0498030059882462	0.818644372227317	0.00202219714621052	HT_Dominant	0.246666666666667	0.139084306966834	-1.53384186890477	0.160017332908879	No Epistasis
PRE8	YML092C	chrxiii	86739	85987	0.21	0.11	0.09	0.28	0.22	0.28	0.51	0.18	0.27	0.00267550557996179	0.136666666666667	0.0618540695987412	0.0691907598938289	0.26	0.0618540695987412	0.00566415311350389	0.32	0.0618540695987412	0.00206743335340909	0.00361387130510781	0.103940246858021	0.0080227822215587	0.00322215365447704	G_Dominant	0.396666666666667	0.107134391199921	0.715612099980117	0.899451126198579	No Epistasis
PRO2	YOR323C	chrxv	922905	921535	0.17	0.12	0.05	-0.44	-0.47	-0.54	-0.09	-0.42	-0.43	0.00100513100110465	0.113333333333333	0.0696818165345563	0.154980657837688	-0.483333333333333	0.0696818165345563	0.000445001249559584	-0.313333333333333	0.0696818165345563	0.00411869199662035	0.00151093885972505	0.20517325725103	0.0008632584745043	0.00601664724271186	G_Dominant	-0.37	0.120692446601545	-0.469512950166194	0.453122563072688	No Epistasis
PRX1	YBL064C	chrii	101156	100371	0.31	0.2	0.28	1.23	1	1.16	1.92	1.42	1.74	4.45370829954901e-06	0.263333333333333	0.095024363347668	0.0323702816996256	1.13	0.095024363347668	2.14015904616223e-05	1.69333333333333	0.095024363347668	2.006848549084e-06	1.83666200671667e-05	0.0531146171550195	7.12367225365428e-05	1.40778896334265e-05	G_Dominant	1.39333333333333	0.164587025275047	-1.82274392224209	0.122729128986744	No Epistasis
PSA1	YDL055C	chriv	356759	355674	-0.19	-0.29	-0.28	0.1	0.02	0.13	0.06	-0.41	-0.05	0.0701507281209046	-0.253333333333333	0.0860878104676331	0.0258557541181435	0.0833333333333334	0.0860878104676331	0.370426167372964	-0.133333333333333	0.0860878104676331	0.1723995963277	0.0753231320376533	0.0431855964840676	0.396824354013336	0.19787736918401	Non-responsive	-0.17	0.1491084616423	-0.245906008705442	0.542908334315672	No Epistasis
PST2	YDR032C	chriv	504695	504099	0.51	0.55	0.43	0.34	0.49	0.36	1.53	0.99	0.8	0.000444198932300557	0.496666666666667	0.130724477007517	0.00897473170889375	0.396666666666667	0.130724477007517	0.0229684237756981	1.10666666666667	0.130724477007517	0.000148454630558862	0.000721242865686619	0.017210802371788	0.0290850148898786	0.000310223577759774	Non-specific Response	0.893333333333334	0.226421435969889	-0.942195832384468	0.292671578560932	No Epistasis
PUB1	YNL016W	chrxiv	602907	604268	-0.38	-0.35	-0.39	-0.03	-0.04	-0.19	-0.21	0.01	0.04	0.00261755144833374	-0.373333333333333	0.0548735921105144	0.000494013094925479	-0.0866666666666667	0.0548735921105144	0.165326925424931	-0.0533333333333334	0.0548735921105144	0.368620800675977	0.00357706444259098	0.00142987641139921	0.187450966540189	0.405135125271239	Suppression	-0.46	0.0950438495292216	-4.27872680537455	0.018758542202622	Epistasis
PYC1	YGL062W	chrvii	385196	388732	0.12	0.14	0.07	1.5	1.03	0.95	1.73	1.25	1.36	5.10536671731536e-05	0.11	0.130313013477095	0.430964652645905	1.16	0.130313013477095	0.000111994225482438	1.44666666666667	0.130313013477095	3.18269261822678e-05	0.000118118842382633	0.495875378106152	0.000266271985075592	9.45589144288036e-05	G_Dominant	1.27	0.225708760229736	-0.782719582912293	0.343413566998269	No Epistasis
PYC2	YBR218C	chrii	662249	658707	-0.11	-0.01	-0.08	1.3	0.81	0.74	1.73	1.25	1.36	8.57934052076862e-05	-0.0666666666666667	0.132902080356039	0.633803911923314	0.95	0.132902080356039	0.000377920415826089	1.44666666666667	0.132902080356039	3.56397064644378e-05	0.000174583959942278	0.684353523359352	0.000747791974574379	0.00010199341753342	G_Dominant	0.883333333333333	0.230193155608261	-2.44722016970829	0.066116309282908	No Epistasis
PYK2	YOR347C	chrxv	986462	984942	0.05	0.09	0.14	-1.07	-1.37	-0.92	-0.18	-0.62	-0.56	0.00023992410725291	0.0933333333333334	0.111288746893768	0.433794464913229	-1.12	0.111288746893768	5.58528202342402e-05	-0.453333333333333	0.111288746893768	0.00655000227333858	0.000420318172856602	0.497902021304347	0.000151322175750907	0.00919367788968608	G_Dominant	-1.02666666666667	0.192757763930679	-2.97437219462413	0.0418648467842112	Epistasis
QCR2	YPR191W	chrxvi	919381	920487	0.18	0.14	0.13	0.9	0.97	0.81	1.4	1.75	1.62	9.55036381511747e-07	0.15	0.0653480709001449	0.0614869701815386	0.893333333333334	0.0653480709001449	9.51871483312206e-06	1.59	0.0653480709001449	3.16825597481688e-07	6.64986092950425e-06	0.0933320133700228	3.89098343178498e-05	4.47396146746869e-06	G_Dominant	1.04333333333333	0.113186178975664	-4.82980052524084	0.0141853521292281	Epistasis
RDL1	YOR285W	chrxv	849635	850054	-0.13	-0.28	0.05	1.28	0.96	1.12	1.21	0.99	0.94	1.81945194904893e-05	-0.12	0.0903901010640566	0.232591602108096	1.12	0.0903901010640566	1.68653762964992e-05	1.04666666666667	0.0903901010640566	2.49600604462881e-05	5.07703358237606e-05	0.29054143055059	5.9539889046732e-05	7.91250895780289e-05	G_Dominant	1	0.156560247544232	-0.298074814000825	0.527111965052452	No Epistasis
REE1	YJL217W	chrx	23133	23729	0.68	0.87	0.89	1.27	0.78	0.87	1.38	1.76	1.66	1.45926336240336e-05	0.813333333333333	0.115598282699022	0.000411898517000316	0.973333333333333	0.115598282699022	0.000153014379777321	1.6	0.115598282699022	8.85363100830594e-06	4.38720468954817e-05	0.00130317207834301	0.000352993569189265	3.68374290167015e-05	Non-specific Response	1.78666666666667	0.200222098902416	0.932298021496833	0.936719122901104	No Epistasis
RHR2	YIL053W	chrix	255115	255867	0.2	-0.03	0.05	-1.86	-2.08	-2	-1.09	-1.56	-1.5	2.40511567270294e-06	0.0733333333333333	0.100811521975233	0.494356842362619	-1.98	0.100811521975233	1.12921039139872e-06	-1.38333333333333	0.100811521975233	9.31170702862759e-06	1.24531544831063e-05	0.556449972321209	1.14393922259088e-05	3.80636445205303e-05	G_Dominant	-1.90666666666667	0.17461067804945	-2.99714392716079	0.0411133588897899	Epistasis
RIB4	YOL143C	chrxv	55104	54595	-0.58	-0.37	-0.55	-0.69	-0.8	-0.81	-0.64	-0.54	-0.83	1.69134122151868e-05	-0.5	0.0658561845010553	0.000271666867979649	-0.766666666666667	0.0658561845010553	2.42008611686535e-05	-0.67	0.0658561845010553	5.24985807236742e-05	4.81759322983856e-05	0.000934959181583651	7.72438445520036e-05	0.000139796220669898	Non-specific Response	-1.26666666666667	0.114066257548458	-5.23087790807189	0.0116133345590639	Epistasis
RLI1	YDR091C	chriv	628534	626708	-0.14	-0.5	-0.27	-0.33	-0.61	-0.42	-0.22	0.22	0.22	0.0176893583650398	-0.303333333333333	0.114600756251141	0.0381880205746248	-0.453333333333333	0.114600756251141	0.00748801827290594	0.0733333333333333	0.114600756251141	0.545878817527069	0.0202536633860161	0.0607358962040108	0.0103543516770747	0.576824328724749	Suppression	-0.756666666666666	0.198494332412793	-4.18147959143697	0.0193957825490713	Epistasis
RNR2	YJL026W	chrx	392404	393603	0.6	0.33	0.36	0.55	0.88	1.07	0.7	0.93	0.7	0.000217861251642313	0.43	0.109932639307829	0.00787888945061862	0.833333333333334	0.109932639307829	0.000274022459159589	0.776666666666667	0.109932639307829	0.000402773456364294	0.000387493676585183	0.0154918248269548	0.000588453760222896	0.000756196387713704	Non-specific Response	1.26333333333333	0.190408916691303	2.55590271255871	0.999988196770696	No Epistasis
RNR4	YGR180C	chrvii	856301	855264	0.52	0.31	0.38	0.34	0.61	0.75	0.4	0.73	0.57	0.000550972327074369	0.403333333333333	0.0955103252126293	0.00554328000093113	0.566666666666667	0.0955103252126293	0.00102295398577507	0.566666666666667	0.0955103252126293	0.00102295398577507	0.000873309878968218	0.0112802117049516	0.00169041332401129	0.00172092619989597	Non-specific Response	0.97	0.165428735915701	2.43810926258219	0.999988196770696	No Epistasis
RPG1	YBR079C	chrii	398277	395383	-0.1	-0.12	-0.2	0.1	0.03	0.1	0.16	0.46	0.39	0.00383070458218319	-0.14	0.056829830455753	0.0488871137977849	0.0766666666666667	0.056829830455753	0.22600202988404	0.336666666666667	0.056829830455753	0.00103103938946804	0.00501434925645328	0.0749387994400255	0.250754633157054	0.00172828904853276	Discordance	-0.0633333333333333	0.0984321537348894	-4.06371276887158	0.0200299790101214	Epistasis
RPL10	YLR075W	chrxii	282927	283592	-0.75	-0.71	-0.74	-0.65	-0.63	-0.72	-0.57	-1.06	-0.77	3.54206831235725e-05	-0.733333333333333	0.0839091219161585	0.00012418198615512	-0.666666666666667	0.0839091219161585	0.000211384871592473	-0.8	0.0839091219161585	7.59784255718155e-05	8.87421415891655e-05	0.000478254591308148	0.000469073096009964	0.000185371446683068	Non-specific Response	-1.4	0.145334862377278	-4.12839693233718	0.019778142979404	Epistasis
RPL11A	YPR102C	chrxvi	731748	731224	-0.61	-0.62	-0.51	-0.7	-0.8	-0.72	-0.58	-0.66	-0.64	1.71330911134507e-07	-0.58	0.0302459057529249	1.30100964649785e-06	-0.74	0.0302459057529249	3.06578312971343e-07	-0.626666666666667	0.0302459057529249	8.22730029811878e-07	2.41940013905092e-06	2.52612706361666e-05	5.55270000514064e-06	8.45979611473906e-06	Non-specific Response	-1.32	0.0523874454850057	-13.2347230698962	0.00216097497528307	Epistasis
RPL11B	YGR085C	chrvii	648907	648383	-0.61	-0.62	-0.51	-0.7	-0.8	-0.72	-0.58	-0.66	-0.64	1.71330911134507e-07	-0.58	0.0302459057529249	1.30100964649785e-06	-0.74	0.0302459057529249	3.06578312971343e-07	-0.626666666666667	0.0302459057529249	8.22730029811878e-07	2.41940013905092e-06	2.52612706361666e-05	5.55270000514064e-06	8.45979611473906e-06	Non-specific Response	-1.32	0.0523874454850057	-13.2347230698962	0.00216097497528307	Epistasis
RPL12A	YEL054C	chrv	53218	52721	-0.57	-0.59	-0.65	-0.76	-0.52	-0.6	-0.48	-0.46	-0.59	5.89809230793495e-06	-0.603333333333333	0.0489519794931349	1.73939270467836e-05	-0.626666666666667	0.0489519794931349	1.39538843314166e-05	-0.51	0.0489519794931349	4.58273645994147e-05	2.16166864464382e-05	0.000128659841330177	4.9637481667482e-05	0.00012488626844051	Non-specific Response	-1.23	0.0847873156131794	-8.49183624688411	0.00438724896957008	Epistasis
RPL12B	YDR418W	chriv	1301616	1302113	-0.57	-0.59	-0.65	-0.76	-0.52	-0.6	-0.48	-0.46	-0.59	5.89809230793495e-06	-0.603333333333333	0.0489519794931349	1.73939270467836e-05	-0.626666666666667	0.0489519794931349	1.39538843314166e-05	-0.51	0.0489519794931349	4.58273645994147e-05	2.16166864464382e-05	0.000128659841330177	4.9637481667482e-05	0.00012488626844051	Non-specific Response	-1.23	0.0847873156131794	-8.49183624688411	0.00438724896957008	Epistasis
RPL13A	YDL082W	chriv	308424	308427	-0.8	-0.59	-0.7	-0.74	-0.63	-0.83	-0.87	-1.45	-0.84	0.000156435943006953	-0.696666666666667	0.12440971737681	0.00138115021934863	-0.733333333333334	0.12440971737681	0.00105840705480273	-1.05333333333333	0.12440971737681	0.000148355984295738	0.00029159659776496	0.00331760825884774	0.00173058837732657	0.000310223577759774	Non-specific Response	-1.43	0.21548395145192	-1.74800333912902	0.131170699682016	No Epistasis
RPL13B	YMR142C	chrxiii	550801	550206	-0.8	-0.59	-0.7	-0.74	-0.63	-0.83	-0.87	-1.45	-0.84	0.000156435943006953	-0.696666666666667	0.12440971737681	0.00138115021934863	-0.733333333333334	0.12440971737681	0.00105840705480273	-1.05333333333333	0.12440971737681	0.000148355984295738	0.00029159659776496	0.00331760825884774	0.00173058837732657	0.000310223577759774	Non-specific Response	-1.43	0.21548395145192	-1.74800333912902	0.131170699682016	No Epistasis
RPL14A	YKL006W	chrxi	431906	432034	-0.86	-0.56	-0.7	-0.54	-0.68	-0.56	-0.85	-0.95	-0.95	4.05161496753199e-06	-0.706666666666667	0.0592546294487706	2.10484143499247e-05	-0.593333333333334	0.0592546294487706	5.74830544913098e-05	-0.916666666666667	0.0592546294487706	4.61456649035992e-06	1.75121672257991e-05	0.000146396434135297	0.000153948870074427	2.31224514463196e-05	Non-specific Response	-1.3	0.102632028788938	-3.73502636415439	0.0253146744230631	Epistasis
RPL14B	YHL001W	chrviii	104277	104405	-0.82	-0.5	-0.67	-0.54	-0.68	-0.56	-0.85	-0.95	-0.95	5.93763061189718e-06	-0.663333333333333	0.0620931200339905	3.96937862050623e-05	-0.593333333333334	0.0620931200339905	7.50170843995506e-05	-0.916666666666667	0.0620931200339905	6.07189521137176e-06	2.16166864464382e-05	0.000220206004423322	0.000193137907901605	2.74709045485363e-05	Non-specific Response	-1.25666666666667	0.107548438699344	-3.16136620960609	0.0361565868299945	Epistasis
RPL15A	YLR029C	chrxii	202590	201976	-0.61	-0.54	-0.63	-0.47	-0.2	-0.97	-0.73	-0.67	-0.78	0.0011671575785062	-0.593333333333334	0.132455443242037	0.00419466290763076	-0.546666666666667	0.132455443242037	0.00616648026938234	-0.726666666666667	0.132455443242037	0.00153461158056331	0.00171474224522812	0.0086491721900705	0.00860353235189273	0.00247449479772492	Non-specific Response	-1.14	0.229419557434264	-1.80164820277699	0.124572387748413	No Epistasis
RPL15B	YMR121C	chrxiii	510348	509734	-0.58	-0.57	-0.64	-0.47	-0.2	-0.97	-0.73	-0.67	-0.78	0.00114062542989955	-0.596666666666667	0.132119474550709	0.00403418631432289	-0.546666666666667	0.132119474550709	0.00609448208704822	-0.726666666666667	0.132119474550709	0.00151476598269616	0.00168740142962918	0.00835524809988652	0.00855430317037491	0.00245097551366809	Non-specific Response	-1.14333333333333	0.228837642591131	-1.82079601043231	0.122729128986744	No Epistasis
RPL16A	YIL133C	chrix	99095	98527	-0.58	-0.58	-0.63	-0.53	-0.68	-0.6	-0.66	-0.86	-0.69	1.84871782225581e-06	-0.596666666666667	0.0448454134902457	1.11482273026341e-05	-0.603333333333334	0.0448454134902457	1.04490039585799e-05	-0.736666666666667	0.0448454134902457	3.24270749987461e-06	1.01605559074602e-05	9.80202626986319e-05	4.12647105482901e-05	1.9373098653097e-05	Non-specific Response	-1.2	0.0776745346515403	-5.96506094837797	0.00870158507599641	Epistasis
RPL16B	YNL069C	chrxiv	494524	493956	-0.7	-0.71	-0.65	-0.71	-0.72	-0.64	-0.73	-0.56	-0.39	9.85153096392612e-06	-0.686666666666667	0.0594729941825451	2.53821875472657e-05	-0.69	0.0594729941825451	2.46822177914862e-05	-0.56	0.0594729941825451	8.15422463864712e-05	3.10190096566863e-05	0.000159839181040889	7.8244309461446e-05	0.000196884387648164	Non-specific Response	-1.37666666666667	0.103010247602416	-7.92801382070952	0.00490110918015098	Epistasis
RPL17A	YKL180W	chrxi	109269	109577	-0.76	-0.65	-0.61	-0.64	-0.55	-0.62	-0.18	-0.54	-0.77	0.000398928310107473	-0.673333333333333	0.103655412036441	0.000633366730971968	-0.603333333333333	0.103655412036441	0.00113042562316147	-0.496666666666667	0.103655412036441	0.00302690670174202	0.000652282780737131	0.00174644317534282	0.00183546460067333	0.00456484958903489	Non-specific Response	-1.27666666666667	0.179536440126602	-4.34452192240178	0.0181167613820781	Epistasis
RPL17B	YJL177W	chrx	90786	91094	-0.76	-0.65	-0.61	-0.64	-0.55	-0.62	-0.18	-0.54	-0.77	0.000398928310107473	-0.673333333333333	0.103655412036441	0.000633366730971968	-0.603333333333333	0.103655412036441	0.00113042562316147	-0.496666666666667	0.103655412036441	0.00302690670174202	0.000652282780737131	0.00174644317534282	0.00183546460067333	0.00456484958903489	Non-specific Response	-1.27666666666667	0.179536440126602	-4.34452192240178	0.0181167613820781	Epistasis
RPL18A	YOL120C	chrxv	93843	93395	-0.65	-0.53	-0.63	-0.66	-0.62	-0.69	-0.99	-0.77	-0.97	1.20857696419266e-06	-0.603333333333333	0.0473364631203129	1.43142642592313e-05	-0.656666666666667	0.0473364631203129	8.73763978275683e-06	-0.91	0.0473364631203129	1.28193670804691e-06	7.77093536429558e-06	0.000117025388505294	3.70158194433153e-05	1.12713680367898e-05	Non-specific Response	-1.26	0.0819891591749923	-4.26885704795414	0.018758542202622	Epistasis
RPL18B	YNL301C	chrxiv	64018	63570	-0.65	-0.53	-0.63	-0.66	-0.62	-0.69	-0.99	-0.77	-0.97	1.20857696419266e-06	-0.603333333333333	0.0473364631203129	1.43142642592313e-05	-0.656666666666667	0.0473364631203129	8.73763978275683e-06	-0.91	0.0473364631203129	1.28193670804691e-06	7.77093536429558e-06	0.000117025388505294	3.70158194433153e-05	1.12713680367898e-05	Non-specific Response	-1.26	0.0819891591749923	-4.26885704795414	0.018758542202622	Epistasis
RPL19A	YBR084C-A	chrii	414753	414186	-0.74	-0.68	-0.65	-0.56	-1.17	-0.57	-0.72	-0.66	-0.73	0.000284116422850453	-0.69	0.118117957364034	0.0011093658037353	-0.766666666666667	0.118117957364034	0.000636080513794899	-0.703333333333334	0.118117957364034	0.00100380269535664	0.00048641463964769	0.0027793788416164	0.00115335999777596	0.00169482628998621	Non-specific Response	-1.45666666666667	0.204586303440761	-3.68222760108407	0.0259519467492722	Epistasis
RPL19B	YBL027W	chrii	168423	168424	-0.74	-0.68	-0.65	-0.56	-1.17	-0.57	-0.72	-0.66	-0.73	0.000284116422850453	-0.69	0.118117957364034	0.0011093658037353	-0.766666666666667	0.118117957364034	0.000636080513794899	-0.703333333333334	0.118117957364034	0.00100380269535664	0.00048641463964769	0.0027793788416164	0.00115335999777596	0.00169482628998621	Non-specific Response	-1.45666666666667	0.204586303440761	-3.68222760108407	0.0259519467492722	Epistasis
RPL1A	YPL220W	chrxvi	135790	136443	-0.71	-0.61	-0.86	-0.56	-0.75	-0.53	-0.6	-1.02	-0.99	7.74617387857376e-05	-0.726666666666667	0.0971634743138631	0.000295116604622549	-0.613333333333334	0.0971634743138631	0.000737825088673339	-0.87	0.0971634743138631	0.00010835701047519	0.000161870718718178	0.000961708655623132	0.00127816539524824	0.000245118285832226	Non-specific Response	-1.34	0.168292074151524	-2.79276372562162	0.0479386606452335	Epistasis
RPL1B	YGL135W	chrvii	254641	255294	-0.71	-0.61	-0.86	-0.56	-0.75	-0.53	-0.6	-1.02	-0.99	7.74617387857376e-05	-0.726666666666667	0.0971634743138631	0.000295116604622549	-0.613333333333334	0.0971634743138631	0.000737825088673339	-0.87	0.0971634743138631	0.00010835701047519	0.000161870718718178	0.000961708655623132	0.00127816539524824	0.000245118285832226	Non-specific Response	-1.34	0.168292074151524	-2.79276372562162	0.0479386606452335	Epistasis
RPL20A	YMR242C	chrxiii	753742	753225	-0.71	-0.56	-0.6	-0.72	-0.7	-0.84	-0.74	-0.86	-0.82	5.69397396986651e-07	-0.623333333333334	0.041499665326629	5.48676869433254e-06	-0.753333333333334	0.041499665326629	1.79917157282797e-06	-0.806666666666667	0.041499665326629	1.20071996503349e-06	5.10267667299576e-06	5.81098684445219e-05	1.42965507479829e-05	1.09712843863844e-05	Non-specific Response	-1.37666666666667	0.0718795288428259	-7.92993511749891	0.00490110918015098	Epistasis
RPL20B	YOR312C	chrxv	900767	900250	-0.71	-0.56	-0.6	-0.72	-0.7	-0.84	-0.74	-0.86	-0.82	5.69397396986651e-07	-0.623333333333334	0.041499665326629	5.48676869433254e-06	-0.753333333333334	0.041499665326629	1.79917157282797e-06	-0.806666666666667	0.041499665326629	1.20071996503349e-06	5.10267667299576e-06	5.81098684445219e-05	1.42965507479829e-05	1.09712843863844e-05	Non-specific Response	-1.37666666666667	0.0718795288428259	-7.92993511749891	0.00490110918015098	Epistasis
RPL21A	YBR191W	chrii	606270	606280	-1.08	-1.1	-1.08	-0.63	-0.63	-0.7	-0.86	-1.13	-0.73	3.54910782809576e-06	-1.08666666666667	0.0694422221866655	4.31382576233496e-06	-0.653333333333333	0.0694422221866655	8.19229686812629e-05	-0.906666666666667	0.0694422221866655	1.24424891380141e-05	1.62145514499277e-05	5.43308866283268e-05	0.000204850134587224	4.49472863435238e-05	Non-specific Response	-1.74	0.120277457017791	-6.92842494342119	0.00639529814741344	Epistasis
RPL21B	YPL079W	chrxvi	406636	406646	-1.08	-1.1	-1.08	-0.63	-0.63	-0.7	-0.86	-1.13	-0.73	3.54910782809576e-06	-1.08666666666667	0.0694422221866655	4.31382576233496e-06	-0.653333333333333	0.0694422221866655	8.19229686812629e-05	-0.906666666666667	0.0694422221866655	1.24424891380141e-05	1.62145514499277e-05	5.43308866283268e-05	0.000204850134587224	4.49472863435238e-05	Non-specific Response	-1.74	0.120277457017791	-6.92842494342119	0.00639529814741344	Epistasis
RPL22A	YLR061W	chrxii	263194	263205	-0.79	-0.67	-0.83	-1.01	-0.92	-0.89	-1.13	-0.91	-1.02	4.86259584947322e-07	-0.763333333333334	0.0504791852960024	5.27418651845182e-06	-0.94	0.0504791852960024	1.54756686754655e-06	-1.02	0.0504791852960024	9.54427093922804e-07	4.82121205500962e-06	5.81098684445219e-05	1.41405129466018e-05	9.46304310144737e-06	Non-specific Response	-1.70333333333333	0.0874325136573599	-7.815551729546	0.00490110918015098	Epistasis
RPL22B	YFL034C-A	chrvi	64599	64243	-0.84	-0.77	-0.85	-1.04	-0.75	-1.11	-1.16	-0.89	-1	6.13850880715911e-06	-0.82	0.0794191879044819	4.82511337559239e-05	-0.966666666666667	0.0794191879044819	1.87031006120497e-05	-1.01666666666667	0.0794191879044819	1.39563493293425e-05	2.18491372376584e-05	0.000244402481850658	6.45603324830753e-05	4.9486482735276e-05	Non-specific Response	-1.78666666666667	0.137558068546422	-5.59763602481916	0.00988534535529624	Epistasis
RPL23A	YBL087C	chrii	60193	59822	-0.54	-0.57	-0.93	-0.87	-0.85	-0.98	-1.12	-1.19	-0.71	8.19749629328714e-05	-0.68	0.115100600120712	0.00104594778671282	-0.9	0.115100600120712	0.000230923267259366	-1.00666666666667	0.115100600120712	0.000123675712001988	0.000169028020914682	0.0026780860912537	0.000507595483692757	0.000270576909825946	Non-specific Response	-1.58	0.199360087390742	-2.87586818824777	0.044815979800849	Epistasis
RPL23B	YER117W	chrv	396769	396810	-0.54	-0.57	-0.93	-0.87	-0.85	-0.98	-1.12	-1.19	-0.71	8.19749629328714e-05	-0.68	0.115100600120712	0.00104594778671282	-0.9	0.115100600120712	0.000230923267259366	-1.00666666666667	0.115100600120712	0.000123675712001988	0.000169028020914682	0.0026780860912537	0.000507595483692757	0.000270576909825946	Non-specific Response	-1.58	0.199360087390742	-2.87586818824777	0.044815979800849	Epistasis
RPL24A	YGL031C	chrvii	437934	437467	-0.75	-0.64	-0.77	-0.58	-0.59	-0.63	-0.6	-0.73	-0.75	4.63207244120418e-07	-0.72	0.0368681333845268	1.16792996473147e-06	-0.6	0.0368681333845268	3.42576647381133e-06	-0.693333333333334	0.0368681333845268	1.46007513841801e-06	4.77118341227367e-06	2.52612706361666e-05	2.13483443201293e-05	1.19367546403999e-05	Non-specific Response	-1.32	0.0638574802022267	-9.81352011827134	0.0029966004158651	Epistasis
RPL24B	YGR148C	chrvii	787779	787312	-0.75	-0.67	-0.78	-0.56	-0.57	-0.64	-0.57	-0.67	-0.73	4.41610977876577e-07	-0.733333333333333	0.0360041149911548	9.10406338098051e-07	-0.59	0.0360041149911548	3.28931790937938e-06	-0.656666666666667	0.0360041149911548	1.74969686211934e-06	4.67706172023829e-06	2.35694085307607e-05	2.12891964690388e-05	1.35893122957935e-05	Non-specific Response	-1.32333333333333	0.0623609564462324	-10.690449676497	0.00256061650050168	Epistasis
RPL25	YOL127W	chrxv	80348	80360	-0.87	-0.63	-0.71	-0.67	-0.61	-0.72	-0.51	-0.89	-0.46	8.78042638235845e-05	-0.736666666666666	0.0902260535584968	0.00018168189022538	-0.666666666666667	0.0902260535584968	0.000315367352264527	-0.62	0.0902260535584968	0.000468135686837986	0.000177899073659958	0.000671934609881167	0.000661987325023737	0.000862257826349808	Non-specific Response	-1.40333333333333	0.156276108929747	-5.0124957595756	0.0129590642017257	Epistasis
RPL26A	YLR344W	chrxii	819312	819330	-0.67	-0.54	-0.7	-0.71	-0.72	-0.74	-0.61	-0.67	-0.64	1.56212325136493e-07	-0.636666666666667	0.030489828297805	7.85557305886287e-07	-0.723333333333333	0.030489828297805	3.68223997894592e-07	-0.64	0.030489828297805	7.61608078059186e-07	2.41940013905092e-06	2.35694085307607e-05	5.92441567899318e-06	8.25370614826932e-06	Non-specific Response	-1.36	0.0528099317258496	-13.6337991069125	0.00216097497528307	Epistasis
RPL26B	YGR034W	chrvii	555812	555830	-0.7	-0.53	-0.75	-0.68	-0.74	-0.74	-0.69	-0.79	-0.72	9.56992216503113e-07	-0.66	0.0436314531468264	5.2640547271432e-06	-0.72	0.0436314531468264	3.15685030155807e-06	-0.733333333333334	0.0436314531468264	2.83352353747572e-06	6.64986092950425e-06	5.81098684445219e-05	2.09389172718105e-05	1.7457361008876e-05	Non-specific Response	-1.38	0.0755718936583643	-8.55697317298986	0.00438724896957008	Epistasis
RPL27A	YHR010W	chrviii	126521	126551	-0.75	-0.72	-0.71	-0.66	-0.67	-0.74	-0.86	-0.89	-0.92	3.76505692552006e-09	-0.726666666666667	0.0189541356769244	2.10315724044141e-08	-0.69	0.0189541356769244	2.86604504744659e-08	-0.89	0.0189541356769244	6.25301379942992e-09	3.5090330545847e-07	3.25422740067742e-06	1.6060587988526e-06	7.28476107633586e-07	Non-specific Response	-1.41666666666667	0.032829526005987	-16.0424694091112	0.00216097497528307	Epistasis
RPL27B	YDR471W	chriv	1401770	1401800	-0.75	-0.72	-0.71	-0.66	-0.67	-0.74	-0.86	-0.89	-0.92	3.76505692552006e-09	-0.726666666666667	0.0189541356769244	2.10315724044141e-08	-0.69	0.0189541356769244	2.86604504744659e-08	-0.89	0.0189541356769244	6.25301379942992e-09	3.5090330545847e-07	3.25422740067742e-06	1.6060587988526e-06	7.28476107633586e-07	Non-specific Response	-1.41666666666667	0.032829526005987	-16.0424694091112	0.00216097497528307	Epistasis
RPL28	YGL103W	chrvii	310967	311015	-0.71	-0.58	-0.79	-0.56	-0.56	-0.74	-1.07	-0.9	-0.87	4.3373608005617e-06	-0.693333333333333	0.0611615953089906	2.82144631053382e-05	-0.62	0.0611615953089906	5.35904256192395e-05	-0.946666666666667	0.0611615953089906	4.60029374822313e-06	1.80837934156049e-05	0.00017134589759421	0.000146900813756268	2.31224514463196e-05	Non-specific Response	-1.31333333333333	0.105934990547138	-3.46124226540153	0.0291685920287155	Epistasis
RPL2A	YFR031C-A	chrvi	221267	220507	-0.54	-0.61	-0.49	-0.64	-0.09	-0.8	-0.61	-0.32	-0.93	0.00599960472029319	-0.546666666666667	0.161738243032559	0.0148587723508035	-0.51	0.161738243032559	0.0197333647930931	-0.62	0.161738243032559	0.00862539156510717	0.00737682269038688	0.027047609044822	0.0253750062102684	0.0119270993155488	Non-specific Response	-1.05666666666667	0.280138854459315	-1.55875081130556	0.156456929563455	No Epistasis
RPL2B	YIL018W	chrix	316768	316771	-0.54	-0.61	-0.49	-0.64	-0.09	-0.8	-0.61	-0.32	-0.93	0.00599960472029319	-0.546666666666667	0.161738243032559	0.0148587723508035	-0.51	0.161738243032559	0.0197333647930931	-0.62	0.161738243032559	0.00862539156510717	0.00737682269038688	0.027047609044822	0.0253750062102684	0.0119270993155488	Non-specific Response	-1.05666666666667	0.280138854459315	-1.55875081130556	0.156456929563455	No Epistasis
RPL3	YOR063W	chrxv	444686	445849	-0.6	-0.62	-0.64	-0.71	-0.72	-0.77	-0.47	-0.58	-0.59	7.11197989869143e-08	-0.62	0.025531389540169	3.2052228775329e-07	-0.733333333333334	0.025531389540169	1.17945155133658e-07	-0.546666666666667	0.025531389540169	6.77000997932928e-07	1.50644665126828e-06	1.49363386093033e-05	3.23308484072263e-06	7.88706162591861e-06	Non-specific Response	-1.35333333333333	0.0442216638714053	-18.2414363469547	0.00216097497528307	Epistasis
RPL30	YGL030W	chrvii	439091	439093	-0.66	-0.6	-0.66	-0.86	-1	-0.71	-0.79	-1.09	-0.73	1.84929635701874e-05	-0.64	0.0812631755698958	0.000221920986948082	-0.856666666666667	0.0812631755698958	4.28360779691951e-05	-0.87	0.0812631755698958	3.92053499973736e-05	5.12959584744484e-05	0.000777557743742904	0.000121720107444657	0.000109669145635704	Non-specific Response	-1.49666666666667	0.140751948871449	-4.45227701421747	0.017209764649463	Epistasis
RPL31A	YDL075W	chriv	322226	322282	-0.77	-0.71	-0.83	-0.75	-0.79	-0.7	-0.72	-0.81	-0.73	6.63995463014268e-08	-0.77	0.02993820796735	2.27729521222138e-07	-0.746666666666667	0.02993820796735	2.73497062872357e-07	-0.753333333333334	0.02993820796735	2.59407258151909e-07	1.50644665126828e-06	1.32652446111895e-05	5.55270000514064e-06	3.89947684834805e-06	Non-specific Response	-1.51666666666667	0.0518544972870136	-14.7206775356108	0.00216097497528307	Epistasis
RPL31B	YLR406C	chrxii	931349	931065	-0.77	-0.71	-0.83	-0.75	-0.79	-0.7	-0.72	-0.81	-0.73	6.63995463014268e-08	-0.77	0.02993820796735	2.27729521222138e-07	-0.746666666666667	0.02993820796735	2.73497062872357e-07	-0.753333333333334	0.02993820796735	2.59407258151909e-07	1.50644665126828e-06	1.32652446111895e-05	5.55270000514064e-06	3.89947684834805e-06	Non-specific Response	-1.51666666666667	0.0518544972870136	-14.7206775356108	0.00216097497528307	Epistasis
RPL32	YBL092W	chrii	45978	46370	-0.7	-0.65	-0.65	-0.78	-0.76	-0.71	-0.64	-0.76	-0.6	1.55802569416977e-07	-0.666666666666667	0.0317396819046349	7.58689919263123e-07	-0.75	0.0317396819046349	3.77020541258179e-07	-0.666666666666667	0.0317396819046349	7.58689919263123e-07	2.41940013905092e-06	2.35694085307607e-05	5.92441567899318e-06	8.25370614826932e-06	Non-specific Response	-1.41666666666667	0.0549747416749022	-13.6426289082937	0.00216097497528307	Epistasis
RPL33A	YPL143W	chrxvi	282122	282140	-0.74	-0.8	-0.65	-0.86	-1.15	-0.88	-0.65	-0.62	-0.51	5.41958718826919e-06	-0.73	0.0644348651884355	2.83125195595583e-05	-0.963333333333334	0.0644348651884355	5.63846691887429e-06	-0.593333333333333	0.0644348651884355	9.25180840550903e-05	2.08281754362824e-05	0.00017134589759421	2.76581640441623e-05	0.000217744581665011	Non-specific Response	-1.69333333333333	0.111604460285221	-9.85623690297673	0.0029966004158651	Epistasis
RPL33B	YOR234C	chrxv	778859	778555	-0.41	-0.59	-0.42	-0.45	-0.96	-0.82	-0.24	-0.5	-0.32	0.000646675942434734	-0.473333333333333	0.104029910228848	0.00389194585471062	-0.743333333333333	0.104029910228848	0.000378710098711488	-0.353333333333333	0.104029910228848	0.0145592824077269	0.00100450329724862	0.00816958003736554	0.000747791974574379	0.0194401879713488	Non-specific Response	-1.21666666666667	0.180185090023194	-4.79136943696175	0.0143812977692426	Epistasis
RPL34A	YER056C-A	chrv	269751	269423	-0.77	-0.58	-0.69	-0.67	-0.56	-0.63	-0.69	-0.81	-0.79	9.42420576159451e-07	-0.68	0.0426006433615129	3.83888179634594e-06	-0.62	0.0426006433615129	6.6007755463192e-06	-0.763333333333334	0.0426006433615129	1.94268644125642e-06	6.64986092950425e-06	5.42096641544609e-05	2.98637029571335e-05	1.39275674096229e-05	Non-specific Response	-1.3	0.0737864787372621	-7.27323861838727	0.00559921790865355	Epistasis
RPL34B	YIL052C	chrix	256554	256226	-0.77	-0.58	-0.69	-0.67	-0.56	-0.63	-0.69	-0.81	-0.79	9.42420576159451e-07	-0.68	0.0426006433615129	3.83888179634594e-06	-0.62	0.0426006433615129	6.6007755463192e-06	-0.763333333333334	0.0426006433615129	1.94268644125642e-06	6.64986092950425e-06	5.42096641544609e-05	2.98637029571335e-05	1.39275674096229e-05	Non-specific Response	-1.3	0.0737864787372621	-7.27323861838727	0.00559921790865355	Epistasis
RPL35A	YDL191W	chriv	117664	117666	-0.76	-0.74	-0.83	-0.57	-0.59	-0.62	-0.62	-0.59	-0.42	9.84636060377238e-07	-0.776666666666667	0.0401386485959743	1.23351440050447e-06	-0.593333333333333	0.0401386485959743	6.02553835029404e-06	-0.543333333333333	0.0401386485959743	1.00817403606805e-05	6.64986092950425e-06	2.52612706361666e-05	2.83626350630002e-05	3.90373874510728e-05	Non-specific Response	-1.37	0.0695221787153807	-11.8906898768375	0.00237667658507219	Epistasis
RPL35B	YDL136W	chriv	217600	217602	-0.76	-0.74	-0.83	-0.57	-0.59	-0.62	-0.62	-0.59	-0.42	9.84636060377238e-07	-0.776666666666667	0.0401386485959743	1.23351440050447e-06	-0.593333333333333	0.0401386485959743	6.02553835029404e-06	-0.543333333333333	0.0401386485959743	1.00817403606805e-05	6.64986092950425e-06	2.52612706361666e-05	2.83626350630002e-05	3.90373874510728e-05	Non-specific Response	-1.37	0.0695221787153807	-11.8906898768375	0.00237667658507219	Epistasis
RPL37A	YLR185W	chrxii	522663	522669	-1.34	-0.83	-0.91	-0.91	-0.5	-1.15	-1.31	-0.81	-4.11	0.0376061394140441	-1.02666666666667	0.609790492254876	0.143237700519915	-0.853333333333334	0.609790492254876	0.21121573462521	-2.07666666666667	0.609790492254876	0.014397391535575	0.0417249070641537	0.191806805868622	0.237172367073127	0.0192792656769481	Discordance	-1.88	1.05618811455788	0.186204203546629	0.724880499120547	No Epistasis
RPL37B	YDR500C	chriv	1450457	1450198	-1.6	-0.85	-0.97	-1.04	-0.39	-1.35	-1.31	-0.81	-4.11	0.0378860732792045	-1.14	0.629432430992545	0.120082641382554	-0.926666666666667	0.629432430992545	0.191379525502419	-2.07666666666667	0.629432430992545	0.0164228421164051	0.0419356535584544	0.165557724509675	0.215939125627427	0.0218658412178422	Discordance	-2.06666666666667	1.09020895041068	0.00917255356987884	0.650591519256312	No Epistasis
RPL38	YLR325C	chrxii	781379	781143	-0.8	-0.55	-0.59	-0.62	-0.76	-0.66	-0.56	-0.81	-0.52	3.15010086437876e-05	-0.646666666666667	0.072978941660769	0.000114915988901258	-0.68	0.072978941660769	8.65346403022106e-05	-0.63	0.072978941660769	0.000133070335302556	8.02156832131422e-05	0.00045000714981501	0.000213360541697514	0.000288422215120889	Non-specific Response	-1.32666666666667	0.126403234839057	-5.51146232573635	0.0102621524323022	Epistasis
RPL40A	YIL148W	chrix	68708	68715	0.18	0.1	0.34	-0.23	-0.36	-0.25	-0.11	0.15	0.07	0.0100011896568557	0.206666666666667	0.0646070744893628	0.0186276729382395	-0.28	0.0646070744893628	0.00490783668428366	0.0366666666666667	0.0646070744893628	0.590938723632401	0.0118589169976966	0.0327565871291306	0.0070806560212885	0.618825719579098	Suppression	-0.073333333333333	0.111902735543963	-0.982996523411921	0.282013721542682	No Epistasis
RPL40B	YKR094C	chrxi	618374	617996	0.18	0.1	0.34	-0.23	-0.36	-0.25	-0.11	0.15	0.07	0.0100011896568557	0.206666666666667	0.0646070744893628	0.0186276729382395	-0.28	0.0646070744893628	0.00490783668428366	0.0366666666666667	0.0646070744893628	0.590938723632401	0.0118589169976966	0.0327565871291306	0.0070806560212885	0.618825719579098	Suppression	-0.073333333333333	0.111902735543963	-0.982996523411921	0.282013721542682	No Epistasis
RPL4A	YBR031W	chrii	300166	301254	-0.61	-0.74	-0.76	-0.56	-0.59	-0.69	-0.55	-0.59	-0.72	2.2298440041394e-06	-0.703333333333334	0.0461479103495449	5.03693151722206e-06	-0.613333333333333	0.0461479103495449	1.12186396680706e-05	-0.62	0.0461479103495449	1.05334708157961e-05	1.18080375673745e-05	5.81098684445219e-05	4.2503138905048e-05	3.98068912617209e-05	Non-specific Response	-1.31666666666667	0.0799305253885454	-8.71590250758572	0.00427633292298387	Epistasis
RPL4B	YDR012W	chriv	471853	472941	-0.61	-0.74	-0.76	-0.56	-0.59	-0.69	-0.58	-0.58	-0.66	8.00478652494537e-07	-0.703333333333334	0.0385861230093008	1.75596152716053e-06	-0.613333333333333	0.0385861230093008	3.93502023488062e-06	-0.606666666666667	0.0385861230093008	4.19605317618451e-06	5.92100082638816e-06	3.27311228662723e-05	2.30527913043079e-05	2.24033716862626e-05	Non-specific Response	-1.31666666666667	0.0668331255192115	-10.6234744295463	0.00256061650050168	Epistasis
RPL5	YPL131W	chrxvi	303121	304014	-0.65	-0.48	-0.83	-0.82	-0.65	-0.8	-1.17	-0.73	-0.93	5.86911628952271e-05	-0.653333333333333	0.098770215933527	0.000574792598576265	-0.756666666666667	0.098770215933527	0.000258539951110123	-0.943333333333333	0.098770215933527	7.52292287950286e-05	0.000131309117604799	0.00162438242734047	0.000560370312638685	0.000184509582202544	Non-specific Response	-1.41	0.171075032271418	-2.72784789498844	0.050604783703903	No Epistasis
RPL6A	YML073C	chrxiii	123742	123227	-0.79	-0.77	-0.9	-0.72	-0.75	-0.79	-0.43	-0.69	-0.8	1.02747718521361e-05	-0.82	0.0685025006302149	2.06001839992753e-05	-0.753333333333334	0.0685025006302149	3.36035171099989e-05	-0.64	0.0685025006302149	8.52336123704167e-05	3.21345213630565e-05	0.000145449783994883	9.86709611442726e-05	0.000202647262064358	Non-specific Response	-1.57333333333333	0.118649811537051	-7.86628584776031	0.00490110918015098	Epistasis
RPL6B	YLR448W	chrxii	1028854	1028868	-0.68	-0.65	-0.73	-0.77	-0.63	-0.81	-0.58	-0.64	-0.75	1.21733536822656e-06	-0.686666666666667	0.0447213595499958	4.82234538833311e-06	-0.736666666666667	0.0447213595499958	3.19026421952478e-06	-0.656666666666667	0.0447213595499958	6.26644658179188e-06	7.77093536429558e-06	5.81098684445219e-05	2.09389172718105e-05	2.80785010299521e-05	Non-specific Response	-1.42333333333333	0.0774596669241484	-9.89762410697451	0.0029966004158651	Epistasis
RPL7A	YGL076C	chrvii	364964	364335	-0.69	-0.64	-0.83	-0.88	-1.01	-0.76	-0.82	-0.85	-0.75	1.8533202835496e-06	-0.72	0.0557441244204931	1.32496467004769e-05	-0.883333333333333	0.0557441244204931	4.0070302481737e-06	-0.806666666666667	0.0557441244204931	6.82522684986718e-06	1.01605559074602e-05	0.000112260642953132	2.30527913043079e-05	3.00052425663972e-05	Non-specific Response	-1.60333333333333	0.096551655719735	-8.2511963231287	0.00464744374241279	Epistasis
RPL7B	YPL198W	chrxvi	173152	173162	-0.69	-0.64	-0.83	-0.88	-1.01	-0.76	-0.82	-0.85	-0.75	1.8533202835496e-06	-0.72	0.0557441244204931	1.32496467004769e-05	-0.883333333333333	0.0557441244204931	4.0070302481737e-06	-0.806666666666667	0.0557441244204931	6.82522684986718e-06	1.01605559074602e-05	0.000112260642953132	2.30527913043079e-05	3.00052425663972e-05	Non-specific Response	-1.60333333333333	0.096551655719735	-8.2511963231287	0.00464744374241279	Epistasis
RPL8A	YHL033C	chrviii	36025	35255	-0.78	-0.67	-0.82	-0.71	-0.73	-0.64	-0.76	-0.85	-0.73	2.5028172736463e-07	-0.756666666666667	0.0367675380172762	8.56295203505255e-07	-0.693333333333334	0.0367675380172762	1.43667752586112e-06	-0.78	0.0367675380172762	7.15192144642993e-07	3.33232242719765e-06	2.35694085307607e-05	1.36123152165734e-05	8.12876925374719e-06	Non-specific Response	-1.45	0.0636832439151426	-10.5208208440633	0.00256061650050168	Epistasis
RPL8B	YLL045C	chrxii	48629	47859	-0.74	-0.65	-0.72	-0.68	-0.81	-0.72	-0.81	-0.85	-0.77	7.45730723637739e-08	-0.703333333333333	0.0303070704377463	4.19728071769697e-07	-0.736666666666667	0.0303070704377463	3.18728539159294e-07	-0.81	0.0303070704377463	1.81184247560609e-07	1.51091529223994e-06	1.62994401203899e-05	5.55270000514064e-06	3.24737920627861e-06	Non-specific Response	-1.44	0.0524933858267453	-12.001512001518	0.00237667658507219	Epistasis
RPL9A	YGL147C	chrvii	228329	227754	-0.69	-0.69	-0.69	-0.5	-0.54	-0.6	-0.84	-0.93	-1.01	1.36647572005748e-07	-0.69	0.0329421490674969	7.71317057104902e-07	-0.546666666666667	0.0329421490674969	3.05422812192846e-06	-0.926666666666667	0.0329421490674969	1.33555491700037e-07	2.27420601980995e-06	2.35694085307607e-05	2.0930445659098e-05	2.59320246384239e-06	Non-specific Response	-1.23666666666667	0.0570574758954123	-5.43311801188396	0.010634643046549	Epistasis
RPL9B	YNL067W	chrxiv	499681	500256	-0.71	-0.66	-0.71	-0.51	-0.54	-0.59	-0.84	-0.93	-0.87	1.63413411701317e-08	-0.693333333333333	0.0225257054807925	7.80771394867226e-08	-0.546666666666667	0.0225257054807925	3.21722961671239e-07	-0.88	0.0225257054807925	1.87933791899711e-08	9.72826864074629e-07	7.27678940016255e-06	5.55270000514064e-06	1.09560944798038e-06	Non-specific Response	-1.24	0.0390156663690653	-9.22706270334104	0.00364580311958278	Epistasis
RPN1	YHR027C	chrviii	164711	161730	-0.07	-0.3	-0.1	-0.27	-0.36	-0.19	-0.42	-0.1	-0.02	0.032678786571917	-0.156666666666667	0.0867093911783408	0.120809014091287	-0.273333333333333	0.0867093911783408	0.0197571831195378	-0.18	0.0867093911783408	0.08320544806313	0.0365187399101039	0.166067848278878	0.0253750062102684	0.0996754210730555	Suppression	-0.43	0.150185071014251	-1.66461285606928	0.143577949526968	No Epistasis
RPN11	YFR004W	chrvi	153393	154313	0.41	0.43	0.34	0.38	0.23	0.51	-0.26	0.16	-0.2	0.00552676557221502	0.393333333333333	0.0903491171122495	0.00480436317831257	0.373333333333333	0.0903491171122495	0.00613243655829233	-0.1	0.0903491171122495	0.310762544050022	0.00690475269879946	0.00981944403988446	0.00858172803652921	0.345621349707184	Suppression	0.766666666666666	0.156489261257407	5.53818619694996	0.999988196770696	No Epistasis
RPP0	YLR340W	chrxii	805887	806825	-0.77	-0.59	-0.83	-0.63	-0.48	-0.69	-1.49	-0.97	-1.07	5.49045351704609e-05	-0.73	0.107203510169176	0.000491683167396923	-0.6	0.107203510169176	0.00138489934906583	-1.17666666666667	0.107203510169176	3.39777370315415e-05	0.000124201521307936	0.00142987641139921	0.00222538998849889	9.95825500421279e-05	Non-specific Response	-1.33	0.18568192636274	-0.82578491260256	0.329479077424051	No Epistasis
RPP1B	YDL130W	chriv	229906	230019	-0.34	-0.33	-0.49	-0.3	-0.32	-0.33	-0.37	-0.55	-0.52	2.92548788036004e-05	-0.386666666666667	0.0441797674490468	0.00012318841238687	-0.316666666666667	0.0441797674490468	0.000372334195151067	-0.48	0.0441797674490468	3.60279526014777e-05	7.57376306804322e-05	0.000478254591308148	0.000741486046753834	0.000102372109221272	Non-specific Response	-0.703333333333334	0.0765216018883267	-2.91856584052252	0.0440619249965631	Epistasis
RPP2A	YOL039W	chrxv	254297	254617	-0.55	-0.48	-0.7	-0.91	-0.88	-0.72	-0.87	-0.76	-0.83	2.26392212354306e-06	-0.576666666666667	0.0539203802602264	3.94410057555919e-05	-0.836666666666667	0.0539203802602264	4.5335307549451e-06	-0.82	0.0539203802602264	5.10187564651016e-06	1.18537944895625e-05	0.000220206004423322	2.42830497908554e-05	2.52922771412099e-05	Non-specific Response	-1.41333333333333	0.0933928381741461	-6.35309243120942	0.00728134655354768	Epistasis
RPP2B	YDR382W	chriv	1239492	1239824	-0.96	-0.89	-0.9	-0.72	-0.85	-0.66	-0.55	-0.78	-0.63	1.53497270731717e-06	-0.916666666666667	0.0521749194749951	2.18199327188309e-06	-0.743333333333334	0.0521749194749951	7.4773872741319e-06	-0.653333333333333	0.0521749194749951	1.58648526422194e-05	9.13156476256912e-06	3.76595875813896e-05	3.25650698107053e-05	5.43604509652518e-05	Non-specific Response	-1.66	0.0903696114115064	-11.1394378148061	0.00256061650050168	Epistasis
RPS10A	YOR293W	chrxv	867098	867149	-0.89	-0.7	-0.5	-0.55	-0.48	-0.47	-0.65	-0.81	-0.77	2.88076013774371e-05	-0.696666666666667	0.0721623683605756	7.07681971011342e-05	-0.5	0.0721623683605756	0.000447606138443407	-0.743333333333334	0.0721623683605756	4.89007909763119e-05	7.49963253736631e-05	0.00032651465197157	0.0008632584745043	0.000131486630878785	Non-specific Response	-1.19666666666667	0.124988888395018	-3.62698908002612	0.0266858006704627	Epistasis
RPS10B	YMR230W	chrxiii	732414	732465	-0.89	-0.7	-0.5	-0.55	-0.48	-0.47	-0.65	-0.81	-0.77	2.88076013774371e-05	-0.696666666666667	0.0721623683605756	7.07681971011342e-05	-0.5	0.0721623683605756	0.000447606138443407	-0.743333333333334	0.0721623683605756	4.89007909763119e-05	7.49963253736631e-05	0.00032651465197157	0.0008632584745043	0.000131486630878785	Non-specific Response	-1.19666666666667	0.124988888395018	-3.62698908002612	0.0266858006704627	Epistasis
RPS11A	YDR025W	chriv	491515	491559	-0.61	-0.38	-0.48	-0.63	-0.86	-0.48	-0.51	-0.67	-0.53	0.000109908447589364	-0.49	0.0799536903000268	0.00086275367521504	-0.656666666666667	0.0799536903000268	0.000175799088781543	-0.57	0.0799536903000268	0.000383435614094588	0.000213472435840305	0.0022460514673196	0.00039962134327902	0.000726345512878366	Non-specific Response	-1.14666666666667	0.138483853852273	-4.16414369347218	0.0194366247970885	Epistasis
RPS11B	YBR048W	chrii	332831	332875	-0.61	-0.38	-0.48	-0.63	-0.86	-0.48	-0.51	-0.67	-0.53	0.000109908447589364	-0.49	0.0799536903000268	0.00086275367521504	-0.656666666666667	0.0799536903000268	0.000175799088781543	-0.57	0.0799536903000268	0.000383435614094588	0.000213472435840305	0.0022460514673196	0.00039962134327902	0.000726345512878366	Non-specific Response	-1.14666666666667	0.138483853852273	-4.16414369347218	0.0194366247970885	Epistasis
RPS12	YOR369C	chrxv	1028625	1028194	-0.69	-0.65	-0.66	-0.64	-0.67	-0.59	-0.72	-1.01	-0.65	1.08757046822464e-05	-0.666666666666667	0.0654047229011619	5.19344331389563e-05	-0.633333333333334	0.0654047229011619	6.95663714535889e-05	-0.793333333333333	0.0654047229011619	1.908240231771e-05	3.37871892128455e-05	0.00025475206150267	0.00018236739071238	6.39740969787976e-05	Non-specific Response	-1.3	0.113284303119776	-4.47252313615741	0.0170556014577223	Epistasis
RPS13	YDR064W	chriv	579458	579478	-0.67	-0.47	-0.56	-0.55	-0.52	-0.64	-0.81	-0.61	-0.81	7.25332119426719e-06	-0.566666666666667	0.0550420714511148	4.9055526096753e-05	-0.57	0.0550420714511148	4.74371164505528e-05	-0.743333333333334	0.0550420714511148	1.02200885601521e-05	2.39719693370816e-05	0.000245805109258999	0.000132369438718309	3.90373874510728e-05	Non-specific Response	-1.13666666666667	0.0953356643071673	-4.12577324752288	0.019778142979404	Epistasis
RPS14A	YCR031C	chriii	177906	177500	-0.46	-0.31	-0.56	-0.61	-0.5	-0.4	-0.6	-0.82	-0.52	0.00011546198330321	-0.443333333333333	0.0752772652709081	0.00106326253242869	-0.503333333333333	0.0752772652709081	0.000542449511411579	-0.646666666666667	0.0752772652709081	0.000136773541302395	0.000222335885203702	0.00269282793539005	0.00101112588927118	0.000292133249254377	Non-specific Response	-0.946666666666666	0.130384048104053	-2.3008949665421	0.0763074337682394	No Epistasis
RPS14B	YJL191W	chrx	73787	73796	-0.46	-0.31	-0.56	-0.61	-0.5	-0.4	-0.6	-0.82	-0.52	0.00011546198330321	-0.443333333333333	0.0752772652709081	0.00106326253242869	-0.503333333333333	0.0752772652709081	0.000542449511411579	-0.646666666666667	0.0752772652709081	0.000136773541302395	0.000222335885203702	0.00269282793539005	0.00101112588927118	0.000292133249254377	Non-specific Response	-0.946666666666666	0.130384048104053	-2.3008949665421	0.0763074337682394	No Epistasis
RPS15	YOL040C	chrxv	253577	253149	-0.8	-0.63	-0.86	-0.55	-0.7	-0.64	-0.78	-0.78	-0.72	1.57167665615622e-06	-0.763333333333333	0.0484576944163478	4.14905766461842e-06	-0.63	0.0484576944163478	1.27542078613626e-05	-0.76	0.0484576944163478	4.25712650088224e-06	9.13156476256912e-06	5.43308866283268e-05	4.71703243126585e-05	2.24033716862626e-05	Non-specific Response	-1.39333333333333	0.0839311887467611	-7.54586397250061	0.00528487610090358	Epistasis
RPS16A	YMR143W	chrxiii	551928	551951	-0.63	-0.55	-0.73	-0.84	-0.96	-0.84	-0.51	-0.34	-0.45	2.07086382317197e-06	-0.636666666666667	0.0475706102857947	1.07717519308743e-05	-0.88	0.0475706102857947	1.60923927971654e-06	-0.433333333333333	0.0475706102857947	9.83433935552932e-05	1.10922131218177e-05	9.80202626986319e-05	1.41491604593945e-05	0.000228000106451575	Non-specific Response	-1.51666666666667	0.0823947139620551	-13.1480926535195	0.00216097497528307	Epistasis
RPS16B	YDL083C	chriv	307333	306926	-0.63	-0.55	-0.73	-0.84	-0.96	-0.84	-0.51	-0.34	-0.45	2.07086382317197e-06	-0.636666666666667	0.0475706102857947	1.07717519308743e-05	-0.88	0.0475706102857947	1.60923927971654e-06	-0.433333333333333	0.0475706102857947	9.83433935552932e-05	1.10922131218177e-05	9.80202626986319e-05	1.41491604593945e-05	0.000228000106451575	Non-specific Response	-1.51666666666667	0.0823947139620551	-13.1480926535195	0.00216097497528307	Epistasis
RPS17A	YML024W	chrxiii	225889	225891	-0.57	-0.53	-0.64	-0.53	-0.66	-0.5	-0.43	-0.59	-0.64	7.78360804931906e-06	-0.58	0.0498516317203879	2.42851585836823e-05	-0.563333333333333	0.0498516317203879	2.87349955961755e-05	-0.553333333333333	0.0498516317203879	3.18578316852407e-05	2.50149058688461e-05	0.000157178943055499	8.76368048397803e-05	9.45589144288036e-05	Non-specific Response	-1.14333333333333	0.0863455589799241	-6.83300921286732	0.00650866898563258	Epistasis
RPS17B	YDR447C	chriv	1355236	1354829	-0.57	-0.53	-0.64	-0.53	-0.66	-0.5	-0.43	-0.59	-0.64	7.78360804931906e-06	-0.58	0.0498516317203879	2.42851585836823e-05	-0.563333333333333	0.0498516317203879	2.87349955961755e-05	-0.553333333333333	0.0498516317203879	3.18578316852407e-05	2.50149058688461e-05	0.000157178943055499	8.76368048397803e-05	9.45589144288036e-05	Non-specific Response	-1.14333333333333	0.0863455589799241	-6.83300921286732	0.00650866898563258	Epistasis
RPS18A	YDR450W	chriv	1359923	1359969	-0.55	-0.42	-0.52	-0.59	-0.74	-0.58	-0.61	-0.84	-0.68	7.47126956209056e-06	-0.496666666666667	0.0543309474595451	9.64009649533965e-05	-0.636666666666667	0.0543309474595451	2.32988251918378e-05	-0.71	0.0543309474595451	1.23781052465776e-05	2.43469343771622e-05	0.000387265945416231	7.53975870791418e-05	4.49472863435238e-05	Non-specific Response	-1.13333333333333	0.0941039614232873	-4.49857080329643	0.0168294393503381	Epistasis
RPS18B	YML026C	chrxiii	223380	222987	-0.55	-0.42	-0.52	-0.59	-0.74	-0.58	-0.61	-0.84	-0.68	7.47126956209056e-06	-0.496666666666667	0.0543309474595451	9.64009649533965e-05	-0.636666666666667	0.0543309474595451	2.32988251918378e-05	-0.71	0.0543309474595451	1.23781052465776e-05	2.43469343771622e-05	0.000387265945416231	7.53975870791418e-05	4.49472863435238e-05	Non-specific Response	-1.13333333333333	0.0941039614232873	-4.49857080329643	0.0168294393503381	Epistasis
RPS19A	YOL121C	chrxv	92440	92026	-0.61	-0.52	-0.64	-0.79	-0.58	-0.71	-0.7	-0.76	-0.66	1.48053871125912e-06	-0.59	0.0443053378608375	1.10911940821072e-05	-0.693333333333334	0.0443053378608375	4.31305023420497e-06	-0.706666666666667	0.0443053378608375	3.85628858469171e-06	9.07299700401622e-06	9.80202626986319e-05	2.39271596326133e-05	2.16438357888588e-05	Non-specific Response	-1.28333333333333	0.0767390962214755	-7.51463979980111	0.00528487610090358	Epistasis
RPS19B	YNL302C	chrxiv	62372	61958	-0.61	-0.52	-0.64	-0.79	-0.58	-0.71	-0.7	-0.76	-0.66	1.48053871125912e-06	-0.59	0.0443053378608375	1.10911940821072e-05	-0.693333333333334	0.0443053378608375	4.31305023420497e-06	-0.706666666666667	0.0443053378608375	3.85628858469171e-06	9.07299700401622e-06	9.80202626986319e-05	2.39271596326133e-05	2.16438357888588e-05	Non-specific Response	-1.28333333333333	0.0767390962214755	-7.51463979980111	0.00528487610090358	Epistasis
RPS1A	YLR441C	chrxii	1018908	1018141	-0.5	-0.45	-0.47	-0.49	-0.53	-0.5	-0.58	-0.65	-0.62	1.22797654712194e-08	-0.473333333333333	0.0159861050777091	9.839679387426e-08	-0.506666666666667	0.0159861050777091	6.55595788543924e-08	-0.616666666666667	0.0159861050777091	2.02707206855287e-08	9.5372845159804e-07	7.64215099090086e-06	2.3500587497036e-06	1.09560944798038e-06	Non-specific Response	-0.98	0.027688746209727	-13.1220579863488	0.00216097497528307	Epistasis
RPS1B	YML063W	chrxiii	146482	147249	-0.62	-0.6	-0.63	-0.6	-0.59	-0.6	-0.68	-0.73	-0.69	3.16924678109327e-10	-0.616666666666667	0.010363754503432	1.51416521936459e-09	-0.596666666666667	0.010363754503432	1.84481995543146e-09	-0.7	0.010363754503432	7.08467356593484e-10	1.47686899998946e-07	7.05600992223899e-07	4.73311244807401e-07	3.30145788172564e-07	Non-specific Response	-1.21333333333333	0.017950549357115	-28.5970820792661	0.00103671213369473	Epistasis
RPS2	YGL123W	chrvii	277617	278381	-0.54	-0.57	-0.68	-0.54	-0.57	-0.7	-0.46	-0.66	-0.73	1.53584458787205e-05	-0.596666666666667	0.0599073358520381	5.92644658137165e-05	-0.603333333333333	0.0599073358520381	5.56253938210393e-05	-0.616666666666667	0.0599073358520381	4.90958664654691e-05	4.52976948068592e-05	0.000284713825455586	0.000151322175750907	0.000131486630878785	Non-specific Response	-1.2	0.103762549441823	-5.62180995427831	0.00988534535529624	Epistasis
RPS20	YHL015W	chrviii	75412	75777	-0.68	-0.61	-0.66	-0.68	-0.55	-0.67	-0.52	-0.62	-0.58	3.10189816779174e-07	-0.65	0.0317396819046349	8.81540234958548e-07	-0.633333333333334	0.0317396819046349	1.0281838612133e-06	-0.573333333333333	0.0317396819046349	1.85224573137574e-06	3.85754936632913e-06	2.35694085307607e-05	1.11426437052418e-05	1.37118150593466e-05	Non-specific Response	-1.28333333333333	0.0549747416749022	-12.9150220331847	0.00219554402354277	Epistasis
RPS21A	YKR057W	chrxi	551657	551680	-0.8	-0.63	-0.82	-0.8	-0.71	-0.76	-0.89	-1.23	-0.72	3.67689569953048e-05	-0.75	0.0944967175600805	0.000212616037060485	-0.756666666666667	0.0944967175600805	0.000202432669492081	-0.946666666666667	0.0944967175600805	5.73293388483416e-05	8.93280489858965e-05	0.000756328803589206	0.000451357052551721	0.000150086920805209	Non-specific Response	-1.50666666666667	0.163673115962546	-3.42145377209137	0.0296736167392071	Epistasis
RPS21B	YJL136C	chrx	156789	156550	-0.8	-0.63	-0.82	-0.8	-0.71	-0.76	-0.89	-1.23	-0.72	3.67689569953048e-05	-0.75	0.0944967175600805	0.000212616037060485	-0.756666666666667	0.0944967175600805	0.000202432669492081	-0.946666666666667	0.0944967175600805	5.73293388483416e-05	8.93280489858965e-05	0.000756328803589206	0.000451357052551721	0.000150086920805209	Non-specific Response	-1.50666666666667	0.163673115962546	-3.42145377209137	0.0296736167392071	Epistasis
RPS22A	YJL190C	chrx	75302	74910	-0.56	-0.56	-0.61	-0.58	-0.93	-0.77	0.34	-0.18	-0.28	0.00176619215370308	-0.576666666666667	0.125756967261519	0.00374849504381333	-0.76	0.125756967261519	0.0009287069982614	-0.04	0.125756967261519	0.76120843513174	0.00250165818731196	0.00790406647247517	0.00156237350610041	0.774504652339281	Suppression	-1.33666666666667	0.217817456702727	-5.95299700168813	0.00870158507599641	Epistasis
RPS22B	YLR367W	chrxii	856442	856574	-0.57	-0.56	-0.63	-0.49	-0.83	-0.72	-0.24	-0.6	-0.75	0.000415057766345707	-0.586666666666667	0.105532161150225	0.00143393453912254	-0.68	0.105532161150225	0.000661330653854489	-0.53	0.105532161150225	0.00239889117242877	0.000676282933975872	0.0034092525266893	0.00117883520040295	0.00370160028593314	Non-specific Response	-1.26666666666667	0.182787064944736	-4.03019035777718	0.0203630193472902	Epistasis
RPS23A	YGR118W	chrvii	726974	727038	-0.68	-0.67	-0.64	-0.75	-0.51	-0.82	-0.8	-0.62	-0.9	1.7929600969656e-05	-0.663333333333333	0.0722649446289293	9.41867599633142e-05	-0.693333333333334	0.0722649446289293	7.33117418865904e-05	-0.773333333333333	0.0722649446289293	3.93020328780313e-05	5.03324942883114e-05	0.000385009036341267	0.000189795953995284	0.000109669145635704	Non-specific Response	-1.35666666666667	0.125166555703457	-4.66045686129895	0.0152986728120642	Epistasis
RPS23B	YPR132W	chrxvi	794965	795029	-0.68	-0.67	-0.64	-0.75	-0.51	-0.82	-0.8	-0.62	-0.9	1.7929600969656e-05	-0.663333333333333	0.0722649446289293	9.41867599633142e-05	-0.693333333333334	0.0722649446289293	7.33117418865904e-05	-0.773333333333333	0.0722649446289293	3.93020328780313e-05	5.03324942883114e-05	0.000385009036341267	0.000189795953995284	0.000109669145635704	Non-specific Response	-1.35666666666667	0.125166555703457	-4.66045686129895	0.0152986728120642	Epistasis
RPS24A	YER074W	chrv	306323	306325	-0.53	-0.68	-0.39	-0.74	-0.82	-0.83	-0.37	-0.72	-0.6	5.19621516919308e-05	-0.533333333333333	0.0782446306287034	0.000489060718475415	-0.796666666666667	0.0782446306287034	5.22616791604753e-05	-0.563333333333333	0.0782446306287034	0.00036341299558479	0.000118118842382633	0.00142987641139921	0.000144106168572672	0.000714558885833385	Non-specific Response	-1.33	0.135523675668374	-5.65706813134774	0.00988534535529624	Epistasis
RPS24B	YIL069C	chrix	231957	231553	-0.53	-0.68	-0.39	-0.74	-0.82	-0.83	-0.37	-0.72	-0.6	5.19621516919308e-05	-0.533333333333333	0.0782446306287034	0.000489060718475415	-0.796666666666667	0.0782446306287034	5.22616791604753e-05	-0.563333333333333	0.0782446306287034	0.00036341299558479	0.000118118842382633	0.00142987641139921	0.000144106168572672	0.000714558885833385	Non-specific Response	-1.33	0.135523675668374	-5.65706813134774	0.00988534535529624	Epistasis
RPS25A	YGR027C	chrvii	534458	534132	-0.83	-0.49	-0.99	-0.65	-0.47	-0.73	-0.67	-0.56	-0.76	0.000159652755487633	-0.77	0.101634785529511	0.000274869973984893	-0.616666666666667	0.101634785529511	0.000909492055091012	-0.663333333333333	0.101634785529511	0.000617571160665928	0.00029406396860568	0.000934959181583651	0.00153559165823338	0.00111979829132421	Non-specific Response	-1.38666666666667	0.176036612353479	-4.10899371251754	0.019778142979404	Epistasis
RPS25B	YLR333C	chrxii	795899	795573	-0.83	-0.49	-0.99	-0.65	-0.47	-0.73	-0.67	-0.56	-0.76	0.000159652755487633	-0.77	0.101634785529511	0.000274869973984893	-0.616666666666667	0.101634785529511	0.000909492055091012	-0.663333333333333	0.101634785529511	0.000617571160665928	0.00029406396860568	0.000934959181583651	0.00153559165823338	0.00111979829132421	Non-specific Response	-1.38666666666667	0.176036612353479	-4.10899371251754	0.019778142979404	Epistasis
RPS26A	YGL189C	chrvii	148588	148229	-0.37	-0.15	-0.26	-0.64	-0.5	-0.75	-0.07	-0.71	-0.4	0.00387539839921698	-0.26	0.120292852532353	0.0739347340212363	-0.63	0.120292852532353	0.00194359644411642	-0.393333333333333	0.120292852532353	0.0170385351774745	0.00504893109504109	0.109724796349988	0.00301905314319417	0.0226209612327724	G_Dominant	-0.89	0.208353332373426	-2.38377116895114	0.0705321562251967	No Epistasis
RPS29A	YLR388W	chrxii	898651	898821	-0.9	-0.42	-0.81	-0.62	-0.51	-0.71	-0.48	-0.45	-0.57	0.000190022789758051	-0.71	0.0937095591787811	0.00027477909006528	-0.613333333333333	0.0937095591787811	0.000608332772337237	-0.5	0.0937095591787811	0.00176862036936021	0.000344554941740279	0.000934959181583651	0.00111169832121236	0.00278438206797925	Non-specific Response	-1.32333333333333	0.162309717652531	-5.07260652806941	0.0126592388031055	Epistasis
RPS3	YNL178W	chrxiv	302680	303402	-0.56	-0.48	-0.54	-0.53	-0.47	-0.52	-0.63	-0.56	-0.57	7.01257694563378e-08	-0.526666666666667	0.0216024689946929	3.13081478472247e-07	-0.506666666666667	0.0216024689946929	3.94113489375083e-07	-0.586666666666667	0.0216024689946929	1.647167478178e-07	1.50644665126828e-06	1.49363386093033e-05	5.92441567899318e-06	3.07032017932379e-06	Non-specific Response	-1.03333333333333	0.0374165738677395	-11.9376688054216	0.00237667658507219	Epistasis
RPS31	YLR167W	chrxii	498947	499405	0.03	-0.04	0.17	-0.3	-0.41	-0.29	-0.15	0.01	-0.04	0.00305564871726177	0.0533333333333334	0.0500740192855278	0.327807987379805	-0.333333333333333	0.0500740192855278	0.000555530625058399	-0.06	0.0500740192855278	0.276007337112725	0.00404637071226948	0.393707531234508	0.00102729075903656	0.309181295900312	Suppression	-0.28	0.086730745541718	-2.53658605867948	0.0605737759580312	No Epistasis
RPS4A	YJR145C	chrx	702798	702027	-0.61	-0.45	-0.59	-0.59	-0.66	-0.62	-0.78	-0.8	-1.05	6.18902599865003e-06	-0.55	0.0591294875362225	8.73877071597052e-05	-0.623333333333334	0.0591294875362225	4.28371193582053e-05	-0.876666666666667	0.0591294875362225	5.92121451130132e-06	2.18491372376584e-05	0.000370206104876569	0.000121720107444657	2.70518231594747e-05	Non-specific Response	-1.17333333333333	0.102415276638248	-2.89670326932334	0.0442849021243705	Epistasis
RPS4B	YHR203C	chrviii	505247	504476	-0.61	-0.45	-0.59	-0.59	-0.66	-0.62	-0.78	-0.8	-1.05	6.18902599865003e-06	-0.55	0.0591294875362225	8.73877071597052e-05	-0.623333333333334	0.0591294875362225	4.28371193582053e-05	-0.876666666666667	0.0591294875362225	5.92121451130132e-06	2.18491372376584e-05	0.000370206104876569	0.000121720107444657	2.70518231594747e-05	Non-specific Response	-1.17333333333333	0.102415276638248	-2.89670326932334	0.0442849021243705	Epistasis
RPS5	YJR123W	chrx	651901	652578	-0.67	-0.63	-0.72	-0.64	-0.65	-0.79	-0.97	-0.71	-0.72	4.63292191648834e-06	-0.673333333333333	0.058468098297435	2.57612015175569e-05	-0.693333333333334	0.058468098297435	2.17523646392529e-05	-0.8	0.058468098297435	9.46892201749741e-06	1.87734053311614e-05	0.000160062932095754	7.18907937722826e-05	3.81025353199345e-05	Non-specific Response	-1.36666666666667	0.101269716873089	-5.59561815875138	0.00988534535529624	Epistasis
RPS6A	YPL090C	chrxvi	377995	377291	-0.62	-0.61	-0.56	-0.56	-0.48	-0.63	-0.69	-0.45	-0.62	6.29398018257412e-06	-0.596666666666667	0.0493288286231625	1.9394374066757e-05	-0.556666666666667	0.0493288286231625	2.89615191959789e-05	-0.586666666666667	0.0493288286231625	2.13881547668282e-05	2.18880206349219e-05	0.000139042743309366	8.76368048397803e-05	7.01892966291686e-05	Non-specific Response	-1.15333333333333	0.0854400374531754	-6.6323316744474	0.00657667421670916	Epistasis
RPS6B	YBR181C	chrii	592416	591712	-0.62	-0.61	-0.56	-0.56	-0.48	-0.63	-0.69	-0.45	-0.62	6.29398018257412e-06	-0.596666666666667	0.0493288286231625	1.9394374066757e-05	-0.556666666666667	0.0493288286231625	2.89615191959789e-05	-0.586666666666667	0.0493288286231625	2.13881547668282e-05	2.18880206349219e-05	0.000139042743309366	8.76368048397803e-05	7.01892966291686e-05	Non-specific Response	-1.15333333333333	0.0854400374531754	-6.6323316744474	0.00657667421670916	Epistasis
RPS7A	YOR096W	chrxv	505794	505937	-0.64	-0.65	-0.57	-0.61	-0.66	-0.67	-0.52	-0.65	-0.71	7.01357234636441e-07	-0.62	0.0370685051502495	2.91598602987456e-06	-0.646666666666667	0.0370685051502495	2.2750390786772e-06	-0.626666666666667	0.0370685051502495	2.73793405513412e-06	5.69350536205893e-06	4.38338545135982e-05	1.70994872687673e-05	1.72415847255743e-05	Non-specific Response	-1.26666666666667	0.0642045342808607	-9.96814332770237	0.0029966004158651	Epistasis
RPS7B	YNL096C	chrxiv	443826	443398	-0.51	-0.59	-0.58	-0.56	-0.66	-0.56	-0.51	-0.73	-0.58	3.2199170007119e-06	-0.56	0.0445554170128076	1.55260397525614e-05	-0.593333333333334	0.0445554170128076	1.10908553446269e-05	-0.606666666666667	0.0445554170128076	9.74274100435586e-06	1.50123369293671e-05	0.000123172508577655	4.23634310704601e-05	3.84755704070325e-05	Non-specific Response	-1.15333333333333	0.0771722460186015	-7.08372108976716	0.00610615060968312	Epistasis
RPS8A	YBL072C	chrii	89125	88523	-0.49	-0.73	-0.55	-0.7	-0.8	-0.58	-1.16	-0.71	-0.87	6.43209082131515e-05	-0.59	0.0941433107712012	0.000766596459419143	-0.693333333333334	0.0941433107712012	0.000321082936085472	-0.913333333333333	0.0941433107712012	6.88267880576181e-05	0.000140063286109012	0.00202973835278023	0.000667967179534955	0.000169699911295503	Non-specific Response	-1.28333333333333	0.163060997448467	-2.26908951735644	0.0784103544257628	No Epistasis
RPS8B	YER102W	chrv	363100	363702	-0.49	-0.73	-0.55	-0.7	-0.8	-0.58	-1.16	-0.71	-0.87	6.43209082131515e-05	-0.59	0.0941433107712012	0.000766596459419143	-0.693333333333334	0.0941433107712012	0.000321082936085472	-0.913333333333333	0.0941433107712012	6.88267880576181e-05	0.000140063286109012	0.00202973835278023	0.000667967179534955	0.000169699911295503	Non-specific Response	-1.28333333333333	0.163060997448467	-2.26908951735644	0.0784103544257628	No Epistasis
RPS9A	YPL081W	chrxvi	404950	404956	-0.64	-0.52	-0.55	-0.56	-0.73	-0.63	-0.56	-0.7	-0.64	1.80028958331545e-06	-0.57	0.0423390197405725	1.04077281136955e-05	-0.64	0.0423390197405725	5.28579009084918e-06	-0.633333333333334	0.0423390197405725	5.62054090464544e-06	1.01605559074602e-05	9.80202626986319e-05	2.67736758949535e-05	2.69441772569777e-05	Non-specific Response	-1.21	0.0733333333333332	-7.86363636363637	0.00490110918015098	Epistasis
RPS9B	YBR189W	chrii	604508	604514	-0.6	-0.56	-0.61	-0.78	-0.89	-0.75	-0.56	-0.7	-0.64	3.14564111417397e-07	-0.59	0.0350660751956878	2.81578016361451e-06	-0.806666666666667	0.0350660751956878	4.42188424484241e-07	-0.633333333333334	0.0350660751956878	1.85374323763699e-06	3.85754936632913e-06	4.38338545135982e-05	6.43936893155176e-06	1.37118150593466e-05	Non-specific Response	-1.39666666666667	0.060736223860962	-12.5680077688195	0.00233669739223171	Epistasis
RPT1	YKL145W	chrxi	174213	175616	-0.42	-0.18	-0.1	0.18	0.04	0.27	0.05	0.43	-0.45	0.442710749069224	-0.233333333333333	0.161921334352575	0.199655324283918	0.163333333333333	0.161921334352575	0.352042912492853	0.01	0.161921334352575	0.952761114395102	0.449462329120389	0.255602695374466	0.379749993568679	0.95481006302821	Non-responsive	-0.07	0.280455977928008	-0.285249758593257	0.530201533179987	No Epistasis
RTC3	YHR087W	chrviii	280820	281155	-0.86	-0.53	-0.64	0.51	0.62	0.43	1.01	0.5	0.71	0.000286003457646925	-0.676666666666667	0.106996019309824	0.000730519384012912	0.52	0.106996019309824	0.00282286712748341	0.74	0.106996019309824	0.000452065015239575	0.00048641463964769	0.00197919786598847	0.00427096130327035	0.000836839439424165	G_Dominant	-0.156666666666667	0.185322541652236	-4.83841122980761	0.0141853521292281	Epistasis
SAC6	YDR129C	chriv	715247	713340	0.28	0.25	0.25	0.24	0.11	0.13	-0.24	0.41	0.29	0.130625583894045	0.26	0.117772536571012	0.0693678471520268	0.16	0.117772536571012	0.223143048102239	0.153333333333333	0.117772536571012	0.240681335807444	0.137407499084932	0.103940246858021	0.248173413879817	0.270911841754273	Non-responsive	0.42	0.203988017077256	1.3072663310692	0.990561709473887	No Epistasis
SAH1	YER043C	chrv	237119	235770	0.06	0.09	-0.04	-0.51	-0.78	-0.7	-0.23	-0.22	-0.24	6.6378565254925e-05	0.0366666666666667	0.0516039045321472	0.504037792411927	-0.663333333333333	0.0516039045321472	1.36247069064261e-05	-0.23	0.0516039045321472	0.00429666968782793	0.000142545674694908	0.56200598836641	4.92179334759268e-05	0.00625702523289942	G_Dominant	-0.626666666666666	0.0893805845186128	-4.4379511367378	0.0172875780414398	Epistasis
SBA1	YKL117W	chrxi	220324	220974	0.24	0.14	0.17	0.09	0.11	-0.17	0.43	0.08	0.06	0.118421054447024	0.183333333333333	0.088401441248516	0.0834391305381751	0.01	0.088401441248516	0.913625116536048	0.19	0.088401441248516	0.0751803113136668	0.125418662209803	0.121889137400594	0.919544933705828	0.0907617229848931	Non-responsive	0.193333333333333	0.153115787704745	0.0217700172092032	0.65415451638386	No Epistasis
SBP1	YHL034C	chrviii	34077	33193	-0.33	-0.41	-0.38	0.48	0.18	0.25	-0.45	-0.04	0.3	0.0632641915613283	-0.373333333333333	0.136341075574784	0.0338149052386634	0.303333333333333	0.136341075574784	0.0677477410189832	-0.0633333333333334	0.136341075574784	0.65865220042459	0.0683065500416003	0.0550970134308292	0.080128038870168	0.683590034293672	Non-responsive	-0.07	0.236149670054114	-0.0282306838080228	0.637060075249403	No Epistasis
SCP160	YJL080C	chrx	289226	285558	-0.23	-0.24	-0.22	-0.63	-0.69	-0.64	-1.23	-0.64	-0.61	0.000614236243260926	-0.23	0.117078637707344	0.0970887422318924	-0.653333333333333	0.117078637707344	0.00140616608264868	-0.826666666666667	0.117078637707344	0.000404062018327709	0.0009641197693895	0.138783294110619	0.0022517986065783	0.000756196387713704	G_Dominant	-0.883333333333333	0.202786148990069	-0.279440518737998	0.531345433444094	No Epistasis
SEC23	YPR181C	chrxvi	899667	897361	0.04	-0.13	-0.05	0.03	-0.19	-0.22	-0.27	-0.45	0.04	0.167283446336248	-0.0466666666666667	0.0984885780179611	0.652372157853907	-0.126666666666667	0.0984885780179611	0.245804372423813	-0.226666666666667	0.0984885780179611	0.0609790332302088	0.174784946171954	0.698880835617353	0.272077998929921	0.0746854604870414	Non-responsive	-0.173333333333334	0.17058722109232	0.312645536938959	0.768230678257618	No Epistasis
SEC31	YDL195W	chriv	107208	111029	-0.13	-0.38	-0.28	-0.39	-0.46	-0.28	-0.34	-0.3	-0.2	0.000536806049014805	-0.263333333333333	0.0570250107571394	0.00362348346688539	-0.376666666666667	0.0570250107571394	0.000579189622162231	-0.28	0.0570250107571394	0.00268334904052884	0.000856683626167463	0.00767519679803905	0.00106680776255968	0.0040998054192998	Non-specific Response	-0.64	0.0987702159335272	-3.64482345813926	0.0265416343171811	Epistasis
SEC53	YFL045C	chrvi	44392	43628	-0.15	-0.33	-0.25	-0.47	-0.53	-0.42	0.14	0.14	-0.01	0.000148023904240641	-0.243333333333333	0.0455420034042649	0.00175617538889391	-0.473333333333333	0.0455420034042649	4.6462890284965e-05	0.09	0.0455420034042649	0.0955260508404951	0.000279267770753598	0.00409188865612281	0.000131222465895719	0.112982588049926	Suppression	-0.716666666666666	0.0788810637746616	-10.226366482215	0.00279230590278616	Epistasis
SES1	YDR023W	chriv	489508	490896	-0.23	-0.46	-0.28	-0.09	-0.34	-0.13	0.02	-0.12	0.04	0.00857425024038437	-0.323333333333333	0.0668885197479663	0.00289868456751958	-0.186666666666667	0.0668885197479663	0.0315478409719349	-0.02	0.0668885197479663	0.775022330409037	0.0103512969223293	0.00637163683237794	0.039308272440967	0.785131317327416	Suppression	-0.51	0.115854314646552	-4.229449731716	0.0191202154855912	Epistasis
SFA1	YDL168W	chriv	159604	160764	0.85	0.8	0.81	0.47	0.46	0.31	-0.64	-0.44	-0.53	2.85124378524791e-06	0.82	0.0456638279734101	1.91792941181553e-06	0.413333333333333	0.0456638279734101	0.000101928071613422	-0.536666666666667	0.0456638279734101	2.29090609812941e-05	1.39861010939529e-05	3.43751963810014e-05	0.000246106121097692	7.46547022187626e-05	Discordance	1.23333333333333	0.0790920701180313	22.3789818291338	0.999988196770696	No Epistasis
SHM1	YBR263W	chrii	736264	737736	-0.14	-0.42	-0.16	0.06	-0.15	-0.14	0.34	0.62	0.55	0.00290618946213112	-0.24	0.0814225376024945	0.025693297782352	-0.0766666666666667	0.0814225376024945	0.382750179983577	0.503333333333333	0.0814225376024945	0.000824271256884534	0.0038916215211296	0.0431855964840676	0.406290623855004	0.00143861575171608	Discordance	-0.316666666666667	0.141027972008708	-5.8144493487389	0.00923716872803789	Epistasis
SHM2	YLR058C	chrxii	259401	257992	-0.89	-0.97	-0.97	-1.52	-1.79	-1.62	-0.99	-0.82	-0.94	1.68252880565488e-07	-0.943333333333333	0.0561743318211758	2.84795273931435e-06	-1.64333333333333	0.0561743318211758	1.05733314156074e-07	-0.916666666666667	0.0561743318211758	3.37173473532845e-06	2.41940013905092e-06	4.38338545135982e-05	3.23308484072263e-06	1.98889669197855e-05	Non-specific Response	-2.58666666666666	0.0972967967955096	-17.1639771811796	0.00216097497528307	Epistasis
SIS1	YNL007C	chrxiv	619565	618507	-0.02	-0.19	-0.23	-0.25	-0.37	-0.28	0.54	0.43	0.43	0.000133815944929951	-0.146666666666667	0.0475706102857948	0.0215763118979286	-0.3	0.0475706102857948	0.000741542066398567	0.466666666666667	0.0475706102857948	6.46091184791134e-05	0.000255566517776054	0.0373775514663001	0.00127984667756197	0.000163629615278624	Discordance	-0.446666666666667	0.0823947139620552	-11.0848534986595	0.00256061650050168	Epistasis
SMT3	YDR510W	chriv	1469400	1469705	0.34	0.12	0.34	-0.28	-0.48	-0.34	0.28	0.18	-0.05	0.0058220029013009	0.266666666666667	0.0783865067753657	0.0144612382433958	-0.366666666666667	0.0783865067753657	0.00340414419753551	0.136666666666667	0.0783865067753657	0.13187113799898	0.00719642798940642	0.0266361147091796	0.00504377256809642	0.15401491305144	Suppression	-0.1	0.135769412362775	-1.74315158729784	0.131440126444917	No Epistasis
SOD1	YJR104C	chrx	623014	622550	0.39	0.43	0.37	0.53	0.71	0.61	1.04	0.92	0.75	6.91499183301153e-06	0.396666666666667	0.058022983951764	0.000481330961817512	0.616666666666667	0.058022983951764	4.08845837149499e-05	0.903333333333334	0.058022983951764	4.44559850804638e-06	2.34755701602649e-05	0.00142987641139921	0.000118336745410973	2.27653725796661e-05	Non-specific Response	1.01333333333333	0.100498756211209	1.09454090923099	0.967325128221936	No Epistasis
SOD2	YHR008C	chrviii	123590	122889	0.04	-0.19	-0.08	0.79	0.82	0.77	1.37	1.37	1.41	1.15401243521606e-07	-0.0766666666666667	0.0399999999999999	0.103744505924227	0.793333333333334	0.0399999999999999	1.06578245962588e-06	1.38333333333333	0.0399999999999999	3.89401359886108e-08	2.06834536465648e-06	0.146945105655592	1.12876051405832e-05	1.18436482337564e-06	G_Dominant	0.716666666666667	0.0692820323027549	-9.62250448649373	0.00316572941399675	Epistasis
SPE3	YPR069C	chrxvi	685437	684556	0.59	0.31	0.46	-0.45	-0.46	-0.77	0.01	-0.17	-0.01	0.000856002097880649	0.453333333333333	0.0833111081473578	0.00160017814526699	-0.56	0.0833111081473578	0.000527256888467	-0.0566666666666667	0.0833111081473578	0.521755152301591	0.00129933868929115	0.00378519297306811	0.000994743765285919	0.555109362951008	Suppression	-0.106666666666667	0.144299072146089	-0.346502574523696	0.505572727732426	No Epistasis
SRV2	YNL138W	chrxiv	366741	368321	0.37	0.2	0.25	-0.57	-0.15	-0.84	0.23	-0.01	-0.39	0.0530501382514316	0.273333333333333	0.15855831968314	0.13549864017756	-0.52	0.15855831968314	0.0168320334441744	-0.0566666666666667	0.15855831968314	0.733036868543059	0.0578954670378621	0.18249238821602	0.0221574225564556	0.749112238467249	Non-responsive	-0.246666666666667	0.274631065653947	-0.69183724553366	0.373296255841704	No Epistasis
SSA1	YAL005C	chri	141431	139503	0.33	0.29	0.32	0.09	0.03	0.08	0.36	0.2	0.25	5.88918574665301e-05	0.313333333333333	0.0301232038038355	4.62487736779101e-05	0.0666666666666667	0.0301232038038355	0.0688456309115245	0.27	0.0301232038038355	0.000107731325903523	0.000131309117604799	0.000241051435338146	0.0812204152019504	0.000245118285832226	HT_Dominant	0.38	0.0521749194749952	2.10829266449979	0.999988196770696	No Epistasis
SSA2	YLL024C	chrxii	97485	95566	0.3	0.23	0.28	-0.3	-0.33	-0.33	0.34	0.17	0.2	4.53146639822856e-05	0.27	0.0330543884014301	0.00018122707827985	-0.32	0.0330543884014301	6.96596470961453e-05	0.236666666666667	0.0330543884014301	0.000374540794717195	0.000106649663715884	0.000671934609881167	0.00018236739071238	0.000726345512878366	HT_Dominant	-0.05	0.0572518801243923	-5.0071135837604	0.0129590642017257	Epistasis
SSA3	YBL075C	chrii	86448	84499	0.28	0.25	0.32	0.04	0.04	0.09	0.37	0.16	0.19	0.000614471183495025	0.283333333333333	0.0407794428966724	0.000440972687969998	0.0566666666666667	0.0407794428966724	0.214023581842806	0.24	0.0407794428966724	0.00106706136575015	0.0009641197693895	0.00136995515062679	0.239747570045066	0.0017695750762974	HT_Dominant	0.34	0.0706320670013904	1.41578753454902	0.999988196770696	No Epistasis
SSA4	YER103W	chrv	364589	366517	0.11	0.12	0.19	-0.14	-0.14	-0.09	0.35	0.15	0.18	0.00210447827133373	0.14	0.0399536768808116	0.0127632190854359	-0.123333333333333	0.0399536768808116	0.0214725170475768	0.226666666666667	0.0399536768808116	0.00129128313367766	0.00292742350579558	0.0238861851157154	0.0274142272443035	0.0021113611940133	HT_Dominant	0.016666666666667	0.0692017983067557	-3.03460322041225	0.0399785148097883	Epistasis
SSB1	YDL229W	chriv	44065	45906	-0.21	-0.28	-0.28	-0.76	-0.93	-0.82	-0.7	-0.68	-0.59	7.20851537256388e-07	-0.256666666666667	0.0372677996249965	0.000462481194035853	-0.836666666666667	0.0372677996249965	5.1109089489509e-07	-0.656666666666667	0.0372677996249965	2.14491451496413e-06	5.69350536205893e-06	0.00140860285242292	6.8048102006032e-06	1.40778896334265e-05	Non-specific Response	-1.09333333333333	0.0645497224367903	-6.76481091137562	0.00650866898563258	Epistasis
SSB2	YNL209W	chrxiv	252059	253900	-0.21	-0.28	-0.28	-0.76	-0.93	-0.82	-0.7	-0.68	-0.59	7.20851537256388e-07	-0.256666666666667	0.0372677996249965	0.000462481194035853	-0.836666666666667	0.0372677996249965	5.1109089489509e-07	-0.656666666666667	0.0372677996249965	2.14491451496413e-06	5.69350536205893e-06	0.00140860285242292	6.8048102006032e-06	1.40778896334265e-05	Non-specific Response	-1.09333333333333	0.0645497224367903	-6.76481091137562	0.00650866898563258	Epistasis
SSC1	YJR045C	chrx	521602	519638	0.03	-0.04	-0.01	-0.6	-0.69	-0.72	0.25	0.13	0.19	3.6339850003396e-06	-0.00666666666666667	0.0311507683752804	0.837624555614068	-0.67	0.0311507683752804	6.59134682954865e-07	0.19	0.0311507683752804	0.000884733357426039	1.62830481745986e-05	0.859764411709594	7.88163732852791e-06	0.00153266076044808	Discordance	-0.676666666666667	0.0539547135207955	-16.0628536435956	0.00216097497528307	Epistasis
SSE1	YPL106C	chrxvi	352275	350194	0.66	0.47	0.49	-0.75	-0.84	-0.77	0.08	-0.04	0.05	4.05861386348992e-06	0.54	0.043503937667671	1.66931897356526e-05	-0.786666666666667	0.043503937667671	1.84075760703642e-06	0.03	0.043503937667671	0.516219618451839	1.75121672257991e-05	0.000128659841330177	1.42965507479829e-05	0.550476755603105	Suppression	-0.246666666666667	0.0753510303697157	-3.67170382819161	0.0260558829437897	Epistasis
SSE2	YBR169C	chrii	575996	573915	0.02	0.03	0.04	-0.11	-0.2	-0.13	0.54	0.43	0.39	2.95490957824793e-05	0.03	0.030489828297805	0.363145057803275	-0.146666666666667	0.030489828297805	0.00296918111929042	0.453333333333333	0.030489828297805	5.82356002341668e-06	7.60766775394218e-05	0.42950659120895	0.00446334968254624	2.70518231594747e-05	Discordance	-0.116666666666667	0.0528099317258496	-10.7934242929724	0.00256061650050168	Epistasis
SSZ1	YHR064C	chrviii	227141	225525	0.05	-0.03	0.08	-0.57	-0.53	-0.52	-0.7	-0.8	-0.25	0.00136324018867376	0.0333333333333333	0.0998702862420754	0.749912119373956	-0.54	0.0998702862420754	0.00165290682529423	-0.583333333333333	0.0998702862420754	0.00111006711237579	0.00196070965408016	0.785301230625311	0.00258474691472185	0.00183436622115999	G_Dominant	-0.506666666666667	0.172980409937722	0.443210110869021	0.817650615208516	No Epistasis
STI1	YOR027W	chrxv	381053	382822	0.64	0.5	0.53	-0.21	-0.18	-0.22	0.78	0.41	0.51	0.000142434614702487	0.556666666666667	0.0687184270936277	0.00018980978226947	-0.203333333333333	0.0687184270936277	0.0253178814503076	0.566666666666667	0.0687184270936277	0.000171900471789726	0.000269815164436418	0.00069646739005963	0.0317154106339875	0.000357614374348269	HT_Dominant	0.353333333333334	0.119023807142381	-1.79235850755585	0.125466991429974	No Epistasis
STM1	YLR150W	chrxii	440467	441288	0.01	0.05	-0.04	-0.39	-0.39	-0.44	-0.17	-0.17	-0.3	3.8783871998066e-05	0.00666666666666667	0.030731814857643	0.835450721720678	-0.406666666666667	0.030731814857643	1.15073895637715e-05	-0.213333333333333	0.030731814857643	0.000443100379057416	9.28413133640355e-05	0.859426128745775	4.32455123928832e-05	0.000825939106563024	G_Dominant	-0.4	0.0532290647422378	-3.50685603007684	0.0281338916720319	Epistasis
SUB1	YMR039C	chrxiii	349522	348644	0.33	0.35	-0.22	-0.07	0.03	-0.28	0.08	0.86	0.53	0.122638209169361	0.153333333333333	0.177315370853011	0.420400295849068	-0.106666666666667	0.177315370853011	0.569480023721042	0.49	0.177315370853011	0.0327049724587529	0.129590488600731	0.487329696183248	0.585822717558511	0.0416407572835488	Non-responsive	0.046666666666666	0.307119231280333	-1.4435218904565	0.176223617638172	No Epistasis
SUB2	YDL084W	chriv	305237	306577	-0.14	-0.24	-0.26	-0.19	-0.25	-0.17	-0.76	-0.49	-0.57	9.63879611750259e-05	-0.213333333333333	0.0528099317258496	0.0068054610527239	-0.203333333333333	0.0528099317258496	0.00845716497877469	-0.606666666666667	0.0528099317258496	2.61324622073484e-05	0.00019195209362206	0.0136695898731437	0.0114899092714548	8.22819418150294e-05	Non-specific Response	-0.416666666666666	0.0914694848934151	2.07719547367517	0.999988196770696	No Epistasis
SUI2	YJR007W	chrx	451020	451934	-0.11	-0.39	-0.28	0.18	0.28	0.21	-0.55	0.04	0.02	0.104340821924267	-0.26	0.122368599215951	0.0777737093195206	0.223333333333333	0.122368599215951	0.117787243457629	-0.163333333333333	0.122368599215951	0.230367884886576	0.111212378919599	0.114329806129011	0.135194225249397	0.260561733876564	Non-responsive	-0.036666666666667	0.21194863109306	0.59762908594135	0.869288743012826	No Epistasis
TAL1	YLR354C	chrxii	837357	836350	0.13	-0.07	0.05	0.07	-0.17	-0.11	0.28	0.02	0.02	0.420707199745062	0.0366666666666667	0.0732322535701515	0.634422150410386	-0.07	0.0732322535701515	0.376051749192439	0.106666666666667	0.0732322535701515	0.195496614659642	0.428055797120522	0.684353523359352	0.401092432012907	0.223287800076944	Non-responsive	-0.0333333333333333	0.12684198393627	-1.10373549557804	0.251700346087444	No Epistasis
TDA10	YGR205W	chrvii	909213	910085	-0.44	0.02	-0.32	0.94	0.96	1.15	1.17	0.78	0.37	0.00121996817743478	-0.246666666666667	0.16	0.174091458458322	1.01666666666667	0.16	0.000712405428386549	0.773333333333333	0.16	0.00290039782911475	0.00177104414543491	0.224727478231518	0.00124337426827016	0.00441694571361919	G_Dominant	0.770000000000003	0.27712812921102	-0.0120281306081055	0.643170327374066	No Epistasis
TDH1	YJL052W	chrx	338271	339269	-0.58	-0.3	-0.55	0.05	0.15	0.24	0.21	-0.02	-0.06	0.00410607958901622	-0.476666666666667	0.0773879117749594	0.000840157664598508	0.146666666666667	0.0773879117749594	0.106876664165489	0.0433333333333333	0.0773879117749594	0.595784373682168	0.0053003686661539	0.00221194051809551	0.124200811723486	0.622501161739664	Suppression	-0.33	0.134039795085887	-2.78524249529116	0.0481069755999615	Epistasis
TDH2	YJR009C	chrx	454681	453683	-0.08	-0.03	-0.06	0.03	-0.03	-0.01	0.18	-0.07	-0.02	0.611996416240261	-0.0566666666666667	0.0460273670604622	0.264332084791178	-0.00333333333333333	0.0460273670604622	0.944620930148576	0.03	0.0460273670604622	0.53868918426846	0.615961835783934	0.32330380974459	0.946652373009111	0.571820409724607	Non-responsive	-0.06	0.0797217382873427	-1.12892671350957	0.24602406876852	No Epistasis
TDH3	YGR192C	chrvii	883810	882812	0.11	0.07	0.08	0.04	-0.01	0.01	0.24	0.07	0.08	0.0201965959401503	0.0866666666666667	0.0336099632494537	0.0418481209752309	0.0133333333333333	0.0336099632494537	0.705308284160723	0.13	0.0336099632494537	0.00828601774523826	0.0229551553856342	0.0661058453371444	0.720775571094072	0.0115262216993464	Discordance	0.1	0.0582141639885766	-0.515338500882482	0.435406755691014	No Epistasis
TEF4	YKL081W	chrxi	282891	283095	-0.01	-0.22	-0.02	-0.66	-0.86	-0.76	-1.27	-0.68	-0.69	0.000545680822840843	-0.0833333333333333	0.123887643242368	0.526211216776181	-0.76	0.123887643242368	0.000858280110744014	-0.88	0.123887643242368	0.000391111226120117	0.000867874619262228	0.583843873851667	0.00145970267009748	0.000737885956971557	G_Dominant	-0.843333333333333	0.214579692525748	0.17087668565033	0.719672429804279	No Epistasis
THR4	YCR053W	chriii	216697	218241	0.25	0.06	0.11	-0.37	-0.56	-0.54	0.05	-0.11	-0.07	0.00060134916576795	0.14	0.0553105709540162	0.0446096949332121	-0.49	0.0553105709540162	0.000115057475999615	-0.0433333333333333	0.0553105709540162	0.463154839352183	0.000949927834738524	0.0697587846942176	0.000270791837453639	0.49845301417579	Suppression	-0.35	0.0958007190879994	-3.20108940294042	0.0349677283103311	Epistasis
THS1	YIL078W	chrix	212499	214703	-0.1	-0.36	-0.16	-0.16	-0.62	-0.44	0.4	0.54	0.61	0.00243847195017673	-0.206666666666667	0.0964365076099296	0.0758320816537682	-0.406666666666667	0.0964365076099296	0.0055801373941108	0.516666666666667	0.0964365076099296	0.0017320848120536	0.00334214096700693	0.11215092534247	0.00792787812699888	0.00274541334155435	Discordance	-0.613333333333334	0.167032930884901	-6.76513304300852	0.00650866898563258	Epistasis
TIF1	YKR059W	chrxi	554987	556174	0.12	0.06	0.21	-0.45	-0.44	-0.36	-1.13	-0.5	-0.47	0.00415443739612424	0.13	0.127816419277951	0.348358496166703	-0.416666666666667	0.127816419277951	0.0172513159880734	-0.7	0.127816419277951	0.00154831979726322	0.00533324470136059	0.414120049014499	0.0225185245110426	0.00247943995025657	G_Dominant	-0.286666666666667	0.221384532230937	1.86703799569052	0.999988196770696	No Epistasis
TIF11	YMR260C	chrxiii	789839	789378	-0.07	-0.17	-0.38	-0.16	-0.45	-0.21	0.28	0.45	-0.27	0.18684807092256	-0.206666666666667	0.145564037072654	0.2054841356439	-0.273333333333333	0.145564037072654	0.109495559953207	0.153333333333333	0.145564037072654	0.332729985638406	0.194355359486413	0.262344129342623	0.126927688900981	0.36742221162914	Non-responsive	-0.48	0.252124307964676	-2.51198838559456	0.0619304406190172	No Epistasis
TIF2	YJL138C	chrx	154691	153504	0.12	0.06	0.21	-0.45	-0.44	-0.36	-1.13	-0.5	-0.47	0.00415443739612424	0.13	0.127816419277951	0.348358496166703	-0.416666666666667	0.127816419277951	0.0172513159880734	-0.7	0.127816419277951	0.00154831979726322	0.00533324470136059	0.414120049014499	0.0225185245110426	0.00247943995025657	G_Dominant	-0.286666666666667	0.221384532230937	1.86703799569052	0.999988196770696	No Epistasis
TIF3	YPR163C	chrxvi	869955	868645	0.34	0.21	0.03	0.11	0.26	0.12	1.13	0.88	1.06	4.71753322798064e-05	0.193333333333333	0.0729535620941309	0.0380241620955435	0.163333333333333	0.0729535620941309	0.0664505041151856	1.02333333333333	0.0729535620941309	8.18885457847659e-06	0.000109918524211949	0.0606823956730249	0.0787937275258944	3.46909657597281e-05	Discordance	0.356666666666666	0.126359276140166	-5.27596142547663	0.0113510678926888	Epistasis
TIF5	YPR041W	chrxvi	648704	649921	0.22	0.15	-0.05	-0.37	-0.38	-0.37	0.24	0.36	0.31	0.000464878170165312	0.106666666666667	0.0508811250749125	0.0808804304704981	-0.373333333333333	0.0508811250749125	0.000327675679491464	0.303333333333333	0.0508811250749125	0.000997549105325239	0.000752198705892484	0.118522894966202	0.000678652740635654	0.00169482628998621	Discordance	-0.266666666666666	0.0881286937760152	-6.46781400673759	0.00701245082081019	Epistasis
TKL1	YPR074C	chrxvi	694838	692796	0.02	-0.2	-0.08	-0.36	-0.69	-0.64	-0.29	-0.39	-0.3	0.000653202665668182	-0.0866666666666667	0.0721110255092798	0.274700712819218	-0.563333333333333	0.0721110255092798	0.000232105668446052	-0.326666666666667	0.0721110255092798	0.00397493890887627	0.00101127057209758	0.334231154500667	0.000507799255849109	0.00582491047652938	G_Dominant	-0.65	0.124899959967968	-2.58873848651557	0.0577884364904092	No Epistasis
TMA17	YDL110C	chriv	264964	264512	-1.47	-0.71	-1.25	0.56	0.69	0.59	0.55	0.26	0.01	0.00110250336973749	-1.14333333333333	0.160069429380573	0.000379475081964149	0.613333333333334	0.160069429380573	0.00864232323496701	0.273333333333333	0.160069429380573	0.138579264012918	0.00164142674216508	0.00121955440134685	0.0117073332194611	0.160641634403034	Suppression	-0.529999999999996	0.277248384425711	-2.89752214425828	0.0442849021243705	Epistasis
TMA19	YKL056C	chrxi	334915	334412	0.44	0.26	0.41	-0.88	-0.76	-0.88	0.13	-0.02	-0.07	1.5718339392243e-05	0.37	0.0526343079214535	0.000413882977671172	-0.84	0.0526343079214535	3.84316556634928e-06	0.0133333333333333	0.0526343079214535	0.808477192600802	4.57796634799077e-05	0.00130317207834301	2.30527913043079e-05	0.815476995134142	Suppression	-0.47	0.0911652955411825	-5.30172507492169	0.0112433249963149	Epistasis
TPI1	YDR050C	chriv	556472	555726	0.13	-0.05	0.2	-0.23	-0.3	-0.34	-0.13	-0.02	-0.16	0.00561912041312091	0.0933333333333334	0.0528800179301813	0.128006263945047	-0.29	0.0528800179301813	0.00153749304589841	-0.103333333333333	0.0528800179301813	0.0984962366880863	0.00700136393720413	0.173909384834962	0.00242871782843613	0.116200623535818	Suppression	-0.196666666666667	0.0915908777602272	-1.01902433534558	0.275837942330573	No Epistasis
TPM1	YNL079C	chrxiv	479165	478566	-0.16	-0.21	-0.32	-0.39	-0.74	-0.45	0.02	-0.04	-0.01	0.00105450940372341	-0.23	0.0688261362931048	0.0155777946335288	-0.526666666666667	0.0688261362931048	0.000260172959678692	-0.00999999999999998	0.0688261362931048	0.889237086100866	0.00158006875284601	0.0281366368186993	0.000561299070417919	0.89499888147517	Suppression	-0.756666666666667	0.119210364948318	-6.26343747031036	0.00749892672746449	Epistasis
TPS2	YDR074W	chriv	593893	596583	0.02	0.18	0.05	0.66	0.66	0.57	0.51	0.72	0.71	1.50534751836889e-05	0.0833333333333333	0.0516039045321472	0.157467116510859	0.63	0.0516039045321472	1.83797673440308e-05	0.646666666666667	0.0516039045321472	1.57960907534612e-05	4.46810155133696e-05	0.207429405871331	6.40987842020136e-05	5.43604509652518e-05	G_Dominant	0.713333333333333	0.0893805845186128	0.745874140628198	0.902460524587743	No Epistasis
TRP3	YKL211C	chrxi	38153	36699	0.5	0.11	0.35	0.12	0.17	0.13	-0.01	0.39	-0.21	0.128748575887704	0.32	0.121441953822179	0.0387989084850823	0.14	0.121441953822179	0.292836885336367	0.0566666666666667	0.121441953822179	0.657236578534949	0.135739448786584	0.0614975896396202	0.320333306494711	0.683590034293672	Non-responsive	0.46	0.210343634190447	1.91749721775821	0.999988196770696	No Epistasis
TRP5	YGL026C	chrvii	448535	446412	0.02	-0.08	-0.01	-0.26	-0.5	-0.47	-0.69	-0.94	-0.67	0.00010063428414443	-0.0233333333333333	0.068610548805613	0.745383360110263	-0.41	0.068610548805613	0.000985233760581975	-0.766666666666667	0.068610548805613	3.06529437615119e-05	0.000198710069539425	0.782316769845456	0.0016338752043815	9.27550116419776e-05	G_Dominant	-0.433333333333333	0.118836956466506	2.80496356726608	0.999988196770696	No Epistasis
TRX1	YLR043C	chrxii	232013	231702	-0.21	-0.32	-0.17	0.19	-0.13	0.13	0.04	0.3	0.18	0.0431263651747728	-0.233333333333333	0.0759385716659635	0.0218674819935451	0.0633333333333334	0.0759385716659635	0.436215140546384	0.173333333333333	0.0759385716659635	0.0625806635315218	0.0473983164420852	0.0377416541073778	0.456800574145202	0.0763418565593957	Suppression	-0.17	0.131529464379659	-2.61031499635931	0.0567224391485756	No Epistasis
TRX2	YGR209C	chrvii	913227	912913	0.08	0.01	0.11	0.19	0.05	0.14	0.23	0.41	0.28	0.00137636870390494	0.0666666666666667	0.0425571511160124	0.168268506414544	0.126666666666667	0.0425571511160124	0.02475196589213	0.306666666666667	0.0425571511160124	0.00036166860824398	0.00197350097236831	0.218420958187124	0.031090070365856	0.000714558885833385	G_Dominant	0.193333333333334	0.07371114795832	-1.53753314759685	0.159870904340711	No Epistasis
TSA1	YML028W	chrxiii	220138	220728	0.31	0.2	0.29	-0.02	-0.13	0.06	0.72	0.58	0.53	7.27968044056227e-05	0.266666666666667	0.0497028205474334	0.00171957234396394	-0.03	0.0497028205474334	0.568219462071733	0.61	0.0497028205474334	1.78261948868619e-05	0.000154196867513728	0.00404707430448079	0.585819179923512	6.01957015744757e-05	HT_Dominant	0.236666666666667	0.086087810467633	-4.33665731890925	0.0181167613820781	Epistasis
TSL1	YML100W	chrxiii	70624	73920	0.03	0.32	0.1	0.67	0.46	0.65	0.97	0.76	1.06	6.61618439427217e-05	0.15	0.0816723354041647	0.115921914536524	0.593333333333334	0.0816723354041647	0.000345973706394952	0.93	0.0816723354041647	2.74952453290478e-05	0.000142545674694908	0.16173536579048	0.000704033830480557	8.59918410962166e-05	G_Dominant	0.743333333333334	0.14146063449282	-1.31956616295356	0.199279809723538	No Epistasis
TUB1	YML085C	chrxiii	99259	97941	-0.3	-0.12	-0.46	0.42	0.48	0.33	-1.22	-0.48	-0.41	0.0106837368463646	-0.293333333333333	0.161955640931799	0.120075980188099	0.41	0.161955640931799	0.0445858794566357	-0.703333333333333	0.161955640931799	0.00486072486281545	0.0125406079859091	0.165557724509675	0.0542480935425385	0.00694815271801227	Discordance	0.116666666666667	0.280515398666258	2.9231906836444	0.999988196770696	No Epistasis
TUB3	YML124C	chrxiii	23360	22048	-0.32	-0.13	-0.43	0.42	0.48	0.33	-1.22	-0.48	-0.41	0.0100482657869065	-0.293333333333333	0.159918960958587	0.116299199793655	0.41	0.159918960958587	0.0426898059570526	-0.703333333333333	0.159918960958587	0.00457794558504534	0.0118844970982194	0.161777394339831	0.0520770931308547	0.00660471406387346	Discordance	0.116666666666667	0.276987765473896	2.96041956436981	0.999988196770696	No Epistasis
TUF1	YOR187W	chrxv	684030	685343	-0.02	-0.21	-0.01	0.25	0.35	0.23	0.8	1.35	0.82	0.000635357012214336	-0.08	0.112612084082844	0.504116959521801	0.276666666666667	0.112612084082844	0.0493324658211574	0.99	0.112612084082844	0.000120139415383826	0.000990221965524684	0.56200598836641	0.0595568110690657	0.000266595083661252	Discordance	0.196666666666667	0.195049851177704	-4.06733626579674	0.0200299790101214	Epistasis
TYS1	YGR185C	chrvii	867520	866336	0.08	-0.11	-0.08	-0.41	-0.57	-0.5	-0.37	-0.52	-0.45	7.52893553018795e-05	-0.0366666666666667	0.05	0.491002976787299	-0.493333333333333	0.05	6.25240982653969e-05	-0.446666666666667	0.05	0.000109775418855591	0.000158754930184054	0.555062723829897	0.000166492741666714	0.000247127271433359	G_Dominant	-0.53	0.0866025403784439	-0.962250448649369	0.286961309241536	No Epistasis
UBA1	YKL210W	chrxi	39163	42237	0.18	0.12	0.21	0.03	-0.04	-0.06	0.38	0.34	0.41	2.06831143644165e-05	0.17	0.0248700325395549	0.000481648784519384	-0.0233333333333333	0.0248700325395549	0.384349683632975	0.376666666666667	0.0248700325395549	5.22604172765721e-06	5.60368098477796e-05	0.00142987641139921	0.407061255847651	2.53680775530027e-05	HT_Dominant	0.146666666666667	0.0430761599444003	-5.33938030448555	0.0110907381309407	Epistasis
UBI4	YLL039C	chrxii	65207	64062	0.18	0.1	0.34	-0.23	-0.36	-0.25	-0.11	0.15	0.07	0.0100011896568557	0.206666666666667	0.0646070744893628	0.0186276729382395	-0.28	0.0646070744893628	0.00490783668428366	0.0366666666666667	0.0646070744893628	0.590938723632401	0.0118589169976966	0.0327565871291306	0.0070806560212885	0.618825719579098	Suppression	-0.073333333333333	0.111902735543963	-0.982996523411921	0.282013721542682	No Epistasis
UBP6	YFR010W	chrvi	165067	166566	0.13	-0.05	0.27	-0.15	-0.13	-0.1	0.6	-0.08	0.48	0.141221034546372	0.116666666666667	0.13253930234714	0.412593176741332	-0.126666666666667	0.13253930234714	0.376131744183778	0.333333333333333	0.13253930234714	0.0455954637821991	0.148218473195066	0.480671050903652	0.401092432012907	0.057005849650547	Non-responsive	-0.01	0.229564805664979	-1.49558349041701	0.166271568881732	No Epistasis
UGA1	YGR019W	chrvii	525229	526644	-0.23	-0.52	-0.17	1.54	1.28	1.64	1.45	1.21	1.3	5.58674432198952e-06	-0.306666666666667	0.096762404698121	0.01933650200134	1.48666666666667	0.096762404698121	4.80439129995856e-06	1.32	0.096762404698121	9.63628514248058e-06	2.11660394637977e-05	0.0338752253106182	2.54414357475078e-05	3.83804177469739e-05	G_Dominant	1.18	0.167597401199687	-0.835335148384501	0.327012613056233	No Epistasis
UGP1	YKL035W	chrxi	369891	371390	-0.17	-0.11	-0.13	-0.47	-0.63	-0.52	-0.16	-0.18	-0.22	9.3786281188056e-06	-0.136666666666667	0.030852096393144	0.00442435463153283	-0.54	0.030852096393144	2.23116618041767e-06	-0.186666666666667	0.030852096393144	0.000923096812272591	2.97308891385266e-05	0.00908259585151673	1.70446465586006e-05	0.00158731776575287	Non-specific Response	-0.676666666666667	0.0534373984729379	-9.16960806481155	0.00365983158333694	Epistasis
URA1	YKL216W	chrxi	25215	26159	-0.32	-0.19	-0.25	-1.6	-1.35	-1.51	-1.68	-1.7	-1.77	5.13666480044387e-08	-0.253333333333333	0.0499999999999999	0.00229552245195805	-1.48666666666667	0.0499999999999999	9.59689115040581e-08	-1.71666666666667	0.0499999999999999	4.06648866395071e-08	1.50644665126828e-06	0.00521811445176805	3.19439376863508e-06	1.18436482337564e-06	Non-specific Response	-1.74	0.0866025403784437	-0.269430125621822	0.533188091857144	No Epistasis
URA2	YJL130C	chrx	172367	165723	-0.4	-0.39	-0.35	-1.15	-1.37	-1.38	-0.6	-0.45	-0.66	1.57086898870941e-06	-0.38	0.0570574758954123	0.000554125408990127	-1.3	0.0570574758954123	4.68183471653501e-07	-0.57	0.0570574758954123	5.82536406865253e-05	9.13156476256912e-06	0.00159325434341449	6.61131811486459e-06	0.000150812203110671	Non-specific Response	-1.68	0.0988264472024906	-11.2318112349588	0.00256061650050168	Epistasis
VAS1	YGR094W	chrvii	672186	675500	0.13	-0.08	0.04	-0.41	-0.49	-0.41	0.01	-0.29	-0.27	0.00272207484367572	0.03	0.0677959902670969	0.673630064849877	-0.436666666666667	0.0677959902670969	0.000662778589067755	-0.183333333333333	0.0677959902670969	0.0353782251813826	0.00366614704379447	0.718333204164857	0.00117883520040295	0.0446781922344832	G_Dominant	-0.406666666666667	0.117426099692057	-1.90190540194226	0.113830966824376	No Epistasis
VMA1	YDL185W	chriv	126787	130002	-0.21	-0.28	-0.34	-0.32	-0.41	-0.51	-0.21	-0.33	-0.28	8.33662656958055e-05	-0.276666666666667	0.0433333333333334	0.000694511839467586	-0.413333333333333	0.0433333333333334	7.57825897998299e-05	-0.273333333333333	0.0433333333333334	0.000740745000184661	0.000171139558653063	0.00189264629936781	0.000194036740916048	0.00130752715941686	Non-specific Response	-0.69	0.0750555349946515	-5.55144489605409	0.0100874061816598	Epistasis
VMA10	YHR039C-A	chrviii	187514	187173	-0.98	-0.48	-0.51	-0.66	-0.63	-0.71	-1.97	-0.81	-1.99	0.00181385050893718	-0.656666666666667	0.244191788620399	0.0360938269841169	-0.666666666666667	0.244191788620399	0.0341817308285338	-1.59	0.244191788620399	0.000625403537020186	0.0025536384808602	0.0581997348602023	0.0424764975095913	0.00112960483818375	G_Dominant	-1.32333333333333	0.422952584681651	0.630488324991279	0.877966136783983	No Epistasis
VMA13	YPR036W	chrxvi	643836	645272	0.16	0.17	0.2	-0.1	0.02	-0.08	-1.24	-0.59	-0.35	0.0171816068094248	0.176666666666667	0.155134350376268	0.298204503638639	-0.0533333333333334	0.155134350376268	0.742733071343857	-0.726666666666667	0.155134350376268	0.00338145175224232	0.0197207605251033	0.360008545843538	0.755706574773444	0.00506674121075537	Discordance	0.123333333333334	0.268700576850888	3.16337244215035	0.999988196770696	No Epistasis
VMA2	YBR127C	chrii	492822	491269	-0.31	-0.44	-0.33	-0.5	-0.53	-0.45	-0.57	-0.28	-0.45	7.05244918485364e-05	-0.36	0.0555444433331111	0.000641019550757507	-0.493333333333333	0.0555444433331111	0.000113411679785437	-0.433333333333333	0.0555444433331111	0.00023383251598735	0.00015075418899733	0.00175714770972352	0.00026827331360413	0.000475833853493909	Non-specific Response	-0.853333333333333	0.0962057979310788	-4.36564125065399	0.0181167613820781	Epistasis
VMA4	YOR332W	chrxv	943656	944357	-0.29	-0.36	-0.34	-0.46	-0.37	-0.49	-0.18	-0.52	-0.49	0.000368681769170615	-0.33	0.0671923717010705	0.00268025344726193	-0.44	0.0671923717010705	0.000606685126649442	-0.396666666666667	0.0671923717010705	0.00105005397151769	0.00060924008664364	0.00597606749485196	0.00111169832121236	0.001753853586836	Non-specific Response	-0.77	0.116380601667307	-3.20786564070674	0.0349021136456549	Epistasis
WTM1	YOR230W	chrxv	770800	772113	0.2	0.22	0.28	0.43	0.39	0.56	0.48	0.43	0.45	6.3715648058915e-06	0.233333333333333	0.0337748536746015	0.000454781916377297	0.46	0.0337748536746015	9.72773298034637e-06	0.453333333333333	0.0337748536746015	1.0592391666209e-05	2.19936977744107e-05	0.00140349915915113	3.90786514555294e-05	3.98068912617209e-05	Non-specific Response	0.693333333333333	0.0584997625826142	4.10258075254696	0.999988196770696	No Epistasis
YAR075W	YAR075W	chri	228844	229317	0.15	-0.14	0.09	-0.26	-0.11	-0.38	-1.73	0.55	0.07	0.755308483342774	0.0333333333333333	0.406411577554541	0.937299538950221	-0.25	0.406411577554541	0.561052666023312	-0.37	0.406411577554541	0.397705720786293	0.756932802661791	0.943372754105406	0.581001205259696	0.43504898095402	Non-responsive	-0.216666666666667	0.703925501108684	0.217826081157499	0.737584360332156	No Epistasis
YBR085C-A	YBR085C-A	chrii	419164	418907	0.69	0.58	0.29	-0.06	-0.35	-0.53	0.27	0.7	0.61	0.00502871928428233	0.52	0.129257136775527	0.00693525748157377	-0.313333333333333	0.129257136775527	0.0515740266516626	0.526666666666667	0.129257136775527	0.00654204456324587	0.00631639672904465	0.0138705149631475	0.0621020579319762	0.00919367788968608	HT_Dominant	0.206666666666667	0.223879928136092	-1.42933760370639	0.178596401677335	No Epistasis
YDJ1	YNL064C	chrxiv	507097	505868	0.37	0.31	0.51	-0.68	-0.77	-0.66	0.29	0.06	0.05	6.59129335281089e-05	0.396666666666667	0.06	0.000576458941346241	-0.703333333333333	0.06	2.32538702216007e-05	0.133333333333333	0.06	0.0679896691026739	0.000142545674694908	0.00162438242734047	7.53975870791418e-05	0.0825082963589741	Suppression	-0.306666666666666	0.103923048454133	-4.23390197405725	0.0191202154855912	Epistasis
YDL124W	YDL124W	chriv	240259	241197	0.71	0.52	0.58	0.89	0.78	0.76	1.22	1.21	1.05	6.16090888302218e-07	0.603333333333333	0.0510265000142445	2.21209526758751e-05	0.81	0.0510265000142445	3.9658271371306e-06	1.16	0.0510265000142445	4.74426957399819e-07	5.32921954384918e-06	0.000150968691459555	2.30527913043079e-05	5.81797268811357e-06	Non-specific Response	1.41333333333333	0.0883804905570855	2.86639428833792	0.999988196770696	No Epistasis
YDR341C	YDR341C	chriv	1153626	1151803	0.19	-0.06	0.07	-0.08	-0.24	-0.13	-0.52	-0.16	-0.21	0.0342154878734952	0.0666666666666667	0.0818987631616462	0.446731677092955	-0.15	0.0818987631616462	0.116740456346723	-0.296666666666667	0.0818987631616462	0.0110658806464763	0.0381445391125569	0.510237650797346	0.134434151218761	0.0150780712902279	Discordance	-0.0833333333333333	0.141852818873022	1.50390619677637	0.999988196770696	No Epistasis
YEF3	YLR249W	chrxii	636780	639914	0.06	-0.03	0.01	-1.3	-1.54	-1.58	-1.51	-1.1	-1.1	6.47455395213539e-06	0.0133333333333333	0.0948683298050514	0.892828513328148	-1.47333333333333	0.0948683298050514	4.51028157692205e-06	-1.23666666666667	0.0948683298050514	1.25585404878121e-05	2.21848686889345e-05	0.908423771202876	2.42830497908554e-05	4.50175374409265e-05	G_Dominant	-1.46	0.16431676725155	-1.35916338343871	0.191447158817194	No Epistasis
YEL047C	YEL047C	chrv	66797	65385	0.38	0.17	0.21	-0.27	-0.2	-0.35	0.33	0.01	0.18	0.00656518969009644	0.253333333333333	0.0696818165345563	0.0108923446929938	-0.273333333333333	0.0696818165345563	0.0077787512289941	0.173333333333333	0.0696818165345563	0.0473223144762773	0.00798793314774136	0.0208025927333406	0.01072455051098	0.0589630977164311	Suppression	-0.02	0.120692446601545	-1.60186771233171	0.150790176582878	No Epistasis
YGP1	YNL160W	chrxiv	336545	337609	0.73	0.73	0.52	1.01	0.93	1.11	1.45	1.35	1.25	6.28985139295504e-07	0.66	0.0603999018885639	3.48602005459848e-05	1.01666666666667	0.0603999018885639	2.80900874085133e-06	1.35	0.0603999018885639	5.24693890126453e-07	5.32921954384918e-06	0.000200553746350974	2.01384318959495e-05	6.26941930253659e-06	Non-specific Response	1.67666666666667	0.104615698843168	3.12253964059814	0.999988196770696	No Epistasis
YHR020W	YHR020W	chrviii	143996	146062	0.14	-0.01	0.14	-0.87	-1.05	-0.89	-0.2	0.09	-0.34	0.000206187234910862	0.09	0.0852012867230259	0.3314857255729	-0.936666666666667	0.0852012867230259	3.36667013346338e-05	-0.15	0.0852012867230259	0.128799526103075	0.000370977804897535	0.397101151971649	9.86709611442726e-05	0.150805475286515	Suppression	-0.846666666666667	0.147572957474524	-4.72082879267994	0.0148310432840568	Epistasis
YML131W	YML131W	chrxiii	10198	11295	0.7	0.43	0.62	1.83	1.79	1.81	0.88	0.91	0.92	5.95345892814647e-08	0.583333333333333	0.0472189541352792	1.71600808128073e-05	1.81	0.0472189541352792	2.10515716480802e-08	0.903333333333334	0.0472189541352792	1.31938591902584e-06	1.50644665126828e-06	0.000128659841330177	1.6060587988526e-06	1.12999367401446e-05	Non-specific Response	2.39333333333333	0.0817856276425681	18.2183599117417	0.999988196770696	No Epistasis
YMR027W	YMR027W	chrxiii	325877	327289	0.08	-0.23	-0.08	0.05	0.2	0.09	1.53	1.38	1.12	3.82142910628556e-05	-0.0766666666666667	0.0901233722306385	0.427581776490074	0.113333333333333	0.0901233722306385	0.25528908854304	1.34333333333333	0.0901233722306385	5.73900403292453e-06	9.2268702773527e-05	0.493803480329681	0.281906908201556	2.70138977711397e-05	Discordance	0.0366666666666663	0.156098259652908	-8.37079586647603	0.00455339299989917	Epistasis
YMR099C	YMR099C	chrxiii	464827	463934	-0.04	-0.08	-0.04	0.34	0.27	0.26	0.25	0.07	0.05	0.00138361801430867	-0.0533333333333333	0.0402308155338482	0.233181319798113	0.29	0.0402308155338482	0.00036100990346414	0.123333333333333	0.0402308155338482	0.0220648407109658	0.0019778097995946	0.29054143055059	0.000725700895652212	0.0287212731042181	G_Dominant	0.236666666666667	0.0696818165345563	1.6264405689988	0.999988196770696	No Epistasis
YMR315W	YMR315W	chrxiii	902800	903849	0.07	0.37	0.12	0.79	0.23	0.63	0.89	0.64	0.76	0.00120476651859682	0.186666666666667	0.117693890461025	0.163826280668777	0.55	0.117693890461025	0.00342024062557611	0.763333333333334	0.117693890461025	0.00063867082159111	0.00175444124270662	0.213846069444398	0.00504377256809642	0.00114911429676238	G_Dominant	0.736666666666667	0.203851798018941	-0.130813988033548	0.593845727673252	No Epistasis
YNK1	YKL067W	chrxi	314812	315273	-0.46	-0.55	-0.4	1.09	1.09	1.18	1.61	1.69	1.45	1.28678739303249e-07	-0.47	0.0509175077217316	9.12587151616515e-05	1.12	0.0509175077217316	5.76960452493939e-07	1.58333333333333	0.0509175077217316	7.34547617633146e-08	2.22089972278941e-06	0.000379701439869014	7.46843252394932e-06	1.71149594908523e-06	G_Dominant	0.65	0.0881917103688198	-10.5830052442583	0.00256061650050168	Epistasis
YNL010W	YNL010W	chrxiv	613635	614360	0.22	0.18	0.05	-0.34	-0.83	-0.45	-0.56	-0.24	-0.21	0.00672407522187378	0.15	0.111371916135549	0.226674706141032	-0.54	0.111371916135549	0.00285565517483934	-0.336666666666667	0.111371916135549	0.0233097786256405	0.00815994545154474	0.287278077859608	0.00430658676852794	0.0299238480428333	G_Dominant	-0.39	0.192901817283071	-0.276479164812998	0.531345433444094	No Epistasis
YNL134C	YNL134C	chrxiv	373581	372451	0.15	-0.02	0.07	0.32	0.32	0.31	0.58	0.25	0.2	0.00456681896032252	0.0666666666666667	0.0744610263456289	0.40509852959273	0.316666666666667	0.0744610263456289	0.00536366984279952	0.343333333333333	0.0744610263456289	0.00364996132772236	0.00581458370358004	0.474311343694001	0.00766708633970729	0.00545154480358532	G_Dominant	0.383333333333334	0.128970280814354	0.310148971898252	0.768230678257618	No Epistasis
YNL247W	YNL247W	chrxiv	182875	185178	0.04	-0.13	0.01	-0.19	-0.23	-0.34	-0.26	-0.14	-0.08	0.00605537379198343	-0.0266666666666667	0.0501848435139388	0.61425029807356	-0.253333333333333	0.0501848435139388	0.00233824300254672	-0.16	0.0501848435139388	0.0188788775728335	0.00742580049227442	0.668786539491306	0.00358428039206175	0.0247818505603955	G_Dominant	-0.28	0.0869226987360354	-1.38053697992526	0.187298421257939	No Epistasis
YNR034W-A	YNR034W-A	chrxiv	692561	692857	-1.16	-0.78	-1.06	0.7	0.68	0.4	0.93	0.69	0.83	3.89329719964725e-05	-1	0.0951412205715896	4.35695420103855e-05	0.593333333333333	0.0951412205715896	0.00078680387041796	0.816666666666667	0.0951412205715896	0.000137375880018461	9.28413133640355e-05	0.000233372489388961	0.00135295425688107	0.000292133249254377	G_Dominant	-0.406666666666667	0.16478942792411	-7.42361539052559	0.00538815327392008	Epistasis
YOP1	YPR028W	chrxvi	623527	623577	-0.19	0.05	0.25	-0.24	-0.32	-0.4	0.57	0.35	-0.2	0.179396830446861	0.0366666666666667	0.153562630485029	0.819227724712562	-0.32	0.153562630485029	0.082296437450149	0.24	0.153562630485029	0.16910979619143	0.18702219907883	0.846474766554443	0.096599848493122	0.194580654383226	Non-responsive	-0.283333333333333	0.265978278143996	-1.96757922107463	0.106353236353144	No Epistasis
YPL225W	YPL225W	chrxvi	126006	126446	0.46	0.22	0.47	0.21	0.06	0.17	0.19	0.46	0.43	0.00191608483413971	0.383333333333333	0.0730043124043342	0.00191825981968698	0.146666666666667	0.0730043124043342	0.0912791571661211	0.36	0.0730043124043342	0.00262700462859691	0.00268944437562983	0.00442529245531749	0.1068745910538	0.00402692156883605	HT_Dominant	0.53	0.126447178255938	1.34443490431956	0.994518462637895	No Epistasis
YPR1	YDR368W	chriv	1213904	1214842	0.08	-0.19	0.08	-0.08	-0.21	-0.15	0.39	0.51	0.23	0.00910774570149035	-0.01	0.0732322535701515	0.895851655140467	-0.146666666666667	0.0732322535701515	0.0920734471584359	0.376666666666667	0.0732322535701515	0.00212882187152109	0.0109105642593689	0.909513880817991	0.107534401944439	0.00330676997376276	Discordance	-0.156666666666667	0.12684198393627	-4.2047066498211	0.0191785359312554	Epistasis
YRB1	YDR002W	chriv	453045	453650	0.29	0.21	0.19	-0.93	-1.09	-0.92	0.15	-0.15	-0.18	5.15784045451736e-05	0.23	0.0708676387515644	0.0175655002265409	-0.98	0.0708676387515644	8.90024542126637e-06	-0.06	0.0708676387515644	0.429659856762777	0.000118118842382633	0.0313621574925979	3.70313782706261e-05	0.467807227223024	Suppression	-0.75	0.122746350930147	-5.62134837224343	0.00988534535529624	Epistasis
ZEO1	YOL109W	chrxv	110297	110638	0.34	0.12	0.14	0.72	0.8	0.87	1.34	1.38	1.25	6.82233065802979e-07	0.2	0.052563894100066	0.00891663439528685	0.796666666666667	0.052563894100066	5.20432549227631e-06	1.32333333333333	0.052563894100066	2.58625270546366e-07	5.67715372614622e-06	0.0171700480504284	2.66507217516567e-05	3.89947684834805e-06	Non-specific Response	0.996666666666667	0.0910433352249842	-3.58803492709721	0.0272237560813114	Epistasis
ZUO1	YGR285C	chrvii	1063153	1061852	0.09	-0.12	-0.02	-0.49	-0.56	-0.57	-0.15	-0.91	-0.84	0.00752716509130242	-0.0166666666666667	0.145054268261023	0.912273478060811	-0.54	0.145054268261023	0.00982046279733683	-0.633333333333333	0.145054268261023	0.00473860516650224	0.00911080242219981	0.922167984330451	0.0131882872148673	0.00681540125799396	G_Dominant	-0.556666666666667	0.251241362482817	0.305151452408277	0.768230678257618	No Epistasis
ZWF1	YNL241C	chrxiv	197943	196426	0.54	0.41	0.52	0.65	0.49	0.54	0.96	0.9	0.87	6.17795747299915e-07	0.49	0.0390156663690654	1.55948025881581e-05	0.56	0.0390156663690654	7.15929266620071e-06	0.91	0.0390156663690654	4.07364420380231e-07	5.32921954384918e-06	0.000123172508577655	3.14738715325427e-05	5.34488626497889e-06	Non-specific Response	1.05	0.0675771164423776	2.07170721940136	0.999988196770696	No Epistasis
