# Supplementary material for: Environmental Interactions and Epistasis Are Revealed in the Proteomic Responses to Complex Stimuli
Source: PLoS One. 2015 Aug 6;10(8):e0134099. doi: 10.1371/journal.pone.0134099 (PMC4527715; doi:10.1371/journal.pone.0134099)
Supplement: S2 Table — (XLSX) [file pone.0134099.s006.xlsx]

## Sheet: HTSigProteinsGeneMANIA-Report-S
GeneMANIA Results
Plugin Version	3.3.4 (20140731-1725)
Data Version	2014-08-12
Report Generated	Fri May 08 10:05:07 CDT 2015
Gene	Score	Description
RPL18A (YOL120C)		Protein component of the large (60S) ribosomal subunit, identical to Rpl18Bp and has similarity to rat L18 ribosomal protein; intron of RPL18A pre-mRNA forms stem-loop structures that are a target for Rnt1p cleavage leading to degradation [Source:SGD;Acc:S000005480]
RPS16A (YMR143W)		Protein component of the small (40S) ribosomal subunit; identical to Rps16Bp and has similarity to E. coli S9 and rat S16 ribosomal proteins [Source:SGD;Acc:S000004751]
RPL20A (YMR242C)		Protein component of the large (60S) ribosomal subunit, nearly identical to Rpl20Bp and has similarity to rat L18a ribosomal protein [Source:SGD;Acc:S000004855]
RPL12B (YDR418W)		Protein component of the large (60S) ribosomal subunit, nearly identical to Rpl12Ap; rpl12a rpl12b double mutant exhibits slow growth and slow translation; has similarity to E. coli L11 and rat L12 ribosomal proteins [Source:SGD;Acc:S000002826]
RPS8B (YER102W)		Protein component of the small (40S) ribosomal subunit; identical to Rps8Ap and has similarity to rat S8 ribosomal protein [Source:SGD;Acc:S000000904]
RPS18A (YDR450W)		Protein component of the small (40S) ribosomal subunit; nearly identical to Rps18Bp and has similarity to E. coli S13 and rat S18 ribosomal proteins [Source:SGD;Acc:S000002858]
RPS24B (YIL069C)		Protein component of the small (40S) ribosomal subunit; identical to Rps24Ap and has similarity to rat S24 ribosomal protein [Source:SGD;Acc:S000001331]
RPL19A (YBR084C-A)		Protein component of the large (60S) ribosomal subunit, nearly identical to Rpl19Bp and has similarity to rat L19 ribosomal protein; rpl19a and rpl19b single null mutations result in slow growth, while the double null mutation is lethal [Source:SGD;Acc:S000002156]
RPL2A (YFR031C-A)		Protein component of the large (60S) ribosomal subunit, identical to Rpl2Bp and has similarity to E. coli L2 and rat L8 ribosomal proteins [Source:SGD;Acc:S000002104]
RPS16B (YDL083C)		Protein component of the small (40S) ribosomal subunit; identical to Rps16Ap and has similarity to E. coli S9 and rat S16 ribosomal proteins [Source:SGD;Acc:S000002241]
RPL20B (YOR312C)		Protein component of the large (60S) ribosomal subunit, nearly identical to Rpl20Ap and has similarity to rat L18a ribosomal protein [Source:SGD;Acc:S000005839]
RPS18B (YML026C)		Protein component of the small (40S) ribosomal subunit; nearly identical to Rps18Ap and has similarity to E. coli S13 and rat S18 ribosomal proteins [Source:SGD;Acc:S000004488]
RPS23B (YPR132W)		Ribosomal protein 28 (rp28) of the small (40S) ribosomal subunit, required for translational accuracy; nearly identical to Rps23Ap and similar to E. coli S12 and rat S23 ribosomal proteins; deletion of both RPS23A and RPS23B is lethal [Source:SGD;Acc:S000006336]
RPS4A (YJR145C)		Protein component of the small (40S) ribosomal subunit; mutation affects 20S pre-rRNA processing; identical to Rps4Bp and has similarity to rat S4 ribosomal protein [Source:SGD;Acc:S000003906]
RPL40B (YKR094C)		Fusion protein, identical to Rpl40Ap, that is cleaved to yield ubiquitin and a ribosomal protein of the large (60S) ribosomal subunit with similarity to rat L40; ubiquitin may facilitate assembly of the ribosomal protein into ribosomes [Source:SGD;Acc:S000001802]
RPS11B (YBR048W)		Protein component of the small (40S) ribosomal subunit; identical to Rps11Ap and has similarity to E. coli S17 and rat S11 ribosomal proteins [Source:SGD;Acc:S000000252]
RPS4B (YHR203C)		Protein component of the small (40S) ribosomal subunit; identical to Rps4Ap and has similarity to rat S4 ribosomal protein [Source:SGD;Acc:S000001246]
RPL18B (YNL301C)		Protein component of the large (60S) ribosomal subunit, identical to Rpl18Ap and has similarity to rat L18 ribosomal protein [Source:SGD;Acc:S000005245]
RPS6B (YBR181C)		Protein component of the small (40S) ribosomal subunit; identical to Rps6Ap and has similarity to rat S6 ribosomal protein [Source:SGD;Acc:S000000385]
RPS24A (YER074W)		Protein component of the small (40S) ribosomal subunit; identical to Rps24Bp and has similarity to rat S24 ribosomal protein [Source:SGD;Acc:S000000876]
RPL40A (YIL148W)		Fusion protein, identical to Rpl40Bp, that is cleaved to yield ubiquitin and a ribosomal protein of the large (60S) ribosomal subunit with similarity to rat L40; ubiquitin may facilitate assembly of the ribosomal protein into ribosomes [Source:SGD;Acc:S000001410]
RPS11A (YDR025W)		Protein component of the small (40S) ribosomal subunit; identical to Rps11Bp and has similarity to E. coli S17 and rat S11 ribosomal proteins [Source:SGD;Acc:S000002432]
RPS8A (YBL072C)		Protein component of the small (40S) ribosomal subunit; identical to Rps8Bp and has similarity to rat S8 ribosomal protein [Source:SGD;Acc:S000000168]
RPL35A (YDL191W)		Protein component of the large (60S) ribosomal subunit, identical to Rpl35Bp and has similarity to rat L35 ribosomal protein [Source:SGD;Acc:S000002350]
RPL2B (YIL018W)		Protein component of the large (60S) ribosomal subunit, identical to Rpl2Ap and has similarity to E. coli L2 and rat L8 ribosomal proteins; expression is upregulated at low temperatures [Source:SGD;Acc:S000001280]
RPL12A (YEL054C)		Protein component of the large (60S) ribosomal subunit, nearly identical to Rpl12Bp; rpl12a rpl12b double mutant exhibits slow growth and slow translation; has similarity to E. coli L11 and rat L12 ribosomal proteins [Source:SGD;Acc:S000000780]
RPL19B (YBL027W)		Protein component of the large (60S) ribosomal subunit, nearly identical to Rpl19Ap and has similarity to rat L19 ribosomal protein; rpl19a and rpl19b single null mutations result in slow growth, while the double null mutation is lethal [Source:SGD;Acc:S000000123]
RPL23A (YBL087C)		Protein component of the large (60S) ribosomal subunit, identical to Rpl23Bp and has similarity to E. coli L14 and rat L23 ribosomal proteins [Source:SGD;Acc:S000000183]
RPL23B (YER117W)		Protein component of the large (60S) ribosomal subunit, identical to Rpl23Ap and has similarity to E. coli L14 and rat L23 ribosomal proteins [Source:SGD;Acc:S000000919]
RPL35B (YDL136W)		Protein component of the large (60S) ribosomal subunit, identical to Rpl35Ap and has similarity to rat L35 ribosomal protein [Source:SGD;Acc:S000002295]
RPS6A (YPL090C)		Protein component of the small (40S) ribosomal subunit; identical to Rps6Bp and has similarity to rat S6 ribosomal protein [Source:SGD;Acc:S000006011]
RPS23A (YGR118W)		Ribosomal protein 28 (rp28) of the small (40S) ribosomal subunit, required for translational accuracy; nearly identical to Rps23Bp and similar to E. coli S12 and rat S23 ribosomal proteins; deletion of both RPS23A and RPS23B is lethal [Source:SGD;Acc:S000003350]
RPL1B (YGL135W)		N-terminally acetylated protein component of the large (60S) ribosomal subunit, nearly identical to Rpl1Ap and has similarity to E. coli L1 and rat L10a ribosomal proteins; rpl1a rpl1b double null mutation is lethal [Source:SGD;Acc:S000003103]
RPL1A (YPL220W)		N-terminally acetylated protein component of the large (60S) ribosomal subunit, nearly identical to Rpl1Bp and has similarity to E. coli L1 and rat L10a ribosomal proteins; rpl1a rpl1b double null mutation is lethal [Source:SGD;Acc:S000006141]
RPL31A (YDL075W)		Protein component of the large (60S) ribosomal subunit, nearly identical to Rpl31Bp and has similarity to rat L31 ribosomal protein; associates with the karyopherin Sxm1p; loss of both Rpl31p and Rpl39p confers lethality [Source:SGD;Acc:S000002233]
RPL7B (YPL198W)		Protein component of the large (60S) ribosomal subunit, nearly identical to Rpl7Ap and has similarity to E. coli L30 and rat L7 ribosomal proteins; contains a conserved C-terminal Nucleic acid Binding Domain (NDB2) [Source:SGD;Acc:S000006119]
YNR034W-A		Putative protein of unknown function; expression is regulated by Msn2p/Msn4p [Source:SGD;Acc:S000007525]
EFT1 (YOR133W)		Elongation factor 2 (EF-2), also encoded by EFT2; catalyzes ribosomal translocation during protein synthesis; contains diphthamide, the unique posttranslationally modified histidine residue specifically ADP-ribosylated by diphtheria toxin [Source:SGD;Acc:S000005659]
RPS19A (YOL121C)		Protein component of the small (40S) ribosomal subunit, required for assembly and maturation of pre-40 S particles; mutations in human RPS19 are associated with Diamond Blackfan anemia; nearly identical to Rps19Bp [Source:SGD;Acc:S000005481]
RPL21A (YBR191W)		Protein component of the large (60S) ribosomal subunit, nearly identical to Rpl21Bp and has similarity to rat L21 ribosomal protein [Source:SGD;Acc:S000000395]
RPL34A (YER056C-A)		Protein component of the large (60S) ribosomal subunit, nearly identical to Rpl34Bp and has similarity to rat L34 ribosomal protein [Source:SGD;Acc:S000002135]
RPS19B (YNL302C)		Protein component of the small (40S) ribosomal subunit, required for assembly and maturation of pre-40 S particles; mutations in human RPS19 are associated with Diamond Blackfan anemia; nearly identical to Rps19Ap [Source:SGD;Acc:S000005246]
YBR085C-A		Putative protein of unknown function; green fluorescent protein (GFP)-fusion protein localizes to the cytoplasm and to the nucleus [Source:SGD;Acc:S000007522]
RPL33A (YPL143W)		N-terminally acetylated ribosomal protein L37 of the large (60S) ribosomal subunit, nearly identical to Rpl33Bp and has similarity to rat L35a; rpl33a null mutant exhibits slow growth while rpl33a rpl33b double null mutant is inviable [Source:SGD;Acc:S000006064]
RPS7A (YOR096W)		Protein component of the small (40S) ribosomal subunit, nearly identical to Rps7Bp; interacts with Kti11p; deletion causes hypersensitivity to zymocin; has similarity to rat S7 and Xenopus S8 ribosomal proteins [Source:SGD;Acc:S000005622]
RPS17A (YML024W)		Ribosomal protein 51 (rp51) of the small (40s) subunit; nearly identical to Rps17Bp and has similarity to rat S17 ribosomal protein [Source:SGD;Acc:S000004486]
RPL13B (YMR142C)		Protein component of the large (60S) ribosomal subunit, nearly identical to Rpl13Ap; not essential for viability; has similarity to rat L13 ribosomal protein [Source:SGD;Acc:S000004750]
EFT2 (YDR385W)		Elongation factor 2 (EF-2), also encoded by EFT1; catalyzes ribosomal translocation during protein synthesis; contains diphthamide, the unique posttranslationally modified histidine residue specifically ADP-ribosylated by diphtheria toxin [Source:SGD;Acc:S000002793]
RPS10A (YOR293W)		Protein component of the small (40S) ribosomal subunit; nearly identical to Rps10Bp and has similarity to rat ribosomal protein S10 [Source:SGD;Acc:S000005819]
RPL32 (YBL092W)		Protein component of the large (60S) ribosomal subunit, has similarity to rat L32 ribosomal protein; overexpression disrupts telomeric silencing [Source:SGD;Acc:S000000188]
RPL25 (YOL127W)		Primary rRNA-binding ribosomal protein component of the large (60S) ribosomal subunit, has similarity to E. coli L23 and rat L23a ribosomal proteins; binds to 25S rRNA via a conserved C-terminal motif [Source:SGD;Acc:S000005487]
RPL16B (YNL069C)		N-terminally acetylated protein component of the large (60S) ribosomal subunit, binds to 5.8 S rRNA; has similarity to Rpl16Ap, E. coli L13 and rat L13a ribosomal proteins; transcriptionally regulated by Rap1p [Source:SGD;Acc:S000005013]
RPS17B (YDR447C)		Ribosomal protein 51 (rp51) of the small (40s) subunit; nearly identical to Rps17Ap and has similarity to rat S17 ribosomal protein [Source:SGD;Acc:S000002855]
RPL15A (YLR029C)		Protein component of the large (60S) ribosomal subunit, nearly identical to Rpl15Bp and has similarity to rat L15 ribosomal protein; binds to 5.8 S rRNA [Source:SGD;Acc:S000004019]
RPL14B (YHL001W)		Protein component of the large (60S) ribosomal subunit, nearly identical to Rpl14Ap and has similarity to rat L14 ribosomal protein [Source:SGD;Acc:S000000993]
RPL17A (YKL180W)		Protein component of the large (60S) ribosomal subunit, nearly identical to Rpl17Bp and has similarity to E. coli L22 and rat L17 ribosomal proteins; copurifies with the Dam1 complex (aka DASH complex) [Source:SGD;Acc:S000001663]
MBF1 (YOR298C-A)		Transcriptional coactivator that bridges the DNA-binding region of Gcn4p and TATA-binding protein Spt15p; suppressor of frameshift mutations [Source:SGD;Acc:S000007253]
RPS12 (YOR369C)		Protein component of the small (40S) ribosomal subunit; has similarity to rat ribosomal protein S12 [Source:SGD;Acc:S000005896]
RPS5 (YJR123W)		Protein component of the small (40S) ribosomal subunit, the least basic of the non-acidic ribosomal proteins; phosphorylated in vivo; essential for viability; has similarity to E. coli S7 and rat S5 ribosomal proteins [Source:SGD;Acc:S000003884]
RPL30 (YGL030W)		Protein component of the large (60S) ribosomal subunit, has similarity to rat L30 ribosomal protein; involved in pre-rRNA processing in the nucleolus; autoregulates splicing of its transcript [Source:SGD;Acc:S000002998]
RPS13 (YDR064W)		Protein component of the small (40S) ribosomal subunit; has similarity to E. coli S15 and rat S13 ribosomal proteins [Source:SGD;Acc:S000002471]
RPL6A (YML073C)		N-terminally acetylated protein component of the large (60S) ribosomal subunit, has similarity to Rpl6Bp and to rat L6 ribosomal protein; binds to 5.8S rRNA [Source:SGD;Acc:S000004538]
RPP1B (YDL130W)		Ribosomal protein P1 beta, component of the ribosomal stalk, which is involved in interaction of translational elongation factors with ribosome; accumulation is regulated by phosphorylation and interaction with the P2 stalk component [Source:SGD;Acc:S000002288]
RPL27A (YHR010W)		Protein component of the large (60S) ribosomal subunit, nearly identical to Rpl27Bp and has similarity to rat L27 ribosomal protein [Source:SGD;Acc:S000001052]
RPS15 (YOL040C)		Protein component of the small (40S) ribosomal subunit; has similarity to E. coli S19 and rat S15 ribosomal proteins [Source:SGD;Acc:S000005400]
RPL11A (YPR102C)		Protein of the large 60S ribosomal subunit, nearly identical to Rpl11Bp but expressed at twice the level; involved in ribosomal assembly; depletion causes degradation of 60S proteins and RNA; similar to E. coli L5 and rat L11 [Source:SGD;Acc:S000006306]
RPS9B (YBR189W)		Protein component of the small (40S) ribosomal subunit; nearly identical to Rps9Ap and has similarity to E. coli S4 and rat S9 ribosomal proteins [Source:SGD;Acc:S000000393]
RPS20 (YHL015W)		Protein component of the small (40S) ribosomal subunit; overproduction suppresses mutations affecting RNA polymerase III-dependent transcription; has similarity to E. coli S10 and rat S20 ribosomal proteins [Source:SGD;Acc:S000001007]
RPL26B (YGR034W)		Protein component of the large (60S) ribosomal subunit, nearly identical to Rpl26Ap and has similarity to E. coli L24 and rat L26 ribosomal proteins; binds to 5.8S rRNA [Source:SGD;Acc:S000003266]
RPS14A (YCR031C)		Ribosomal protein 59 of the small subunit, required for ribosome assembly and 20S pre-rRNA processing; mutations confer cryptopleurine resistance; nearly identical to Rps14Bp and similar to E. coli S11 and rat S14 ribosomal proteins [Source:SGD;Acc:S000000627]
RPL28 (YGL103W)		Ribosomal protein of the large (60S) ribosomal subunit, has similarity to E. coli L15 and rat L27a ribosomal proteins; may have peptidyl transferase activity; can mutate to cycloheximide resistance [Source:SGD;Acc:S000003071]
RPS1A (YLR441C)		Ribosomal protein 10 (rp10) of the small (40S) subunit; nearly identical to Rps1Bp and has similarity to rat S3a ribosomal protein [Source:SGD;Acc:S000004433]
RPL14A (YKL006W)		N-terminally acetylated protein component of the large (60S) ribosomal subunit, nearly identical to Rpl14Bp and has similarity to rat L14 ribosomal protein; rpl14a csh5 double null mutant exhibits synthetic slow growth [Source:SGD;Acc:S000001489]
RPS21B (YJL136C)		Protein component of the small (40S) ribosomal subunit; nearly identical to Rps21Ap and has similarity to rat S21 ribosomal protein [Source:SGD;Acc:S000003672]
RPS25B (YLR333C)		Protein component of the small (40S) ribosomal subunit; nearly identical to Rps25Ap and has similarity to rat S25 ribosomal protein [Source:SGD;Acc:S000004325]
RPS2 (YGL123W)		Protein component of the small (40S) subunit, essential for control of translational accuracy; phosphorylation by C-terminal domain kinase I (CTDK-I) enhances translational accuracy; methylated on one or more arginine residues by Hmt1p [Source:SGD;Acc:S000003091]
RPL7A (YGL076C)		Protein component of the large (60S) ribosomal subunit, nearly identical to Rpl7Bp and has similarity to E. coli L30 and rat L7 ribosomal proteins; contains a conserved C-terminal Nucleic acid Binding Domain (NDB2) [Source:SGD;Acc:S000003044]
RPS10B (YMR230W)		Protein component of the small (40S) ribosomal subunit; nearly identical to Rps10Ap and has similarity to rat ribosomal protein S10 [Source:SGD;Acc:S000004843]
RPL3 (YOR063W)		Protein component of the large (60S) ribosomal subunit, has similarity to E. coli L3 and rat L3 ribosomal proteins; involved in the replication and maintenance of killer double stranded RNA virus [Source:SGD;Acc:S000005589]
RPP2B (YDR382W)		Ribosomal protein P2 beta, a component of the ribosomal stalk, which is involved in the interaction between translational elongation factors and the ribosome; regulates the accumulation of P1 (Rpp1Ap and Rpp1Bp) in the cytoplasm [Source:SGD;Acc:S000002790]
RPS29A (YLR388W)		Protein component of the small (40S) ribosomal subunit; nearly identical to Rps29Bp and has similarity to rat S29 and E. coli S14 ribosomal proteins [Source:SGD;Acc:S000004380]
RPS3 (YNL178W)		Protein component of the small (40S) ribosomal subunit, has apurinic/apyrimidinic (AP) endonuclease activity; essential for viability; has similarity to E. coli S3 and rat S3 ribosomal proteins [Source:SGD;Acc:S000005122]
RPL38 (YLR325C)		Protein component of the large (60S) ribosomal subunit, has similarity to rat L38 ribosomal protein [Source:SGD;Acc:S000004317]
RPL34B (YIL052C)		Protein component of the large (60S) ribosomal subunit, nearly identical to Rpl34Ap and has similarity to rat L34 ribosomal protein [Source:SGD;Acc:S000001314]
ASC1 (YMR116C)		G-protein beta subunit and guanine nucleotide dissociation inhibitor for Gpa2p; ortholog of RACK1 that inhibits translation; core component of the small (40S) ribosomal subunit; represses Gcn4p in the absence of amino acid starvation [Source:SGD;Acc:S000004722]
RPL31B (YLR406C)		Protein component of the large (60S) ribosomal subunit, nearly identical to Rpl31Ap and has similarity to rat L31 ribosomal protein; associates with the karyopherin Sxm1p; loss of both Rpl31p and Rpl39p confers lethality [Source:SGD;Acc:S000004398]
RPL24A (YGL031C)		Ribosomal protein L30 of the large (60S) ribosomal subunit, nearly identical to Rpl24Bp and has similarity to rat L24 ribosomal protein; not essential for translation but may be required for normal translation rate [Source:SGD;Acc:S000002999]
RPS22A (YJL190C)		Protein component of the small (40S) ribosomal subunit; nearly identical to Rps22Bp and has similarity to E. coli S8 and rat S15a ribosomal proteins [Source:SGD;Acc:S000003726]
RPS21A (YKR057W)		Protein component of the small (40S) ribosomal subunit; nearly identical to Rps21Bp and has similarity to rat S21 ribosomal protein [Source:SGD;Acc:S000001765]
RPL24B (YGR148C)		Ribosomal protein L30 of the large (60S) ribosomal subunit, nearly identical to Rpl24Ap and has similarity to rat L24 ribosomal protein; not essential for translation but may be required for normal translation rate [Source:SGD;Acc:S000003380]
RPL8A (YHL033C)		Ribosomal protein L4 of the large (60S) ribosomal subunit, nearly identical to Rpl8Bp and has similarity to rat L7a ribosomal protein; mutation results in decreased amounts of free 60S subunits [Source:SGD;Acc:S000001025]
RPP2A (YOL039W)		Ribosomal protein P2 alpha, a component of the ribosomal stalk, which is involved in the interaction between translational elongation factors and the ribosome; regulates the accumulation of P1 (Rpp1Ap and Rpp1Bp) in the cytoplasm [Source:SGD;Acc:S000005399]
RPL8B (YLL045C)		Ribosomal protein L4 of the large (60S) ribosomal subunit, nearly identical to Rpl8Ap and has similarity to rat L7a ribosomal protein; mutation results in decreased amounts of free 60S subunits [Source:SGD;Acc:S000003968]
RPL5 (YPL131W)		Protein component of the large (60S) ribosomal subunit with similarity to E. coli L18 and rat L5 ribosomal proteins; binds 5S rRNA and is required for 60S subunit assembly [Source:SGD;Acc:S000006052]
RPS1B (YML063W)		Ribosomal protein 10 (rp10) of the small (40S) subunit; nearly identical to Rps1Ap and has similarity to rat S3a ribosomal protein [Source:SGD;Acc:S000004528]
RPS25A (YGR027C)		Protein component of the small (40S) ribosomal subunit; nearly identical to Rps25Bp and has similarity to rat S25 ribosomal protein [Source:SGD;Acc:S000003259]
RPL10 (YLR075W)		Protein component of the large (60S) ribosomal subunit, responsible for joining the 40S and 60S subunits; regulates translation initiation; has similarity to rat L10 ribosomal protein and to members of the QM gene family [Source:SGD;Acc:S000004065]
RPL17B (YJL177W)		Protein component of the large (60S) ribosomal subunit, nearly identical to Rpl17Ap and has similarity to E. coli L22 and rat L17 ribosomal proteins [Source:SGD;Acc:S000003713]
EFB1 (YAL003W)		Translation elongation factor 1 beta; stimulates nucleotide exchange to regenerate EF-1 alpha-GTP for the next elongation cycle; part of the EF-1 complex, which facilitates binding of aminoacyl-tRNA to the ribosomal A site [Source:SGD;Acc:S000000003]
RPL13A (YDL082W)		Protein component of the large (60S) ribosomal subunit, nearly identical to Rpl13Bp; not essential for viability; has similarity to rat L13 ribosomal protein [Source:SGD;Acc:S000002240]
RPL22B (YFL034C-A)		Protein component of the large (60S) ribosomal subunit, has similarity to Rpl22Ap and to rat L22 ribosomal protein [Source:SGD;Acc:S000006436]
RPL26A (YLR344W)		Protein component of the large (60S) ribosomal subunit, nearly identical to Rpl26Bp and has similarity to E. coli L24 and rat L26 ribosomal proteins; binds to 5.8S rRNA [Source:SGD;Acc:S000004336]
RPL21B (YPL079W)		Protein component of the large (60S) ribosomal subunit, nearly identical to Rpl21Ap and has similarity to rat L21 ribosomal protein [Source:SGD;Acc:S000006000]
RPL11B (YGR085C)		Protein component of the large (60S) ribosomal subunit, nearly identical to Rpl11Ap; involved in ribosomal assembly; depletion causes degradation of proteins and RNA of the 60S subunit; has similarity to E. coli L5 and rat L11 [Source:SGD;Acc:S000003317]
RPL22A (YLR061W)		Protein component of the large (60S) ribosomal subunit, has similarity to Rpl22Bp and to rat L22 ribosomal protein [Source:SGD;Acc:S000004051]
RPL9A (YGL147C)		Protein component of the large (60S) ribosomal subunit, nearly identical to Rpl9Bp and has similarity to E. coli L6 and rat L9 ribosomal proteins [Source:SGD;Acc:S000003115]
RPP0 (YLR340W)		Conserved ribosomal protein P0 of the ribosomal stalk, which is involved in interaction between translational elongation factors and the ribosome; similar to rat P0, human P0, and E. coli L10e; phosphorylated on serine 302 [Source:SGD;Acc:S000004332]
RPL33B (YOR234C)		Ribosomal protein L37 of the large (60S) ribosomal subunit, nearly identical to Rpl33Ap and has similarity to rat L35a; rpl33b null mutant exhibits normal growth while rpl33a rpl33b double null mutant is inviable [Source:SGD;Acc:S000005760]
RPL9B (YNL067W)		Protein component of the large (60S) ribosomal subunit, nearly identical to Rpl9Ap and has similarity to E. coli L6 and rat L9 ribosomal proteins [Source:SGD;Acc:S000005011]
RPL27B (YDR471W)		Protein component of the large (60S) ribosomal subunit, nearly identical to Rpl27Ap and has similarity to rat L27 ribosomal protein [Source:SGD;Acc:S000002879]
RPS7B (YNL096C)		Protein component of the small (40S) ribosomal subunit, nearly identical to Rps7Ap; interacts with Kti11p; deletion causes hypersensitivity to zymocin; has similarity to rat S7 and Xenopus S8 ribosomal proteins [Source:SGD;Acc:S000005040]
RPS22B (YLR367W)		Protein component of the small (40S) ribosomal subunit; nearly identical to Rps22Ap and has similarity to E. coli S8 and rat S15a ribosomal proteins [Source:SGD;Acc:S000004359]
RPL6B (YLR448W)		Protein component of the large (60S) ribosomal subunit, has similarity to Rpl6Ap and to rat L6 ribosomal protein; binds to 5.8S rRNA [Source:SGD;Acc:S000004440]
RPL4B (YDR012W)		Protein component of the large (60S) ribosomal subunit, nearly identical to Rpl4Ap and has similarity to E. coli L4 and rat L4 ribosomal proteins [Source:SGD;Acc:S000002419]
RPL15B (YMR121C)		Protein component of the large (60S) ribosomal subunit, nearly identical to Rpl15Ap and has similarity to rat L15 ribosomal protein; binds to 5.8 S rRNA [Source:SGD;Acc:S000004728]
RPL16A (YIL133C)		N-terminally acetylated protein component of the large (60S) ribosomal subunit, binds to 5.8 S rRNA; has similarity to Rpl16Bp, E. coli L13 and rat L13a ribosomal proteins; transcriptionally regulated by Rap1p [Source:SGD;Acc:S000001395]
RPS14B (YJL191W)		Ribosomal protein 59 of the small subunit, required for ribosome assembly and 20S pre-rRNA processing; mutations confer cryptopleurine resistance; nearly identical to Rps14Ap and similar to E. coli S11 and rat S14 ribosomal proteins [Source:SGD;Acc:S000003727]
TMA19 (YKL056C)		Protein that associates with ribosomes; homolog of translationally controlled tumor protein; green fluorescent protein (GFP)-fusion protein localizes to the cytoplasm and relocates to the mitochondrial outer surface upon oxidative stress [Source:SGD;Acc:S000001539]
RPS9A (YPL081W)		Protein component of the small (40S) ribosomal subunit; nearly identical to Rps9Bp and has similarity to E. coli S4 and rat S9 ribosomal proteins [Source:SGD;Acc:S000006002]
FUR1 (YHR128W)		Uracil phosphoribosyltransferase, synthesizes UMP from uracil; involved in the pyrimidine salvage pathway [Source:SGD;Acc:S000001170]
GPM1 (YKL152C)		Tetrameric phosphoglycerate mutase, mediates the conversion of 3-phosphoglycerate to 2-phosphoglycerate during glycolysis and the reverse reaction during gluconeogenesis [Source:SGD;Acc:S000001635]
RPL4A (YBR031W)		N-terminally acetylated protein component of the large (60S) ribosomal subunit, nearly identical to Rpl4Bp and has similarity to E. coli L4 and rat L4 ribosomal proteins [Source:SGD;Acc:S000000235]
SSB2 (YNL209W)		Cytoplasmic ATPase that is a ribosome-associated molecular chaperone, functions with J-protein partner Zuo1p; may be involved in the folding of newly-synthesized polypeptide chains; member of the HSP70 family; homolog of SSB1 [Source:SGD;Acc:S000005153]
ADE13 (YLR359W)		Adenylosuccinate lyase, catalyzes two steps in the 'de novo' purine nucleotide biosynthetic pathway; expression is repressed by adenine and activated by Bas1p and Pho2p; mutations in human ortholog ADSL cause adenylosuccinase deficiency [Source:SGD;Acc:S000004351]
ADE17 (YMR120C)		Enzyme of 'de novo' purine biosynthesis containing both 5-aminoimidazole-4-carboxamide ribonucleotide transformylase and inosine monophosphate cyclohydrolase activities, isozyme of Ade16p; ade16 ade17 mutants require adenine and histidine [Source:SGD;Acc:S000004727]
EGD1 (YPL037C)		Subunit beta1 of the nascent polypeptide-associated complex (NAC) involved in protein targeting, associated with cytoplasmic ribosomes; enhances DNA binding of the Gal4p activator; homolog of human BTF3b [Source:SGD;Acc:S000005958]
ENO2 (YHR174W)		Enolase II, a phosphopyruvate hydratase that catalyzes the conversion of 2-phosphoglycerate to phosphoenolpyruvate during glycolysis and the reverse reaction during gluconeogenesis; expression is induced in response to glucose [Source:SGD;Acc:S000001217]
HNT1 (YDL125C)		Adenosine 5'-monophosphoramidase; interacts physically and genetically with Kin28p, a CDK and TFIIK subunit, and genetically with CAK1; member of the histidine triad (HIT) superfamily of nucleotide-binding proteins and similar to Hint [Source:SGD;Acc:S000002283]
ENO1 (YGR254W)		Enolase I, a phosphopyruvate hydratase that catalyzes the conversion of 2-phosphoglycerate to phosphoenolpyruvate during glycolysis and the reverse reaction during gluconeogenesis; expression is repressed in response to glucose [Source:SGD;Acc:S000003486]
ADE12 (YNL220W)		Adenylosuccinate synthase, catalyzes the first step in synthesis of adenosine monophosphate from inosine 5'monophosphate during purine nucleotide biosynthesis; exhibits binding to single-stranded autonomously replicating (ARS) core sequence [Source:SGD;Acc:S000005164]
RNR4 (YGR180C)		Ribonucleotide-diphosphate reductase (RNR), small subunit; the RNR complex catalyzes the rate-limiting step in dNTP synthesis and is regulated by DNA replication and DNA damage checkpoint pathways via localization of the small subunits [Source:SGD;Acc:S000003412]
TRX1 (YLR043C)		Cytoplasmic thioredoxin isoenzyme of the thioredoxin system which protects cells against oxidative and reductive stress, forms LMA1 complex with Pbi2p, acts as a cofactor for Tsa1p, required for ER-Golgi transport and vacuole inheritance [Source:SGD;Acc:S000004033]
PFK2 (YMR205C)		Beta subunit of heterooctameric phosphofructokinase involved in glycolysis, indispensable for anaerobic growth, activated by fructose-2,6-bisphosphate and AMP, mutation inhibits glucose induction of cell cycle-related genes [Source:SGD;Acc:S000004818]
GUK1 (YDR454C)		Guanylate kinase, converts GMP to GDP; required for growth and mannose outer chain elongation of cell wall N-linked glycoproteins [Source:SGD;Acc:S000002862]
RIB4 (YOL143C)		Lumazine synthase (6,7-dimethyl-8-ribityllumazine synthase, also known as DMRL synthase); catalyzes synthesis of immediate precursor to riboflavin [Source:SGD;Acc:S000005503]
ZEO1 (YOL109W)		Peripheral membrane protein of the plasma membrane that interacts with Mid2p; regulates the cell integrity pathway mediated by Pkc1p and Slt2p; the authentic protein is detected in a phosphorylated state in highly purified mitochondria [Source:SGD;Acc:S000005469]
ACO1 (YLR304C)		Aconitase, required for the tricarboxylic acid (TCA) cycle and also independently required for mitochondrial genome maintenance; phosphorylated; component of the mitochondrial nucleoid; mutation leads to glutamate auxotrophy [Source:SGD;Acc:S000004295]
ATP16 (YDL004W)		Delta subunit of the central stalk of mitochondrial F1F0 ATP synthase, which is a large, evolutionarily conserved enzyme complex required for ATP synthesis; phosphorylated [Source:SGD;Acc:S000002162]
ADE1 (YAR015W)		N-succinyl-5-aminoimidazole-4-carboxamide ribotide (SAICAR) synthetase, required for 'de novo' purine nucleotide biosynthesis; red pigment accumulates in mutant cells deprived of adenine [Source:SGD;Acc:S000000070]
APE2 (YKL157W)		Aminopeptidase yscII; may have a role in obtaining leucine from dipeptide substrates; sequence coordinates have changed since RT-PCR analysis showed that the adjacent ORF YKL158W comprises the 5' exon of APE2/YKL157W [Source:SGD;Acc:S000001640]
HMF1 (YER057C)		Member of the p14.5 protein family with similarity to Mmf1p, functionally complements Mmf1p function when targeted to mitochondria; heat shock inducible; high-dosage growth inhibitor; forms a homotrimer in vitro [Source:SGD;Acc:S000000859]
HXK2 (YGL253W)		Hexokinase isoenzyme 2 that catalyzes phosphorylation of glucose in the cytosol; predominant hexokinase during growth on glucose; functions in the nucleus to repress expression of HXK1 and GLK1 and to induce expression of its own gene [Source:SGD;Acc:S000003222]
GUA1 (YMR217W)		GMP synthase; highly conserved enzyme that catalyzes the second step in the biosynthesis of GMP from inosine 5'-phosphate (IMP); transcription is not subject to regulation by guanine but is negatively regulated by nutrient starvation; reduction-of-f /.../n mutation gua1-G388D causes changes in cellular guanine nucleotide pools, defects in general protein synthesis, and impaired translation of GCN…
SES1 (YDR023W)		Cytosolic seryl-tRNA synthetase, class II aminoacyl-tRNA synthetase that aminoacylates tRNA(Ser), displays tRNA-dependent amino acid recognition which enhances discrimination of the serine substrate, interacts with peroxin Pex21p [Source:SGD;Acc:S000002430]
ATP3 (YBR039W)		Gamma subunit of the F1 sector of mitochondrial F1F0 ATP synthase, which is a large, evolutionarily conserved enzyme complex required for ATP synthesis [Source:SGD;Acc:S000000243]
GLN1 (YPR035W)		Glutamine synthetase (GS), synthesizes glutamine from glutamate and ammonia; with Glt1p, forms the secondary pathway for glutamate biosynthesis from ammonia; expression regulated by nitrogen source and by amino acid limitation [Source:SGD;Acc:S000006239]
PDC1 (YLR044C)		Major of three pyruvate decarboxylase isozymes, key enzyme in alcoholic fermentation, decarboxylates pyruvate to acetaldehyde; subject to glucose-, ethanol-, and autoregulation; involved in amino acid catabolism [Source:SGD;Acc:S000004034]
SPE3 (YPR069C)		Spermidine synthase, involved in biosynthesis of spermidine and also in biosynthesis of pantothenic acid; spermidine is required for growth of wild-type cells [Source:SGD;Acc:S000006273]
LYS9 (YNR050C)		Saccharopine dehydrogenase (NADP+, L-glutamate-forming); catalyzes the formation of saccharopine from alpha-aminoadipate 6-semialdehyde, the seventh step in lysine biosynthesis pathway; exhibits genetic and physical interactions with TRM112 [Source:SGD;Acc:S000005333]
TDH1 (YJL052W)		Glyceraldehyde-3-phosphate dehydrogenase, isozyme 1, involved in glycolysis and gluconeogenesis; tetramer that catalyzes the reaction of glyceraldehyde-3-phosphate to 1,3 bis-phosphoglycerate; detected in the cytoplasm and cell wall [Source:SGD;Acc:S000003588]
TPM1 (YNL079C)		Major isoform of tropomyosin; binds to and stabilizes actin cables and filaments, which direct polarized cell growth and the distribution of several organelles; acetylated by the NatB complex and acetylated form binds actin most efficiently [Source:SGD;Acc:S000005023]
GDH1 (YOR375C)		NADP(+)-dependent glutamate dehydrogenase, synthesizes glutamate from ammonia and alpha-ketoglutarate; rate of alpha-ketoglutarate utilization differs from Gdh3p; expression regulated by nitrogen and carbon sources [Source:SGD;Acc:S000005902]
LYS21 (YDL131W)		Homocitrate synthase isozyme, catalyzes the condensation of acetyl-CoA and alpha-ketoglutarate to form homocitrate, which is the first step in the lysine biosynthesis pathway; highly similar to the other isozyme, Lys20p [Source:SGD;Acc:S000002289]
ADO1 (YJR105W)		Adenosine kinase, required for the utilization of S-adenosylmethionine (AdoMet); may be involved in recycling adenosine produced through the methyl cycle [Source:SGD;Acc:S000003866]
ALD6 (YPL061W)		Cytosolic aldehyde dehydrogenase, activated by Mg2+ and utilizes NADP+ as the preferred coenzyme; required for conversion of acetaldehyde to acetate; constitutively expressed; locates to the mitochondrial outer surface upon oxidative stress [Source:SGD;Acc:S000005982]
IMD4 (YML056C)		Inosine monophosphate dehydrogenase, catalyzes the first step of GMP biosynthesis, member of a four-gene family in S. cerevisiae, constitutively expressed [Source:SGD;Acc:S000004520]
SEC53 (YFL045C)		Phosphomannomutase, involved in synthesis of GDP-mannose and dolichol-phosphate-mannose; required for folding and glycosylation of secretory proteins in the ER lumen [Source:SGD;Acc:S000001849]
PGI1 (YBR196C)		Glycolytic enzyme phosphoglucose isomerase, catalyzes the interconversion of glucose-6-phosphate and fructose-6-phosphate; required for cell cycle progression and completion of the gluconeogenic events of sporulation [Source:SGD;Acc:S000000400]
RNR2 (YJL026W)		Ribonucleotide-diphosphate reductase (RNR), small subunit; the RNR complex catalyzes the rate-limiting step in dNTP synthesis and is regulated by DNA replication and DNA damage checkpoint pathways via localization of the small subunits [Source:SGD;Acc:S000003563]
HSP150 (YJL159W)		O-mannosylated heat shock protein that is secreted and covalently attached to the cell wall via beta-1,3-glucan and disulfide bridges; required for cell wall stability; induced by heat shock, oxidative stress, and nitrogen limitation [Source:SGD;Acc:S000003695]
SOD1 (YJR104C)		Cytosolic copper-zinc superoxide dismutase; some mutations are analogous to those that cause ALS (amyotrophic lateral sclerosis) in humans [Source:SGD;Acc:S000003865]
CPS1 (YJL172W)		Vacuolar carboxypeptidase yscS; expression is induced under low-nitrogen conditions [Source:SGD;Acc:S000003708]
KRE2 (YDR483W)		Alpha1,2-mannosyltransferase of the Golgi involved in protein mannosylation [Source:SGD;Acc:S000002891]
ADE5,7 (YGL234W)		Bifunctional enzyme of the 'de novo' purine nucleotide biosynthetic pathway, contains aminoimidazole ribotide synthetase and glycinamide ribotide synthetase activities [Source:SGD;Acc:S000003203]
TSA1 (YML028W)		Thioredoxin peroxidase, acts as both a ribosome-associated and free cytoplasmic antioxidant; self-associates to form a high-molecular weight chaperone complex under oxidative stress; deletion results in mutator phenotype [Source:SGD;Acc:S000004490]
DED81 (YHR019C)		Cytosolic asparaginyl-tRNA synthetase, required for protein synthesis, catalyzes the specific attachment of asparagine to its cognate tRNA [Source:SGD;Acc:S000001061]
AHP1 (YLR109W)		Thiol-specific peroxiredoxin, reduces hydroperoxides to protect against oxidative damage; function in vivo requires covalent conjugation to Urm1p [Source:SGD;Acc:S000004099]
HSP10 (YOR020C)		Mitochondrial matrix co-chaperonin that inhibits the ATPase activity of Hsp60p, a mitochondrial chaperonin; involved in protein folding and sorting in the mitochondria; 10 kD heat shock protein with similarity to E. coli groES [Source:SGD;Acc:S000005546]
BFR1 (YOR198C)		Component of mRNP complexes associated with polyribosomes; implicated in secretion and nuclear segregation; multicopy suppressor of BFA (Brefeldin A) sensitivity [Source:SGD;Acc:S000005724]
HCH1 (YNL281W)		Heat shock protein regulator that binds to Hsp90p and may stimulate ATPase activity; originally identified as a high-copy number suppressor of a HSP90 loss-of-function mutation; GFP-fusion protein localizes to the cytoplasm and nucleus [Source:SGD;Acc:S000005225]
GSP1 (YLR293C)		Ran GTPase, GTP binding protein (mammalian Ranp homolog) involved in the maintenance of nuclear organization, RNA processing and transport; regulated by Srm1p, Rna1p, Yrb1p, Yrb2p, Yrp4p, Yrb30p, Cse1p and Kap95p; yeast Gsp2p homolog [Source:SGD;Acc:S000004284]
KGD1 (YIL125W)		Component of the mitochondrial alpha-ketoglutarate dehydrogenase complex, which catalyzes a key step in the tricarboxylic acid (TCA) cycle, the oxidative decarboxylation of alpha-ketoglutarate to form succinyl-CoA [Source:SGD;Acc:S000001387]
REE1 (YJL217W)		Cytoplasmic protein involved in the regulation of enolase (ENO1); mRNA expression is induced by calcium shortage, copper deficiency (via Mac1p) and the presence of galactose (via Gal4p); mRNA expression is also regulated by the cell cycle [Source:SGD;Acc:S000003753]
ADH3 (YMR083W)		Mitochondrial alcohol dehydrogenase isozyme III; involved in the shuttling of mitochondrial NADH to the cytosol under anaerobic conditions and ethanol production [Source:SGD;Acc:S000004688]
SSA4 (YER103W)		Heat shock protein that is highly induced upon stress; plays a role in SRP-dependent cotranslational protein-membrane targeting and translocation; member of the HSP70 family; cytoplasmic protein that concentrates in nuclei upon starvation [Source:SGD;Acc:S000000905]
VMA1 (YDL185W)		Subunit A of the eight-subunit V1 peripheral membrane domain of the vacuolar H+-ATPase; protein precursor undergoes self-catalyzed splicing to yield the extein Tfp1p and the intein Vde (PI-SceI), which is a site-specific endonuclease [Source:SGD;Acc:S000002344]
SHM2 (YLR058C)		Cytosolic serine hydroxymethyltransferase, converts serine to glycine plus 5,10 methylenetetrahydrofolate; major isoform involved in generating precursors for purine, pyrimidine, amino acid, and lipid biosynthesis [Source:SGD;Acc:S000004048]
YRB1 (YDR002W)		Ran GTPase binding protein; involved in nuclear protein import and RNA export, ubiquitin-mediated protein degradation during the cell cycle; shuttles between the nucleus and cytoplasm; is essential; homolog of human RanBP1 [Source:SGD;Acc:S000002409]
RTC3 (YHR087W)		Protein of unknown function involved in RNA metabolism; has structural similarity to SBDS, the human protein mutated in Shwachman-Diamond Syndrome (the yeast SBDS ortholog = SDO1); null mutation suppresses cdc13-1 temperature sensitivity [Source:SGD;Acc:S000001129]
CAR1 (YPL111W)		Arginase, responsible for arginine degradation, expression responds to both induction by arginine and nitrogen catabolite repression; disruption enhances freeze tolerance [Source:SGD;Acc:S000006032]
ILS1 (YBL076C)		Cytoplasmic isoleucine-tRNA synthetase, target of the G1-specific inhibitor reveromycin A [Source:SGD;Acc:S000000172]
URA1 (YKL216W)		Dihydroorotate dehydrogenase, catalyzes the fourth enzymatic step in the de novo biosynthesis of pyrimidines, converting dihydroorotic acid into orotic acid [Source:SGD;Acc:S000001699]
IDH1 (YNL037C)		Subunit of mitochondrial NAD(+)-dependent isocitrate dehydrogenase, which catalyzes the oxidation of isocitrate to alpha-ketoglutarate in the TCA cycle [Source:SGD;Acc:S000004982]
BMH1 (YER177W)		14-3-3 protein, major isoform; controls proteome at post-transcriptional level, binds proteins and DNA, involved in regulation of many processes including exocytosis, vesicle transport, Ras/MAPK signaling, and rapamycin-sensitive signaling [Source:SGD;Acc:S000000979]
PIR1 (YKL164C)		O-glycosylated protein required for cell wall stability; attached to the cell wall via beta-1,3-glucan; mediates mitochondrial translocation of Apn1p; expression regulated by the cell integrity pathway and by Swi5p during the cell cycle [Source:SGD;Acc:S000001647]
ARO9 (YHR137W)		Aromatic aminotransferase II, catalyzes the first step of tryptophan, phenylalanine, and tyrosine catabolism [Source:SGD;Acc:S000001179]
ABF2 (YMR072W)		Mitochondrial DNA-binding protein involved in mitochondrial DNA replication and recombination, member of HMG1 DNA-binding protein family; activity may be regulated by protein kinase A phosphorylation [Source:SGD;Acc:S000004676]
YGP1 (YNL160W)		Cell wall-related secretory glycoprotein; induced by nutrient deprivation-associated growth arrest and upon entry into stationary phase; may be involved in adaptation prior to stationary phase entry; has similarity to Sps100p [Source:SGD;Acc:S000005104]
HOR2 (YER062C)		One of two redundant DL-glycerol-3-phosphatases (RHR2/GPP1 encodes the other) involved in glycerol biosynthesis; induced in response to hyperosmotic stress and oxidative stress, and during the diauxic transition [Source:SGD;Acc:S000000864]
MET6 (YER091C)		Cobalamin-independent methionine synthase, involved in methionine biosynthesis and regeneration; requires a minimum of two glutamates on the methyltetrahydrofolate substrate, similar to bacterial metE homologs [Source:SGD;Acc:S000000893]
CIT1 (YNR001C)		Citrate synthase, catalyzes the condensation of acetyl coenzyme A and oxaloacetate to form citrate; the rate-limiting enzyme of the TCA cycle; nuclear encoded mitochondrial protein [Source:SGD;Acc:S000005284]
HXK1 (YFR053C)		Hexokinase isoenzyme 1, a cytosolic protein that catalyzes phosphorylation of glucose during glucose metabolism; expression is highest during growth on non-glucose carbon sources; glucose-induced repression involves the hexokinase Hxk2p [Source:SGD;Acc:S000001949]
GLT1 (YDL171C)		NAD(+)-dependent glutamate synthase (GOGAT), synthesizes glutamate from glutamine and alpha-ketoglutarate; with Gln1p, forms the secondary pathway for glutamate biosynthesis from ammonia; expression regulated by nitrogen source [Source:SGD;Acc:S000002330]
SHM1 (YBR263W)		Mitochondrial serine hydroxymethyltransferase, converts serine to glycine plus 5,10 methylenetetrahydrofolate; involved in generating precursors for purine, pyrimidine, amino acid, and lipid biosynthesis; reverse reaction generates serine [Source:SGD;Acc:S000000467]
IPP1 (YBR011C)		Cytoplasmic inorganic pyrophosphatase (PPase), homodimer that catalyzes the rapid exchange of oxygens from Pi with water, highly expressed and essential for viability, active-site residues show identity to those from E. coli PPase [Source:SGD;Acc:S000000215]
CDC60 (YPL160W)		Cytosolic leucyl tRNA synthetase, ligates leucine to the appropriate tRNA [Source:SGD;Acc:S000006081]
SSB1 (YDL229W)		Cytoplasmic ATPase that is a ribosome-associated molecular chaperone, functions with J-protein partner Zuo1p; may be involved in folding of newly-made polypeptide chains; member of the HSP70 family; interacts with phosphatase subunit Reg1p [Source:SGD;Acc:S000002388]
LYS20 (YDL182W)		Homocitrate synthase isozyme, catalyzes the condensation of acetyl-CoA and alpha-ketoglutarate to form homocitrate, which is the first step in the lysine biosynthesis pathway; highly similar to the other isozyme, Lys21p [Source:SGD;Acc:S000002341]
STI1 (YOR027W)		Hsp90 cochaperone, interacts with the Ssa group of the cytosolic Hsp70 chaperones and activates Ssa1p ATPase activity; interacts with Hsp90 chaperones and inhibits their ATPase activity; homolog of mammalian Hop [Source:SGD;Acc:S000005553]
SEC31 (YDL195W)		Component of the Sec13p-Sec31p complex of the COPII vesicle coat, required for vesicle formation in ER to Golgi transport; mutant has increased aneuploidy tolerance [Source:SGD;Acc:S000002354]
SFA1 (YDL168W)		Bifunctional enzyme containing both alcohol dehydrogenase and glutathione-dependent formaldehyde dehydrogenase activities, functions in formaldehyde detoxification and formation of long chain and complex alcohols, regulated by Hog1p-Sko1p [Source:SGD;Acc:S000002327]
ADH6 (YMR318C)		NADPH-dependent medium chain alcohol dehydrogenase with broad substrate specificity; member of the cinnamyl family of alcohol dehydrogenases; may be involved in fusel alcohol synthesis or in aldehyde tolerance [Source:SGD;Acc:S000004937]
CYS4 (YGR155W)		Cystathionine beta-synthase, catalyzes synthesis of cystathionine from serine and homocysteine, the first committed step in cysteine biosynthesis; responsible for hydrogen sulfide generation; mutations in human ortholog cause homocystinuria [Source:SGD;Acc:S000003387]
URA2 (YJL130C)		Bifunctional carbamoylphosphate synthetase (CPSase)-aspartate transcarbamylase (ATCase), catalyzes the first two enzymatic steps in the de novo biosynthesis of pyrimidines; both activities are subject to feedback inhibition by UTP [Source:SGD;Acc:S000003666]
VMA2 (YBR127C)		Subunit B of the eight-subunit V1 peripheral membrane domain of the vacuolar H+-ATPase (V-ATPase), an electrogenic proton pump found throughout the endomembrane system; contains nucleotide binding sites; also detected in the cytoplasm [Source:SGD;Acc:S000000331]
VMA4 (YOR332W)		Subunit E of the eight-subunit V1 peripheral membrane domain of the vacuolar H+-ATPase (V-ATPase), an electrogenic proton pump found throughout the endomembrane system; required for the V1 domain to assemble onto the vacuolar membrane [Source:SGD;Acc:S000005859]
ARO2 (YGL148W)		Bifunctional chorismate synthase and flavin reductase, catalyzes the conversion of 5-enolpyruvylshikimate 3-phosphate (EPSP) to form chorismate, which is a precursor to aromatic amino acids [Source:SGD;Acc:S000003116]
CCP1 (YKR066C)		Mitochondrial cytochrome-c peroxidase; degrades reactive oxygen species in mitochondria, involved in the response to oxidative stress [Source:SGD;Acc:S000001774]
NHP6A (YPR052C)		High-mobility group (HMG) protein that binds to and remodels nucleosomes; involved in recruiting FACT and other chromatin remodelling complexes to the chromosomes; functionally redundant with Nhp6Bp; homologous to mammalian HMGB1 and HMGB2 [Source:SGD;Acc:S000006256]
ARO8 (YGL202W)		Aromatic aminotransferase I, expression is regulated by general control of amino acid biosynthesis [Source:SGD;Acc:S000003170]
GLN4 (YOR168W)		Glutamine tRNA synthetase, monomeric class I tRNA synthetase that catalyzes the specific glutaminylation of tRNA(Glu); N-terminal domain proposed to be involved in enzyme-tRNA interactions [Source:SGD;Acc:S000005694]
LPD1 (YFL018C)		Dihydrolipoamide dehydrogenase, the lipoamide dehydrogenase component (E3) of the pyruvate dehydrogenase and 2-oxoglutarate dehydrogenase multi-enzyme complexes [Source:SGD;Acc:S000001876]
WTM1 (YOR230W)		Transcriptional modulator involved in regulation of meiosis, silencing, and expression of RNR genes; required for nuclear localization of the ribonucleotide reductase small subunit Rnr2p and Rnr4p; contains WD repeats [Source:SGD;Acc:S000005756]
PDI1 (YCL043C)		Protein disulfide isomerase; multifunctional protein resident in the endoplasmic reticulum lumen, essential for the formation of disulfide bonds in secretory and cell-surface proteins, unscrambles non-native disulfide bonds; forms a complex with Mnl /.../t has exomannosidase activity, processing unfolded protein-bound Man8GlcNAc2 oligosaccharides to Man7GlcNAc2 which promotes degradation in the u…
YEL047C		Soluble fumarate reductase, required with isoenzyme Osm1p for anaerobic growth; may interact with ribosomes, based on co-purification experiments; authentic, non-tagged protein is detected in purified mitochondria in high-throughput studies [Source:SGD;Acc:S000000773]
KAR2 (YJL034W)		ATPase involved in protein import into the ER, also acts as a chaperone to mediate protein folding in the ER and may play a role in ER export of soluble proteins; regulates the unfolded protein response via interaction with Ire1p [Source:SGD;Acc:S000003571]
PFK1 (YGR240C)		Alpha subunit of heterooctameric phosphofructokinase involved in glycolysis, indispensable for anaerobic growth, activated by fructose-2,6-bisphosphate and AMP, mutation inhibits glucose induction of cell cycle-related genes [Source:SGD;Acc:S000003472]
UBA1 (YKL210W)		Ubiquitin activating enzyme (E1), involved in ubiquitin-mediated protein degradation and essential for viability [Source:SGD;Acc:S000001693]
ADE3 (YGR204W)		Cytoplasmic trifunctional enzyme C1-tetrahydrofolate synthase, involved in single carbon metabolism and required for biosynthesis of purines, thymidylate, methionine, and histidine; null mutation causes auxotrophy for adenine and histidine [Source:SGD;Acc:S000003436]
ADE6 (YGR061C)		Formylglycinamidine-ribonucleotide (FGAM)-synthetase, catalyzes a step in the 'de novo' purine nucleotide biosynthetic pathway [Source:SGD;Acc:S000003293]
ARO1 (YDR127W)		Pentafunctional arom protein, catalyzes steps 2 through 6 in the biosynthesis of chorismate, which is a precursor to aromatic amino acids [Source:SGD;Acc:S000002534]
GPH1 (YPR160W)		Non-essential glycogen phosphorylase required for the mobilization of glycogen, activity is regulated by cyclic AMP-mediated phosphorylation, expression is regulated by stress-response elements and by the HOG MAP kinase pathway [Source:SGD;Acc:S000006364]
ABP1 (YCR088W)		Actin-binding protein of the cortical actin cytoskeleton, important for activation of the Arp2/3 complex that plays a key role actin in cytoskeleton organization [Source:SGD;Acc:S000000684]
SUB2 (YDL084W)		Component of the TREX complex required for nuclear mRNA export; member of the DEAD-box RNA helicase superfamily and is involved in early and late steps of spliceosome assembly; homolog of the human splicing factor hUAP56 [Source:SGD;Acc:S000002242]
FUM1 (YPL262W)		Fumarase, converts fumaric acid to L-malic acid in the TCA cycle; cytosolic and mitochondrial distribution determined by the N-terminal targeting sequence, protein conformation, and status of glyoxylate shunt; phosphorylated in mitochondria [Source:SGD;Acc:S000006183]
PSA1 (YDL055C)		GDP-mannose pyrophosphorylase (mannose-1-phosphate guanyltransferase), synthesizes GDP-mannose from GTP and mannose-1-phosphate in cell wall biosynthesis; required for normal cell wall structure [Source:SGD;Acc:S000002213]
PRE10 (YOR362C)		Alpha 7 subunit of the 20S proteasome [Source:SGD;Acc:S000005889]
YML131W		Putative protein of unknown function with similarity to medium chain dehydrogenase/reductases; expression induced by stresses including osmotic shock, DNA damaging agents, and other chemicals; GFP-fusion protein localizes to the cytoplasm [Source:SGD;Acc:S000004600]
GLK1 (YCL040W)		Glucokinase, catalyzes the phosphorylation of glucose at C6 in the first irreversible step of glucose metabolism; one of three glucose phosphorylating enzymes; expression regulated by non-fermentable carbon sources [Source:SGD;Acc:S000000545]
LSC1 (YOR142W)		Alpha subunit of succinyl-CoA ligase, which is a mitochondrial enzyme of the TCA cycle that catalyzes the nucleotide-dependent conversion of succinyl-CoA to succinate; phosphorylated [Source:SGD;Acc:S000005668]
BMH2 (YDR099W)		14-3-3 protein, minor isoform; controls proteome at post-transcriptional level, binds proteins and DNA, involved in regulation of many processes including exocytosis, vesicle transport, Ras/MAPK signaling, and rapamycin-sensitive signaling [Source:SGD;Acc:S000002506]
PRE5 (YMR314W)		Alpha 6 subunit of the 20S proteasome [Source:SGD;Acc:S000004931]
KGD2 (YDR148C)		Dihydrolipoyl transsuccinylase, component of the mitochondrial alpha-ketoglutarate dehydrogenase complex, which catalyzes the oxidative decarboxylation of alpha-ketoglutarate to succinyl-CoA in the TCA cycle; phosphorylated [Source:SGD;Acc:S000002555]
IDP1 (YDL066W)		Mitochondrial NADP-specific isocitrate dehydrogenase, catalyzes the oxidation of isocitrate to alpha-ketoglutarate; not required for mitochondrial respiration and may function to divert alpha-ketoglutarate to biosynthetic processes [Source:SGD;Acc:S000002224]
OYE2 (YHR179W)		Conserved NADPH oxidoreductase containing flavin mononucleotide (FMN), homologous to Oye3p with different ligand binding and catalytic properties; may be involved in sterol metabolism, oxidative stress response, and programmed cell death [Source:SGD;Acc:S000001222]
HSP60 (YLR259C)		Tetradecameric mitochondrial chaperonin required for ATP-dependent folding of precursor polypeptides and complex assembly; prevents aggregation and mediates protein refolding after heat shock; role in mtDNA transmission; phosphorylated [Source:SGD;Acc:S000004249]
PST2 (YDR032C)		Protein with similarity to members of a family of flavodoxin-like proteins; induced by oxidative stress in a Yap1p dependent manner; the authentic, non-tagged protein is detected in highly purified mitochondria in high-throughput studies [Source:SGD;Acc:S000002439]
ALA1 (YOR335C)		Cytoplasmic and mitochondrial alanyl-tRNA synthetase, required for protein synthesis; point mutation (cdc64-1 allele) causes cell cycle arrest at G1; lethality of null mutation is functionally complemented by human homolog [Source:SGD;Acc:S000005862]
ADE16 (YLR028C)		Enzyme of 'de novo' purine biosynthesis containing both 5-aminoimidazole-4-carboxamide ribonucleotide transformylase and inosine monophosphate cyclohydrolase activities, isozyme of Ade17p; ade16 ade17 mutants require adenine and histidine [Source:SGD;Acc:S000004018]
IDH2 (YOR136W)		Subunit of mitochondrial NAD(+)-dependent isocitrate dehydrogenase, which catalyzes the oxidation of isocitrate to alpha-ketoglutarate in the TCA cycle; phosphorylated [Source:SGD;Acc:S000005662]
GCD11 (YER025W)		Gamma subunit of the translation initiation factor eIF2, involved in the identification of the start codon; binds GTP when forming the ternary complex with GTP and tRNAi-Met [Source:SGD;Acc:S000000827]
IDP3 (YNL009W)		Peroxisomal NADP-dependent isocitrate dehydrogenase, catalyzes oxidation of isocitrate to alpha-ketoglutarate with the formation of NADP(H+), required for growth on unsaturated fatty acids [Source:SGD;Acc:S000004954]
YDL124W		NADPH-dependent alpha-keto amide reductase; reduces aromatic alpha-keto amides, aliphatic alpha-keto esters, and aromatic alpha-keto esters; member of the aldo-keto reductase (AKR) family [Source:SGD;Acc:S000002282]
GRE2 (YOL151W)		3-methylbutanal reductase and NADPH-dependent methylglyoxal reductase (D-lactaldehyde dehydrogenase); stress induced (osmotic, ionic, oxidative, heat shock and heavy metals); regulated by the HOG pathway [Source:SGD;Acc:S000005511]
ZWF1 (YNL241C)		Glucose-6-phosphate dehydrogenase (G6PD), catalyzes the first step of the pentose phosphate pathway; involved in adapting to oxidatve stress; homolog of the human G6PD which is deficient in patients with hemolytic anemia [Source:SGD;Acc:S000005185]
SIS1 (YNL007C)		Type II HSP40 co-chaperone that interacts with the HSP70 protein Ssa1p; not functionally redundant with Ydj1p due to due to substrate specificity; shares similarity with bacterial DnaJ proteins [Source:SGD;Acc:S000004952]
CMD1 (YBR109C)		Calmodulin; Ca++ binding protein that regulates Ca++ independent processes (mitosis, bud growth, actin organization, endocytosis, etc.) and Ca++ dependent processes (stress-activated pathways), targets include Nuf1p, Myo2p and calcineurin [Source:SGD;Acc:S000000313]
UGP1 (YKL035W)		UDP-glucose pyrophosphorylase (UGPase), catalyses the reversible formation of UDP-Glc from glucose 1-phosphate and UTP, involved in a wide variety of metabolic pathways, expression modulated by Pho85p through Pho4p [Source:SGD;Acc:S000001518]
GSP2 (YOR185C)		GTP binding protein (mammalian Ranp homolog) involved in the maintenance of nuclear organization, RNA processing and transport; interacts with Kap121p, Kap123p and Pdr6p (karyophilin betas); Gsp1p homolog that is not required for viability [Source:SGD;Acc:S000005711]
FAA1 (YOR317W)		Long chain fatty acyl-CoA synthetase, activates imported fatty acids with a preference for C12:0-C16:0 chain lengths; functions in long chain fatty acid import; accounts for most acyl-CoA synthetase activity; localized to lipid particles [Source:SGD;Acc:S000005844]
PUB1 (YNL016W)		Poly (A)+ RNA-binding protein, abundant mRNP-component protein that binds mRNA and is required for stability of many mRNAs; component of glucose deprivation induced stress granules, involved in P-body-dependent granule assembly [Source:SGD;Acc:S000004961]
MDH1 (YKL085W)		Mitochondrial malate dehydrogenase, catalyzes interconversion of malate and oxaloacetate; involved in the tricarboxylic acid (TCA) cycle; phosphorylated [Source:SGD;Acc:S000001568]
SSA2 (YLL024C)		ATP binding protein involved in protein folding and vacuolar import of proteins; member of heat shock protein 70 (HSP70) family; associated with the chaperonin-containing T-complex; present in the cytoplasm, vacuolar membrane and cell wall; 98% iden /.../with Ssa1p, but subtle differences between the two proteins provide functional specificity with respect to propagation of yeast [URE3] prions an…
ALD4 (YOR374W)		Mitochondrial aldehyde dehydrogenase, required for growth on ethanol and conversion of acetaldehyde to acetate; phosphorylated; activity is K+ dependent; utilizes NADP+ or NAD+ equally as coenzymes; expression is glucose repressed [Source:SGD;Acc:S000005901]
LAT1 (YNL071W)		Dihydrolipoamide acetyltransferase component (E2) of pyruvate dehydrogenase complex, which catalyzes the oxidative decarboxylation of pyruvate to acetyl-CoA [Source:SGD;Acc:S000005015]
YPL225W		Protein of unknown function that may interact with ribosomes, based on co-purification experiments; green fluorescent protein (GFP)-fusion protein localizes to the cytoplasm [Source:SGD;Acc:S000006146]
YDJ1 (YNL064C)		Type I HSP40 co-chaperone involved in regulation of the HSP90 and HSP70 functions; involved in protein translocation across membranes; member of the DnaJ family [Source:SGD;Acc:S000005008]
GRX1 (YCL035C)		Hydroperoxide and superoxide-radical responsive heat-stable glutathione-dependent disulfide oxidoreductase with active site cysteine pair; protects cells from oxidative damage [Source:SGD;Acc:S000000540]
IDP2 (YLR174W)		Cytosolic NADP-specific isocitrate dehydrogenase, catalyzes oxidation of isocitrate to alpha-ketoglutarate; levels are elevated during growth on non-fermentable carbon sources and reduced during growth on glucose [Source:SGD;Acc:S000004164]
SSA3 (YBL075C)		ATPase involved in protein folding and the response to stress; plays a role in SRP-dependent cotranslational protein-membrane targeting and translocation; member of the heat shock protein 70 (HSP70) family; localized to the cytoplasm [Source:SGD;Acc:S000000171]
SSA1 (YAL005C)		ATPase involved in protein folding and nuclear localization signal (NLS)-directed nuclear transport; member of heat shock protein 70 (HSP70) family; forms a chaperone complex with Ydj1p; localized to the nucleus, cytoplasm, and cell wall; 98% identi /.../th Ssa2p, but subtle differences between the two proteins provide functional specificity with respect to propagation of yeast [URE3] prions and …
YNK1 (YKL067W)		Nucleoside diphosphate kinase, catalyzes the transfer of gamma phosphates from nucleoside triphosphates, usually ATP, to nucleoside diphosphates by a mechanism that involves formation of an autophosphorylated enzyme intermediate [Source:SGD;Acc:S000001550]
GRE3 (YHR104W)		Aldose reductase involved in methylglyoxal, d-xylose, arabinose, and galactose metabolism; stress induced (osmotic, ionic, oxidative, heat shock, starvation and heavy metals); regulated by the HOG pathway [Source:SGD;Acc:S000001146]
UGA1 (YGR019W)		Gamma-aminobutyrate (GABA) transaminase (4-aminobutyrate aminotransferase) involved in the 4-aminobutyrate and glutamate degradation pathways; required for normal oxidative stress tolerance and nitrogen utilization [Source:SGD;Acc:S000003251]
BCY1 (YIL033C)		Regulatory subunit of the cyclic AMP-dependent protein kinase (PKA), a component of a signaling pathway that controls a variety of cellular processes, including metabolism, cell cycle, stress response, stationary phase, and sporulation [Source:SGD;Acc:S000001295]
GRX2 (YDR513W)		Cytoplasmic glutaredoxin, thioltransferase, glutathione-dependent disulfide oxidoreductase involved in maintaining redox state of target proteins, also exhibits glutathione peroxidase activity, expression induced in response to stress [Source:SGD;Acc:S000002921]
LAP4 (YKL103C)		Vacuolar aminopeptidase yscI; zinc metalloproteinase that belongs to the peptidase family M18; often used as a marker protein in studies of autophagy and cytosol to vacuole targeting (CVT) pathway [Source:SGD;Acc:S000001586]
NUP2 (YLR335W)		Nucleoporin involved in nucleocytoplasmic transport, binds to either the nucleoplasmic or cytoplasmic faces of the nuclear pore complex depending on Ran-GTP levels; also has a role in chromatin organization [Source:SGD;Acc:S000004327]
MCR1 (YKL150W)		Mitochondrial NADH-cytochrome b5 reductase, involved in ergosterol biosynthesis [Source:SGD;Acc:S000001633]
MNP1 (YGL068W)		Protein associated with the mitochondrial nucleoid; putative mitochondrial ribosomal protein with similarity to E. coli L7/L12 ribosomal protein; required for normal respiratory growth [Source:SGD;Acc:S000003036]
NQM1 (YGR043C)		Transaldolase of unknown function; transcription is repressed by Mot1p and induced by alpha-factor and during diauxic shift [Source:SGD;Acc:S000003275]
ARO7 (YPR060C)		Chorismate mutase, catalyzes the conversion of chorismate to prephenate to initiate the tyrosine/phenylalanine-specific branch of aromatic amino acid biosynthesis [Source:SGD;Acc:S000006264]
SSE1 (YPL106C)		ATPase that is a component of the heat shock protein Hsp90 chaperone complex; binds unfolded proteins; member of the heat shock protein 70 (HSP70) family; localized to the cytoplasm [Source:SGD;Acc:S000006027]
TMA17 (YDL110C)		Protein of unknown function that associates with ribosomes; heterozygous deletion demonstrated increases in chromosome instability in a rad9 deletion background; protein abundance is decreased upon intracellular iron depletion [Source:SGD;Acc:S000002268]
CLC1 (YGR167W)		Clathrin light chain, subunit of the major coat protein involved in intracellular protein transport and endocytosis; thought to regulate clathrin function; two Clathrin heavy chains (CHC1) form the clathrin triskelion structural component [Source:SGD;Acc:S000003399]
GLC3 (YEL011W)		Glycogen branching enzyme, involved in glycogen accumulation; green fluorescent protein (GFP)-fusion protein localizes to the cytoplasm in a punctate pattern [Source:SGD;Acc:S000000737]
PGM2 (YMR105C)		Phosphoglucomutase, catalyzes the conversion from glucose-1-phosphate to glucose-6-phosphate, which is a key step in hexose metabolism; functions as the acceptor for a Glc-phosphotransferase [Source:SGD;Acc:S000004711]
MRP8 (YKL142W)		Protein of unknown function; undergoes sumoylation; transcription induced under cell wall stress; protein levels are reduced under anaerobic conditions; originally thought to be a mitochondrial ribosomal protein based on sequence analysis [Source:SGD;Acc:S000001625]
HSC82 (YMR186W)		Cytoplasmic chaperone of the Hsp90 family, redundant in function and nearly identical with Hsp82p, and together they are essential; expressed constitutively at 10-fold higher basal levels than HSP82 and induced 2-3 fold by heat shock [Source:SGD;Acc:S000004798]
HSP82 (YPL240C)		Hsp90 chaperone required for pheromone signaling and negative regulation of Hsf1p; docks with Tom70p for mitochondrial preprotein delivery; promotes telomerase DNA binding and nucleotide addition; interacts with Cns1p, Cpr6p, Cpr7p, Sti1p [Source:SGD;Acc:S000006161]
SMT3 (YDR510W)		Ubiquitin-like protein of the SUMO family, conjugated to lysine residues of target proteins; regulates chromatid cohesion, chromosome segregation, APC-mediated proteolysis, DNA replication and septin ring dynamics; phosphorylated at Ser2 [Source:SGD;Acc:S000002918]
RPN11 (YFR004W)		Metalloprotease subunit of the 19S regulatory particle of the 26S proteasome lid; couples the deubiquitination and degradation of proteasome substrates; involved, independent of catalytic activity, in fission of mitochondria and peroxisomes [Source:SGD;Acc:S000001900]
UBI4 (YLL039C)		Ubiquitin, becomes conjugated to proteins, marking them for selective degradation via the ubiquitin-26S proteasome system; essential for the cellular stress response; encoded as a polyubiquitin precursor comprised of 5 head-to-tail repeats [Source:SGD;Acc:S000003962]
RPS0A	15.95	Protein component of the small (40S) ribosomal subunit, nearly identical to Rps0Bp; required for maturation of 18S rRNA along with Rps0Bp; deletion of either RPS0 gene reduces growth rate, deletion of both genes is lethal [Source:SGD;Acc:S000003446]
RPS31	15.88	Fusion protein that is cleaved to yield a ribosomal protein of the small (40S) subunit and ubiquitin; ubiquitin may facilitate assembly of the ribosomal protein into ribosomes; interacts genetically with translation factor eIF2B [Source:SGD;Acc:S000004157]
RPP1A	15.83	Ribosomal stalk protein P1 alpha, involved in the interaction between translational elongation factors and the ribosome; accumulation of P1 in the cytoplasm is regulated by phosphorylation and interaction with the P2 stalk component [Source:SGD;Acc:S000002239]
RPS28A	15.5	Protein component of the small (40S) ribosomal subunit; nearly identical to Rps28Bp and has similarity to rat S28 ribosomal protein [Source:SGD;Acc:S000005693]
RPS0B	15.36	Protein component of the small (40S) ribosomal subunit, nearly identical to Rps0Ap; required for maturation of 18S rRNA along with Rps0Ap; deletion of either RPS0 gene reduces growth rate, deletion of both genes is lethal [Source:SGD;Acc:S000004038]
RPL37A	15.34	Protein component of the large (60S) ribosomal subunit, has similarity to Rpl37Bp and to rat L37 ribosomal protein [Source:SGD;Acc:S000004175]
RPS26B	15.33	Protein component of the small (40S) ribosomal subunit; nearly identical to Rps26Ap and has similarity to rat S26 ribosomal protein [Source:SGD;Acc:S000000933]
RPL37B	14.3	Protein component of the large (60S) ribosomal subunit, has similarity to Rpl37Ap and to rat L37 ribosomal protein [Source:SGD;Acc:S000002908]
RPS29B	14.06	Protein component of the small (40S) ribosomal subunit; nearly identical to Rps29Ap and has similarity to rat S29 and E. coli S14 ribosomal proteins [Source:SGD;Acc:S000002219]
RPS27B	13.73	Protein component of the small (40S) ribosomal subunit; nearly identical to Rps27Ap and has similarity to rat S27 ribosomal protein [Source:SGD;Acc:S000001063]
RPL36A	12.38	N-terminally acetylated protein component of the large (60S) ribosomal subunit, nearly identical to Rpl36Bp and has similarity to rat L36 ribosomal protein; binds to 5.8 S rRNA [Source:SGD;Acc:S000004807]
RPS26A	12.36	Protein component of the small (40S) ribosomal subunit; nearly identical to Rps26Bp and has similarity to rat S26 ribosomal protein [Source:SGD;Acc:S000003157]
RPL39	12.27	Protein component of the large (60S) ribosomal subunit, has similarity to rat L39 ribosomal protein; required for ribosome biogenesis; loss of both Rpl31p and Rpl39p confers lethality; also exhibits genetic interactions with SIS1 and PAB1 [Source:SGD;Acc:S000003725]
RPS28B	11.87	Protein component of the small (40S) ribosomal subunit; nearly identical to Rps28Ap and has similarity to rat S28 ribosomal protein [Source:SGD;Acc:S000004254]
RPL43A	11.38	Protein component of the large (60S) ribosomal subunit, identical to Rpl43Bp and has similarity to rat L37a ribosomal protein; null mutation confers a dominant lethal phenotype [Source:SGD;Acc:S000006247]
STM1	10.97	Protein required for optimal translation under nutrient stress; perturbs association of Yef3p with ribosomes; involved in TOR signaling; binds G4 quadruplex and purine motif triplex nucleic acid; helps maintain telomere structure [Source:SGD;Acc:S000004140]
RPL36B	9.97	Protein component of the large (60S) ribosomal subunit, nearly identical to Rpl36Ap and has similarity to rat L36 ribosomal protein; binds to 5.8 S rRNA [Source:SGD;Acc:S000006438]
YLR076C	9.86	Dubious open reading frame unlikely to encode a protein, based on available experimental and comparative sequence data; partially overlaps the essential gene RPL10 which encodes the ribosomal protein L10 [Source:SGD;Acc:S000004066]
EGD2	9.76	Alpha subunit of the heteromeric nascent polypeptide-associated complex (NAC) involved in protein sorting and translocation, associated with cytoplasmic ribosomes [Source:SGD;Acc:S000001236]
YGL102C	9.71	Dubious open reading frame unlikely to encode a functional protein; overlaps 3' end of essential RPL28 gene encoding a large subunit ribosomal protein [Source:SGD;Acc:S000003070]
Network Group	Network	Weight	Title	Authors	Year	Publication	PMID	URL	Processing Method	Interactions	Source	Source URL	Tags
Co-expression		62.14
	Gasch-Brown-2000	6.23	Genomic expression programs in the response of yeast cells to environmental changes.	Gasch, Spellman, Kao, Carmel-Harel, Eisen, Storz, Botstein, Brown	2000	Mol Biol Cell	11102521	http://www.ncbi.nlm.nih.gov/pubmed/11102521	Pearson correlation	229946	SUPPLEMENTARY_MATERIAL		Transcription Factors
	Spellman-Futcher-1998	5.88	Comprehensive identification of cell cycle-regulated genes of the yeast Saccharomyces cerevisiae by microarray hybridization.	Spellman, Sherlock, Zhang, Iyer, Anders, Eisen, Brown, Botstein, Futcher	1998	Mol Biol Cell	9843569	http://www.ncbi.nlm.nih.gov/pubmed/9843569	Pearson correlation	168858	SUPPLEMENTARY_MATERIAL		Cell Proliferation
	Gasch-Brown-2001	5.88	Genomic expression responses to DNA-damaging agents and the regulatory role of the yeast ATR homolog Mec1p.	Gasch, Huang, Metzner, Botstein, Elledge, Brown	2001	Mol Biol Cell	11598186	http://www.ncbi.nlm.nih.gov/pubmed/11598186	Pearson correlation	191093	SUPPLEMENTARY_MATERIAL		Signal Transduction
	Hughes-Friend-2000	4.93	Functional discovery via a compendium of expression profiles.	Hughes, Marton, Jones, Roberts, Stoughton, Armour, Bennett, Coffey, Dai, He, Kidd, King, Meyer, Slade, Lum, Stepaniants, Shoemaker, Gachotte, Chakraburtty, Simon, Bard, Friend	2000	Cell	10929718	http://www.ncbi.nlm.nih.gov/pubmed/10929718	Pearson correlation	202410	SUPPLEMENTARY_MATERIAL
	Roberts-Friend-2000	4.58	Signaling and circuitry of multiple MAPK pathways revealed by a matrix of global gene expression profiles.	Roberts, Nelson, Marton, Stoughton, Meyer, Bennett, He, Dai, Walker, Hughes, Tyers, Boone, Friend	2000	Science	10657304	http://www.ncbi.nlm.nih.gov/pubmed/10657304	Pearson correlation	184639	SUPPLEMENTARY_MATERIAL		Cell Proliferation,Transcription Factors,Signal Transduction,Cancer
	Knijnenburg-Wessels-2009	4.34	Combinatorial effects of environmental parameters on transcriptional regulation in Saccharomyces cerevisiae: a quantitative analysis of a compendium of chemostat-based transcriptome data.	Knijnenburg, Daran, van den Broek, Daran-Lapujade, de Winde, Pronk, Reinders, Wessels	2009	BMC Genomics	19173729	http://www.ncbi.nlm.nih.gov/pubmed/19173729	Pearson correlation	215514	GEO	http://www.ncbi.nlm.nih.gov/projects/geo/query/acc.cgi?acc=GSE11452
	Yvert-Kruglyak-2003	4.21	Trans-acting regulatory variation in Saccharomyces cerevisiae and the role of transcription factors.	Yvert, Brem, Whittle, Akey, Foss, Smith, Mackelprang, Kruglyak	2003	Nat Genet	12897782	http://www.ncbi.nlm.nih.gov/pubmed/12897782	Pearson correlation	205453	SUPPLEMENTARY_MATERIAL		Transcription Factors
	Yona-Dahan-2012	3.6	Chromosomal duplication is a transient evolutionary solution to stress.	Yona, Manor, Herbst, Romano, Mitchell, Kupiec, Pilpel, Dahan	2012	Proc Natl Acad Sci U S A	23197825	http://www.ncbi.nlm.nih.gov/pubmed/23197825	Pearson correlation	192970	GEO	http://www.ncbi.nlm.nih.gov/projects/geo/query/acc.cgi?acc=GSE40817	Cancer
	Shalem-Pilpel-2011	3.59	Transcriptome kinetics is governed by a genome-wide coupling of mRNA production and degradation: a role for RNA Pol II.	Shalem, Groisman, Choder, Dahan, Pilpel	2011	PLoS Genet	21931566	http://www.ncbi.nlm.nih.gov/pubmed/21931566	Pearson correlation	197813	GEO	http://www.ncbi.nlm.nih.gov/projects/geo/query/acc.cgi?acc=GSE26829
	Mitchell-Pilpel-2009	3.56	Adaptive prediction of environmental changes by microorganisms.	Mitchell, Romano, Groisman, Yona, Dekel, Kupiec, Dahan, Pilpel	2009	Nature	19536156	http://www.ncbi.nlm.nih.gov/pubmed/19536156	Pearson correlation	193100	GEO	http://www.ncbi.nlm.nih.gov/projects/geo/query/acc.cgi?acc=GSE15936	Time Series
	Shalem-Pilpel-2008 A	3.27	Transient transcriptional responses to stress are generated by opposing effects of mRNA production and degradation.	Shalem, Dahan, Levo, Martinez, Furman, Segal, Pilpel	2008	Mol Syst Biol	18854817	http://www.ncbi.nlm.nih.gov/pubmed/18854817	Pearson correlation	185909	GEO	http://www.ncbi.nlm.nih.gov/projects/geo/query/acc.cgi?acc=GSE12220
	Hochwagen-Amon-2005	3.04	Novel response to microtubule perturbation in meiosis.	Hochwagen, Wrobel, Cartron, Demougin, Niederhauser-Wiederkehr, Boselli, Primig, Amon	2005	Mol Cell Biol	15899877	http://www.ncbi.nlm.nih.gov/pubmed/15899877	Pearson correlation	175282	GEO	http://www.ncbi.nlm.nih.gov/projects/geo/query/acc.cgi?acc=GSE1693	Cell Proliferation
	Zhang-Nielsen-2011	2.3	Mapping the interaction of Snf1 with TORC1 in Saccharomyces cerevisiae.	Zhang, Vaga, Chumnanpuen, Kumar, Vemuri, Aebersold, Nielsen	2011	Mol Syst Biol	22068328	http://www.ncbi.nlm.nih.gov/pubmed/22068328	Pearson correlation	198688	GEO	http://www.ncbi.nlm.nih.gov/projects/geo/query/acc.cgi?acc=GSE24421	Transcription Factors
	Rintala-Ruohonen-2011	2.13	Transcriptional responses of Saccharomyces cerevisiae to shift from respiratory and respirofermentative to fully fermentative metabolism.	Rintala, Jouhten, Toivari, Wiebe, Maaheimo, Penttilä, Ruohonen	2011	OMICS	21348598	http://www.ncbi.nlm.nih.gov/pubmed/21348598	Pearson correlation	199449	GEO	http://www.ncbi.nlm.nih.gov/projects/geo/query/acc.cgi?acc=GSE22832
	Morillo-Huesca-Prado-2010	1.89	The SWR1 histone replacement complex causes genetic instability and genome-wide transcription misregulation in the absence of H2A.Z.	Morillo-Huesca, Clemente-Ruiz, Andújar, Prado	2010	PLoS One	20711347	http://www.ncbi.nlm.nih.gov/pubmed/20711347	Pearson correlation	187066	GEO	http://www.ncbi.nlm.nih.gov/projects/geo/query/acc.cgi?acc=GSE21571
	Orlando-Haase-2008	1.48	Global control of cell-cycle transcription by coupled CDK and network oscillators.	Orlando, Lin, Bernard, Wang, Socolar, Iversen, Hartemink, Haase	2008	Nature	18463633	http://www.ncbi.nlm.nih.gov/pubmed/18463633	Pearson correlation	192045	GEO	http://www.ncbi.nlm.nih.gov/projects/geo/query/acc.cgi?acc=GSE8799	Cell Proliferation,Time Series,Biological Clocks
	Aceituno-Agosin-2012	0.93	Oxygen response of the wine yeast Saccharomyces cerevisiae EC1118 grown under carbon-sufficient, nitrogen-limited enological conditions.	Aceituno, Orellana, Torres, Mendoza, Slater, Melo, Agosin	2012	Appl Environ Microbiol	23001663	http://www.ncbi.nlm.nih.gov/pubmed/23001663	Pearson correlation	169845	GEO	http://www.ncbi.nlm.nih.gov/projects/geo/query/acc.cgi?acc=GSE34964
	Brauer-Botstein-2008	0.13	Coordination of growth rate, cell cycle, stress response, and metabolic activity in yeast.	Brauer, Huttenhower, Airoldi, Rosenstein, Matese, Gresham, Boer, Troyanskaya, Botstein	2008	Mol Biol Cell	17959824	http://www.ncbi.nlm.nih.gov/pubmed/17959824	Pearson correlation	184210	GEO	http://www.ncbi.nlm.nih.gov/projects/geo/query/acc.cgi?acc=GSE8825	Cell Proliferation
	Hong-Nielsen-2011	0.1	Unravelling evolutionary strategies of yeast for improving galactose utilization through integrated systems level analysis.	Hong, Vongsangnak, Vemuri, Nielsen	2011	Proc Natl Acad Sci U S A	21715660	http://www.ncbi.nlm.nih.gov/pubmed/21715660	Pearson correlation	157385	GEO	http://www.ncbi.nlm.nih.gov/projects/geo/query/acc.cgi?acc=GSE27185
	Li-Smith-2010	0.05	Thiamine biosynthesis in Saccharomyces cerevisiae is regulated by the NAD+-dependent histone deacetylase Hst1.	Li, Petteys, McClure, Valsakumar, Bekiranov, Frank, Smith	2010	Mol Cell Biol	20439498	http://www.ncbi.nlm.nih.gov/pubmed/20439498	Pearson correlation	171967	GEO	http://www.ncbi.nlm.nih.gov/projects/geo/query/acc.cgi?acc=GSE18488
Physical interactions		22.5
	Kaake-Huang-2010	3.81	Characterization of cell cycle specific protein interaction networks of the yeast 26S proteasome complex by the QTAX strategy.	Kaake, Milenkovi?, Przulj, Kaiser, Huang	2010	J Proteome Res	20170199	http://www.ncbi.nlm.nih.gov/pubmed/20170199	Direct interaction	674	BIOGRID	http://thebiogrid.org/
	Ziv-Kleifeld-2011	3.2	A perturbed ubiquitin landscape distinguishes between ubiquitin in trafficking and in proteolysis.	Ziv, Matiuhin, Kirkpatrick, Erpapazoglou, Leon, Pantazopoulou, Kim, Gygi, Haguenauer-Tsapis, Reis, Glickman, Kleifeld	2011	Mol Cell Proteomics	21427232	http://www.ncbi.nlm.nih.gov/pubmed/21427232	Direct interaction	978	BIOGRID	http://thebiogrid.org/
	Starita-Fields-2012	2.79	Sites of ubiquitin attachment in Saccharomyces cerevisiae.	Starita, Lo, Eng, von Haller, Fields	2012	Proteomics	22106047	http://www.ncbi.nlm.nih.gov/pubmed/22106047	Direct interaction	526	BIOGRID	http://thebiogrid.org/
	Sung-Huh-2013	2.29	Genome-wide bimolecular fluorescence complementation analysis of SUMO interactome in yeast.	Sung, Lim, Yi, Chang, Yang, Lee, Huh	2013	Genome Res	23403034	http://www.ncbi.nlm.nih.gov/pubmed/23403034	Direct interaction	545	IREF	http://irefindex.uio.no/wiki/iRefIndex	Cell Proliferation
	Mayor-Deshaies-2005	2.03	Analysis of polyubiquitin conjugates reveals that the Rpn10 substrate receptor contributes to the turnover of multiple proteasome targets.	Mayor, Lipford, Graumann, Smith, Deshaies	2005	Mol Cell Proteomics	15699485	http://www.ncbi.nlm.nih.gov/pubmed/15699485	Direct interaction	127	IREF	http://irefindex.uio.no/wiki/iRefIndex
	Hannich-Hochstrasser-2005	1.47	Defining the SUMO-modified proteome by multiple approaches in Saccharomyces cerevisiae.	Hannich, Lewis, Kroetz, Li, Heide, Emili, Hochstrasser	2005	J Biol Chem	15590687	http://www.ncbi.nlm.nih.gov/pubmed/15590687	Direct interaction	145	BIOGRID	http://thebiogrid.org/
	Panse-Hurt-2004	1.14	A proteome-wide approach identifies sumoylated substrate proteins in yeast.	Panse, Hardeland, Werner, Kuster, Hurt	2004	J Biol Chem	15292183	http://www.ncbi.nlm.nih.gov/pubmed/15292183	Direct interaction	116	BIOGRID	http://thebiogrid.org/	Transcription Factors
	Guerrero-Huang-2008	1.13	Characterization of the proteasome interaction network using a QTAX-based tag-team strategy and protein interaction network analysis.	Guerrero, Milenkovic, Przulj, Kaiser, Huang	2008	Proc Natl Acad Sci U S A	18757749	http://www.ncbi.nlm.nih.gov/pubmed/18757749	Direct interaction	1141	IREF	http://irefindex.uio.no/wiki/iRefIndex
	Denison-Gygi-2005	0.61	A proteomic strategy for gaining insights into protein sumoylation in yeast.	Denison, Rudner, Gerber, Bakalarski, Moazed, Gygi	2005	Mol Cell Proteomics	15542864	http://www.ncbi.nlm.nih.gov/pubmed/15542864	Direct interaction	151	BIOGRID	http://thebiogrid.org/
	Gong-Houry-2009	0.59	An atlas of chaperone-protein interactions in Saccharomyces cerevisiae: implications to protein folding pathways in the cell.	Gong, Kakihara, Krogan, Greenblatt, Emili, Zhang, Houry	2009	Mol Syst Biol	19536198	http://www.ncbi.nlm.nih.gov/pubmed/19536198	Direct interaction	21190	IREF	http://irefindex.uio.no/wiki/iRefIndex	Signal Transduction
	Swaney-Villén-2013	0.51	Global analysis of phosphorylation and ubiquitylation cross-talk in protein degradation.	Swaney, Beltrao, Starita, Guo, Rush, Fields, Krogan, Villén	2013	Nat Methods	23749301	http://www.ncbi.nlm.nih.gov/pubmed/23749301	Direct interaction	1902	BIOGRID	http://thebiogrid.org/
	Allen-Rexach-2001	0.48	Proteomic analysis of nucleoporin interacting proteins.	Allen, Huang, Burlingame, Rexach	2001	J Biol Chem	11387327	http://www.ncbi.nlm.nih.gov/pubmed/11387327	Direct interaction	113	IREF	http://irefindex.uio.no/wiki/iRefIndex
	Lee-Marcotte-2007 Protein complexes	0.44	An improved, bias-reduced probabilistic functional gene network of baker's yeast, Saccharomyces cerevisiae.	Lee, Li, Marcotte	2007	PLoS One	17912365	http://www.ncbi.nlm.nih.gov/pubmed/17912365		31902	SUPPLEMENTARY_MATERIAL
	Collins-Krogan-2007	0.43	Toward a comprehensive atlas of the physical interactome of Saccharomyces cerevisiae.	Collins, Kemmeren, Zhao, Greenblatt, Spencer, Holstege, Weissman, Krogan	2007	Mol Cell Proteomics	17200106	http://www.ncbi.nlm.nih.gov/pubmed/17200106	Direct interaction	9064	BIOGRID	http://thebiogrid.org/
	Babiano-de la Cruz-2013	0.38	Yeast ribosomal protein L7 and its homologue Rlp7 are simultaneously present at distinct sites on pre-60S ribosomal particles.	Babiano, Badis, Saveanu, Namane, Doyen, Díaz-Quintana, Jacquier, Fromont-Racine, de la Cruz	2013	Nucleic Acids Res	23945946	http://www.ncbi.nlm.nih.gov/pubmed/23945946	Direct interaction	263	IREF	http://irefindex.uio.no/wiki/iRefIndex
	Zhao-Houry-2005	0.38	Navigating the chaperone network: an integrative map of physical and genetic interactions mediated by the hsp90 chaperone.	Zhao, Davey, Hsu, Kaplanek, Tong, Parsons, Krogan, Cagney, Mai, Greenblatt, Boone, Emili, Houry	2005	Cell	15766533	http://www.ncbi.nlm.nih.gov/pubmed/15766533	Direct interaction	552	IREF	http://irefindex.uio.no/wiki/iRefIndex	Transcription Factors
	IREF-BIOGRID	0.31							Direct interaction	68580	IREF	http://irefindex.uio.no/wiki/iRefIndex
	Millson-Piper-2005	0.28	A two-hybrid screen of the yeast proteome for Hsp90 interactors uncovers a novel Hsp90 chaperone requirement in the activity of a stress-activated mitogen-activated protein kinase, Slt2p (Mpk1p).	Millson, Truman, King, Prodromou, Pearl, Piper	2005	Eukaryot Cell	15879519	http://www.ncbi.nlm.nih.gov/pubmed/15879519	Direct interaction	173	IREF	http://irefindex.uio.no/wiki/iRefIndex
	Babu-Greenblatt-2012 C	0.2	Interaction landscape of membrane-protein complexes in Saccharomyces cerevisiae.	Babu, Vlasblom, Pu, Guo, Graham, Bean, Burston, Vizeacoumar, Snider, Phanse, Fong, Tam, Davey, Hnatshak, Bajaj, Chandran, Punna, Christopolous, Wong, Yu, Zhong, Li, Stagljar, Conibear, Wodak, Emili, Greenblatt	2012	Nature	22940862	http://www.ncbi.nlm.nih.gov/pubmed/22940862		11617	None
	Ito-Sakaki-2000	0.05	Toward a protein-protein interaction map of the budding yeast: A comprehensive system to examine two-hybrid interactions in all possible combinations between the yeast proteins.	Ito, Tashiro, Muta, Ozawa, Chiba, Nishizawa, Yamamoto, Kuhara, Sakaki	2000	Proc Natl Acad Sci U S A	10655498	http://www.ncbi.nlm.nih.gov/pubmed/10655498	Direct interaction	110	IREF	http://irefindex.uio.no/wiki/iRefIndex
Genetic interactions		6.01
	Franzosa-McClellan-2011	1.59	Heterozygous yeast deletion collection screens reveal essential targets of Hsp90.	Franzosa, Albanèse, Frydman, Xia, McClellan	2011	PLoS One	22140548	http://www.ncbi.nlm.nih.gov/pubmed/22140548	Direct interaction	500	BIOGRID	http://thebiogrid.org/
	Costanzo-Boone-2010-profile-similarity	1.42	The genetic landscape of a cell.	Costanzo, Baryshnikova, Bellay, Kim, Spear, Sevier, Ding, Koh, Toufighi, Mostafavi, Prinz, St Onge, VanderSluis, Makhnevych, Vizeacoumar, Alizadeh, Bahr, Brost, Chen, Cokol, Deshpande, Li, Lin, Liang, Marback, Paw, San Luis, Shuteriqi, Tong, van Dyk, Wallace, Whitney, Weirauch, Zhong, Zhu, Houry, Brudno, Ragibizadeh, Papp, Pál, Roth, Giaever, Nislow, Troyanskaya, Bussey, Bader, Gingras, Morris, K…	2010	Science	20093466	http://www.ncbi.nlm.nih.gov/pubmed/20093466		257575	SUPPLEMENTARY_MATERIAL
	McClellan-Frydman-2007	0.52	Diverse cellular functions of the Hsp90 molecular chaperone uncovered using systems approaches.	McClellan, Xia, Deutschbauer, Davis, Gerstein, Frydman	2007	Cell	17923092	http://www.ncbi.nlm.nih.gov/pubmed/17923092	Direct interaction	1409	BIOGRID	http://thebiogrid.org/	Cell Proliferation
	Dixon-Boone-2008	0.41	Significant conservation of synthetic lethal genetic interaction networks between distantly related eukaryotes.	Dixon, Fedyshyn, Koh, Prasad, Chahwan, Chua, Toufighi, Baryshnikova, Hayles, Hoe, Kim, Park, Myers, Pandey, Durocher, Andrews, Boone	2008	Proc Natl Acad Sci U S A	18931302	http://www.ncbi.nlm.nih.gov/pubmed/18931302	Direct interaction	742	BIOGRID	http://thebiogrid.org/
	Costanzo-Boone-2010-positive-interactions-full	0.38	The genetic landscape of a cell.	Costanzo, Baryshnikova, Bellay, Kim, Spear, Sevier, Ding, Koh, Toufighi, Mostafavi, Prinz, St Onge, VanderSluis, Makhnevych, Vizeacoumar, Alizadeh, Bahr, Brost, Chen, Cokol, Deshpande, Li, Lin, Liang, Marback, Paw, San Luis, Shuteriqi, Tong, van Dyk, Wallace, Whitney, Weirauch, Zhong, Zhu, Houry, Brudno, Ragibizadeh, Papp, Pál, Roth, Giaever, Nislow, Troyanskaya, Bussey, Bader, Gingras, Morris, K…	2010	Science	20093466	http://www.ncbi.nlm.nih.gov/pubmed/20093466		312829	SUPPLEMENTARY_MATERIAL
	Boettner-Lemmon-2011	0.36	Clathrin light chain directs endocytosis by influencing the binding of the yeast Hip1R homologue, Sla2, to F-actin.	Boettner, Friesen, Andrews, Lemmon	2011	Mol Biol Cell	21849475	http://www.ncbi.nlm.nih.gov/pubmed/21849475	Direct interaction	305	BIOGRID	http://thebiogrid.org/
	Vembar-Brodsky-2010	0.28	J domain co-chaperone specificity defines the role of BiP during protein translocation.	Vembar, Jonikas, Hendershot, Weissman, Brodsky	2010	J Biol Chem	20430885	http://www.ncbi.nlm.nih.gov/pubmed/20430885	Direct interaction	332	BIOGRID	http://thebiogrid.org/
	Hoppins-Nunnari-2011 A	0.24	A mitochondrial-focused genetic interaction map reveals a scaffold-like complex required for inner membrane organization in mitochondria.	Hoppins, Collins, Cassidy-Stone, Hummel, Devay, Lackner, Westermann, Schuldiner, Weissman, Nunnari	2011	J Cell Biol	21987634	http://www.ncbi.nlm.nih.gov/pubmed/21987634	Direct interaction	7470	BIOGRID	http://thebiogrid.org/
	BIOGRID-SMALL-SCALE-STUDIES	0.23							Direct interaction	22661	BIOGRID	http://thebiogrid.org/
	Szappanos-Papp-2011 A	0.18	An integrated approach to characterize genetic interaction networks in yeast metabolism.	Szappanos, Kovács, Szamecz, Honti, Costanzo, Baryshnikova, Gelius-Dietrich, Lercher, Jelasity, Myers, Andrews, Boone, Oliver, Pál, Papp	2011	Nat Genet	21623372	http://www.ncbi.nlm.nih.gov/pubmed/21623372	Direct interaction	3297	BIOGRID	http://thebiogrid.org/
	Deutscher-Ruppin-2006	0.14	Multiple knockout analysis of genetic robustness in the yeast metabolic network.	Deutscher, Meilijson, Kupiec, Ruppin	2006	Nat Genet	16941010	http://www.ncbi.nlm.nih.gov/pubmed/16941010	Direct interaction	275	BIOGRID	http://thebiogrid.org/
	Costanzo-Boone-2010-positive-interactions-intermediate	0.13	The genetic landscape of a cell.	Costanzo, Baryshnikova, Bellay, Kim, Spear, Sevier, Ding, Koh, Toufighi, Mostafavi, Prinz, St Onge, VanderSluis, Makhnevych, Vizeacoumar, Alizadeh, Bahr, Brost, Chen, Cokol, Deshpande, Li, Lin, Liang, Marback, Paw, San Luis, Shuteriqi, Tong, van Dyk, Wallace, Whitney, Weirauch, Zhong, Zhu, Houry, Brudno, Ragibizadeh, Papp, Pál, Roth, Giaever, Nislow, Troyanskaya, Bussey, Bader, Gingras, Morris, K…	2010	Science	20093466	http://www.ncbi.nlm.nih.gov/pubmed/20093466		57182	SUPPLEMENTARY_MATERIAL
	Szappanos-Papp-2011 B	0.04	An integrated approach to characterize genetic interaction networks in yeast metabolism.	Szappanos, Kovács, Szamecz, Honti, Costanzo, Baryshnikova, Gelius-Dietrich, Lercher, Jelasity, Myers, Andrews, Boone, Oliver, Pál, Papp	2011	Nat Genet	21623372	http://www.ncbi.nlm.nih.gov/pubmed/21623372	Direct interaction	1954	BIOGRID	http://thebiogrid.org/
	Hoppins-Nunnari-2011 B	0.03	A mitochondrial-focused genetic interaction map reveals a scaffold-like complex required for inner membrane organization in mitochondria.	Hoppins, Collins, Cassidy-Stone, Hummel, Devay, Lackner, Westermann, Schuldiner, Weissman, Nunnari	2011	J Cell Biol	21987634	http://www.ncbi.nlm.nih.gov/pubmed/21987634	Direct interaction	2597	BIOGRID	http://thebiogrid.org/
	Costanzo-Boone-2010 B	0.03	The genetic landscape of a cell.	Costanzo, Baryshnikova, Bellay, Kim, Spear, Sevier, Ding, Koh, Toufighi, Mostafavi, Prinz, St Onge, VanderSluis, Makhnevych, Vizeacoumar, Alizadeh, Bahr, Brost, Chen, Cokol, Deshpande, Li, Lin, Liang, Marback, Paw, San Luis, Shuteriqi, Tong, van Dyk, Wallace, Whitney, Weirauch, Zhong, Zhu, Houry, Brudno, Ragibizadeh, Papp, Pál, Roth, Giaever, Nislow, Troyanskaya, Bussey, Bader, Gingras, Morris, K…	2010	Science	20093466	http://www.ncbi.nlm.nih.gov/pubmed/20093466	Direct interaction	5646	BIOGRID	http://thebiogrid.org/
	Costanzo-Boone-2010 A	0.02	The genetic landscape of a cell.	Costanzo, Baryshnikova, Bellay, Kim, Spear, Sevier, Ding, Koh, Toufighi, Mostafavi, Prinz, St Onge, VanderSluis, Makhnevych, Vizeacoumar, Alizadeh, Bahr, Brost, Chen, Cokol, Deshpande, Li, Lin, Liang, Marback, Paw, San Luis, Shuteriqi, Tong, van Dyk, Wallace, Whitney, Weirauch, Zhong, Zhu, Houry, Brudno, Ragibizadeh, Papp, Pál, Roth, Giaever, Nislow, Troyanskaya, Bussey, Bader, Gingras, Morris, K…	2010	Science	20093466	http://www.ncbi.nlm.nih.gov/pubmed/20093466	Direct interaction	52122	BIOGRID	http://thebiogrid.org/
	Lee-Marcotte-2007 Genetic interactions	0.01	An improved, bias-reduced probabilistic functional gene network of baker's yeast, Saccharomyces cerevisiae.	Lee, Li, Marcotte	2007	PLoS One	17912365	http://www.ncbi.nlm.nih.gov/pubmed/17912365		12533	SUPPLEMENTARY_MATERIAL
	Fiedler-Krogan-2009 A	0.01	Functional organization of the S. cerevisiae phosphorylation network.	Fiedler, Braberg, Mehta, Chechik, Cagney, Mukherjee, Silva, Shales, Collins, van Wageningen, Kemmeren, Holstege, Weissman, Keogh, Koller, Shokat, Krogan	2009	Cell	19269370	http://www.ncbi.nlm.nih.gov/pubmed/19269370	Direct interaction	2642	BIOGRID	http://thebiogrid.org/	Signal Transduction
	Surma-Ernst-2013 B	0	A lipid E-MAP identifies Ubx2 as a critical regulator of lipid saturation and lipid bilayer stress.	Surma, Klose, Peng, Shales, Mrejen, Stefanko, Braberg, Gordon, Vorkel, Ejsing, Farese, Simons, Krogan, Ernst	2013	Mol Cell	23891562	http://www.ncbi.nlm.nih.gov/pubmed/23891562	Direct interaction	810	BIOGRID	http://thebiogrid.org/	Cultured Cells,Metabolism
Other		3.33
	Hillenmeyer-Giaever-2008 A	2	The chemical genomic portrait of yeast: uncovering a phenotype for all genes.	Hillenmeyer, Fung, Wildenhain, Pierce, Hoon, Lee, Proctor, St Onge, Tyers, Koller, Altman, Davis, Nislow, Giaever	2008	Science	18420932	http://www.ncbi.nlm.nih.gov/pubmed/18420932	Pearson correlation	201531	COLLABORATOR		Signal Transduction
	Hillenmeyer-Giaever-2008 B	1.27	The chemical genomic portrait of yeast: uncovering a phenotype for all genes.	Hillenmeyer, Fung, Wildenhain, Pierce, Hoon, Lee, Proctor, St Onge, Tyers, Koller, Altman, Davis, Nislow, Giaever	2008	Science	18420932	http://www.ncbi.nlm.nih.gov/pubmed/18420932	Pearson correlation	148490	COLLABORATOR		Signal Transduction
	Lee-Marcotte-2007 Co-citation	0.06	An improved, bias-reduced probabilistic functional gene network of baker's yeast, Saccharomyces cerevisiae.	Lee, Li, Marcotte	2007	PLoS One	17912365	http://www.ncbi.nlm.nih.gov/pubmed/17912365		29461	SUPPLEMENTARY_MATERIAL
Predicted		3.02
	Stuart-Kim-2003	1.67	A gene-coexpression network for global discovery of conserved genetic modules.	Stuart, Segal, Koller, Kim	2003	Science	12934013	http://www.ncbi.nlm.nih.gov/pubmed/12934013		16787	SUPPLEMENTARY_MATERIAL		Cell Proliferation,Cultured Cells,Signal Transduction,Cancer
	Lee-Marcotte-2007 Gene neighbourhoods	0.62	An improved, bias-reduced probabilistic functional gene network of baker's yeast, Saccharomyces cerevisiae.	Lee, Li, Marcotte	2007	PLoS One	17912365	http://www.ncbi.nlm.nih.gov/pubmed/17912365		4961	SUPPLEMENTARY_MATERIAL
	I2D-BIND-Human2Yeast	0.26	BIND--a data specification for storing and describing biomolecular interactions, molecular complexes and pathways.	Bader, Hogue	2000	Bioinformatics	10871269	http://www.ncbi.nlm.nih.gov/pubmed/10871269	Direct interaction	252	I2D	http://ophid.utoronto.ca/
	I2D-Rual-Vidal-2004-non-core-Human2Yeast	0.18	Towards a proteome-scale map of the human protein-protein interaction network.	Rual, Venkatesan, Hao, Hirozane-Kishikawa, Dricot, Li, Berriz, Gibbons, Dreze, Ayivi-Guedehoussou, Klitgord, Simon, Boxem, Milstein, Rosenberg, Goldberg, Zhang, Wong, Franklin, Li, Albala, Lim, Fraughton, Llamosas, Cevik, Bex, Lamesch, Sikorski, Vandenhaute, Zoghbi, Smolyar, Bosak, Sequerra, Doucette-Stamm, Cusick, Hill, Roth, Vidal	2005	Nature	16189514	http://www.ncbi.nlm.nih.gov/pubmed/16189514	Direct interaction	14	I2D	http://ophid.utoronto.ca/
	I2D-Bandyopadhyay-Ideker-2010-MAPK-LOW-Human2Yeast	0.14	A human MAP kinase interactome.	Bandyopadhyay, Chiang, Srivastava, Gersten, White, Bell, Kurschner, Martin, Smoot, Sahasrabudhe, Barber, Chanda, Ideker	2010	Nat Methods	20936779	http://www.ncbi.nlm.nih.gov/pubmed/20936779	Direct interaction	20	I2D	http://ophid.utoronto.ca/	Transcription Factors,Signal Transduction,Cell Line,Cultured Cells
	I2D-INNATEDB-Human2Yeast	0.1	InnateDB: facilitating systems-level analyses of the mammalian innate immune response.	Lynn, Winsor, Chan, Richard, Laird, Barsky, Gardy, Roche, Chan, Shah, Lo, Naseer, Que, Yau, Acab, Tulpan, Whiteside, Chikatamarla, Mah, Munzner, Hokamp, Hancock, Brinkman	2008	Mol Syst Biol	18766178	http://www.ncbi.nlm.nih.gov/pubmed/18766178	Direct interaction	125	I2D	http://ophid.utoronto.ca/	Signal Transduction,Immune System
	I2D-Li-Vidal-2004-non-core-Worm2Yeast	0.05	A map of the interactome network of the metazoan C. elegans.	Li, Armstrong, Bertin, Ge, Milstein, Boxem, Vidalain, Han, Chesneau, Hao, Goldberg, Li, Martinez, Rual, Lamesch, Xu, Tewari, Wong, Zhang, Berriz, Jacotot, Vaglio, Reboul, Hirozane-Kishikawa, Li, Gabel, Elewa, Baumgartner, Rose, Yu, Bosak, Sequerra, Fraser, Mango, Saxton, Strome, Van Den Heuvel, Piano, Vandenhaute, Sardet, Gerstein, Doucette-Stamm, Gunsalus, Harper, Cusick, Roth, Hill, Vidal	2004	Science	14704431	http://www.ncbi.nlm.nih.gov/pubmed/14704431	Direct interaction	32	I2D	http://ophid.utoronto.ca/
	I2D-MINT-Fly2Yeast	0.01	MINT: a Molecular INTeraction database.	Zanzoni, Montecchi-Palazzi, Quondam, Ausiello, Helmer-Citterich, Cesareni	2002	FEBS Lett	11911893	http://www.ncbi.nlm.nih.gov/pubmed/11911893	Direct interaction	400	I2D	http://ophid.utoronto.ca/
Co-localization		2.88
	Huh-O'Shea-2003	2.88	Global analysis of protein localization in budding yeast.	Huh, Falvo, Gerke, Carroll, Howson, Weissman, O'Shea	2003	Nature	14562095	http://www.ncbi.nlm.nih.gov/pubmed/14562095		904057	SUPPLEMENTARY_MATERIAL
Shared protein domains		0.12
	PFAM	0.1							Pearson correlation	31272	PFAM	http://pfam.sanger.ac.uk/
	INTERPRO	0.02							Pearson correlation	46815	INTERPRO	http://www.ebi.ac.uk/interpro/
Gene 1	Gene 2	Weight	Type	Source
EGD2	RPL36B	0.0176715	Co-expression	Aceituno-Agosin-2012
EGD2	RPS0A	0.0135958	Co-expression	Aceituno-Agosin-2012
EGD2	RPS0B	0.0167476	Co-expression	Aceituno-Agosin-2012
EGD2	RPS26A	0.0171184	Co-expression	Aceituno-Agosin-2012
EGD2	YHL033C	0.021199	Co-expression	Aceituno-Agosin-2012
EGD2	YLR448W	0.0161249	Co-expression	Aceituno-Agosin-2012
EGD2	YML056C	0.0128295	Co-expression	Aceituno-Agosin-2012
EGD2	YPL081W	0.0184383	Co-expression	Aceituno-Agosin-2012
RPL36A	RPL37B	0.0201462	Co-expression	Aceituno-Agosin-2012
RPL36A	RPS26B	0.0195027	Co-expression	Aceituno-Agosin-2012
RPL36A	RPS28A	0.0117472	Co-expression	Aceituno-Agosin-2012
RPL36A	RPS29B	0.0171765	Co-expression	Aceituno-Agosin-2012
RPL36A	YBL092W	0.0159064	Co-expression	Aceituno-Agosin-2012
RPL36A	YBR189W	0.0177199	Co-expression	Aceituno-Agosin-2012
RPL36A	YBR191W	0.0196413	Co-expression	Aceituno-Agosin-2012
RPL36A	YCR031C	0.0172156	Co-expression	Aceituno-Agosin-2012
RPL36A	YDL075W	0.0171512	Co-expression	Aceituno-Agosin-2012
RPL36A	YDL082W	0.0120101	Co-expression	Aceituno-Agosin-2012
RPL36A	YDR471W	0.0154349	Co-expression	Aceituno-Agosin-2012
RPL36A	YFL034C-A	0.0137608	Co-expression	Aceituno-Agosin-2012
RPL36A	YGL031C	0.0192351	Co-expression	Aceituno-Agosin-2012
RPL36A	YGL147C	0.0153078	Co-expression	Aceituno-Agosin-2012
RPL36A	YGR148C	0.0157374	Co-expression	Aceituno-Agosin-2012
RPL36A	YHL001W	0.0200859	Co-expression	Aceituno-Agosin-2012
RPL36A	YHL015W	0.015106	Co-expression	Aceituno-Agosin-2012
RPL36A	YHR010W	0.0123705	Co-expression	Aceituno-Agosin-2012
RPL36A	YIL052C	0.0167206	Co-expression	Aceituno-Agosin-2012
RPL36A	YJL177W	0.0173231	Co-expression	Aceituno-Agosin-2012
RPL36A	YKL006W	0.0150567	Co-expression	Aceituno-Agosin-2012
RPL36A	YLR029C	0.0129313	Co-expression	Aceituno-Agosin-2012
RPL36A	YLR061W	0.0168971	Co-expression	Aceituno-Agosin-2012
RPL36A	YLR344W	0.0133252	Co-expression	Aceituno-Agosin-2012
RPL36A	YLR406C	0.0167881	Co-expression	Aceituno-Agosin-2012
RPL36A	YLR441C	0.0127101	Co-expression	Aceituno-Agosin-2012
RPL36A	YML063W	0.0111663	Co-expression	Aceituno-Agosin-2012
RPL36A	YML073C	0.0152064	Co-expression	Aceituno-Agosin-2012
RPL36A	YMR142C	0.0167581	Co-expression	Aceituno-Agosin-2012
RPL36A	YNL069C	0.0180301	Co-expression	Aceituno-Agosin-2012
RPL36A	YOL121C	0.016126	Co-expression	Aceituno-Agosin-2012
RPL36A	YOR234C	0.012134	Co-expression	Aceituno-Agosin-2012
RPL36A	YPL079W	0.0161573	Co-expression	Aceituno-Agosin-2012
RPL36B	RPL36A	0.0169104	Co-expression	Aceituno-Agosin-2012
RPL36B	RPS0B	0.018735	Co-expression	Aceituno-Agosin-2012
RPL36B	RPS26A	0.0199522	Co-expression	Aceituno-Agosin-2012
RPL36B	RPS29B	0.019458	Co-expression	Aceituno-Agosin-2012
RPL36B	YDL075W	0.0140941	Co-expression	Aceituno-Agosin-2012
RPL36B	YDL131W	0.0126535	Co-expression	Aceituno-Agosin-2012
RPL36B	YHL001W	0.0166333	Co-expression	Aceituno-Agosin-2012
RPL36B	YHR128W	0.0148491	Co-expression	Aceituno-Agosin-2012
RPL36B	YIL052C	0.0143621	Co-expression	Aceituno-Agosin-2012
RPL36B	YIL133C	0.0147984	Co-expression	Aceituno-Agosin-2012
RPL36B	YJL177W	0.0187568	Co-expression	Aceituno-Agosin-2012
RPL36B	YKL180W	0.0172427	Co-expression	Aceituno-Agosin-2012
RPL36B	YLR061W	0.016724	Co-expression	Aceituno-Agosin-2012
RPL36B	YNL069C	0.0165885	Co-expression	Aceituno-Agosin-2012
RPL36B	YPL081W	0.0176407	Co-expression	Aceituno-Agosin-2012
RPL37A	YBR189W	0.0154377	Co-expression	Aceituno-Agosin-2012
RPL37A	YDR064W	0.0137666	Co-expression	Aceituno-Agosin-2012
RPL37A	YER056C-A	0.0148935	Co-expression	Aceituno-Agosin-2012
RPL37A	YGL076C	0.013301	Co-expression	Aceituno-Agosin-2012
RPL37A	YGR148C	0.0150461	Co-expression	Aceituno-Agosin-2012
RPL37A	YHL015W	0.0145728	Co-expression	Aceituno-Agosin-2012
RPL37A	YJR123W	0.0151068	Co-expression	Aceituno-Agosin-2012
RPL37A	YKL216W	0.0178535	Co-expression	Aceituno-Agosin-2012
RPL37A	YLR061W	0.0149168	Co-expression	Aceituno-Agosin-2012
RPL37A	YLR333C	0.0158952	Co-expression	Aceituno-Agosin-2012
RPL37A	YLR367W	0.0149745	Co-expression	Aceituno-Agosin-2012
RPL37A	YLR388W	0.0154126	Co-expression	Aceituno-Agosin-2012
RPL37A	YLR406C	0.0143001	Co-expression	Aceituno-Agosin-2012
RPL37A	YML073C	0.013369	Co-expression	Aceituno-Agosin-2012
RPL37A	YMR142C	0.0140052	Co-expression	Aceituno-Agosin-2012
RPL37A	YNL067W	0.0160823	Co-expression	Aceituno-Agosin-2012
RPL37A	YOR096W	0.0132948	Co-expression	Aceituno-Agosin-2012
RPL37A	YPL037C	0.012995	Co-expression	Aceituno-Agosin-2012
RPL37A	YPL079W	0.0136735	Co-expression	Aceituno-Agosin-2012
RPL37B	RPL37A	0.0150608	Co-expression	Aceituno-Agosin-2012
RPL37B	RPS26B	0.0198895	Co-expression	Aceituno-Agosin-2012
RPL37B	YBL092W	0.0144832	Co-expression	Aceituno-Agosin-2012
RPL37B	YBR189W	0.0178692	Co-expression	Aceituno-Agosin-2012
RPL37B	YBR191W	0.0183345	Co-expression	Aceituno-Agosin-2012
RPL37B	YCR031C	0.0160553	Co-expression	Aceituno-Agosin-2012
RPL37B	YDL075W	0.0176094	Co-expression	Aceituno-Agosin-2012
RPL37B	YDR064W	0.0138205	Co-expression	Aceituno-Agosin-2012
RPL37B	YDR471W	0.0154507	Co-expression	Aceituno-Agosin-2012
RPL37B	YER056C-A	0.0144638	Co-expression	Aceituno-Agosin-2012
RPL37B	YFL034C-A	0.0151082	Co-expression	Aceituno-Agosin-2012
RPL37B	YGL031C	0.0184285	Co-expression	Aceituno-Agosin-2012
RPL37B	YGL147C	0.0159532	Co-expression	Aceituno-Agosin-2012
RPL37B	YGR148C	0.0159778	Co-expression	Aceituno-Agosin-2012
RPL37B	YHL001W	0.0190906	Co-expression	Aceituno-Agosin-2012
RPL37B	YHL015W	0.0160682	Co-expression	Aceituno-Agosin-2012
RPL37B	YIL052C	0.0158206	Co-expression	Aceituno-Agosin-2012
RPL37B	YJL136C	0.0192418	Co-expression	Aceituno-Agosin-2012
RPL37B	YJL177W	0.0171411	Co-expression	Aceituno-Agosin-2012
RPL37B	YKR057W	0.0179757	Co-expression	Aceituno-Agosin-2012
RPL37B	YLR333C	0.019032	Co-expression	Aceituno-Agosin-2012
RPL37B	YLR344W	0.0132665	Co-expression	Aceituno-Agosin-2012
RPL37B	YLR406C	0.0194858	Co-expression	Aceituno-Agosin-2012
RPL37B	YLR441C	0.0128754	Co-expression	Aceituno-Agosin-2012
RPL37B	YML063W	0.0110201	Co-expression	Aceituno-Agosin-2012
RPL37B	YMR142C	0.0154238	Co-expression	Aceituno-Agosin-2012
RPL37B	YOL121C	0.0176655	Co-expression	Aceituno-Agosin-2012
RPL37B	YOR096W	0.0146494	Co-expression	Aceituno-Agosin-2012
RPL37B	YPL079W	0.0160281	Co-expression	Aceituno-Agosin-2012
RPL39	RPL36A	0.0162968	Co-expression	Aceituno-Agosin-2012
RPL39	RPL37B	0.0174463	Co-expression	Aceituno-Agosin-2012
RPL39	RPP1A	0.0163642	Co-expression	Aceituno-Agosin-2012
RPL39	RPS27B	0.0175568	Co-expression	Aceituno-Agosin-2012
RPL39	RPS28A	0.0136504	Co-expression	Aceituno-Agosin-2012
RPL39	RPS31	0.0184713	Co-expression	Aceituno-Agosin-2012
RPL39	YBL092W	0.0145532	Co-expression	Aceituno-Agosin-2012
RPL39	YDL075W	0.0141595	Co-expression	Aceituno-Agosin-2012
RPL39	YDR447C	0.0169824	Co-expression	Aceituno-Agosin-2012
RPL39	YGL103W	0.0175798	Co-expression	Aceituno-Agosin-2012
RPL39	YGL147C	0.017038	Co-expression	Aceituno-Agosin-2012
RPL39	YGR034W	0.0168795	Co-expression	Aceituno-Agosin-2012
RPL39	YGR085C	0.0189243	Co-expression	Aceituno-Agosin-2012
RPL39	YHR010W	0.0148052	Co-expression	Aceituno-Agosin-2012
RPL39	YJL190C	0.0169603	Co-expression	Aceituno-Agosin-2012
RPL39	YKL006W	0.0164344	Co-expression	Aceituno-Agosin-2012
RPL39	YLR029C	0.0146725	Co-expression	Aceituno-Agosin-2012
RPL39	YLR044C	0.0172407	Co-expression	Aceituno-Agosin-2012
RPL39	YLR325C	0.0198901	Co-expression	Aceituno-Agosin-2012
RPL39	YLR344W	0.0138932	Co-expression	Aceituno-Agosin-2012
RPL39	YLR441C	0.0129564	Co-expression	Aceituno-Agosin-2012
RPL39	YML063W	0.0109662	Co-expression	Aceituno-Agosin-2012
RPL39	YMR230W	0.01937	Co-expression	Aceituno-Agosin-2012
RPL39	YNL302C	0.0180129	Co-expression	Aceituno-Agosin-2012
RPL39	YOL121C	0.0158149	Co-expression	Aceituno-Agosin-2012
RPL39	YOL127W	0.012704	Co-expression	Aceituno-Agosin-2012
RPL39	YOR234C	0.0140376	Co-expression	Aceituno-Agosin-2012
RPL39	YOR293W	0.0179423	Co-expression	Aceituno-Agosin-2012
RPL39	YOR369C	0.0188849	Co-expression	Aceituno-Agosin-2012
RPL39	YPL143W	0.0130135	Co-expression	Aceituno-Agosin-2012
RPL39	YPR102C	0.0165359	Co-expression	Aceituno-Agosin-2012
RPP1A	YGL030W	0.0171031	Co-expression	Aceituno-Agosin-2012
RPP1A	YGL103W	0.0198101	Co-expression	Aceituno-Agosin-2012
RPP1A	YGL123W	0.0172801	Co-expression	Aceituno-Agosin-2012
RPP1A	YGR027C	0.0131768	Co-expression	Aceituno-Agosin-2012
RPP1A	YGR034W	0.014192	Co-expression	Aceituno-Agosin-2012
RPP1A	YHR010W	0.0119797	Co-expression	Aceituno-Agosin-2012
RPP1A	YJL190C	0.0153991	Co-expression	Aceituno-Agosin-2012
RPP1A	YKL006W	0.0170169	Co-expression	Aceituno-Agosin-2012
RPP1A	YLR029C	0.0155401	Co-expression	Aceituno-Agosin-2012
RPP1A	YLR075W	0.0134993	Co-expression	Aceituno-Agosin-2012
RPP1A	YLR344W	0.0119935	Co-expression	Aceituno-Agosin-2012
RPP1A	YLR441C	0.012345	Co-expression	Aceituno-Agosin-2012
RPP1A	YMR230W	0.0168349	Co-expression	Aceituno-Agosin-2012
RPP1A	YNL281W	0.0153602	Co-expression	Aceituno-Agosin-2012
RPP1A	YNL302C	0.0168469	Co-expression	Aceituno-Agosin-2012
RPP1A	YOL121C	0.0165383	Co-expression	Aceituno-Agosin-2012
RPP1A	YOL127W	0.0114804	Co-expression	Aceituno-Agosin-2012
RPP1A	YOR293W	0.0157782	Co-expression	Aceituno-Agosin-2012
RPP1A	YOR369C	0.0169535	Co-expression	Aceituno-Agosin-2012
RPP1A	YPL143W	0.0136733	Co-expression	Aceituno-Agosin-2012
RPS0A	YAR015W	0.0150685	Co-expression	Aceituno-Agosin-2012
RPS0A	YBR031W	0.0125186	Co-expression	Aceituno-Agosin-2012
RPS0A	YDL131W	0.0127647	Co-expression	Aceituno-Agosin-2012
RPS0A	YHL033C	0.0163051	Co-expression	Aceituno-Agosin-2012
RPS0A	YIL133C	0.0137938	Co-expression	Aceituno-Agosin-2012
RPS0A	YKL180W	0.0143183	Co-expression	Aceituno-Agosin-2012
RPS0A	YLR340W	0.0115061	Co-expression	Aceituno-Agosin-2012
RPS0A	YML056C	0.0120441	Co-expression	Aceituno-Agosin-2012
RPS0A	YPL131W	0.014329	Co-expression	Aceituno-Agosin-2012
RPS0A	YPR052C	0.0143632	Co-expression	Aceituno-Agosin-2012
RPS0B	RPS0A	0.0151153	Co-expression	Aceituno-Agosin-2012
RPS0B	YDL082W	0.0115863	Co-expression	Aceituno-Agosin-2012
RPS0B	YGL076C	0.0140395	Co-expression	Aceituno-Agosin-2012
RPS0B	YHR128W	0.0159304	Co-expression	Aceituno-Agosin-2012
RPS0B	YIL133C	0.0143554	Co-expression	Aceituno-Agosin-2012
RPS0B	YJL177W	0.0167371	Co-expression	Aceituno-Agosin-2012
RPS0B	YKL180W	0.018748	Co-expression	Aceituno-Agosin-2012
RPS0B	YNL069C	0.0165315	Co-expression	Aceituno-Agosin-2012
RPS0B	YNL096C	0.014769	Co-expression	Aceituno-Agosin-2012
RPS0B	YPL081W	0.0174309	Co-expression	Aceituno-Agosin-2012
RPS0B	YPL131W	0.0161873	Co-expression	Aceituno-Agosin-2012
RPS26A	RPL36A	0.0173988	Co-expression	Aceituno-Agosin-2012
RPS26A	RPS0B	0.0161172	Co-expression	Aceituno-Agosin-2012
RPS26A	RPS26B	0.016615	Co-expression	Aceituno-Agosin-2012
RPS26A	RPS29B	0.0175946	Co-expression	Aceituno-Agosin-2012
RPS26A	YDL075W	0.0150108	Co-expression	Aceituno-Agosin-2012
RPS26A	YGL031C	0.0160421	Co-expression	Aceituno-Agosin-2012
RPS26A	YIL052C	0.0161966	Co-expression	Aceituno-Agosin-2012
RPS26A	YJL177W	0.0179101	Co-expression	Aceituno-Agosin-2012
RPS26A	YLR061W	0.0167273	Co-expression	Aceituno-Agosin-2012
RPS26A	YNL069C	0.0165651	Co-expression	Aceituno-Agosin-2012
RPS26A	YPL081W	0.017914	Co-expression	Aceituno-Agosin-2012
RPS26B	RPL37A	0.0150927	Co-expression	Aceituno-Agosin-2012
RPS26B	YBL092W	0.0130286	Co-expression	Aceituno-Agosin-2012
RPS26B	YBR189W	0.0180496	Co-expression	Aceituno-Agosin-2012
RPS26B	YBR191W	0.0181692	Co-expression	Aceituno-Agosin-2012
RPS26B	YCR031C	0.0155796	Co-expression	Aceituno-Agosin-2012
RPS26B	YDL075W	0.0166107	Co-expression	Aceituno-Agosin-2012
RPS26B	YDR064W	0.0133076	Co-expression	Aceituno-Agosin-2012
RPS26B	YDR382W	0.0187557	Co-expression	Aceituno-Agosin-2012
RPS26B	YDR471W	0.0147444	Co-expression	Aceituno-Agosin-2012
RPS26B	YER056C-A	0.0139244	Co-expression	Aceituno-Agosin-2012
RPS26B	YGL031C	0.0210439	Co-expression	Aceituno-Agosin-2012
RPS26B	YGL076C	0.0142134	Co-expression	Aceituno-Agosin-2012
RPS26B	YGR148C	0.0185675	Co-expression	Aceituno-Agosin-2012
RPS26B	YHL001W	0.0187865	Co-expression	Aceituno-Agosin-2012
RPS26B	YHL015W	0.0147838	Co-expression	Aceituno-Agosin-2012
RPS26B	YIL052C	0.0155823	Co-expression	Aceituno-Agosin-2012
RPS26B	YJL136C	0.0195234	Co-expression	Aceituno-Agosin-2012
RPS26B	YJL177W	0.0182837	Co-expression	Aceituno-Agosin-2012
RPS26B	YKR057W	0.0186896	Co-expression	Aceituno-Agosin-2012
RPS26B	YLR061W	0.0177008	Co-expression	Aceituno-Agosin-2012
RPS26B	YLR333C	0.0174664	Co-expression	Aceituno-Agosin-2012
RPS26B	YLR367W	0.015935	Co-expression	Aceituno-Agosin-2012
RPS26B	YLR388W	0.0173481	Co-expression	Aceituno-Agosin-2012
RPS26B	YLR406C	0.017813	Co-expression	Aceituno-Agosin-2012
RPS26B	YMR142C	0.0169035	Co-expression	Aceituno-Agosin-2012
RPS26B	YNL069C	0.0172358	Co-expression	Aceituno-Agosin-2012
RPS26B	YOL121C	0.0145984	Co-expression	Aceituno-Agosin-2012
RPS26B	YOR096W	0.0131221	Co-expression	Aceituno-Agosin-2012
RPS26B	YPL079W	0.015443	Co-expression	Aceituno-Agosin-2012
RPS27B	RPP1A	0.0183389	Co-expression	Aceituno-Agosin-2012
RPS27B	RPS28A	0.0130696	Co-expression	Aceituno-Agosin-2012
RPS27B	YDR002W	0.0146312	Co-expression	Aceituno-Agosin-2012
RPS27B	YGL103W	0.0183125	Co-expression	Aceituno-Agosin-2012
RPS27B	YGR034W	0.0151594	Co-expression	Aceituno-Agosin-2012
RPS27B	YHR010W	0.0132284	Co-expression	Aceituno-Agosin-2012
RPS27B	YJL190C	0.0159375	Co-expression	Aceituno-Agosin-2012
RPS27B	YKL006W	0.0160465	Co-expression	Aceituno-Agosin-2012
RPS27B	YLR029C	0.0145497	Co-expression	Aceituno-Agosin-2012
RPS27B	YLR325C	0.0182114	Co-expression	Aceituno-Agosin-2012
RPS27B	YLR344W	0.0116376	Co-expression	Aceituno-Agosin-2012
RPS27B	YLR441C	0.0115781	Co-expression	Aceituno-Agosin-2012
RPS27B	YMR230W	0.0193002	Co-expression	Aceituno-Agosin-2012
RPS27B	YOL127W	0.0123869	Co-expression	Aceituno-Agosin-2012
RPS27B	YOR234C	0.0129054	Co-expression	Aceituno-Agosin-2012
RPS27B	YOR293W	0.0175388	Co-expression	Aceituno-Agosin-2012
RPS27B	YOR369C	0.0180764	Co-expression	Aceituno-Agosin-2012
RPS27B	YPL143W	0.0128533	Co-expression	Aceituno-Agosin-2012
RPS27B	YPR102C	0.0140817	Co-expression	Aceituno-Agosin-2012
RPS28A	RPP1A	0.0128674	Co-expression	Aceituno-Agosin-2012
RPS28A	RPS31	0.0124244	Co-expression	Aceituno-Agosin-2012
RPS28A	YBL092W	0.0114898	Co-expression	Aceituno-Agosin-2012
RPS28A	YCR031C	0.0113569	Co-expression	Aceituno-Agosin-2012
RPS28A	YDL082W	0.00942471	Co-expression	Aceituno-Agosin-2012
RPS28A	YDR447C	0.0127785	Co-expression	Aceituno-Agosin-2012
RPS28A	YFL034C-A	0.0103852	Co-expression	Aceituno-Agosin-2012
RPS28A	YGL103W	0.0131956	Co-expression	Aceituno-Agosin-2012
RPS28A	YGL147C	0.0125146	Co-expression	Aceituno-Agosin-2012
RPS28A	YGR027C	0.0105881	Co-expression	Aceituno-Agosin-2012
RPS28A	YGR034W	0.0124766	Co-expression	Aceituno-Agosin-2012
RPS28A	YGR085C	0.0145686	Co-expression	Aceituno-Agosin-2012
RPS28A	YHL001W	0.0122125	Co-expression	Aceituno-Agosin-2012
RPS28A	YHR010W	0.0110016	Co-expression	Aceituno-Agosin-2012
RPS28A	YJL190C	0.0127899	Co-expression	Aceituno-Agosin-2012
RPS28A	YKL006W	0.0128447	Co-expression	Aceituno-Agosin-2012
RPS28A	YLR029C	0.0116209	Co-expression	Aceituno-Agosin-2012
RPS28A	YLR075W	0.0104455	Co-expression	Aceituno-Agosin-2012
RPS28A	YLR325C	0.0138229	Co-expression	Aceituno-Agosin-2012
RPS28A	YLR344W	0.0105851	Co-expression	Aceituno-Agosin-2012
RPS28A	YLR441C	0.00999585	Co-expression	Aceituno-Agosin-2012
RPS28A	YML063W	0.0089511	Co-expression	Aceituno-Agosin-2012
RPS28A	YML073C	0.0112414	Co-expression	Aceituno-Agosin-2012
RPS28A	YMR230W	0.0135527	Co-expression	Aceituno-Agosin-2012
RPS28A	YNL096C	0.0112023	Co-expression	Aceituno-Agosin-2012
RPS28A	YNL281W	0.0134176	Co-expression	Aceituno-Agosin-2012
RPS28A	YNL302C	0.0136348	Co-expression	Aceituno-Agosin-2012
RPS28A	YOL121C	0.0113269	Co-expression	Aceituno-Agosin-2012
RPS28A	YOL127W	0.0103755	Co-expression	Aceituno-Agosin-2012
RPS28A	YOR234C	0.0109636	Co-expression	Aceituno-Agosin-2012
RPS28A	YOR293W	0.0131945	Co-expression	Aceituno-Agosin-2012
RPS28A	YOR369C	0.012932	Co-expression	Aceituno-Agosin-2012
RPS28A	YPL143W	0.0104606	Co-expression	Aceituno-Agosin-2012
RPS28A	YPR102C	0.011437	Co-expression	Aceituno-Agosin-2012
RPS28B	RPL39	0.013333	Co-expression	Aceituno-Agosin-2012
RPS28B	RPP1A	0.0135321	Co-expression	Aceituno-Agosin-2012
RPS28B	RPS27B	0.0140195	Co-expression	Aceituno-Agosin-2012
RPS28B	RPS28A	0.0116957	Co-expression	Aceituno-Agosin-2012
RPS28B	YBL092W	0.0116335	Co-expression	Aceituno-Agosin-2012
RPS28B	YDL082W	0.0104745	Co-expression	Aceituno-Agosin-2012
RPS28B	YGL103W	0.0137933	Co-expression	Aceituno-Agosin-2012
RPS28B	YGL147C	0.0122427	Co-expression	Aceituno-Agosin-2012
RPS28B	YGR027C	0.0112908	Co-expression	Aceituno-Agosin-2012
RPS28B	YGR034W	0.0135294	Co-expression	Aceituno-Agosin-2012
RPS28B	YGR085C	0.0151534	Co-expression	Aceituno-Agosin-2012
RPS28B	YHR010W	0.0113664	Co-expression	Aceituno-Agosin-2012
RPS28B	YJL190C	0.013333	Co-expression	Aceituno-Agosin-2012
RPS28B	YKL006W	0.0134795	Co-expression	Aceituno-Agosin-2012
RPS28B	YLR029C	0.0122249	Co-expression	Aceituno-Agosin-2012
RPS28B	YLR325C	0.0140465	Co-expression	Aceituno-Agosin-2012
RPS28B	YLR344W	0.0110353	Co-expression	Aceituno-Agosin-2012
RPS28B	YLR441C	0.0103464	Co-expression	Aceituno-Agosin-2012
RPS28B	YML063W	0.00921931	Co-expression	Aceituno-Agosin-2012
RPS28B	YML073C	0.0119891	Co-expression	Aceituno-Agosin-2012
RPS28B	YMR230W	0.0145269	Co-expression	Aceituno-Agosin-2012
RPS28B	YNL096C	0.0127387	Co-expression	Aceituno-Agosin-2012
RPS28B	YNL281W	0.014508	Co-expression	Aceituno-Agosin-2012
RPS28B	YNL302C	0.0143854	Co-expression	Aceituno-Agosin-2012
RPS28B	YOL127W	0.010842	Co-expression	Aceituno-Agosin-2012
RPS28B	YOR234C	0.0116823	Co-expression	Aceituno-Agosin-2012
RPS28B	YOR293W	0.0141836	Co-expression	Aceituno-Agosin-2012
RPS28B	YOR369C	0.0134616	Co-expression	Aceituno-Agosin-2012
RPS28B	YPL143W	0.0107582	Co-expression	Aceituno-Agosin-2012
RPS28B	YPR102C	0.0118444	Co-expression	Aceituno-Agosin-2012
RPS29B	RPS0B	0.0195754	Co-expression	Aceituno-Agosin-2012
RPS29B	YDL075W	0.0146514	Co-expression	Aceituno-Agosin-2012
RPS29B	YDL082W	0.0125261	Co-expression	Aceituno-Agosin-2012
RPS29B	YDR471W	0.0136694	Co-expression	Aceituno-Agosin-2012
RPS29B	YHL001W	0.0202172	Co-expression	Aceituno-Agosin-2012
RPS29B	YJL177W	0.0181818	Co-expression	Aceituno-Agosin-2012
RPS29B	YKL006W	0.0156939	Co-expression	Aceituno-Agosin-2012
RPS29B	YKL180W	0.01843	Co-expression	Aceituno-Agosin-2012
RPS29B	YNL096C	0.015067	Co-expression	Aceituno-Agosin-2012
RPS29B	YPL081W	0.019635	Co-expression	Aceituno-Agosin-2012
RPS31	YDR447C	0.018357	Co-expression	Aceituno-Agosin-2012
RPS31	YGL030W	0.0187657	Co-expression	Aceituno-Agosin-2012
RPS31	YGL103W	0.0180926	Co-expression	Aceituno-Agosin-2012
RPS31	YGL147C	0.0162935	Co-expression	Aceituno-Agosin-2012
RPS31	YGR027C	0.0139783	Co-expression	Aceituno-Agosin-2012
RPS31	YHR010W	0.0137478	Co-expression	Aceituno-Agosin-2012
RPS31	YJL190C	0.015799	Co-expression	Aceituno-Agosin-2012
RPS31	YLR029C	0.014097	Co-expression	Aceituno-Agosin-2012
RPS31	YLR325C	0.0185029	Co-expression	Aceituno-Agosin-2012
RPS31	YLR441C	0.0124436	Co-expression	Aceituno-Agosin-2012
RPS31	YML063W	0.0112471	Co-expression	Aceituno-Agosin-2012
RPS31	YNL178W	0.0184734	Co-expression	Aceituno-Agosin-2012
RPS31	YNL302C	0.0177495	Co-expression	Aceituno-Agosin-2012
RPS31	YOL127W	0.012748	Co-expression	Aceituno-Agosin-2012
RPS31	YOR234C	0.0126774	Co-expression	Aceituno-Agosin-2012
RPS31	YOR293W	0.0164545	Co-expression	Aceituno-Agosin-2012
RPS31	YPL143W	0.0142317	Co-expression	Aceituno-Agosin-2012
RPS31	YPR102C	0.0155035	Co-expression	Aceituno-Agosin-2012
STM1	YBR011C	0.00779091	Co-expression	Aceituno-Agosin-2012
STM1	YDL066W	0.00979051	Co-expression	Aceituno-Agosin-2012
STM1	YDL182W	0.0115663	Co-expression	Aceituno-Agosin-2012
STM1	YDL229W	0.00971609	Co-expression	Aceituno-Agosin-2012
STM1	YER177W	0.00972334	Co-expression	Aceituno-Agosin-2012
STM1	YGL148W	0.00819644	Co-expression	Aceituno-Agosin-2012
STM1	YJL026W	0.0115701	Co-expression	Aceituno-Agosin-2012
STM1	YKL152C	0.00978364	Co-expression	Aceituno-Agosin-2012
STM1	YLR058C	0.00843702	Co-expression	Aceituno-Agosin-2012
STM1	YLR109W	0.012085	Co-expression	Aceituno-Agosin-2012
STM1	YLR293C	0.00831674	Co-expression	Aceituno-Agosin-2012
STM1	YMR205C	0.00796731	Co-expression	Aceituno-Agosin-2012
STM1	YNL064C	0.00762975	Co-expression	Aceituno-Agosin-2012
STM1	YNL071W	0.00949443	Co-expression	Aceituno-Agosin-2012
STM1	YOL040C	0.00872007	Co-expression	Aceituno-Agosin-2012
STM1	YOR332W	0.00776835	Co-expression	Aceituno-Agosin-2012
YAL003W	YDR064W	0.0146927	Co-expression	Aceituno-Agosin-2012
YAL003W	YER056C-A	0.0152466	Co-expression	Aceituno-Agosin-2012
YAL003W	YGL076C	0.0157424	Co-expression	Aceituno-Agosin-2012
YAL003W	YGR148C	0.0168081	Co-expression	Aceituno-Agosin-2012
YAL003W	YJR123W	0.017592	Co-expression	Aceituno-Agosin-2012
YAL003W	YLL045C	0.0178581	Co-expression	Aceituno-Agosin-2012
YAL003W	YLR388W	0.0184698	Co-expression	Aceituno-Agosin-2012
YAL005C	YCL040W	0.0139808	Co-expression	Aceituno-Agosin-2012
YAR015W	YBR031W	0.0132637	Co-expression	Aceituno-Agosin-2012
YAR015W	YMR120C	0.0189755	Co-expression	Aceituno-Agosin-2012
YAR015W	YPL131W	0.0154092	Co-expression	Aceituno-Agosin-2012
YBL076C	YLR340W	0.0102153	Co-expression	Aceituno-Agosin-2012
YBL076C	YMR205C	0.00846503	Co-expression	Aceituno-Agosin-2012
YBL076C	YNL209W	0.0112424	Co-expression	Aceituno-Agosin-2012
YBL092W	YBR191W	0.0159397	Co-expression	Aceituno-Agosin-2012
YBL092W	YDL075W	0.0126004	Co-expression	Aceituno-Agosin-2012
YBL092W	YML024W	0.0146336	Co-expression	Aceituno-Agosin-2012
YBL092W	YMR142C	0.012844	Co-expression	Aceituno-Agosin-2012
YBL092W	YNL302C	0.0145619	Co-expression	Aceituno-Agosin-2012
YBL092W	YOL121C	0.0127454	Co-expression	Aceituno-Agosin-2012
YBL092W	YOR293W	0.0133803	Co-expression	Aceituno-Agosin-2012
YBR011C	YLR109W	0.0108744	Co-expression	Aceituno-Agosin-2012
YBR011C	YMR205C	0.00720497	Co-expression	Aceituno-Agosin-2012
YBR011C	YOL040C	0.00749118	Co-expression	Aceituno-Agosin-2012
YBR031W	YLR340W	0.0114136	Co-expression	Aceituno-Agosin-2012
YBR031W	YPL131W	0.013929	Co-expression	Aceituno-Agosin-2012
YBR085C-A	YNR034W-A	0.015166	Co-expression	Aceituno-Agosin-2012
YBR109C	YBR196C	0.0116838	Co-expression	Aceituno-Agosin-2012
YBR109C	YDL130W	0.0119787	Co-expression	Aceituno-Agosin-2012
YBR109C	YMR072W	0.012659	Co-expression	Aceituno-Agosin-2012
YBR127C	YDL229W	0.0102891	Co-expression	Aceituno-Agosin-2012
YBR127C	YNL209W	0.0109911	Co-expression	Aceituno-Agosin-2012
YBR127C	YOR375C	0.0129077	Co-expression	Aceituno-Agosin-2012
YBR189W	YBL092W	0.013257	Co-expression	Aceituno-Agosin-2012
YBR189W	YBR191W	0.0190024	Co-expression	Aceituno-Agosin-2012
YBR189W	YDL075W	0.0152436	Co-expression	Aceituno-Agosin-2012
YBR189W	YDR064W	0.0142868	Co-expression	Aceituno-Agosin-2012
YBR189W	YER056C-A	0.0155221	Co-expression	Aceituno-Agosin-2012
YBR189W	YHL001W	0.0180912	Co-expression	Aceituno-Agosin-2012
YBR189W	YML073C	0.0157811	Co-expression	Aceituno-Agosin-2012
YBR189W	YMR142C	0.0172622	Co-expression	Aceituno-Agosin-2012
YBR189W	YNL069C	0.0185341	Co-expression	Aceituno-Agosin-2012
YBR189W	YOL121C	0.0153381	Co-expression	Aceituno-Agosin-2012
YBR189W	YOR096W	0.0138967	Co-expression	Aceituno-Agosin-2012
YBR191W	YDL075W	0.0164902	Co-expression	Aceituno-Agosin-2012
YBR191W	YOL121C	0.0166786	Co-expression	Aceituno-Agosin-2012
YBR196C	YFL045C	0.0148285	Co-expression	Aceituno-Agosin-2012
YBR196C	YJL052W	0.0183599	Co-expression	Aceituno-Agosin-2012
YBR263W	YDR012W	0.0184159	Co-expression	Aceituno-Agosin-2012
YBR263W	YGL253W	0.0151969	Co-expression	Aceituno-Agosin-2012
YBR263W	YMR120C	0.0168868	Co-expression	Aceituno-Agosin-2012
YCL035C	YBR085C-A	0.0141193	Co-expression	Aceituno-Agosin-2012
YCL035C	YHR087W	0.0125274	Co-expression	Aceituno-Agosin-2012
YCL035C	YNL160W	0.0146145	Co-expression	Aceituno-Agosin-2012
YCL035C	YNR034W-A	0.0139221	Co-expression	Aceituno-Agosin-2012
YCL035C	YOR298C-A	0.0160886	Co-expression	Aceituno-Agosin-2012
YCR031C	YBL092W	0.0141833	Co-expression	Aceituno-Agosin-2012
YCR031C	YBR189W	0.0172921	Co-expression	Aceituno-Agosin-2012
YCR031C	YBR191W	0.0193361	Co-expression	Aceituno-Agosin-2012
YCR031C	YDL075W	0.0148627	Co-expression	Aceituno-Agosin-2012
YCR031C	YDR064W	0.0136311	Co-expression	Aceituno-Agosin-2012
YCR031C	YER056C-A	0.0147118	Co-expression	Aceituno-Agosin-2012
YCR031C	YHL001W	0.0172246	Co-expression	Aceituno-Agosin-2012
YCR031C	YHL015W	0.0141992	Co-expression	Aceituno-Agosin-2012
YCR031C	YML024W	0.0160185	Co-expression	Aceituno-Agosin-2012
YCR031C	YML073C	0.0160412	Co-expression	Aceituno-Agosin-2012
YCR031C	YMR142C	0.0161211	Co-expression	Aceituno-Agosin-2012
YCR031C	YNL069C	0.0194134	Co-expression	Aceituno-Agosin-2012
YCR031C	YNL302C	0.0158505	Co-expression	Aceituno-Agosin-2012
YCR031C	YOL121C	0.0144927	Co-expression	Aceituno-Agosin-2012
YCR031C	YOR096W	0.0133969	Co-expression	Aceituno-Agosin-2012
YCR088W	YDL195W	0.0192753	Co-expression	Aceituno-Agosin-2012
YCR088W	YHR019C	0.00996308	Co-expression	Aceituno-Agosin-2012
YCR088W	YLR044C	0.0172054	Co-expression	Aceituno-Agosin-2012
YDL055C	YJL052W	0.0150957	Co-expression	Aceituno-Agosin-2012
YDL066W	YBR011C	0.00888891	Co-expression	Aceituno-Agosin-2012
YDL066W	YDL171C	0.013678	Co-expression	Aceituno-Agosin-2012
YDL066W	YGL148W	0.00947429	Co-expression	Aceituno-Agosin-2012
YDL066W	YMR205C	0.0091522	Co-expression	Aceituno-Agosin-2012
YDL082W	YBL092W	0.0107608	Co-expression	Aceituno-Agosin-2012
YDL082W	YBR189W	0.0109258	Co-expression	Aceituno-Agosin-2012
YDL082W	YBR191W	0.0132507	Co-expression	Aceituno-Agosin-2012
YDL082W	YCR031C	0.0124801	Co-expression	Aceituno-Agosin-2012
YDL082W	YDL075W	0.0104037	Co-expression	Aceituno-Agosin-2012
YDL082W	YGR027C	0.00944774	Co-expression	Aceituno-Agosin-2012
YDL082W	YGR034W	0.0118037	Co-expression	Aceituno-Agosin-2012
YDL082W	YHL001W	0.0121994	Co-expression	Aceituno-Agosin-2012
YDL082W	YHR010W	0.00960349	Co-expression	Aceituno-Agosin-2012
YDL082W	YIL052C	0.0113471	Co-expression	Aceituno-Agosin-2012
YDL082W	YJL190C	0.0106133	Co-expression	Aceituno-Agosin-2012
YDL082W	YKL006W	0.0112942	Co-expression	Aceituno-Agosin-2012
YDL082W	YLR029C	0.0100615	Co-expression	Aceituno-Agosin-2012
YDL082W	YLR441C	0.00918199	Co-expression	Aceituno-Agosin-2012
YDL082W	YML063W	0.00882308	Co-expression	Aceituno-Agosin-2012
YDL082W	YML073C	0.0113543	Co-expression	Aceituno-Agosin-2012
YDL082W	YMR142C	0.0104303	Co-expression	Aceituno-Agosin-2012
YDL082W	YMR230W	0.0120178	Co-expression	Aceituno-Agosin-2012
YDL082W	YNL069C	0.0134069	Co-expression	Aceituno-Agosin-2012
YDL082W	YNL302C	0.0125711	Co-expression	Aceituno-Agosin-2012
YDL082W	YOL121C	0.0107891	Co-expression	Aceituno-Agosin-2012
YDL082W	YOL127W	0.00886213	Co-expression	Aceituno-Agosin-2012
YDL082W	YOR293W	0.0113629	Co-expression	Aceituno-Agosin-2012
YDL082W	YPR102C	0.0106677	Co-expression	Aceituno-Agosin-2012
YDL084W	YMR318C	0.0119962	Co-expression	Aceituno-Agosin-2012
YDL110C	YDL168W	0.014618	Co-expression	Aceituno-Agosin-2012
YDL110C	YGR019W	0.0161406	Co-expression	Aceituno-Agosin-2012
YDL110C	YLR174W	0.0120875	Co-expression	Aceituno-Agosin-2012
YDL110C	YPR160W	0.0130188	Co-expression	Aceituno-Agosin-2012
YDL124W	YHR087W	0.0136115	Co-expression	Aceituno-Agosin-2012
YDL124W	YML028W	0.0183921	Co-expression	Aceituno-Agosin-2012
YDL124W	YNL160W	0.0177497	Co-expression	Aceituno-Agosin-2012
YDL124W	YNR034W-A	0.0168777	Co-expression	Aceituno-Agosin-2012
YDL124W	YPR160W	0.0149515	Co-expression	Aceituno-Agosin-2012
YDL131W	YHL033C	0.0155628	Co-expression	Aceituno-Agosin-2012
YDL131W	YIL133C	0.0130567	Co-expression	Aceituno-Agosin-2012
YDL131W	YPL081W	0.0141347	Co-expression	Aceituno-Agosin-2012
YDL131W	YPL131W	0.0127303	Co-expression	Aceituno-Agosin-2012
YDL182W	YER177W	0.014231	Co-expression	Aceituno-Agosin-2012
YDL182W	YLR109W	0.0196578	Co-expression	Aceituno-Agosin-2012
YDL182W	YOL040C	0.0111727	Co-expression	Aceituno-Agosin-2012
YDL185W	YMR205C	0.00884315	Co-expression	Aceituno-Agosin-2012
YDL185W	YPL061W	0.0133218	Co-expression	Aceituno-Agosin-2012
YDL195W	YHR019C	0.0113611	Co-expression	Aceituno-Agosin-2012
YDL229W	YBL076C	0.0105679	Co-expression	Aceituno-Agosin-2012
YDL229W	YDL131W	0.0107652	Co-expression	Aceituno-Agosin-2012
YDL229W	YKL152C	0.0110872	Co-expression	Aceituno-Agosin-2012
YDL229W	YLR058C	0.00952331	Co-expression	Aceituno-Agosin-2012
YDL229W	YLR340W	0.0106071	Co-expression	Aceituno-Agosin-2012
YDL229W	YMR205C	0.0089826	Co-expression	Aceituno-Agosin-2012
YDL229W	YNL209W	0.0116113	Co-expression	Aceituno-Agosin-2012
YDL229W	YOL040C	0.00973213	Co-expression	Aceituno-Agosin-2012
YDR002W	YNL281W	0.0152925	Co-expression	Aceituno-Agosin-2012
YDR002W	YOL127W	0.0110235	Co-expression	Aceituno-Agosin-2012
YDR002W	YOR369C	0.01513	Co-expression	Aceituno-Agosin-2012
YDR023W	YNL067W	0.0153939	Co-expression	Aceituno-Agosin-2012
YDR032C	YER062C	0.0144151	Co-expression	Aceituno-Agosin-2012
YDR032C	YML028W	0.0135107	Co-expression	Aceituno-Agosin-2012
YDR064W	YBR191W	0.0146983	Co-expression	Aceituno-Agosin-2012
YDR064W	YDR447C	0.0140721	Co-expression	Aceituno-Agosin-2012
YDR064W	YER056C-A	0.014049	Co-expression	Aceituno-Agosin-2012
YDR064W	YJR123W	0.0140917	Co-expression	Aceituno-Agosin-2012
YDR064W	YML024W	0.0155591	Co-expression	Aceituno-Agosin-2012
YDR064W	YMR142C	0.0126264	Co-expression	Aceituno-Agosin-2012
YDR064W	YNL069C	0.0142817	Co-expression	Aceituno-Agosin-2012
YDR064W	YOR096W	0.0134702	Co-expression	Aceituno-Agosin-2012
YDR099W	YBR196C	0.0142719	Co-expression	Aceituno-Agosin-2012
YDR127W	YGL234W	0.010989	Co-expression	Aceituno-Agosin-2012
YDR127W	YGR061C	0.0100978	Co-expression	Aceituno-Agosin-2012
YDR127W	YGR204W	0.00880184	Co-expression	Aceituno-Agosin-2012
YDR127W	YJL130C	0.00946158	Co-expression	Aceituno-Agosin-2012
YDR127W	YMR217W	0.00855068	Co-expression	Aceituno-Agosin-2012
YDR127W	YOR063W	0.00839197	Co-expression	Aceituno-Agosin-2012
YDR148C	YFL018C	0.0140086	Co-expression	Aceituno-Agosin-2012
YDR148C	YLR304C	0.0173829	Co-expression	Aceituno-Agosin-2012
YDR148C	YOR142W	0.0110686	Co-expression	Aceituno-Agosin-2012
YDR382W	YHL001W	0.0188172	Co-expression	Aceituno-Agosin-2012
YDR382W	YMR142C	0.0154588	Co-expression	Aceituno-Agosin-2012
YDR447C	YBL092W	0.0142155	Co-expression	Aceituno-Agosin-2012
YDR447C	YML024W	0.0202624	Co-expression	Aceituno-Agosin-2012
YDR447C	YNL302C	0.0172676	Co-expression	Aceituno-Agosin-2012
YDR447C	YOL127W	0.0127807	Co-expression	Aceituno-Agosin-2012
YDR447C	YOR096W	0.0159722	Co-expression	Aceituno-Agosin-2012
YDR447C	YPL143W	0.0124867	Co-expression	Aceituno-Agosin-2012
YDR454C	YAL003W	0.0149627	Co-expression	Aceituno-Agosin-2012
YDR454C	YJR123W	0.0148672	Co-expression	Aceituno-Agosin-2012
YDR454C	YLL045C	0.0141761	Co-expression	Aceituno-Agosin-2012
YDR454C	YLR388W	0.0141229	Co-expression	Aceituno-Agosin-2012
YDR471W	YBL092W	0.011962	Co-expression	Aceituno-Agosin-2012
YDR471W	YBR189W	0.0142682	Co-expression	Aceituno-Agosin-2012
YDR471W	YBR191W	0.0155603	Co-expression	Aceituno-Agosin-2012
YDR471W	YCR031C	0.0137299	Co-expression	Aceituno-Agosin-2012
YDR471W	YDL075W	0.0139975	Co-expression	Aceituno-Agosin-2012
YDR471W	YDL082W	0.010378	Co-expression	Aceituno-Agosin-2012
YDR471W	YGL031C	0.0149427	Co-expression	Aceituno-Agosin-2012
YDR471W	YGR034W	0.0121654	Co-expression	Aceituno-Agosin-2012
YDR471W	YHL001W	0.0164324	Co-expression	Aceituno-Agosin-2012
YDR471W	YHL015W	0.0124127	Co-expression	Aceituno-Agosin-2012
YDR471W	YHR010W	0.0104827	Co-expression	Aceituno-Agosin-2012
YDR471W	YIL052C	0.0132	Co-expression	Aceituno-Agosin-2012
YDR471W	YJL177W	0.0131115	Co-expression	Aceituno-Agosin-2012
YDR471W	YJL190C	0.0117007	Co-expression	Aceituno-Agosin-2012
YDR471W	YKL006W	0.0124604	Co-expression	Aceituno-Agosin-2012
YDR471W	YLR029C	0.0112981	Co-expression	Aceituno-Agosin-2012
YDR471W	YLR061W	0.013119	Co-expression	Aceituno-Agosin-2012
YDR471W	YLR344W	0.010786	Co-expression	Aceituno-Agosin-2012
YDR471W	YLR406C	0.0146061	Co-expression	Aceituno-Agosin-2012
YDR471W	YLR441C	0.0113654	Co-expression	Aceituno-Agosin-2012
YDR471W	YML063W	0.00966613	Co-expression	Aceituno-Agosin-2012
YDR471W	YML073C	0.0124778	Co-expression	Aceituno-Agosin-2012
YDR471W	YMR142C	0.0137458	Co-expression	Aceituno-Agosin-2012
YDR471W	YMR230W	0.0138603	Co-expression	Aceituno-Agosin-2012
YDR471W	YNL069C	0.0148111	Co-expression	Aceituno-Agosin-2012
YDR471W	YOL121C	0.0144447	Co-expression	Aceituno-Agosin-2012
YDR471W	YOL127W	0.00984465	Co-expression	Aceituno-Agosin-2012
YDR471W	YOR234C	0.0108958	Co-expression	Aceituno-Agosin-2012
YDR471W	YOR369C	0.0142265	Co-expression	Aceituno-Agosin-2012
YDR471W	YPL079W	0.0132156	Co-expression	Aceituno-Agosin-2012
YDR471W	YPR102C	0.0118538	Co-expression	Aceituno-Agosin-2012
YDR510W	YDL131W	0.0144079	Co-expression	Aceituno-Agosin-2012
YDR510W	YGR180C	0.0151392	Co-expression	Aceituno-Agosin-2012
YDR510W	YIL133C	0.0153882	Co-expression	Aceituno-Agosin-2012
YDR510W	YLL024C	0.0155659	Co-expression	Aceituno-Agosin-2012
YDR510W	YOL040C	0.0107825	Co-expression	Aceituno-Agosin-2012
YDR513W	YCL035C	0.0126771	Co-expression	Aceituno-Agosin-2012
YDR513W	YDL124W	0.0131694	Co-expression	Aceituno-Agosin-2012
YDR513W	YHR087W	0.0125764	Co-expression	Aceituno-Agosin-2012
YDR513W	YHR104W	0.0127535	Co-expression	Aceituno-Agosin-2012
YDR513W	YKL067W	0.0102727	Co-expression	Aceituno-Agosin-2012
YDR513W	YNL160W	0.0138418	Co-expression	Aceituno-Agosin-2012
YDR513W	YNR034W-A	0.0134209	Co-expression	Aceituno-Agosin-2012
YDR513W	YOR298C-A	0.0151171	Co-expression	Aceituno-Agosin-2012
YDR513W	YPR160W	0.0115454	Co-expression	Aceituno-Agosin-2012
YEL011W	YAL005C	0.0135983	Co-expression	Aceituno-Agosin-2012
YEL011W	YCL040W	0.0195513	Co-expression	Aceituno-Agosin-2012
YEL011W	YDL110C	0.014019	Co-expression	Aceituno-Agosin-2012
YEL011W	YGR019W	0.015595	Co-expression	Aceituno-Agosin-2012
YEL011W	YPL111W	0.0150021	Co-expression	Aceituno-Agosin-2012
YEL011W	YPR160W	0.012008	Co-expression	Aceituno-Agosin-2012
YER025W	YBR263W	0.0181136	Co-expression	Aceituno-Agosin-2012
YER025W	YGL253W	0.0166315	Co-expression	Aceituno-Agosin-2012
YER056C-A	YBR191W	0.0157921	Co-expression	Aceituno-Agosin-2012
YER057C	YDR454C	0.0145665	Co-expression	Aceituno-Agosin-2012
YER057C	YJR123W	0.0153919	Co-expression	Aceituno-Agosin-2012
YER057C	YLL045C	0.0146348	Co-expression	Aceituno-Agosin-2012
YER057C	YLR388W	0.0147905	Co-expression	Aceituno-Agosin-2012
YER177W	YHL033C	0.0143644	Co-expression	Aceituno-Agosin-2012
YER177W	YHR174W	0.0126193	Co-expression	Aceituno-Agosin-2012
YER177W	YKL152C	0.0111572	Co-expression	Aceituno-Agosin-2012
YER177W	YLR058C	0.0094086	Co-expression	Aceituno-Agosin-2012
YER177W	YLR109W	0.0133885	Co-expression	Aceituno-Agosin-2012
YER177W	YLR293C	0.00950386	Co-expression	Aceituno-Agosin-2012
YER177W	YLR448W	0.0109884	Co-expression	Aceituno-Agosin-2012
YER177W	YOL040C	0.0095547	Co-expression	Aceituno-Agosin-2012
YFL018C	YBR031W	0.0129512	Co-expression	Aceituno-Agosin-2012
YFL018C	YLR304C	0.0168208	Co-expression	Aceituno-Agosin-2012
YFL034C-A	YBL092W	0.0121966	Co-expression	Aceituno-Agosin-2012
YFL034C-A	YBR191W	0.015458	Co-expression	Aceituno-Agosin-2012
YFL034C-A	YCR031C	0.0143892	Co-expression	Aceituno-Agosin-2012
YFL034C-A	YDL075W	0.0122129	Co-expression	Aceituno-Agosin-2012
YFL034C-A	YDL082W	0.0104552	Co-expression	Aceituno-Agosin-2012
YFL034C-A	YDR447C	0.014764	Co-expression	Aceituno-Agosin-2012
YFL034C-A	YER056C-A	0.0126163	Co-expression	Aceituno-Agosin-2012
YFL034C-A	YGL030W	0.014825	Co-expression	Aceituno-Agosin-2012
YFL034C-A	YGR027C	0.0116395	Co-expression	Aceituno-Agosin-2012
YFL034C-A	YIL052C	0.0141141	Co-expression	Aceituno-Agosin-2012
YFL034C-A	YLR406C	0.0128336	Co-expression	Aceituno-Agosin-2012
YFL034C-A	YML024W	0.0148074	Co-expression	Aceituno-Agosin-2012
YFL034C-A	YML063W	0.0105122	Co-expression	Aceituno-Agosin-2012
YFL034C-A	YML073C	0.013276	Co-expression	Aceituno-Agosin-2012
YFL034C-A	YNL069C	0.0139822	Co-expression	Aceituno-Agosin-2012
YFL045C	YDL130W	0.0145348	Co-expression	Aceituno-Agosin-2012
YFL045C	YMR116C	0.0155984	Co-expression	Aceituno-Agosin-2012
YFR004W	YML131W	0.0166165	Co-expression	Aceituno-Agosin-2012
YFR004W	YNL009W	0.0119373	Co-expression	Aceituno-Agosin-2012
YGL030W	YPL143W	0.0135407	Co-expression	Aceituno-Agosin-2012
YGL031C	YBR189W	0.0183283	Co-expression	Aceituno-Agosin-2012
YGL031C	YBR191W	0.0179504	Co-expression	Aceituno-Agosin-2012
YGL031C	YCR031C	0.0155697	Co-expression	Aceituno-Agosin-2012
YGL031C	YDL075W	0.0167697	Co-expression	Aceituno-Agosin-2012
YGL031C	YDR382W	0.0221896	Co-expression	Aceituno-Agosin-2012
YGL031C	YHL001W	0.0212418	Co-expression	Aceituno-Agosin-2012
YGL031C	YHL015W	0.0142655	Co-expression	Aceituno-Agosin-2012
YGL031C	YIL052C	0.0148765	Co-expression	Aceituno-Agosin-2012
YGL031C	YJL136C	0.0187435	Co-expression	Aceituno-Agosin-2012
YGL031C	YLR406C	0.0178118	Co-expression	Aceituno-Agosin-2012
YGL031C	YMR142C	0.018309	Co-expression	Aceituno-Agosin-2012
YGL031C	YNL069C	0.0176168	Co-expression	Aceituno-Agosin-2012
YGL031C	YOL121C	0.0148035	Co-expression	Aceituno-Agosin-2012
YGL068W	YOR020C	0.0124804	Co-expression	Aceituno-Agosin-2012
YGL076C	YBR189W	0.0153382	Co-expression	Aceituno-Agosin-2012
YGL076C	YBR191W	0.015341	Co-expression	Aceituno-Agosin-2012
YGL076C	YCR031C	0.014244	Co-expression	Aceituno-Agosin-2012
YGL076C	YER056C-A	0.013414	Co-expression	Aceituno-Agosin-2012
YGL076C	YML073C	0.0135129	Co-expression	Aceituno-Agosin-2012
YGL076C	YMR142C	0.0139807	Co-expression	Aceituno-Agosin-2012
YGL076C	YNL069C	0.0155597	Co-expression	Aceituno-Agosin-2012
YGL103W	YGR034W	0.0152431	Co-expression	Aceituno-Agosin-2012
YGL103W	YHR010W	0.0133777	Co-expression	Aceituno-Agosin-2012
YGL103W	YLR029C	0.016249	Co-expression	Aceituno-Agosin-2012
YGL103W	YNL302C	0.0177859	Co-expression	Aceituno-Agosin-2012
YGL103W	YOL121C	0.0157262	Co-expression	Aceituno-Agosin-2012
YGL103W	YOL127W	0.0130122	Co-expression	Aceituno-Agosin-2012
YGL103W	YOR293W	0.0163095	Co-expression	Aceituno-Agosin-2012
YGL103W	YOR369C	0.01804	Co-expression	Aceituno-Agosin-2012
YGL103W	YPL143W	0.0142177	Co-expression	Aceituno-Agosin-2012
YGL103W	YPR102C	0.0146417	Co-expression	Aceituno-Agosin-2012
YGL123W	YGL030W	0.0192102	Co-expression	Aceituno-Agosin-2012
YGL123W	YGL103W	0.0186905	Co-expression	Aceituno-Agosin-2012
YGL123W	YHL015W	0.0157976	Co-expression	Aceituno-Agosin-2012
YGL123W	YLR029C	0.0137314	Co-expression	Aceituno-Agosin-2012
YGL123W	YPL143W	0.0137665	Co-expression	Aceituno-Agosin-2012
YGL147C	YBL092W	0.0137853	Co-expression	Aceituno-Agosin-2012
YGL147C	YBR189W	0.0141182	Co-expression	Aceituno-Agosin-2012
YGL147C	YBR191W	0.0159869	Co-expression	Aceituno-Agosin-2012
YGL147C	YCR031C	0.014458	Co-expression	Aceituno-Agosin-2012
YGL147C	YDL075W	0.0128362	Co-expression	Aceituno-Agosin-2012
YGL147C	YDL082W	0.0106068	Co-expression	Aceituno-Agosin-2012
YGL147C	YDR447C	0.0173374	Co-expression	Aceituno-Agosin-2012
YGL147C	YGL103W	0.0161017	Co-expression	Aceituno-Agosin-2012
YGL147C	YGL123W	0.01593	Co-expression	Aceituno-Agosin-2012
YGL147C	YGR027C	0.0124781	Co-expression	Aceituno-Agosin-2012
YGL147C	YGR034W	0.0141808	Co-expression	Aceituno-Agosin-2012
YGL147C	YGR085C	0.0165746	Co-expression	Aceituno-Agosin-2012
YGL147C	YHL015W	0.0154917	Co-expression	Aceituno-Agosin-2012
YGL147C	YHR010W	0.0131193	Co-expression	Aceituno-Agosin-2012
YGL147C	YJL190C	0.0150836	Co-expression	Aceituno-Agosin-2012
YGL147C	YKL006W	0.0142056	Co-expression	Aceituno-Agosin-2012
YGL147C	YLR029C	0.0137875	Co-expression	Aceituno-Agosin-2012
YGL147C	YLR075W	0.0132193	Co-expression	Aceituno-Agosin-2012
YGL147C	YLR325C	0.0160844	Co-expression	Aceituno-Agosin-2012
YGL147C	YLR344W	0.0126673	Co-expression	Aceituno-Agosin-2012
YGL147C	YLR441C	0.0124015	Co-expression	Aceituno-Agosin-2012
YGL147C	YML024W	0.0167272	Co-expression	Aceituno-Agosin-2012
YGL147C	YML063W	0.0116316	Co-expression	Aceituno-Agosin-2012
YGL147C	YNL178W	0.0156077	Co-expression	Aceituno-Agosin-2012
YGL147C	YNL302C	0.0161875	Co-expression	Aceituno-Agosin-2012
YGL147C	YOL121C	0.0146372	Co-expression	Aceituno-Agosin-2012
YGL147C	YOL127W	0.0120848	Co-expression	Aceituno-Agosin-2012
YGL147C	YOR096W	0.0136987	Co-expression	Aceituno-Agosin-2012
YGL147C	YOR293W	0.0143757	Co-expression	Aceituno-Agosin-2012
YGL147C	YPL079W	0.014449	Co-expression	Aceituno-Agosin-2012
YGL147C	YPL143W	0.0126037	Co-expression	Aceituno-Agosin-2012
YGL147C	YPR102C	0.013804	Co-expression	Aceituno-Agosin-2012
YGL148W	YDL171C	0.0116495	Co-expression	Aceituno-Agosin-2012
YGL148W	YOL040C	0.00809336	Co-expression	Aceituno-Agosin-2012
YGL148W	YOR332W	0.00751787	Co-expression	Aceituno-Agosin-2012
YGL202W	YGL234W	0.0117701	Co-expression	Aceituno-Agosin-2012
YGL202W	YLR293C	0.00955221	Co-expression	Aceituno-Agosin-2012
YGL234W	YML056C	0.0108229	Co-expression	Aceituno-Agosin-2012
YGL234W	YMR217W	0.0101485	Co-expression	Aceituno-Agosin-2012
YGL234W	YOR063W	0.009402	Co-expression	Aceituno-Agosin-2012
YGL253W	YDR012W	0.0147164	Co-expression	Aceituno-Agosin-2012
YGL253W	YMR120C	0.0157624	Co-expression	Aceituno-Agosin-2012
YGR019W	YDL124W	0.0159597	Co-expression	Aceituno-Agosin-2012
YGR019W	YDL168W	0.0161993	Co-expression	Aceituno-Agosin-2012
YGR019W	YHR087W	0.0133969	Co-expression	Aceituno-Agosin-2012
YGR019W	YHR104W	0.0163104	Co-expression	Aceituno-Agosin-2012
YGR019W	YNR034W-A	0.014817	Co-expression	Aceituno-Agosin-2012
YGR019W	YPR160W	0.0138015	Co-expression	Aceituno-Agosin-2012
YGR027C	YCR031C	0.012282	Co-expression	Aceituno-Agosin-2012
YGR027C	YDR447C	0.0137661	Co-expression	Aceituno-Agosin-2012
YGR027C	YGL030W	0.0150314	Co-expression	Aceituno-Agosin-2012
YGR027C	YGL103W	0.0132428	Co-expression	Aceituno-Agosin-2012
YGR027C	YGL123W	0.0141796	Co-expression	Aceituno-Agosin-2012
YGR027C	YGR034W	0.0121144	Co-expression	Aceituno-Agosin-2012
YGR027C	YHR010W	0.0101726	Co-expression	Aceituno-Agosin-2012
YGR027C	YJL190C	0.0121037	Co-expression	Aceituno-Agosin-2012
YGR027C	YKL006W	0.0119625	Co-expression	Aceituno-Agosin-2012
YGR027C	YLR029C	0.0113489	Co-expression	Aceituno-Agosin-2012
YGR027C	YLR441C	0.00981363	Co-expression	Aceituno-Agosin-2012
YGR027C	YML024W	0.0128987	Co-expression	Aceituno-Agosin-2012
YGR027C	YML063W	0.00995731	Co-expression	Aceituno-Agosin-2012
YGR027C	YML073C	0.0117628	Co-expression	Aceituno-Agosin-2012
YGR027C	YNL302C	0.0145927	Co-expression	Aceituno-Agosin-2012
YGR027C	YOL127W	0.00974828	Co-expression	Aceituno-Agosin-2012
YGR027C	YOR293W	0.0123218	Co-expression	Aceituno-Agosin-2012
YGR027C	YPL143W	0.0108086	Co-expression	Aceituno-Agosin-2012
YGR027C	YPR102C	0.0112177	Co-expression	Aceituno-Agosin-2012
YGR034W	YBL092W	0.0125265	Co-expression	Aceituno-Agosin-2012
YGR034W	YDR447C	0.0149485	Co-expression	Aceituno-Agosin-2012
YGR034W	YHR010W	0.0128796	Co-expression	Aceituno-Agosin-2012
YGR034W	YLR029C	0.0132007	Co-expression	Aceituno-Agosin-2012
YGR034W	YNL302C	0.0163984	Co-expression	Aceituno-Agosin-2012
YGR034W	YOL121C	0.0141248	Co-expression	Aceituno-Agosin-2012
YGR034W	YOL127W	0.0115901	Co-expression	Aceituno-Agosin-2012
YGR034W	YOR293W	0.0161829	Co-expression	Aceituno-Agosin-2012
YGR034W	YOR369C	0.0159129	Co-expression	Aceituno-Agosin-2012
YGR034W	YPL143W	0.0115448	Co-expression	Aceituno-Agosin-2012
YGR034W	YPR102C	0.0144065	Co-expression	Aceituno-Agosin-2012
YGR043C	YBL075C	0.012315	Co-expression	Aceituno-Agosin-2012
YGR043C	YDR513W	0.0112483	Co-expression	Aceituno-Agosin-2012
YGR043C	YHR087W	0.0116922	Co-expression	Aceituno-Agosin-2012
YGR043C	YML028W	0.0138008	Co-expression	Aceituno-Agosin-2012
YGR043C	YML131W	0.0129029	Co-expression	Aceituno-Agosin-2012
YGR043C	YNL009W	0.00983727	Co-expression	Aceituno-Agosin-2012
YGR043C	YOL151W	0.0134624	Co-expression	Aceituno-Agosin-2012
YGR061C	YDL185W	0.0105025	Co-expression	Aceituno-Agosin-2012
YGR061C	YJL130C	0.0100582	Co-expression	Aceituno-Agosin-2012
YGR061C	YOR332W	0.00856659	Co-expression	Aceituno-Agosin-2012
YGR061C	YPL061W	0.0130684	Co-expression	Aceituno-Agosin-2012
YGR085C	YBL092W	0.0158039	Co-expression	Aceituno-Agosin-2012
YGR085C	YDL082W	0.0127521	Co-expression	Aceituno-Agosin-2012
YGR085C	YDR447C	0.0189432	Co-expression	Aceituno-Agosin-2012
YGR085C	YFL034C-A	0.0151731	Co-expression	Aceituno-Agosin-2012
YGR085C	YGR027C	0.0139855	Co-expression	Aceituno-Agosin-2012
YGR085C	YGR034W	0.0167626	Co-expression	Aceituno-Agosin-2012
YGR085C	YHR010W	0.015112	Co-expression	Aceituno-Agosin-2012
YGR085C	YJL190C	0.0167367	Co-expression	Aceituno-Agosin-2012
YGR085C	YKL006W	0.0160814	Co-expression	Aceituno-Agosin-2012
YGR085C	YLR029C	0.0146817	Co-expression	Aceituno-Agosin-2012
YGR085C	YLR325C	0.0196892	Co-expression	Aceituno-Agosin-2012
YGR085C	YLR344W	0.0150197	Co-expression	Aceituno-Agosin-2012
YGR085C	YLR441C	0.0143283	Co-expression	Aceituno-Agosin-2012
YGR085C	YML063W	0.0124709	Co-expression	Aceituno-Agosin-2012
YGR085C	YMR230W	0.0188435	Co-expression	Aceituno-Agosin-2012
YGR085C	YNL302C	0.0181665	Co-expression	Aceituno-Agosin-2012
YGR085C	YOL127W	0.01347	Co-expression	Aceituno-Agosin-2012
YGR085C	YOR293W	0.0184366	Co-expression	Aceituno-Agosin-2012
YGR085C	YPL143W	0.0136317	Co-expression	Aceituno-Agosin-2012
YGR085C	YPR102C	0.0160636	Co-expression	Aceituno-Agosin-2012
YGR148C	YBR189W	0.0170043	Co-expression	Aceituno-Agosin-2012
YGR148C	YCR031C	0.0146242	Co-expression	Aceituno-Agosin-2012
YGR148C	YDL075W	0.0136362	Co-expression	Aceituno-Agosin-2012
YGR148C	YDR064W	0.0133382	Co-expression	Aceituno-Agosin-2012
YGR148C	YDR382W	0.0167413	Co-expression	Aceituno-Agosin-2012
YGR148C	YER056C-A	0.0143726	Co-expression	Aceituno-Agosin-2012
YGR148C	YGL031C	0.0191013	Co-expression	Aceituno-Agosin-2012
YGR148C	YGL076C	0.0154938	Co-expression	Aceituno-Agosin-2012
YGR148C	YHL001W	0.0165104	Co-expression	Aceituno-Agosin-2012
YGR148C	YJL136C	0.0177182	Co-expression	Aceituno-Agosin-2012
YGR148C	YKR057W	0.0178525	Co-expression	Aceituno-Agosin-2012
YGR148C	YLR388W	0.0180086	Co-expression	Aceituno-Agosin-2012
YGR148C	YLR406C	0.0154734	Co-expression	Aceituno-Agosin-2012
YGR148C	YML073C	0.0137886	Co-expression	Aceituno-Agosin-2012
YGR148C	YMR142C	0.0163498	Co-expression	Aceituno-Agosin-2012
YGR148C	YNL069C	0.0164652	Co-expression	Aceituno-Agosin-2012
YGR155W	YER091C	0.0147695	Co-expression	Aceituno-Agosin-2012
YGR167W	YMR314W	0.0183344	Co-expression	Aceituno-Agosin-2012
YGR204W	YDL195W	0.013717	Co-expression	Aceituno-Agosin-2012
YGR204W	YHR019C	0.00742222	Co-expression	Aceituno-Agosin-2012
YGR204W	YOR063W	0.00843815	Co-expression	Aceituno-Agosin-2012
YGR240C	YBL076C	0.00893123	Co-expression	Aceituno-Agosin-2012
YGR240C	YBR127C	0.00940925	Co-expression	Aceituno-Agosin-2012
YGR240C	YKL157W	0.0114748	Co-expression	Aceituno-Agosin-2012
YGR240C	YMR205C	0.00749547	Co-expression	Aceituno-Agosin-2012
YHL001W	YBL092W	0.0148465	Co-expression	Aceituno-Agosin-2012
YHL001W	YBR191W	0.0190419	Co-expression	Aceituno-Agosin-2012
YHL001W	YDL075W	0.0175326	Co-expression	Aceituno-Agosin-2012
YHL001W	YLR029C	0.0141004	Co-expression	Aceituno-Agosin-2012
YHL001W	YMR142C	0.0184865	Co-expression	Aceituno-Agosin-2012
YHL001W	YNL069C	0.0180119	Co-expression	Aceituno-Agosin-2012
YHL001W	YOL121C	0.0173401	Co-expression	Aceituno-Agosin-2012
YHL001W	YOL127W	0.0118438	Co-expression	Aceituno-Agosin-2012
YHL015W	YBL092W	0.0124349	Co-expression	Aceituno-Agosin-2012
YHL015W	YBR189W	0.0157732	Co-expression	Aceituno-Agosin-2012
YHL015W	YBR191W	0.0164006	Co-expression	Aceituno-Agosin-2012
YHL015W	YDL075W	0.0128525	Co-expression	Aceituno-Agosin-2012
YHL015W	YDR064W	0.013151	Co-expression	Aceituno-Agosin-2012
YHL015W	YDR447C	0.0151891	Co-expression	Aceituno-Agosin-2012
YHL015W	YER056C-A	0.013736	Co-expression	Aceituno-Agosin-2012
YHL015W	YLR029C	0.0122806	Co-expression	Aceituno-Agosin-2012
YHL015W	YML024W	0.0158175	Co-expression	Aceituno-Agosin-2012
YHL015W	YML073C	0.013111	Co-expression	Aceituno-Agosin-2012
YHL015W	YMR142C	0.0140285	Co-expression	Aceituno-Agosin-2012
YHL015W	YNL069C	0.0144788	Co-expression	Aceituno-Agosin-2012
YHL015W	YOL121C	0.0145911	Co-expression	Aceituno-Agosin-2012
YHL015W	YOL127W	0.0106886	Co-expression	Aceituno-Agosin-2012
YHL015W	YOR096W	0.0142264	Co-expression	Aceituno-Agosin-2012
YHL015W	YPL143W	0.0112021	Co-expression	Aceituno-Agosin-2012
YHL033C	YOL040C	0.0124091	Co-expression	Aceituno-Agosin-2012
YHR010W	YBL092W	0.0117675	Co-expression	Aceituno-Agosin-2012
YHR010W	YDL075W	0.0106837	Co-expression	Aceituno-Agosin-2012
YHR010W	YDR447C	0.0138987	Co-expression	Aceituno-Agosin-2012
YHR010W	YLR029C	0.0118695	Co-expression	Aceituno-Agosin-2012
YHR010W	YML024W	0.0126628	Co-expression	Aceituno-Agosin-2012
YHR010W	YNL302C	0.0143543	Co-expression	Aceituno-Agosin-2012
YHR010W	YOL121C	0.0117781	Co-expression	Aceituno-Agosin-2012
YHR010W	YOL127W	0.0108312	Co-expression	Aceituno-Agosin-2012
YHR010W	YOR293W	0.0137804	Co-expression	Aceituno-Agosin-2012
YHR010W	YOR369C	0.0145996	Co-expression	Aceituno-Agosin-2012
YHR010W	YPL143W	0.0102504	Co-expression	Aceituno-Agosin-2012
YHR019C	YGL234W	0.00811415	Co-expression	Aceituno-Agosin-2012
YHR019C	YJL159W	0.00828535	Co-expression	Aceituno-Agosin-2012
YHR019C	YOR063W	0.00679793	Co-expression	Aceituno-Agosin-2012
YHR087W	YNR034W-A	0.0138505	Co-expression	Aceituno-Agosin-2012
YHR087W	YOR298C-A	0.0153733	Co-expression	Aceituno-Agosin-2012
YHR104W	YCL035C	0.0126274	Co-expression	Aceituno-Agosin-2012
YHR104W	YDL124W	0.0178228	Co-expression	Aceituno-Agosin-2012
YHR104W	YDR099W	0.014189	Co-expression	Aceituno-Agosin-2012
YHR104W	YHR087W	0.0131957	Co-expression	Aceituno-Agosin-2012
YHR104W	YML028W	0.0172574	Co-expression	Aceituno-Agosin-2012
YHR104W	YNL160W	0.0183378	Co-expression	Aceituno-Agosin-2012
YHR104W	YNR034W-A	0.0146544	Co-expression	Aceituno-Agosin-2012
YHR104W	YPR160W	0.0127065	Co-expression	Aceituno-Agosin-2012
YHR128W	YBR189W	0.0143799	Co-expression	Aceituno-Agosin-2012
YHR128W	YBR191W	0.016137	Co-expression	Aceituno-Agosin-2012
YHR128W	YCR031C	0.0146965	Co-expression	Aceituno-Agosin-2012
YHR128W	YDL082W	0.0106731	Co-expression	Aceituno-Agosin-2012
YHR128W	YGL076C	0.0150657	Co-expression	Aceituno-Agosin-2012
YHR128W	YJL177W	0.0161593	Co-expression	Aceituno-Agosin-2012
YHR128W	YKL180W	0.0159961	Co-expression	Aceituno-Agosin-2012
YHR128W	YLR061W	0.0155783	Co-expression	Aceituno-Agosin-2012
YHR128W	YNL069C	0.0162562	Co-expression	Aceituno-Agosin-2012
YHR128W	YNL096C	0.0132854	Co-expression	Aceituno-Agosin-2012
YHR179W	YBL076C	0.011951	Co-expression	Aceituno-Agosin-2012
YHR179W	YBR127C	0.0131551	Co-expression	Aceituno-Agosin-2012
YHR179W	YDL229W	0.0121016	Co-expression	Aceituno-Agosin-2012
YHR179W	YJL026W	0.0171531	Co-expression	Aceituno-Agosin-2012
YHR179W	YKL152C	0.0124478	Co-expression	Aceituno-Agosin-2012
YHR179W	YLR340W	0.0121622	Co-expression	Aceituno-Agosin-2012
YHR179W	YNL209W	0.0145474	Co-expression	Aceituno-Agosin-2012
YHR179W	YOR198C	0.0152229	Co-expression	Aceituno-Agosin-2012
YIL033C	YAL005C	0.0153174	Co-expression	Aceituno-Agosin-2012
YIL033C	YDL182W	0.0167302	Co-expression	Aceituno-Agosin-2012
YIL033C	YEL047C	0.0112741	Co-expression	Aceituno-Agosin-2012
YIL033C	YKL164C	0.0130527	Co-expression	Aceituno-Agosin-2012
YIL033C	YNL007C	0.0158713	Co-expression	Aceituno-Agosin-2012
YIL052C	YBL092W	0.0136872	Co-expression	Aceituno-Agosin-2012
YIL052C	YBR189W	0.0147418	Co-expression	Aceituno-Agosin-2012
YIL052C	YBR191W	0.0173513	Co-expression	Aceituno-Agosin-2012
YIL052C	YCR031C	0.0159686	Co-expression	Aceituno-Agosin-2012
YIL052C	YDL075W	0.0149724	Co-expression	Aceituno-Agosin-2012
YIL052C	YDR064W	0.0123498	Co-expression	Aceituno-Agosin-2012
YIL052C	YDR447C	0.0150413	Co-expression	Aceituno-Agosin-2012
YIL052C	YER056C-A	0.0129503	Co-expression	Aceituno-Agosin-2012
YIL052C	YHL001W	0.0160056	Co-expression	Aceituno-Agosin-2012
YIL052C	YHR010W	0.0111888	Co-expression	Aceituno-Agosin-2012
YIL052C	YJL136C	0.0146938	Co-expression	Aceituno-Agosin-2012
YIL052C	YLR333C	0.0152504	Co-expression	Aceituno-Agosin-2012
YIL052C	YLR441C	0.0107176	Co-expression	Aceituno-Agosin-2012
YIL052C	YML024W	0.0155007	Co-expression	Aceituno-Agosin-2012
YIL052C	YML073C	0.0136644	Co-expression	Aceituno-Agosin-2012
YIL052C	YMR142C	0.0141242	Co-expression	Aceituno-Agosin-2012
YIL052C	YNL069C	0.0172505	Co-expression	Aceituno-Agosin-2012
YIL052C	YOR096W	0.0124467	Co-expression	Aceituno-Agosin-2012
YIL052C	YPR102C	0.0127567	Co-expression	Aceituno-Agosin-2012
YIL125W	YBR039W	0.0187471	Co-expression	Aceituno-Agosin-2012
YIL133C	YPL131W	0.0164552	Co-expression	Aceituno-Agosin-2012
YJL026W	YNL209W	0.0138604	Co-expression	Aceituno-Agosin-2012
YJL026W	YOL040C	0.011068	Co-expression	Aceituno-Agosin-2012
YJL034W	YEL047C	0.00968704	Co-expression	Aceituno-Agosin-2012
YJL052W	YGR254W	0.0184628	Co-expression	Aceituno-Agosin-2012
YJL130C	YDL185W	0.0105242	Co-expression	Aceituno-Agosin-2012
YJL130C	YKL157W	0.0120758	Co-expression	Aceituno-Agosin-2012
YJL130C	YMR217W	0.00874287	Co-expression	Aceituno-Agosin-2012
YJL136C	YDL075W	0.015398	Co-expression	Aceituno-Agosin-2012
YJL136C	YDR064W	0.0139069	Co-expression	Aceituno-Agosin-2012
YJL136C	YOR096W	0.0136394	Co-expression	Aceituno-Agosin-2012
YJL159W	YOR063W	0.00911475	Co-expression	Aceituno-Agosin-2012
YJL172W	YKL157W	0.0168315	Co-expression	Aceituno-Agosin-2012
YJL177W	YBR189W	0.016242	Co-expression	Aceituno-Agosin-2012
YJL177W	YCR031C	0.0150651	Co-expression	Aceituno-Agosin-2012
YJL177W	YDL075W	0.0149144	Co-expression	Aceituno-Agosin-2012
YJL177W	YDR382W	0.0185331	Co-expression	Aceituno-Agosin-2012
YJL177W	YGL031C	0.0179104	Co-expression	Aceituno-Agosin-2012
YJL177W	YGL076C	0.0158951	Co-expression	Aceituno-Agosin-2012
YJL177W	YGR148C	0.016833	Co-expression	Aceituno-Agosin-2012
YJL177W	YHL001W	0.0168881	Co-expression	Aceituno-Agosin-2012
YJL177W	YIL052C	0.0142552	Co-expression	Aceituno-Agosin-2012
YJL177W	YKL180W	0.0156667	Co-expression	Aceituno-Agosin-2012
YJL177W	YLR406C	0.0161385	Co-expression	Aceituno-Agosin-2012
YJL177W	YMR142C	0.0146797	Co-expression	Aceituno-Agosin-2012
YJL177W	YNL069C	0.017123	Co-expression	Aceituno-Agosin-2012
YJL190C	YBL092W	0.0127993	Co-expression	Aceituno-Agosin-2012
YJL190C	YDR447C	0.0150342	Co-expression	Aceituno-Agosin-2012
YJL190C	YGL103W	0.0165908	Co-expression	Aceituno-Agosin-2012
YJL190C	YGR034W	0.0151858	Co-expression	Aceituno-Agosin-2012
YJL190C	YHR010W	0.0130569	Co-expression	Aceituno-Agosin-2012
YJL190C	YKL006W	0.0150137	Co-expression	Aceituno-Agosin-2012
YJL190C	YLR029C	0.0139758	Co-expression	Aceituno-Agosin-2012
YJL190C	YLR325C	0.0166544	Co-expression	Aceituno-Agosin-2012
YJL190C	YLR441C	0.0120031	Co-expression	Aceituno-Agosin-2012
YJL190C	YMR230W	0.0166952	Co-expression	Aceituno-Agosin-2012
YJL190C	YNL302C	0.0162568	Co-expression	Aceituno-Agosin-2012
YJL190C	YOL121C	0.0141826	Co-expression	Aceituno-Agosin-2012
YJL190C	YOL127W	0.0121997	Co-expression	Aceituno-Agosin-2012
YJL190C	YOR293W	0.0158956	Co-expression	Aceituno-Agosin-2012
YJL190C	YOR369C	0.0162494	Co-expression	Aceituno-Agosin-2012
YJL190C	YPL143W	0.0125154	Co-expression	Aceituno-Agosin-2012
YJL190C	YPR102C	0.0138611	Co-expression	Aceituno-Agosin-2012
YJL191W	YDR064W	0.0125047	Co-expression	Aceituno-Agosin-2012
YJL191W	YER056C-A	0.0130428	Co-expression	Aceituno-Agosin-2012
YJL191W	YFL034C-A	0.0148338	Co-expression	Aceituno-Agosin-2012
YJL191W	YGL030W	0.016833	Co-expression	Aceituno-Agosin-2012
YJL191W	YLR333C	0.0174039	Co-expression	Aceituno-Agosin-2012
YJL191W	YML024W	0.015905	Co-expression	Aceituno-Agosin-2012
YJL191W	YML063W	0.0104935	Co-expression	Aceituno-Agosin-2012
YJL191W	YNL067W	0.0185422	Co-expression	Aceituno-Agosin-2012
YJL191W	YOR096W	0.0129241	Co-expression	Aceituno-Agosin-2012
YJR104C	YBR039W	0.0140143	Co-expression	Aceituno-Agosin-2012
YJR104C	YGR254W	0.0128883	Co-expression	Aceituno-Agosin-2012
YJR104C	YOL109W	0.0141229	Co-expression	Aceituno-Agosin-2012
YJR105W	YAR015W	0.0152659	Co-expression	Aceituno-Agosin-2012
YJR105W	YLR359W	0.0163704	Co-expression	Aceituno-Agosin-2012
YJR105W	YMR120C	0.0180397	Co-expression	Aceituno-Agosin-2012
YKL006W	YBL092W	0.013596	Co-expression	Aceituno-Agosin-2012
YKL006W	YBR191W	0.0151967	Co-expression	Aceituno-Agosin-2012
YKL006W	YCR031C	0.0137353	Co-expression	Aceituno-Agosin-2012
YKL006W	YDL075W	0.0125688	Co-expression	Aceituno-Agosin-2012
YKL006W	YGL103W	0.016777	Co-expression	Aceituno-Agosin-2012
YKL006W	YGR034W	0.0147037	Co-expression	Aceituno-Agosin-2012
YKL006W	YHL001W	0.0165959	Co-expression	Aceituno-Agosin-2012
YKL006W	YHR010W	0.0128632	Co-expression	Aceituno-Agosin-2012
YKL006W	YLR029C	0.0144508	Co-expression	Aceituno-Agosin-2012
YKL006W	YLR441C	0.0119388	Co-expression	Aceituno-Agosin-2012
YKL006W	YNL302C	0.0167662	Co-expression	Aceituno-Agosin-2012
YKL006W	YOL121C	0.0145533	Co-expression	Aceituno-Agosin-2012
YKL006W	YOL127W	0.0121394	Co-expression	Aceituno-Agosin-2012
YKL006W	YOR293W	0.0155989	Co-expression	Aceituno-Agosin-2012
YKL006W	YOR369C	0.0172111	Co-expression	Aceituno-Agosin-2012
YKL006W	YPL143W	0.0118894	Co-expression	Aceituno-Agosin-2012
YKL006W	YPR102C	0.0140709	Co-expression	Aceituno-Agosin-2012
YKL035W	YDL168W	0.0152917	Co-expression	Aceituno-Agosin-2012
YKL035W	YFR053C	0.0155594	Co-expression	Aceituno-Agosin-2012
YKL035W	YGR254W	0.0166068	Co-expression	Aceituno-Agosin-2012
YKL035W	YNR001C	0.0112977	Co-expression	Aceituno-Agosin-2012
YKL035W	YPR160W	0.0138857	Co-expression	Aceituno-Agosin-2012
YKL056C	YHL015W	0.0158996	Co-expression	Aceituno-Agosin-2012
YKL056C	YJL136C	0.0194437	Co-expression	Aceituno-Agosin-2012
YKL056C	YLR333C	0.0198237	Co-expression	Aceituno-Agosin-2012
YKL056C	YLR367W	0.0182263	Co-expression	Aceituno-Agosin-2012
YKL056C	YOR096W	0.0149817	Co-expression	Aceituno-Agosin-2012
YKL067W	YBR085C-A	0.0121646	Co-expression	Aceituno-Agosin-2012
YKL067W	YDL168W	0.0105483	Co-expression	Aceituno-Agosin-2012
YKL067W	YNL009W	0.00927354	Co-expression	Aceituno-Agosin-2012
YKL067W	YNL160W	0.0114143	Co-expression	Aceituno-Agosin-2012
YKL067W	YNR034W-A	0.0106263	Co-expression	Aceituno-Agosin-2012
YKL085W	YDR148C	0.0147228	Co-expression	Aceituno-Agosin-2012
YKL085W	YGR254W	0.0172022	Co-expression	Aceituno-Agosin-2012
YKL085W	YLR259C	0.0158927	Co-expression	Aceituno-Agosin-2012
YKL103C	YGR204W	0.010701	Co-expression	Aceituno-Agosin-2012
YKL103C	YHR019C	0.00839891	Co-expression	Aceituno-Agosin-2012
YKL103C	YJL159W	0.0117754	Co-expression	Aceituno-Agosin-2012
YKL103C	YOR027W	0.00913192	Co-expression	Aceituno-Agosin-2012
YKL142W	YJL217W	0.0104854	Co-expression	Aceituno-Agosin-2012
YKL142W	YKL150W	0.0130821	Co-expression	Aceituno-Agosin-2012
YKL150W	YLR174W	0.0122474	Co-expression	Aceituno-Agosin-2012
YKL150W	YNL037C	0.0131611	Co-expression	Aceituno-Agosin-2012
YKL150W	YNR001C	0.0112573	Co-expression	Aceituno-Agosin-2012
YKL150W	YOR136W	0.0135962	Co-expression	Aceituno-Agosin-2012
YKL150W	YOR185C	0.014905	Co-expression	Aceituno-Agosin-2012
YKL152C	YLR340W	0.011832	Co-expression	Aceituno-Agosin-2012
YKL152C	YOL040C	0.00942173	Co-expression	Aceituno-Agosin-2012
YKL164C	YER177W	0.0111064	Co-expression	Aceituno-Agosin-2012
YKL164C	YHR174W	0.0144732	Co-expression	Aceituno-Agosin-2012
YKL164C	YLR044C	0.0143782	Co-expression	Aceituno-Agosin-2012
YKL210W	YIL133C	0.01578	Co-expression	Aceituno-Agosin-2012
YKL210W	YML056C	0.0135381	Co-expression	Aceituno-Agosin-2012
YKL216W	YDR023W	0.0155411	Co-expression	Aceituno-Agosin-2012
YKL216W	YER056C-A	0.015479	Co-expression	Aceituno-Agosin-2012
YKL216W	YHL015W	0.0165272	Co-expression	Aceituno-Agosin-2012
YKL216W	YJL191W	0.017403	Co-expression	Aceituno-Agosin-2012
YKL216W	YLR367W	0.0159633	Co-expression	Aceituno-Agosin-2012
YKL216W	YLR406C	0.0163244	Co-expression	Aceituno-Agosin-2012
YKL216W	YNL067W	0.0191553	Co-expression	Aceituno-Agosin-2012
YKL216W	YNL178W	0.0198153	Co-expression	Aceituno-Agosin-2012
YKL216W	YOR096W	0.0144563	Co-expression	Aceituno-Agosin-2012
YKL216W	YPR069C	0.0180445	Co-expression	Aceituno-Agosin-2012
YKR057W	YGL031C	0.0182346	Co-expression	Aceituno-Agosin-2012
YKR057W	YJL136C	0.0233654	Co-expression	Aceituno-Agosin-2012
YKR057W	YLR333C	0.0206237	Co-expression	Aceituno-Agosin-2012
YKR057W	YLR388W	0.0217074	Co-expression	Aceituno-Agosin-2012
YKR066C	YDL171C	0.0202033	Co-expression	Aceituno-Agosin-2012
YLL024C	YDL131W	0.0128938	Co-expression	Aceituno-Agosin-2012
YLL024C	YDR127W	0.0119511	Co-expression	Aceituno-Agosin-2012
YLL024C	YMR217W	0.0115524	Co-expression	Aceituno-Agosin-2012
YLL024C	YOL040C	0.011171	Co-expression	Aceituno-Agosin-2012
YLL024C	YOR063W	0.0111517	Co-expression	Aceituno-Agosin-2012
YLL039C	YJL217W	0.012044	Co-expression	Aceituno-Agosin-2012
YLL039C	YKL142W	0.0132701	Co-expression	Aceituno-Agosin-2012
YLL039C	YNR001C	0.0117685	Co-expression	Aceituno-Agosin-2012
YLL045C	YGL076C	0.0144896	Co-expression	Aceituno-Agosin-2012
YLL045C	YGR148C	0.0169653	Co-expression	Aceituno-Agosin-2012
YLL045C	YKR057W	0.0172597	Co-expression	Aceituno-Agosin-2012
YLL045C	YLR388W	0.0189567	Co-expression	Aceituno-Agosin-2012
YLR028C	YBR011C	0.00850926	Co-expression	Aceituno-Agosin-2012
YLR028C	YDL185W	0.0112575	Co-expression	Aceituno-Agosin-2012
YLR028C	YJL130C	0.0101819	Co-expression	Aceituno-Agosin-2012
YLR028C	YLR058C	0.0101354	Co-expression	Aceituno-Agosin-2012
YLR028C	YMR205C	0.00932529	Co-expression	Aceituno-Agosin-2012
YLR028C	YOR332W	0.00885843	Co-expression	Aceituno-Agosin-2012
YLR029C	YBL092W	0.0120008	Co-expression	Aceituno-Agosin-2012
YLR029C	YBR191W	0.0138178	Co-expression	Aceituno-Agosin-2012
YLR029C	YNL302C	0.0154596	Co-expression	Aceituno-Agosin-2012
YLR029C	YOL121C	0.0136989	Co-expression	Aceituno-Agosin-2012
YLR029C	YOL127W	0.0114759	Co-expression	Aceituno-Agosin-2012
YLR029C	YOR293W	0.0140792	Co-expression	Aceituno-Agosin-2012
YLR029C	YPL143W	0.0115822	Co-expression	Aceituno-Agosin-2012
YLR043C	YDL125C	0.0180007	Co-expression	Aceituno-Agosin-2012
YLR044C	YHR174W	0.0171391	Co-expression	Aceituno-Agosin-2012
YLR044C	YLR325C	0.0166322	Co-expression	Aceituno-Agosin-2012
YLR044C	YMR230W	0.0172568	Co-expression	Aceituno-Agosin-2012
YLR044C	YOR293W	0.0152485	Co-expression	Aceituno-Agosin-2012
YLR058C	YKL152C	0.00995186	Co-expression	Aceituno-Agosin-2012
YLR058C	YMR205C	0.00789919	Co-expression	Aceituno-Agosin-2012
YLR058C	YOL040C	0.00836187	Co-expression	Aceituno-Agosin-2012
YLR061W	YAL003W	0.0197321	Co-expression	Aceituno-Agosin-2012
YLR061W	YBL092W	0.0130043	Co-expression	Aceituno-Agosin-2012
YLR061W	YBR189W	0.0178989	Co-expression	Aceituno-Agosin-2012
YLR061W	YBR191W	0.0187885	Co-expression	Aceituno-Agosin-2012
YLR061W	YCR031C	0.0178418	Co-expression	Aceituno-Agosin-2012
YLR061W	YDL075W	0.0145403	Co-expression	Aceituno-Agosin-2012
YLR061W	YDL082W	0.0113622	Co-expression	Aceituno-Agosin-2012
YLR061W	YDR064W	0.0146322	Co-expression	Aceituno-Agosin-2012
YLR061W	YER056C-A	0.0164239	Co-expression	Aceituno-Agosin-2012
YLR061W	YFL034C-A	0.0151344	Co-expression	Aceituno-Agosin-2012
YLR061W	YGL031C	0.0170158	Co-expression	Aceituno-Agosin-2012
YLR061W	YGL076C	0.0175497	Co-expression	Aceituno-Agosin-2012
YLR061W	YGR148C	0.0190815	Co-expression	Aceituno-Agosin-2012
YLR061W	YIL052C	0.0169549	Co-expression	Aceituno-Agosin-2012
YLR061W	YJL177W	0.0180714	Co-expression	Aceituno-Agosin-2012
YLR061W	YLR388W	0.017579	Co-expression	Aceituno-Agosin-2012
YLR061W	YLR406C	0.0154662	Co-expression	Aceituno-Agosin-2012
YLR061W	YML073C	0.0168505	Co-expression	Aceituno-Agosin-2012
YLR061W	YMR142C	0.0170321	Co-expression	Aceituno-Agosin-2012
YLR061W	YNL069C	0.0194665	Co-expression	Aceituno-Agosin-2012
YLR061W	YPL079W	0.0153143	Co-expression	Aceituno-Agosin-2012
YLR075W	YBR189W	0.0131587	Co-expression	Aceituno-Agosin-2012
YLR075W	YBR191W	0.0140744	Co-expression	Aceituno-Agosin-2012
YLR075W	YER056C-A	0.0119524	Co-expression	Aceituno-Agosin-2012
YLR075W	YGL103W	0.0138217	Co-expression	Aceituno-Agosin-2012
YLR075W	YGL123W	0.0152147	Co-expression	Aceituno-Agosin-2012
YLR075W	YGR027C	0.0108891	Co-expression	Aceituno-Agosin-2012
YLR075W	YHL015W	0.014044	Co-expression	Aceituno-Agosin-2012
YLR075W	YKL006W	0.0121625	Co-expression	Aceituno-Agosin-2012
YLR075W	YLR029C	0.0121244	Co-expression	Aceituno-Agosin-2012
YLR075W	YLR441C	0.0107716	Co-expression	Aceituno-Agosin-2012
YLR075W	YML024W	0.0133924	Co-expression	Aceituno-Agosin-2012
YLR075W	YML063W	0.00976795	Co-expression	Aceituno-Agosin-2012
YLR075W	YML073C	0.0125098	Co-expression	Aceituno-Agosin-2012
YLR075W	YMR142C	0.0129314	Co-expression	Aceituno-Agosin-2012
YLR075W	YNL178W	0.0145066	Co-expression	Aceituno-Agosin-2012
YLR075W	YOL127W	0.0106759	Co-expression	Aceituno-Agosin-2012
YLR075W	YOR096W	0.0117701	Co-expression	Aceituno-Agosin-2012
YLR075W	YPL143W	0.0111063	Co-expression	Aceituno-Agosin-2012
YLR109W	YOL040C	0.0113972	Co-expression	Aceituno-Agosin-2012
YLR174W	YFR053C	0.0130651	Co-expression	Aceituno-Agosin-2012
YLR174W	YGR254W	0.0136137	Co-expression	Aceituno-Agosin-2012
YLR174W	YKL035W	0.0134934	Co-expression	Aceituno-Agosin-2012
YLR174W	YNL037C	0.0114501	Co-expression	Aceituno-Agosin-2012
YLR174W	YNR001C	0.0100464	Co-expression	Aceituno-Agosin-2012
YLR174W	YOR136W	0.0120736	Co-expression	Aceituno-Agosin-2012
YLR174W	YOR374W	0.0132088	Co-expression	Aceituno-Agosin-2012
YLR259C	YDL229W	0.0116283	Co-expression	Aceituno-Agosin-2012
YLR259C	YFL018C	0.0142592	Co-expression	Aceituno-Agosin-2012
YLR259C	YKR066C	0.0157724	Co-expression	Aceituno-Agosin-2012
YLR259C	YLR109W	0.0164446	Co-expression	Aceituno-Agosin-2012
YLR293C	YHL033C	0.0128292	Co-expression	Aceituno-Agosin-2012
YLR293C	YLR448W	0.0100659	Co-expression	Aceituno-Agosin-2012
YLR293C	YMR217W	0.00835115	Co-expression	Aceituno-Agosin-2012
YLR293C	YOL040C	0.00812632	Co-expression	Aceituno-Agosin-2012
YLR325C	YBL092W	0.0142843	Co-expression	Aceituno-Agosin-2012
YLR325C	YDR447C	0.0169674	Co-expression	Aceituno-Agosin-2012
YLR325C	YGL103W	0.0167669	Co-expression	Aceituno-Agosin-2012
YLR325C	YGR034W	0.0160873	Co-expression	Aceituno-Agosin-2012
YLR325C	YHR010W	0.0147671	Co-expression	Aceituno-Agosin-2012
YLR325C	YKL006W	0.0157956	Co-expression	Aceituno-Agosin-2012
YLR325C	YLR029C	0.0144019	Co-expression	Aceituno-Agosin-2012
YLR325C	YLR441C	0.012824	Co-expression	Aceituno-Agosin-2012
YLR325C	YMR230W	0.0191134	Co-expression	Aceituno-Agosin-2012
YLR325C	YNL302C	0.0172712	Co-expression	Aceituno-Agosin-2012
YLR325C	YOL127W	0.0129945	Co-expression	Aceituno-Agosin-2012
YLR325C	YOR293W	0.0182241	Co-expression	Aceituno-Agosin-2012
YLR325C	YOR369C	0.017861	Co-expression	Aceituno-Agosin-2012
YLR325C	YPL143W	0.0130684	Co-expression	Aceituno-Agosin-2012
YLR325C	YPR102C	0.0156384	Co-expression	Aceituno-Agosin-2012
YLR333C	YDL075W	0.0145563	Co-expression	Aceituno-Agosin-2012
YLR333C	YDR064W	0.0158347	Co-expression	Aceituno-Agosin-2012
YLR333C	YER056C-A	0.0150077	Co-expression	Aceituno-Agosin-2012
YLR333C	YHL015W	0.0149914	Co-expression	Aceituno-Agosin-2012
YLR333C	YJL136C	0.0215996	Co-expression	Aceituno-Agosin-2012
YLR333C	YML024W	0.0185812	Co-expression	Aceituno-Agosin-2012
YLR333C	YOR096W	0.016419	Co-expression	Aceituno-Agosin-2012
YLR335W	YGR204W	0.00895412	Co-expression	Aceituno-Agosin-2012
YLR344W	YBL092W	0.0119685	Co-expression	Aceituno-Agosin-2012
YLR344W	YBR191W	0.0133843	Co-expression	Aceituno-Agosin-2012
YLR344W	YCR031C	0.011983	Co-expression	Aceituno-Agosin-2012
YLR344W	YDL075W	0.0109029	Co-expression	Aceituno-Agosin-2012
YLR344W	YDL082W	0.00995468	Co-expression	Aceituno-Agosin-2012
YLR344W	YDR447C	0.0130275	Co-expression	Aceituno-Agosin-2012
YLR344W	YFL034C-A	0.0114226	Co-expression	Aceituno-Agosin-2012
YLR344W	YGL103W	0.0119172	Co-expression	Aceituno-Agosin-2012
YLR344W	YGR027C	0.0101138	Co-expression	Aceituno-Agosin-2012
YLR344W	YGR034W	0.0126648	Co-expression	Aceituno-Agosin-2012
YLR344W	YHL001W	0.0122864	Co-expression	Aceituno-Agosin-2012
YLR344W	YHR010W	0.0107759	Co-expression	Aceituno-Agosin-2012
YLR344W	YIL052C	0.0113008	Co-expression	Aceituno-Agosin-2012
YLR344W	YJL190C	0.0122703	Co-expression	Aceituno-Agosin-2012
YLR344W	YKL006W	0.0122104	Co-expression	Aceituno-Agosin-2012
YLR344W	YLR029C	0.0109882	Co-expression	Aceituno-Agosin-2012
YLR344W	YLR325C	0.0136238	Co-expression	Aceituno-Agosin-2012
YLR344W	YLR441C	0.0103491	Co-expression	Aceituno-Agosin-2012
YLR344W	YML024W	0.0124	Co-expression	Aceituno-Agosin-2012
YLR344W	YML063W	0.0090982	Co-expression	Aceituno-Agosin-2012
YLR344W	YML073C	0.0115638	Co-expression	Aceituno-Agosin-2012
YLR344W	YMR230W	0.013978	Co-expression	Aceituno-Agosin-2012
YLR344W	YNL302C	0.0131897	Co-expression	Aceituno-Agosin-2012
YLR344W	YOL121C	0.0122136	Co-expression	Aceituno-Agosin-2012
YLR344W	YOL127W	0.00936138	Co-expression	Aceituno-Agosin-2012
YLR344W	YOR293W	0.0130948	Co-expression	Aceituno-Agosin-2012
YLR344W	YPL143W	0.009696	Co-expression	Aceituno-Agosin-2012
YLR344W	YPR102C	0.011463	Co-expression	Aceituno-Agosin-2012
YLR367W	YGL031C	0.0167271	Co-expression	Aceituno-Agosin-2012
YLR367W	YGR148C	0.0148014	Co-expression	Aceituno-Agosin-2012
YLR367W	YJL136C	0.016989	Co-expression	Aceituno-Agosin-2012
YLR367W	YKR057W	0.0174189	Co-expression	Aceituno-Agosin-2012
YLR367W	YLR333C	0.016207	Co-expression	Aceituno-Agosin-2012
YLR367W	YLR406C	0.0147928	Co-expression	Aceituno-Agosin-2012
YLR367W	YMR142C	0.0140437	Co-expression	Aceituno-Agosin-2012
YLR367W	YNL067W	0.0162236	Co-expression	Aceituno-Agosin-2012
YLR367W	YOL039W	0.0154412	Co-expression	Aceituno-Agosin-2012
YLR388W	YDR064W	0.0146841	Co-expression	Aceituno-Agosin-2012
YLR388W	YER056C-A	0.0140459	Co-expression	Aceituno-Agosin-2012
YLR388W	YJL136C	0.0207393	Co-expression	Aceituno-Agosin-2012
YLR388W	YJR123W	0.0180906	Co-expression	Aceituno-Agosin-2012
YLR388W	YLR333C	0.0203122	Co-expression	Aceituno-Agosin-2012
YLR406C	YBR189W	0.0166683	Co-expression	Aceituno-Agosin-2012
YLR406C	YBR191W	0.016741	Co-expression	Aceituno-Agosin-2012
YLR406C	YCR031C	0.0144418	Co-expression	Aceituno-Agosin-2012
YLR406C	YDL075W	0.0154322	Co-expression	Aceituno-Agosin-2012
YLR406C	YDR382W	0.0168473	Co-expression	Aceituno-Agosin-2012
YLR406C	YER056C-A	0.0133649	Co-expression	Aceituno-Agosin-2012
YLR406C	YGL076C	0.0141041	Co-expression	Aceituno-Agosin-2012
YLR406C	YHL001W	0.0180979	Co-expression	Aceituno-Agosin-2012
YLR406C	YHL015W	0.0140874	Co-expression	Aceituno-Agosin-2012
YLR406C	YJL136C	0.0164482	Co-expression	Aceituno-Agosin-2012
YLR406C	YLR441C	0.0116406	Co-expression	Aceituno-Agosin-2012
YLR406C	YML073C	0.013461	Co-expression	Aceituno-Agosin-2012
YLR406C	YMR142C	0.0154819	Co-expression	Aceituno-Agosin-2012
YLR406C	YOL121C	0.0164787	Co-expression	Aceituno-Agosin-2012
YLR441C	YBL092W	0.0111802	Co-expression	Aceituno-Agosin-2012
YLR441C	YBR189W	0.0117161	Co-expression	Aceituno-Agosin-2012
YLR441C	YBR191W	0.0135075	Co-expression	Aceituno-Agosin-2012
YLR441C	YCR031C	0.0117107	Co-expression	Aceituno-Agosin-2012
YLR441C	YDL075W	0.0110721	Co-expression	Aceituno-Agosin-2012
YLR441C	YDR447C	0.0128838	Co-expression	Aceituno-Agosin-2012
YLR441C	YGL103W	0.0125079	Co-expression	Aceituno-Agosin-2012
YLR441C	YGR034W	0.0115735	Co-expression	Aceituno-Agosin-2012
YLR441C	YHL001W	0.012941	Co-expression	Aceituno-Agosin-2012
YLR441C	YHL015W	0.0119326	Co-expression	Aceituno-Agosin-2012
YLR441C	YHR010W	0.010543	Co-expression	Aceituno-Agosin-2012
YLR441C	YLR029C	0.0113901	Co-expression	Aceituno-Agosin-2012
YLR441C	YML024W	0.0123263	Co-expression	Aceituno-Agosin-2012
YLR441C	YML073C	0.0112555	Co-expression	Aceituno-Agosin-2012
YLR441C	YMR142C	0.0112241	Co-expression	Aceituno-Agosin-2012
YLR441C	YNL069C	0.011754	Co-expression	Aceituno-Agosin-2012
YLR441C	YNL302C	0.0132743	Co-expression	Aceituno-Agosin-2012
YLR441C	YOL121C	0.0130507	Co-expression	Aceituno-Agosin-2012
YLR441C	YOL127W	0.00990198	Co-expression	Aceituno-Agosin-2012
YLR441C	YOR096W	0.0107804	Co-expression	Aceituno-Agosin-2012
YLR441C	YOR293W	0.0122681	Co-expression	Aceituno-Agosin-2012
YLR441C	YOR369C	0.0134534	Co-expression	Aceituno-Agosin-2012
YLR441C	YPL143W	0.00997069	Co-expression	Aceituno-Agosin-2012
YLR441C	YPR102C	0.011449	Co-expression	Aceituno-Agosin-2012
YLR448W	YHL033C	0.0183716	Co-expression	Aceituno-Agosin-2012
YML024W	YBR191W	0.0177452	Co-expression	Aceituno-Agosin-2012
YML024W	YER056C-A	0.0153254	Co-expression	Aceituno-Agosin-2012
YML024W	YOR096W	0.0165959	Co-expression	Aceituno-Agosin-2012
YML056C	YAR015W	0.0122182	Co-expression	Aceituno-Agosin-2012
YML056C	YHL033C	0.0152433	Co-expression	Aceituno-Agosin-2012
YML056C	YIL133C	0.0122311	Co-expression	Aceituno-Agosin-2012
YML056C	YKL180W	0.0128112	Co-expression	Aceituno-Agosin-2012
YML056C	YLR448W	0.0120048	Co-expression	Aceituno-Agosin-2012
YML056C	YMR217W	0.00908309	Co-expression	Aceituno-Agosin-2012
YML063W	YBL092W	0.0102292	Co-expression	Aceituno-Agosin-2012
YML063W	YBR189W	0.011252	Co-expression	Aceituno-Agosin-2012
YML063W	YBR191W	0.013256	Co-expression	Aceituno-Agosin-2012
YML063W	YCR031C	0.0121915	Co-expression	Aceituno-Agosin-2012
YML063W	YDL075W	0.0100366	Co-expression	Aceituno-Agosin-2012
YML063W	YDR064W	0.00985969	Co-expression	Aceituno-Agosin-2012
YML063W	YDR447C	0.0131903	Co-expression	Aceituno-Agosin-2012
YML063W	YER056C-A	0.0103579	Co-expression	Aceituno-Agosin-2012
YML063W	YGR034W	0.0104207	Co-expression	Aceituno-Agosin-2012
YML063W	YHL015W	0.0109779	Co-expression	Aceituno-Agosin-2012
YML063W	YHR010W	0.00938353	Co-expression	Aceituno-Agosin-2012
YML063W	YIL052C	0.011031	Co-expression	Aceituno-Agosin-2012
YML063W	YJL190C	0.0102975	Co-expression	Aceituno-Agosin-2012
YML063W	YKL006W	0.0102124	Co-expression	Aceituno-Agosin-2012
YML063W	YLR029C	0.00975532	Co-expression	Aceituno-Agosin-2012
YML063W	YLR325C	0.0105803	Co-expression	Aceituno-Agosin-2012
YML063W	YLR441C	0.00929496	Co-expression	Aceituno-Agosin-2012
YML063W	YML024W	0.0128461	Co-expression	Aceituno-Agosin-2012
YML063W	YML073C	0.0108285	Co-expression	Aceituno-Agosin-2012
YML063W	YMR142C	0.0102781	Co-expression	Aceituno-Agosin-2012
YML063W	YNL069C	0.0126273	Co-expression	Aceituno-Agosin-2012
YML063W	YNL302C	0.0125956	Co-expression	Aceituno-Agosin-2012
YML063W	YOL121C	0.0108242	Co-expression	Aceituno-Agosin-2012
YML063W	YOL127W	0.00896079	Co-expression	Aceituno-Agosin-2012
YML063W	YOR096W	0.0106122	Co-expression	Aceituno-Agosin-2012
YML063W	YOR369C	0.0112153	Co-expression	Aceituno-Agosin-2012
YML063W	YPL143W	0.00866379	Co-expression	Aceituno-Agosin-2012
YML063W	YPR102C	0.0104793	Co-expression	Aceituno-Agosin-2012
YML073C	YBL092W	0.0133463	Co-expression	Aceituno-Agosin-2012
YML073C	YBR191W	0.017215	Co-expression	Aceituno-Agosin-2012
YML073C	YDR064W	0.0125109	Co-expression	Aceituno-Agosin-2012
YML073C	YER056C-A	0.0144731	Co-expression	Aceituno-Agosin-2012
YML073C	YHL001W	0.015751	Co-expression	Aceituno-Agosin-2012
YML073C	YML024W	0.0149809	Co-expression	Aceituno-Agosin-2012
YML073C	YMR142C	0.0153468	Co-expression	Aceituno-Agosin-2012
YML073C	YNL069C	0.0162779	Co-expression	Aceituno-Agosin-2012
YML073C	YOR096W	0.012433	Co-expression	Aceituno-Agosin-2012
YMR072W	YBR196C	0.0155979	Co-expression	Aceituno-Agosin-2012
YMR083W	YBR039W	0.0136823	Co-expression	Aceituno-Agosin-2012
YMR105C	YDL110C	0.0147473	Co-expression	Aceituno-Agosin-2012
YMR105C	YDL124W	0.0173506	Co-expression	Aceituno-Agosin-2012
YMR105C	YDL168W	0.0151244	Co-expression	Aceituno-Agosin-2012
YMR105C	YDR513W	0.0125768	Co-expression	Aceituno-Agosin-2012
YMR105C	YEL011W	0.0156997	Co-expression	Aceituno-Agosin-2012
YMR105C	YGR019W	0.0172002	Co-expression	Aceituno-Agosin-2012
YMR105C	YHR087W	0.012358	Co-expression	Aceituno-Agosin-2012
YMR105C	YHR104W	0.0149204	Co-expression	Aceituno-Agosin-2012
YMR105C	YNR034W-A	0.0152789	Co-expression	Aceituno-Agosin-2012
YMR105C	YPR160W	0.0148489	Co-expression	Aceituno-Agosin-2012
YMR116C	YNL178W	0.0176996	Co-expression	Aceituno-Agosin-2012
YMR120C	YDR012W	0.0179651	Co-expression	Aceituno-Agosin-2012
YMR120C	YLR359W	0.0166853	Co-expression	Aceituno-Agosin-2012
YMR120C	YPL131W	0.0175271	Co-expression	Aceituno-Agosin-2012
YMR142C	YBR191W	0.0180486	Co-expression	Aceituno-Agosin-2012
YMR142C	YDL075W	0.0141301	Co-expression	Aceituno-Agosin-2012
YMR142C	YER056C-A	0.0140613	Co-expression	Aceituno-Agosin-2012
YMR142C	YOL121C	0.0141489	Co-expression	Aceituno-Agosin-2012
YMR142C	YOR096W	0.0122913	Co-expression	Aceituno-Agosin-2012
YMR186W	YBR031W	0.0120877	Co-expression	Aceituno-Agosin-2012
YMR186W	YBR127C	0.0109346	Co-expression	Aceituno-Agosin-2012
YMR186W	YDL229W	0.0111487	Co-expression	Aceituno-Agosin-2012
YMR186W	YFL018C	0.0144807	Co-expression	Aceituno-Agosin-2012
YMR186W	YGR240C	0.00916713	Co-expression	Aceituno-Agosin-2012
YMR186W	YKL210W	0.0139447	Co-expression	Aceituno-Agosin-2012
YMR186W	YLR259C	0.0138054	Co-expression	Aceituno-Agosin-2012
YMR186W	YLR340W	0.0108563	Co-expression	Aceituno-Agosin-2012
YMR186W	YOR230W	0.0139344	Co-expression	Aceituno-Agosin-2012
YMR205C	YKL152C	0.00902838	Co-expression	Aceituno-Agosin-2012
YMR205C	YNL209W	0.00904101	Co-expression	Aceituno-Agosin-2012
YMR217W	YHL033C	0.0124463	Co-expression	Aceituno-Agosin-2012
YMR217W	YOL040C	0.00826997	Co-expression	Aceituno-Agosin-2012
YMR230W	YBL092W	0.0143353	Co-expression	Aceituno-Agosin-2012
YMR230W	YGL103W	0.016894	Co-expression	Aceituno-Agosin-2012
YMR230W	YGR034W	0.0171695	Co-expression	Aceituno-Agosin-2012
YMR230W	YHL001W	0.0172004	Co-expression	Aceituno-Agosin-2012
YMR230W	YHR010W	0.0143846	Co-expression	Aceituno-Agosin-2012
YMR230W	YKL006W	0.0169013	Co-expression	Aceituno-Agosin-2012
YMR230W	YLR029C	0.0148192	Co-expression	Aceituno-Agosin-2012
YMR230W	YLR441C	0.0131061	Co-expression	Aceituno-Agosin-2012
YMR230W	YNL302C	0.0169133	Co-expression	Aceituno-Agosin-2012
YMR230W	YOL121C	0.0156368	Co-expression	Aceituno-Agosin-2012
YMR230W	YOL127W	0.0125993	Co-expression	Aceituno-Agosin-2012
YMR230W	YOR293W	0.0186531	Co-expression	Aceituno-Agosin-2012
YMR230W	YOR369C	0.0190222	Co-expression	Aceituno-Agosin-2012
YMR230W	YPL143W	0.0120833	Co-expression	Aceituno-Agosin-2012
YMR230W	YPR102C	0.0155134	Co-expression	Aceituno-Agosin-2012
YNL007C	YHR174W	0.0171314	Co-expression	Aceituno-Agosin-2012
YNL007C	YKL164C	0.013893	Co-expression	Aceituno-Agosin-2012
YNL009W	YML131W	0.011771	Co-expression	Aceituno-Agosin-2012
YNL009W	YOR362C	0.0114246	Co-expression	Aceituno-Agosin-2012
YNL016W	YBR127C	0.0124295	Co-expression	Aceituno-Agosin-2012
YNL016W	YER025W	0.0171443	Co-expression	Aceituno-Agosin-2012
YNL016W	YHR179W	0.0156593	Co-expression	Aceituno-Agosin-2012
YNL016W	YPL262W	0.0166729	Co-expression	Aceituno-Agosin-2012
YNL037C	YGR254W	0.0140629	Co-expression	Aceituno-Agosin-2012
YNL037C	YJR104C	0.0111876	Co-expression	Aceituno-Agosin-2012
YNL064C	YER177W	0.00842274	Co-expression	Aceituno-Agosin-2012
YNL064C	YGL148W	0.00747257	Co-expression	Aceituno-Agosin-2012
YNL064C	YKL164C	0.00930316	Co-expression	Aceituno-Agosin-2012
YNL064C	YLR293C	0.00756375	Co-expression	Aceituno-Agosin-2012
YNL067W	YDR064W	0.0155655	Co-expression	Aceituno-Agosin-2012
YNL067W	YER056C-A	0.0154327	Co-expression	Aceituno-Agosin-2012
YNL067W	YHL015W	0.0158733	Co-expression	Aceituno-Agosin-2012
YNL067W	YLR333C	0.019567	Co-expression	Aceituno-Agosin-2012
YNL067W	YLR406C	0.0162045	Co-expression	Aceituno-Agosin-2012
YNL067W	YML063W	0.0117307	Co-expression	Aceituno-Agosin-2012
YNL067W	YOR096W	0.0155251	Co-expression	Aceituno-Agosin-2012
YNL069C	YBL092W	0.0142287	Co-expression	Aceituno-Agosin-2012
YNL069C	YBR191W	0.0205498	Co-expression	Aceituno-Agosin-2012
YNL069C	YDL075W	0.0159939	Co-expression	Aceituno-Agosin-2012
YNL069C	YER056C-A	0.0152504	Co-expression	Aceituno-Agosin-2012
YNL069C	YMR142C	0.0173876	Co-expression	Aceituno-Agosin-2012
YNL069C	YOR096W	0.0138226	Co-expression	Aceituno-Agosin-2012
YNL071W	YBR011C	0.00853026	Co-expression	Aceituno-Agosin-2012
YNL071W	YDL182W	0.0131407	Co-expression	Aceituno-Agosin-2012
YNL071W	YGL148W	0.00931151	Co-expression	Aceituno-Agosin-2012
YNL071W	YGR180C	0.0122773	Co-expression	Aceituno-Agosin-2012
YNL071W	YLR109W	0.0137413	Co-expression	Aceituno-Agosin-2012
YNL096C	YBL092W	0.0124327	Co-expression	Aceituno-Agosin-2012
YNL096C	YCR031C	0.0137806	Co-expression	Aceituno-Agosin-2012
YNL096C	YDL082W	0.01198	Co-expression	Aceituno-Agosin-2012
YNL096C	YDR471W	0.0115652	Co-expression	Aceituno-Agosin-2012
YNL096C	YFL034C-A	0.0126363	Co-expression	Aceituno-Agosin-2012
YNL096C	YGR027C	0.0111564	Co-expression	Aceituno-Agosin-2012
YNL096C	YGR034W	0.0133171	Co-expression	Aceituno-Agosin-2012
YNL096C	YKL006W	0.0127634	Co-expression	Aceituno-Agosin-2012
YNL096C	YKL180W	0.0144842	Co-expression	Aceituno-Agosin-2012
YNL096C	YLR061W	0.0139783	Co-expression	Aceituno-Agosin-2012
YNL096C	YLR344W	0.0120527	Co-expression	Aceituno-Agosin-2012
YNL096C	YLR441C	0.0104249	Co-expression	Aceituno-Agosin-2012
YNL096C	YML073C	0.0142803	Co-expression	Aceituno-Agosin-2012
YNL096C	YNL069C	0.0141806	Co-expression	Aceituno-Agosin-2012
YNL096C	YOR234C	0.0115437	Co-expression	Aceituno-Agosin-2012
YNL160W	YHR087W	0.0135565	Co-expression	Aceituno-Agosin-2012
YNL160W	YML028W	0.0174896	Co-expression	Aceituno-Agosin-2012
YNL160W	YNR034W-A	0.015793	Co-expression	Aceituno-Agosin-2012
YNL178W	YGL030W	0.0193043	Co-expression	Aceituno-Agosin-2012
YNL178W	YGL123W	0.0195869	Co-expression	Aceituno-Agosin-2012
YNL178W	YHL015W	0.0157273	Co-expression	Aceituno-Agosin-2012
YNL178W	YPL143W	0.0136859	Co-expression	Aceituno-Agosin-2012
YNL209W	YKL152C	0.0120015	Co-expression	Aceituno-Agosin-2012
YNL209W	YLR340W	0.0115653	Co-expression	Aceituno-Agosin-2012
YNL241C	YHR137W	0.0180854	Co-expression	Aceituno-Agosin-2012
YNL281W	YGL103W	0.0163051	Co-expression	Aceituno-Agosin-2012
YNL281W	YHR010W	0.0131929	Co-expression	Aceituno-Agosin-2012
YNL281W	YKL006W	0.0157934	Co-expression	Aceituno-Agosin-2012
YNL281W	YLR029C	0.0144639	Co-expression	Aceituno-Agosin-2012
YNL281W	YLR075W	0.0133724	Co-expression	Aceituno-Agosin-2012
YNL281W	YLR325C	0.0158765	Co-expression	Aceituno-Agosin-2012
YNL281W	YLR441C	0.0118092	Co-expression	Aceituno-Agosin-2012
YNL281W	YMR230W	0.0164779	Co-expression	Aceituno-Agosin-2012
YNL281W	YOL127W	0.0136798	Co-expression	Aceituno-Agosin-2012
YNL281W	YOR234C	0.0130866	Co-expression	Aceituno-Agosin-2012
YNL281W	YOR293W	0.0155366	Co-expression	Aceituno-Agosin-2012
YNL281W	YOR369C	0.0177042	Co-expression	Aceituno-Agosin-2012
YNL281W	YPL143W	0.0123001	Co-expression	Aceituno-Agosin-2012
YNL302C	YBR191W	0.0173262	Co-expression	Aceituno-Agosin-2012
YNL302C	YOL121C	0.0157884	Co-expression	Aceituno-Agosin-2012
YNR001C	YGR254W	0.0113306	Co-expression	Aceituno-Agosin-2012
YNR001C	YJL217W	0.00875213	Co-expression	Aceituno-Agosin-2012
YNR001C	YJR104C	0.00947285	Co-expression	Aceituno-Agosin-2012
YNR001C	YNL037C	0.010148	Co-expression	Aceituno-Agosin-2012
YOL039W	YGL031C	0.0151948	Co-expression	Aceituno-Agosin-2012
YOL039W	YGR148C	0.0164339	Co-expression	Aceituno-Agosin-2012
YOL039W	YJL136C	0.0171645	Co-expression	Aceituno-Agosin-2012
YOL039W	YKR057W	0.0178233	Co-expression	Aceituno-Agosin-2012
YOL039W	YLR388W	0.0171841	Co-expression	Aceituno-Agosin-2012
YOL121C	YDL075W	0.0145669	Co-expression	Aceituno-Agosin-2012
YOL127W	YBL092W	0.0106007	Co-expression	Aceituno-Agosin-2012
YOL127W	YNL302C	0.013487	Co-expression	Aceituno-Agosin-2012
YOL127W	YOR293W	0.0122949	Co-expression	Aceituno-Agosin-2012
YOL127W	YPL143W	0.00993172	Co-expression	Aceituno-Agosin-2012
YOL151W	YER062C	0.0185324	Co-expression	Aceituno-Agosin-2012
YOL151W	YML028W	0.0169032	Co-expression	Aceituno-Agosin-2012
YOL151W	YOR362C	0.0146828	Co-expression	Aceituno-Agosin-2012
YOR096W	YBR191W	0.0149375	Co-expression	Aceituno-Agosin-2012
YOR096W	YDL075W	0.0119072	Co-expression	Aceituno-Agosin-2012
YOR096W	YER056C-A	0.013425	Co-expression	Aceituno-Agosin-2012
YOR136W	YGR254W	0.0148573	Co-expression	Aceituno-Agosin-2012
YOR136W	YNL037C	0.0135725	Co-expression	Aceituno-Agosin-2012
YOR136W	YNR001C	0.0103367	Co-expression	Aceituno-Agosin-2012
YOR136W	YPR160W	0.0118348	Co-expression	Aceituno-Agosin-2012
YOR142W	YER091C	0.0117092	Co-expression	Aceituno-Agosin-2012
YOR142W	YGR155W	0.0106534	Co-expression	Aceituno-Agosin-2012
YOR142W	YGR254W	0.0121168	Co-expression	Aceituno-Agosin-2012
YOR168W	YGL202W	0.0141982	Co-expression	Aceituno-Agosin-2012
YOR168W	YGL234W	0.0146583	Co-expression	Aceituno-Agosin-2012
YOR168W	YLR293C	0.0115774	Co-expression	Aceituno-Agosin-2012
YOR168W	YMR217W	0.0116582	Co-expression	Aceituno-Agosin-2012
YOR185C	YGR254W	0.0157129	Co-expression	Aceituno-Agosin-2012
YOR185C	YJR104C	0.0122855	Co-expression	Aceituno-Agosin-2012
YOR185C	YNL037C	0.0134061	Co-expression	Aceituno-Agosin-2012
YOR185C	YOR136W	0.0141526	Co-expression	Aceituno-Agosin-2012
YOR198C	YJL026W	0.0157836	Co-expression	Aceituno-Agosin-2012
YOR230W	YDL171C	0.0195272	Co-expression	Aceituno-Agosin-2012
YOR230W	YFL018C	0.0151114	Co-expression	Aceituno-Agosin-2012
YOR230W	YKR066C	0.0192954	Co-expression	Aceituno-Agosin-2012
YOR234C	YBL092W	0.01148	Co-expression	Aceituno-Agosin-2012
YOR234C	YCR031C	0.0116961	Co-expression	Aceituno-Agosin-2012
YOR234C	YDL075W	0.0108547	Co-expression	Aceituno-Agosin-2012
YOR234C	YDL082W	0.0100685	Co-expression	Aceituno-Agosin-2012
YOR234C	YDR447C	0.0136423	Co-expression	Aceituno-Agosin-2012
YOR234C	YFL034C-A	0.0107024	Co-expression	Aceituno-Agosin-2012
YOR234C	YGL103W	0.0126021	Co-expression	Aceituno-Agosin-2012
YOR234C	YGL147C	0.0125402	Co-expression	Aceituno-Agosin-2012
YOR234C	YGR027C	0.0102719	Co-expression	Aceituno-Agosin-2012
YOR234C	YGR034W	0.0133956	Co-expression	Aceituno-Agosin-2012
YOR234C	YGR085C	0.0152314	Co-expression	Aceituno-Agosin-2012
YOR234C	YHL001W	0.0124108	Co-expression	Aceituno-Agosin-2012
YOR234C	YHR010W	0.0113802	Co-expression	Aceituno-Agosin-2012
YOR234C	YIL052C	0.0113159	Co-expression	Aceituno-Agosin-2012
YOR234C	YJL190C	0.0129424	Co-expression	Aceituno-Agosin-2012
YOR234C	YKL006W	0.0125382	Co-expression	Aceituno-Agosin-2012
YOR234C	YLR029C	0.0114791	Co-expression	Aceituno-Agosin-2012
YOR234C	YLR325C	0.0141421	Co-expression	Aceituno-Agosin-2012
YOR234C	YLR344W	0.0109785	Co-expression	Aceituno-Agosin-2012
YOR234C	YLR441C	0.0105371	Co-expression	Aceituno-Agosin-2012
YOR234C	YML024W	0.0122132	Co-expression	Aceituno-Agosin-2012
YOR234C	YML063W	0.00934229	Co-expression	Aceituno-Agosin-2012
YOR234C	YML073C	0.0111382	Co-expression	Aceituno-Agosin-2012
YOR234C	YMR230W	0.0144688	Co-expression	Aceituno-Agosin-2012
YOR234C	YNL302C	0.0138909	Co-expression	Aceituno-Agosin-2012
YOR234C	YOL121C	0.0120149	Co-expression	Aceituno-Agosin-2012
YOR234C	YOL127W	0.0104991	Co-expression	Aceituno-Agosin-2012
YOR234C	YOR293W	0.0137169	Co-expression	Aceituno-Agosin-2012
YOR234C	YOR369C	0.013735	Co-expression	Aceituno-Agosin-2012
YOR234C	YPL143W	0.0101243	Co-expression	Aceituno-Agosin-2012
YOR234C	YPR102C	0.0122278	Co-expression	Aceituno-Agosin-2012
YOR293W	YNL302C	0.0170568	Co-expression	Aceituno-Agosin-2012
YOR293W	YPL143W	0.012318	Co-expression	Aceituno-Agosin-2012
YOR298C-A	YNR034W-A	0.017655	Co-expression	Aceituno-Agosin-2012
YOR317W	YJR104C	0.0119957	Co-expression	Aceituno-Agosin-2012
YOR317W	YOL109W	0.0131591	Co-expression	Aceituno-Agosin-2012
YOR317W	YOR142W	0.0108919	Co-expression	Aceituno-Agosin-2012
YOR332W	YBR011C	0.00725324	Co-expression	Aceituno-Agosin-2012
YOR332W	YDL185W	0.00899738	Co-expression	Aceituno-Agosin-2012
YOR332W	YJL130C	0.00815433	Co-expression	Aceituno-Agosin-2012
YOR332W	YMR205C	0.00726052	Co-expression	Aceituno-Agosin-2012
YOR332W	YOL040C	0.00777773	Co-expression	Aceituno-Agosin-2012
YOR332W	YPL061W	0.0100801	Co-expression	Aceituno-Agosin-2012
YOR335C	YGL253W	0.0150784	Co-expression	Aceituno-Agosin-2012
YOR335C	YKL157W	0.016123	Co-expression	Aceituno-Agosin-2012
YOR335C	YNL220W	0.0112911	Co-expression	Aceituno-Agosin-2012
YOR362C	YML028W	0.0152682	Co-expression	Aceituno-Agosin-2012
YOR369C	YBL092W	0.0136672	Co-expression	Aceituno-Agosin-2012
YOR369C	YDL075W	0.0146966	Co-expression	Aceituno-Agosin-2012
YOR369C	YHL001W	0.0183215	Co-expression	Aceituno-Agosin-2012
YOR369C	YLR029C	0.0156373	Co-expression	Aceituno-Agosin-2012
YOR369C	YNL302C	0.0192104	Co-expression	Aceituno-Agosin-2012
YOR369C	YOL121C	0.0162619	Co-expression	Aceituno-Agosin-2012
YOR369C	YOL127W	0.0140977	Co-expression	Aceituno-Agosin-2012
YOR369C	YOR293W	0.0172913	Co-expression	Aceituno-Agosin-2012
YOR369C	YPL143W	0.0122561	Co-expression	Aceituno-Agosin-2012
YOR374W	YGR155W	0.0143689	Co-expression	Aceituno-Agosin-2012
YOR374W	YNL037C	0.0122583	Co-expression	Aceituno-Agosin-2012
YOR374W	YOR136W	0.0122768	Co-expression	Aceituno-Agosin-2012
YOR374W	YOR317W	0.011711	Co-expression	Aceituno-Agosin-2012
YPL037C	YAL003W	0.0143881	Co-expression	Aceituno-Agosin-2012
YPL037C	YDR064W	0.0123872	Co-expression	Aceituno-Agosin-2012
YPL037C	YER056C-A	0.0120341	Co-expression	Aceituno-Agosin-2012
YPL037C	YJR123W	0.0149252	Co-expression	Aceituno-Agosin-2012
YPL037C	YLR333C	0.0144488	Co-expression	Aceituno-Agosin-2012
YPL037C	YLR388W	0.014279	Co-expression	Aceituno-Agosin-2012
YPL037C	YNL067W	0.0142364	Co-expression	Aceituno-Agosin-2012
YPL037C	YOR096W	0.0113116	Co-expression	Aceituno-Agosin-2012
YPL079W	YBL092W	0.0130907	Co-expression	Aceituno-Agosin-2012
YPL079W	YBR189W	0.0167331	Co-expression	Aceituno-Agosin-2012
YPL079W	YBR191W	0.0178924	Co-expression	Aceituno-Agosin-2012
YPL079W	YCR031C	0.0162735	Co-expression	Aceituno-Agosin-2012
YPL079W	YDL075W	0.0139516	Co-expression	Aceituno-Agosin-2012
YPL079W	YDL082W	0.0106394	Co-expression	Aceituno-Agosin-2012
YPL079W	YDR064W	0.013581	Co-expression	Aceituno-Agosin-2012
YPL079W	YDR447C	0.0149542	Co-expression	Aceituno-Agosin-2012
YPL079W	YER056C-A	0.0142946	Co-expression	Aceituno-Agosin-2012
YPL079W	YFL034C-A	0.0123908	Co-expression	Aceituno-Agosin-2012
YPL079W	YGL031C	0.01559	Co-expression	Aceituno-Agosin-2012
YPL079W	YGL076C	0.0126112	Co-expression	Aceituno-Agosin-2012
YPL079W	YGR148C	0.0139848	Co-expression	Aceituno-Agosin-2012
YPL079W	YHL001W	0.0162462	Co-expression	Aceituno-Agosin-2012
YPL079W	YHL015W	0.0151535	Co-expression	Aceituno-Agosin-2012
YPL079W	YIL052C	0.0139629	Co-expression	Aceituno-Agosin-2012
YPL079W	YLR029C	0.012129	Co-expression	Aceituno-Agosin-2012
YPL079W	YLR075W	0.013164	Co-expression	Aceituno-Agosin-2012
YPL079W	YLR344W	0.0109748	Co-expression	Aceituno-Agosin-2012
YPL079W	YLR406C	0.0144744	Co-expression	Aceituno-Agosin-2012
YPL079W	YLR441C	0.0117983	Co-expression	Aceituno-Agosin-2012
YPL079W	YML024W	0.0157996	Co-expression	Aceituno-Agosin-2012
YPL079W	YML063W	0.011433	Co-expression	Aceituno-Agosin-2012
YPL079W	YML073C	0.0147869	Co-expression	Aceituno-Agosin-2012
YPL079W	YMR142C	0.0155731	Co-expression	Aceituno-Agosin-2012
YPL079W	YNL069C	0.017116	Co-expression	Aceituno-Agosin-2012
YPL079W	YNL302C	0.0145739	Co-expression	Aceituno-Agosin-2012
YPL079W	YOL121C	0.0145685	Co-expression	Aceituno-Agosin-2012
YPL079W	YOL127W	0.0106978	Co-expression	Aceituno-Agosin-2012
YPL079W	YOR096W	0.0139322	Co-expression	Aceituno-Agosin-2012
YPL081W	YHL033C	0.0204359	Co-expression	Aceituno-Agosin-2012
YPL081W	YLR448W	0.01441	Co-expression	Aceituno-Agosin-2012
YPL106C	YBR011C	0.00791695	Co-expression	Aceituno-Agosin-2012
YPL106C	YIL033C	0.0104168	Co-expression	Aceituno-Agosin-2012
YPL106C	YNL071W	0.00955882	Co-expression	Aceituno-Agosin-2012
YPL106C	YOR332W	0.00802261	Co-expression	Aceituno-Agosin-2012
YPL143W	YNL302C	0.0131068	Co-expression	Aceituno-Agosin-2012
YPL143W	YOL121C	0.0118157	Co-expression	Aceituno-Agosin-2012
YPL160W	YDL131W	0.0141495	Co-expression	Aceituno-Agosin-2012
YPL160W	YIL133C	0.0168902	Co-expression	Aceituno-Agosin-2012
YPL160W	YML056C	0.0141854	Co-expression	Aceituno-Agosin-2012
YPL160W	YPL131W	0.018368	Co-expression	Aceituno-Agosin-2012
YPL225W	YLR043C	0.0128223	Co-expression	Aceituno-Agosin-2012
YPL225W	YOR298C-A	0.0135318	Co-expression	Aceituno-Agosin-2012
YPL225W	YOR362C	0.0118724	Co-expression	Aceituno-Agosin-2012
YPL240C	YAL005C	0.0130185	Co-expression	Aceituno-Agosin-2012
YPL240C	YDL182W	0.0139907	Co-expression	Aceituno-Agosin-2012
YPL240C	YEL047C	0.0111059	Co-expression	Aceituno-Agosin-2012
YPL240C	YIL033C	0.0132103	Co-expression	Aceituno-Agosin-2012
YPL240C	YJL034W	0.0100729	Co-expression	Aceituno-Agosin-2012
YPL240C	YLR109W	0.0147605	Co-expression	Aceituno-Agosin-2012
YPR052C	YAR015W	0.0163078	Co-expression	Aceituno-Agosin-2012
YPR052C	YDL131W	0.0128032	Co-expression	Aceituno-Agosin-2012
YPR052C	YDR012W	0.0183608	Co-expression	Aceituno-Agosin-2012
YPR052C	YIL133C	0.0177673	Co-expression	Aceituno-Agosin-2012
YPR052C	YPL160W	0.019989	Co-expression	Aceituno-Agosin-2012
YPR060C	YJL172W	0.0169104	Co-expression	Aceituno-Agosin-2012
YPR060C	YNL220W	0.0122973	Co-expression	Aceituno-Agosin-2012
YPR069C	YGL123W	0.0175592	Co-expression	Aceituno-Agosin-2012
YPR069C	YMR116C	0.0178584	Co-expression	Aceituno-Agosin-2012
YPR069C	YNL178W	0.0176703	Co-expression	Aceituno-Agosin-2012
YPR102C	YBL092W	0.0123736	Co-expression	Aceituno-Agosin-2012
YPR102C	YDL075W	0.0124119	Co-expression	Aceituno-Agosin-2012
YPR102C	YDR447C	0.014925	Co-expression	Aceituno-Agosin-2012
YPR102C	YHR010W	0.0127293	Co-expression	Aceituno-Agosin-2012
YPR102C	YLR029C	0.012842	Co-expression	Aceituno-Agosin-2012
YPR102C	YNL302C	0.0164013	Co-expression	Aceituno-Agosin-2012
YPR102C	YOL121C	0.0135377	Co-expression	Aceituno-Agosin-2012
YPR102C	YOL127W	0.0115461	Co-expression	Aceituno-Agosin-2012
YPR102C	YOR293W	0.0149189	Co-expression	Aceituno-Agosin-2012
YPR102C	YOR369C	0.0171494	Co-expression	Aceituno-Agosin-2012
YPR102C	YPL143W	0.0107512	Co-expression	Aceituno-Agosin-2012
YPR160W	YDL168W	0.013938	Co-expression	Aceituno-Agosin-2012
YPR160W	YFR053C	0.0126794	Co-expression	Aceituno-Agosin-2012
EGD2	YDL125C	0.00237725	Co-expression	Brauer-Botstein-2008
EGD2	YJL217W	0.00226366	Co-expression	Brauer-Botstein-2008
EGD2	YNL281W	0.0024032	Co-expression	Brauer-Botstein-2008
RPL36A	RPP1A	0.000980902	Co-expression	Brauer-Botstein-2008
RPL36A	YBR189W	0.000839584	Co-expression	Brauer-Botstein-2008
RPL36A	YBR191W	0.000994725	Co-expression	Brauer-Botstein-2008
RPL36A	YCR031C	0.000936074	Co-expression	Brauer-Botstein-2008
RPL36A	YDL075W	0.000637801	Co-expression	Brauer-Botstein-2008
RPL36A	YDL082W	0.000883472	Co-expression	Brauer-Botstein-2008
RPL36A	YDL130W	0.000940149	Co-expression	Brauer-Botstein-2008
RPL36A	YDR064W	0.00128223	Co-expression	Brauer-Botstein-2008
RPL36A	YDR454C	0.000969553	Co-expression	Brauer-Botstein-2008
RPL36A	YDR471W	0.000926213	Co-expression	Brauer-Botstein-2008
RPL36A	YFL034C-A	0.00100559	Co-expression	Brauer-Botstein-2008
RPL36A	YGL076C	0.00072814	Co-expression	Brauer-Botstein-2008
RPL36A	YGR085C	0.00076669	Co-expression	Brauer-Botstein-2008
RPL36A	YGR148C	0.000992645	Co-expression	Brauer-Botstein-2008
RPL36A	YHL001W	0.000966203	Co-expression	Brauer-Botstein-2008
RPL36A	YHL015W	0.00110248	Co-expression	Brauer-Botstein-2008
RPL36A	YHL033C	0.00105491	Co-expression	Brauer-Botstein-2008
RPL36A	YHR010W	0.000785016	Co-expression	Brauer-Botstein-2008
RPL36A	YJL136C	0.00116018	Co-expression	Brauer-Botstein-2008
RPL36A	YJL190C	0.00122422	Co-expression	Brauer-Botstein-2008
RPL36A	YJL191W	0.000886894	Co-expression	Brauer-Botstein-2008
RPL36A	YKL006W	0.0010148	Co-expression	Brauer-Botstein-2008
RPL36A	YKR057W	0.00117238	Co-expression	Brauer-Botstein-2008
RPL36A	YLR293C	0.000916805	Co-expression	Brauer-Botstein-2008
RPL36A	YLR325C	0.000795774	Co-expression	Brauer-Botstein-2008
RPL36A	YLR344W	0.000931777	Co-expression	Brauer-Botstein-2008
RPL36A	YLR367W	0.000847866	Co-expression	Brauer-Botstein-2008
RPL36A	YLR406C	0.000843559	Co-expression	Brauer-Botstein-2008
RPL36A	YLR448W	0.00107023	Co-expression	Brauer-Botstein-2008
RPL36A	YML063W	0.000909553	Co-expression	Brauer-Botstein-2008
RPL36A	YMR230W	0.000801733	Co-expression	Brauer-Botstein-2008
RPL36A	YNL178W	0.000937185	Co-expression	Brauer-Botstein-2008
RPL36A	YNL302C	0.000888416	Co-expression	Brauer-Botstein-2008
RPL36A	YOL039W	0.000885362	Co-expression	Brauer-Botstein-2008
RPL36A	YOL040C	0.000970985	Co-expression	Brauer-Botstein-2008
RPL36A	YOR096W	0.000805881	Co-expression	Brauer-Botstein-2008
RPL36A	YOR234C	0.00119653	Co-expression	Brauer-Botstein-2008
RPL36A	YOR293W	0.000867328	Co-expression	Brauer-Botstein-2008
RPL36A	YPL037C	0.000957496	Co-expression	Brauer-Botstein-2008
RPL36A	YPL079W	0.000976205	Co-expression	Brauer-Botstein-2008
RPL36A	YPL081W	0.000991841	Co-expression	Brauer-Botstein-2008
RPL36A	YPL143W	0.00124733	Co-expression	Brauer-Botstein-2008
RPL36A	YPR102C	0.000879217	Co-expression	Brauer-Botstein-2008
RPL36B	RPL36A	0.0011805	Co-expression	Brauer-Botstein-2008
RPL36B	RPP1A	0.00141064	Co-expression	Brauer-Botstein-2008
RPL36B	YBR191W	0.00125468	Co-expression	Brauer-Botstein-2008
RPL36B	YDR454C	0.001264	Co-expression	Brauer-Botstein-2008
RPL36B	YDR471W	0.00119578	Co-expression	Brauer-Botstein-2008
RPL36B	YGR085C	0.000965039	Co-expression	Brauer-Botstein-2008
RPL36B	YGR148C	0.0013206	Co-expression	Brauer-Botstein-2008
RPL36B	YHL015W	0.00160649	Co-expression	Brauer-Botstein-2008
RPL36B	YHR010W	0.00101949	Co-expression	Brauer-Botstein-2008
RPL36B	YJL136C	0.00165903	Co-expression	Brauer-Botstein-2008
RPL36B	YJL177W	0.00191285	Co-expression	Brauer-Botstein-2008
RPL36B	YJL191W	0.00128374	Co-expression	Brauer-Botstein-2008
RPL36B	YKR057W	0.00163337	Co-expression	Brauer-Botstein-2008
RPL36B	YLR333C	0.00143821	Co-expression	Brauer-Botstein-2008
RPL36B	YLR344W	0.00123295	Co-expression	Brauer-Botstein-2008
RPL36B	YLR367W	0.00106004	Co-expression	Brauer-Botstein-2008
RPL36B	YLR448W	0.00147306	Co-expression	Brauer-Botstein-2008
RPL36B	YML024W	0.00143564	Co-expression	Brauer-Botstein-2008
RPL36B	YML063W	0.00135381	Co-expression	Brauer-Botstein-2008
RPL36B	YNL178W	0.00131845	Co-expression	Brauer-Botstein-2008
RPL36B	YNL302C	0.00119573	Co-expression	Brauer-Botstein-2008
RPL36B	YOL040C	0.00137693	Co-expression	Brauer-Botstein-2008
RPL36B	YOR096W	0.00103624	Co-expression	Brauer-Botstein-2008
RPL36B	YOR234C	0.00168198	Co-expression	Brauer-Botstein-2008
RPL36B	YOR293W	0.00121389	Co-expression	Brauer-Botstein-2008
RPL36B	YOR362C	0.00193213	Co-expression	Brauer-Botstein-2008
RPL36B	YOR369C	0.00134535	Co-expression	Brauer-Botstein-2008
RPL36B	YPL143W	0.00195178	Co-expression	Brauer-Botstein-2008
RPL37A	RPS31	0.00211059	Co-expression	Brauer-Botstein-2008
RPL37A	YDR447C	0.00218219	Co-expression	Brauer-Botstein-2008
RPL37A	YLR061W	0.00168204	Co-expression	Brauer-Botstein-2008
RPL37A	YNL067W	0.00255545	Co-expression	Brauer-Botstein-2008
RPL37A	YNL069C	0.00284214	Co-expression	Brauer-Botstein-2008
RPL37A	YOL127W	0.00140253	Co-expression	Brauer-Botstein-2008
RPL37B	RPL37A	0.00262444	Co-expression	Brauer-Botstein-2008
RPL37B	RPS31	0.00202184	Co-expression	Brauer-Botstein-2008
RPL37B	YDR447C	0.00203496	Co-expression	Brauer-Botstein-2008
RPL37B	YLR061W	0.00174347	Co-expression	Brauer-Botstein-2008
[truncated: 94,827 more rows]
[truncated: 270 more columns]

## Sheet: GO
GO id	Description	q-value	Occurrences in Sample	Occurrences in Genome
GO:0002181	cytoplasmic translation	1.37617e-145	128	162
GO:0022626	cytosolic ribosome	3.83378e-144	129	168
GO:0044445	cytosolic part	3.14089e-133	139	230
GO:0003735	structural constituent of ribosome	7.97979e-122	129	215
GO:0044391	ribosomal subunit	3.59931e-115	128	229
GO:0022625	cytosolic large ribosomal subunit	1.22685e-81	73	89
GO:0022627	cytosolic small ribosomal subunit	1.91901e-64	55	62
GO:0015934	large ribosomal subunit	8.91119e-61	73	134
GO:0015935	small ribosomal subunit	8.38551e-47	55	95
GO:0006414	translational elongation	6.84009e-20	26	48
GO:0051029	rRNA transport	2.8182e-17	16	18
GO:0006407	rRNA export from nucleus	2.8182e-17	16	18
GO:0042274	ribosomal small subunit biogenesis	7.25173e-15	34	126
GO:0042255	ribosome assembly	4.31888e-14	23	56
GO:0000462	maturation of SSU-rRNA from tricistronic rRNA transcript (SSU-rRNA, 5.8S rRNA, LSU-rRNA)	3.90348e-12	27	95
GO:0030684	preribosome	4.89992e-12	36	173
GO:0030490	maturation of SSU-rRNA	4.95752e-12	28	104
GO:0006364	rRNA processing	4.72248e-11	40	227
GO:0016072	rRNA metabolic process	5.9338e-10	40	245
GO:0006091	generation of precursor metabolites and energy	1.21102e-08	30	160
GO:0006448	regulation of translational elongation	4.5801e-08	12	24
GO:0022618	ribonucleoprotein complex assembly	5.67417e-08	27	140
GO:0043648	dicarboxylic acid metabolic process	6.74344e-08	13	30
GO:0006450	regulation of translational fidelity	7.16704e-08	10	16
GO:0000028	ribosomal small subunit assembly	7.16704e-08	10	16
GO:0070925	organelle assembly	1.13364e-07	24	116
GO:0071826	ribonucleoprotein complex subunit organization	1.2504e-07	27	146
GO:0030686	90S preribosome	1.2938e-07	21	90
GO:0000027	ribosomal large subunit assembly	3.48323e-07	13	34
GO:0016491	oxidoreductase activity	3.48323e-07	38	279
GO:0006458	'de novo' protein folding	6.50058e-07	8	11
GO:0006520	cellular amino acid metabolic process	1.01955e-06	34	241
GO:0042645	mitochondrial nucleoid	1.54201e-06	11	26
GO:0006099	tricarboxylic acid cycle	1.54201e-06	9	16
GO:0009295	nucleoid	1.54201e-06	11	26
GO:0019320	hexose catabolic process	2.04318e-06	14	46
GO:0006096	glycolysis	3.0378e-06	10	22
GO:0006457	protein folding	3.1077e-06	19	89
GO:0051168	nuclear export	3.1077e-06	23	128
GO:0006913	nucleocytoplasmic transport	3.49875e-06	27	172
GO:0006405	RNA export from nucleus	3.52539e-06	19	90
GO:0051169	nuclear transport	3.78315e-06	27	173
GO:0042273	ribosomal large subunit biogenesis	5.41376e-06	19	93
GO:0051236	establishment of RNA localization	5.41376e-06	19	93
GO:0050658	RNA transport	5.41376e-06	19	93
GO:0046365	monosaccharide catabolic process	5.41376e-06	14	50
GO:0051082	unfolded protein binding	5.41376e-06	16	66
GO:0055086	nucleobase-containing small molecule metabolic process	6.48863e-06	28	190
GO:0050657	nucleic acid transport	7.46732e-06	19	95
GO:0043650	dicarboxylic acid biosynthetic process	1.34095e-05	9	20
GO:0006007	glucose catabolic process	1.44313e-05	12	39
GO:0006403	RNA localization	2.26707e-05	20	112
GO:0006537	glutamate biosynthetic process	3.67284e-05	7	12
GO:0009117	nucleotide metabolic process	4.6507e-05	23	150
GO:0055114	oxidation-reduction process	5.04604e-05	25	174
GO:0006753	nucleoside phosphate metabolic process	8.17389e-05	23	155
GO:0016616	oxidoreductase activity, acting on the CH-OH group of donors, NAD or NADP as acceptor	0.000115314	15	73
GO:1901605	alpha-amino acid metabolic process	0.000125356	21	136
GO:0010608	posttranscriptional regulation of gene expression	0.000162408	19	116
GO:0044724	single-organism carbohydrate catabolic process	0.000224077	15	77
GO:0006536	glutamate metabolic process	0.000229396	7	15
GO:0009064	glutamine family amino acid metabolic process	0.000243705	11	42
GO:0015931	nucleobase-containing compound transport	0.000293035	19	121
GO:0016052	carbohydrate catabolic process	0.000402623	15	81
GO:0016614	oxidoreductase activity, acting on CH-OH group of donors	0.000402623	15	81
GO:0009084	glutamine family amino acid biosynthetic process	0.000416291	9	29
GO:1901607	alpha-amino acid biosynthetic process	0.000463381	17	103
GO:0015980	energy derivation by oxidation of organic compounds	0.000472428	20	137
GO:0006417	regulation of translation	0.000493452	16	93
GO:0042026	protein refolding	0.000556848	7	17
GO:0016053	organic acid biosynthetic process	0.000754735	22	166
GO:0046394	carboxylic acid biosynthetic process	0.000754735	22	166
GO:0008652	cellular amino acid biosynthetic process	0.000839913	19	131
GO:0009126	purine nucleoside monophosphate metabolic process	0.000905656	9	32
GO:0009167	purine ribonucleoside monophosphate metabolic process	0.000905656	9	32
GO:0009161	ribonucleoside monophosphate metabolic process	0.00153804	9	34
GO:0009123	nucleoside monophosphate metabolic process	0.00250763	9	36
GO:0031386	protein tag	0.00377216	5	10
GO:0009127	purine nucleoside monophosphate biosynthetic process	0.004079	8	30
GO:0009168	purine ribonucleoside monophosphate biosynthetic process	0.004079	8	30
GO:0030687	preribosome, large subunit precursor	0.00459189	13	78
GO:0045047	protein targeting to ER	0.00462396	9	39
GO:0072599	establishment of protein localization to endoplasmic reticulum	0.00462396	9	39
GO:1990204	oxidoreductase complex	0.00502525	8	31
GO:0044283	small molecule biosynthetic process	0.00552477	28	274
GO:0019318	hexose metabolic process	0.00561457	14	91
GO:0009165	nucleotide biosynthetic process	0.00561457	13	80
GO:0019200	carbohydrate kinase activity	0.00589518	5	11
GO:0009156	ribonucleoside monophosphate biosynthetic process	0.00606951	8	32
GO:1901293	nucleoside phosphate biosynthetic process	0.00619734	13	81
GO:0005844	polysome	0.00752062	8	33
GO:0032268	regulation of cellular protein metabolic process	0.00898021	21	184
GO:0009124	nucleoside monophosphate biosynthetic process	0.00920611	8	34
GO:0006164	purine nucleotide biosynthetic process	0.00920611	9	43
GO:0072522	purine-containing compound biosynthetic process	0.00974258	10	53
GO:0005996	monosaccharide metabolic process	0.010212	14	97
GO:0033178	proton-transporting two-sector ATPase complex, catalytic domain	0.0137819	5	13
GO:0006006	glucose metabolic process	0.0141779	12	77
GO:0016903	oxidoreductase activity, acting on the aldehyde or oxo group of donors	0.0146506	6	20
GO:0070972	protein localization to endoplasmic reticulum	0.0149339	9	46
GO:0051246	regulation of protein metabolic process	0.0149425	21	192
GO:0009060	aerobic respiration	0.0178042	11	68
GO:0016835	carbon-oxygen lyase activity	0.0190678	8	38
GO:0032040	small-subunit processome	0.0201257	9	48
GO:0006740	NADPH regeneration	0.0274858	5	15
GO:0009152	purine ribonucleotide biosynthetic process	0.0379731	8	42
GO:0072521	purine-containing compound metabolic process	0.0401882	13	99
GO:0004601	peroxidase activity	0.0500283	5	17
GO:0016866	intramolecular transferase activity	0.0500283	5	17
GO:0016684	oxidoreductase activity, acting on peroxide as acceptor	0.0500283	5	17
GO:0006979	response to oxidative stress	0.0566434	13	103
GO:0045333	cellular respiration	0.0591705	12	91
GO:0019843	rRNA binding	0.0600781	6	26
GO:0006739	NADP metabolic process	0.0643013	5	18
GO:0009260	ribonucleotide biosynthetic process	0.0657306	8	46
GO:0009072	aromatic amino acid family metabolic process	0.0825085	5	19
GO:0016836	hydro-lyase activity	0.0869807	6	28
GO:0016209	antioxidant activity	0.0869807	6	28
GO:0016051	carbohydrate biosynthetic process	0.0940309	11	84
GO:0006090	pyruvate metabolic process	0.0940309	4	12

## Sheet: Graph
q-value	Description	-log q-value
1.37617e-145	cytoplasmic translation	144.861
3.83378e-144	cytosolic ribosome	143.416
3.14089e-133	cytosolic part	132.503
7.97979e-122	structural constituent of ribosome	121.098
3.59931e-115	ribosomal subunit	114.444
1.22685e-81	cytosolic large ribosomal subunit	80.9112
1.91901e-64	cytosolic small ribosomal subunit	63.7169
8.91119e-61	large ribosomal subunit	60.0501
8.38551e-47	small ribosomal subunit	46.0765
6.84009e-20	translational elongation	19.1649
2.8182e-17	rRNA transport	16.55
2.8182e-17	rRNA export from nucleus	16.55
7.25173e-15	ribosomal small subunit biogenesis	14.1396
4.31888e-14	ribosome assembly	13.3646
3.90348e-12	maturation of SSU-rRNA from tricistronic rRNA transcript (SSU-rRNA, 5.8S rRNA, LSU-rRNA)	11.4085
4.89992e-12	preribosome	11.3098
4.95752e-12	maturation of SSU-rRNA	11.3047
4.72248e-11	rRNA processing	10.3258
5.9338e-10	rRNA metabolic process	9.22667
1.21102e-08	generation of precursor metabolites and energy	7.91685
4.5801e-08	regulation of translational elongation	7.33913
5.67417e-08	ribonucleoprotein complex assembly	7.2461
6.74344e-08	dicarboxylic acid metabolic process	7.17112
7.16704e-08	regulation of translational fidelity	7.14466
7.16704e-08	ribosomal small subunit assembly	7.14466
1.13364e-07	organelle assembly	6.94552
1.2504e-07	ribonucleoprotein complex subunit organization	6.90295
1.2938e-07	90S preribosome	6.88813
3.48323e-07	ribosomal large subunit assembly	6.45802
3.48323e-07	oxidoreductase activity	6.45802
6.50058e-07	'de novo' protein folding	6.18705
1.01955e-06	cellular amino acid metabolic process	5.99159
1.54201e-06	mitochondrial nucleoid	5.81191
1.54201e-06	tricarboxylic acid cycle	5.81191
1.54201e-06	nucleoid	5.81191
2.04318e-06	hexose catabolic process	5.68969
3.0378e-06	glycolysis	5.51744
3.1077e-06	protein folding	5.50756
3.1077e-06	nuclear export	5.50756
3.49875e-06	nucleocytoplasmic transport	5.45609
3.52539e-06	RNA export from nucleus	5.45279
3.78315e-06	nuclear transport	5.42215
5.41376e-06	ribosomal large subunit biogenesis	5.2665
5.41376e-06	establishment of RNA localization	5.2665
5.41376e-06	RNA transport	5.2665
5.41376e-06	monosaccharide catabolic process	5.2665
5.41376e-06	unfolded protein binding	5.2665
6.48863e-06	nucleobase-containing small molecule metabolic process	5.18785
7.46732e-06	nucleic acid transport	5.12684
1.34095e-05	dicarboxylic acid biosynthetic process	4.87259
1.44313e-05	glucose catabolic process	4.84069
2.26707e-05	RNA localization	4.64454
3.67284e-05	glutamate biosynthetic process	4.435
4.6507e-05	nucleotide metabolic process	4.33248
5.04604e-05	oxidation-reduction process	4.29705
8.17389e-05	nucleoside phosphate metabolic process	4.08757
0.000115314	oxidoreductase activity, acting on the CH-OH group of donors, NAD or NADP as acceptor	3.93812
0.000125356	alpha-amino acid metabolic process	3.90185
0.000162408	posttranscriptional regulation of gene expression	3.78939
0.000224077	single-organism carbohydrate catabolic process	3.6496
0.000229396	glutamate metabolic process	3.63941
0.000243705	glutamine family amino acid metabolic process	3.61314
0.000293035	nucleobase-containing compound transport	3.53308
0.000402623	carbohydrate catabolic process	3.3951
0.000402623	oxidoreductase activity, acting on CH-OH group of donors	3.3951
0.000416291	glutamine family amino acid biosynthetic process	3.3806
0.000463381	alpha-amino acid biosynthetic process	3.33406
0.000472428	energy derivation by oxidation of organic compounds	3.32566
0.000493452	regulation of translation	3.30676
0.000556848	protein refolding	3.25426
0.000754735	organic acid biosynthetic process	3.12221
0.000754735	carboxylic acid biosynthetic process	3.12221
0.000839913	cellular amino acid biosynthetic process	3.07577
0.000905656	purine nucleoside monophosphate metabolic process	3.04304
0.000905656	purine ribonucleoside monophosphate metabolic process	3.04304
0.00153804	ribonucleoside monophosphate metabolic process	2.81303
0.00250763	nucleoside monophosphate metabolic process	2.60074
0.00377216	protein tag	2.42341
0.004079	purine nucleoside monophosphate biosynthetic process	2.38945
0.004079	purine ribonucleoside monophosphate biosynthetic process	2.38945
0.00459189	preribosome, large subunit precursor	2.33801
0.00462396	protein targeting to ER	2.33499
0.00462396	establishment of protein localization to endoplasmic reticulum	2.33499
0.00502525	oxidoreductase complex	2.29884
0.00552477	small molecule biosynthetic process	2.25769
0.00561457	hexose metabolic process	2.25068
0.00561457	nucleotide biosynthetic process	2.25068
0.00589518	carbohydrate kinase activity	2.2295
0.00606951	ribonucleoside monophosphate biosynthetic process	2.21685
0.00619734	nucleoside phosphate biosynthetic process	2.20779
0.00752062	polysome	2.12375
0.00898021	regulation of cellular protein metabolic process	2.04671
0.00920611	nucleoside monophosphate biosynthetic process	2.03592
0.00920611	purine nucleotide biosynthetic process	2.03592
0.00974258	purine-containing compound biosynthetic process	2.01133
0.010212	monosaccharide metabolic process	1.99089
0.0137819	proton-transporting two-sector ATPase complex, catalytic domain	1.86069
0.0141779	glucose metabolic process	1.84839
0.0146506	oxidoreductase activity, acting on the aldehyde or oxo group of donors	1.83414
0.0149339	protein localization to endoplasmic reticulum	1.82583
0.0149425	regulation of protein metabolic process	1.82558
0.0178042	aerobic respiration	1.74948
0.0190678	carbon-oxygen lyase activity	1.7197
0.0201257	small-subunit processome	1.69625
0.0274858	NADPH regeneration	1.56089
0.0379731	purine ribonucleotide biosynthetic process	1.42052
0.0401882	purine-containing compound metabolic process	1.3959
0.0500283	peroxidase activity	1.30078
0.0500283	intramolecular transferase activity	1.30078
0.0500283	oxidoreductase activity, acting on peroxide as acceptor	1.30078
0.0566434	response to oxidative stress	1.24685
0.0591705	cellular respiration	1.22789
0.0600781	rRNA binding	1.22128
0.0643013	NADP metabolic process	1.19178
0.0657306	ribonucleotide biosynthetic process	1.18223
0.0825085	aromatic amino acid family metabolic process	1.0835
0.0869807	hydro-lyase activity	1.06058
0.0869807	antioxidant activity	1.06058
0.0940309	carbohydrate biosynthetic process	1.02673
0.0940309	pyruvate metabolic process	1.02673
