# Supplementary material for: Environmental Interactions and Epistasis Are Revealed in the Proteomic Responses to Complex Stimuli
Source: PLoS One. 2015 Aug 6;10(8):e0134099. doi: 10.1371/journal.pone.0134099 (PMC4527715; doi:10.1371/journal.pone.0134099)
Supplement: S3 Table — (XLSX) [file pone.0134099.s007.xlsx]

## Sheet: glycerolSigProteinsGeneMANIA-Re
GeneMANIA Results
Plugin Version	3.3.4 (20140731-1725)
Data Version	2014-08-12
Report Generated	Fri May 08 10:19:14 CDT 2015
Gene	Score	Description
RPL18A (YOL120C)		Protein component of the large (60S) ribosomal subunit, identical to Rpl18Bp and has similarity to rat L18 ribosomal protein; intron of RPL18A pre-mRNA forms stem-loop structures that are a target for Rnt1p cleavage leading to degradation [Source:SGD;Acc:S000005480]
RPS16A (YMR143W)		Protein component of the small (40S) ribosomal subunit; identical to Rps16Bp and has similarity to E. coli S9 and rat S16 ribosomal proteins [Source:SGD;Acc:S000004751]
RPL20A (YMR242C)		Protein component of the large (60S) ribosomal subunit, nearly identical to Rpl20Bp and has similarity to rat L18a ribosomal protein [Source:SGD;Acc:S000004855]
RPL2A (YFR031C-A)		Protein component of the large (60S) ribosomal subunit, identical to Rpl2Bp and has similarity to E. coli L2 and rat L8 ribosomal proteins [Source:SGD;Acc:S000002104]
HBN1 (YCL026C-B)		Putative protein of unknown function; similar to bacterial nitroreductases; green fluorescent protein (GFP)-fusion protein localizes to the cytoplasm and nucleus; protein becomes insoluble upon intracellular iron depletion [Source:SGD;Acc:S000007548]
RPS8B (YER102W)		Protein component of the small (40S) ribosomal subunit; identical to Rps8Ap and has similarity to rat S8 ribosomal protein [Source:SGD;Acc:S000000904]
RPL12B (YDR418W)		Protein component of the large (60S) ribosomal subunit, nearly identical to Rpl12Ap; rpl12a rpl12b double mutant exhibits slow growth and slow translation; has similarity to E. coli L11 and rat L12 ribosomal proteins [Source:SGD;Acc:S000002826]
RPS24B (YIL069C)		Protein component of the small (40S) ribosomal subunit; identical to Rps24Ap and has similarity to rat S24 ribosomal protein [Source:SGD;Acc:S000001331]
RPL19A (YBR084C-A)		Protein component of the large (60S) ribosomal subunit, nearly identical to Rpl19Bp and has similarity to rat L19 ribosomal protein; rpl19a and rpl19b single null mutations result in slow growth, while the double null mutation is lethal [Source:SGD;Acc:S000002156]
RPS18A (YDR450W)		Protein component of the small (40S) ribosomal subunit; nearly identical to Rps18Bp and has similarity to E. coli S13 and rat S18 ribosomal proteins [Source:SGD;Acc:S000002858]
RPS16B (YDL083C)		Protein component of the small (40S) ribosomal subunit; identical to Rps16Ap and has similarity to E. coli S9 and rat S16 ribosomal proteins [Source:SGD;Acc:S000002241]
RPL2B (YIL018W)		Protein component of the large (60S) ribosomal subunit, identical to Rpl2Ap and has similarity to E. coli L2 and rat L8 ribosomal proteins; expression is upregulated at low temperatures [Source:SGD;Acc:S000001280]
RPL20B (YOR312C)		Protein component of the large (60S) ribosomal subunit, nearly identical to Rpl20Ap and has similarity to rat L18a ribosomal protein [Source:SGD;Acc:S000005839]
RPS4A (YJR145C)		Protein component of the small (40S) ribosomal subunit; mutation affects 20S pre-rRNA processing; identical to Rps4Bp and has similarity to rat S4 ribosomal protein [Source:SGD;Acc:S000003906]
RPS23B (YPR132W)		Ribosomal protein 28 (rp28) of the small (40S) ribosomal subunit, required for translational accuracy; nearly identical to Rps23Ap and similar to E. coli S12 and rat S23 ribosomal proteins; deletion of both RPS23A and RPS23B is lethal [Source:SGD;Acc:S000006336]
RPS18B (YML026C)		Protein component of the small (40S) ribosomal subunit; nearly identical to Rps18Ap and has similarity to E. coli S13 and rat S18 ribosomal proteins [Source:SGD;Acc:S000004488]
RPS11B (YBR048W)		Protein component of the small (40S) ribosomal subunit; identical to Rps11Ap and has similarity to E. coli S17 and rat S11 ribosomal proteins [Source:SGD;Acc:S000000252]
RPS4B (YHR203C)		Protein component of the small (40S) ribosomal subunit; identical to Rps4Ap and has similarity to rat S4 ribosomal protein [Source:SGD;Acc:S000001246]
RPL40B (YKR094C)		Fusion protein, identical to Rpl40Ap, that is cleaved to yield ubiquitin and a ribosomal protein of the large (60S) ribosomal subunit with similarity to rat L40; ubiquitin may facilitate assembly of the ribosomal protein into ribosomes [Source:SGD;Acc:S000001802]
RPL18B (YNL301C)		Protein component of the large (60S) ribosomal subunit, identical to Rpl18Ap and has similarity to rat L18 ribosomal protein [Source:SGD;Acc:S000005245]
RPS8A (YBL072C)		Protein component of the small (40S) ribosomal subunit; identical to Rps8Bp and has similarity to rat S8 ribosomal protein [Source:SGD;Acc:S000000168]
RPS6B (YBR181C)		Protein component of the small (40S) ribosomal subunit; identical to Rps6Ap and has similarity to rat S6 ribosomal protein [Source:SGD;Acc:S000000385]
RPS11A (YDR025W)		Protein component of the small (40S) ribosomal subunit; identical to Rps11Bp and has similarity to E. coli S17 and rat S11 ribosomal proteins [Source:SGD;Acc:S000002432]
RPS24A (YER074W)		Protein component of the small (40S) ribosomal subunit; identical to Rps24Bp and has similarity to rat S24 ribosomal protein [Source:SGD;Acc:S000000876]
RPL35A (YDL191W)		Protein component of the large (60S) ribosomal subunit, identical to Rpl35Bp and has similarity to rat L35 ribosomal protein [Source:SGD;Acc:S000002350]
RPL40A (YIL148W)		Fusion protein, identical to Rpl40Bp, that is cleaved to yield ubiquitin and a ribosomal protein of the large (60S) ribosomal subunit with similarity to rat L40; ubiquitin may facilitate assembly of the ribosomal protein into ribosomes [Source:SGD;Acc:S000001410]
RPL19B (YBL027W)		Protein component of the large (60S) ribosomal subunit, nearly identical to Rpl19Ap and has similarity to rat L19 ribosomal protein; rpl19a and rpl19b single null mutations result in slow growth, while the double null mutation is lethal [Source:SGD;Acc:S000000123]
RPL12A (YEL054C)		Protein component of the large (60S) ribosomal subunit, nearly identical to Rpl12Bp; rpl12a rpl12b double mutant exhibits slow growth and slow translation; has similarity to E. coli L11 and rat L12 ribosomal proteins [Source:SGD;Acc:S000000780]
RPL23A (YBL087C)		Protein component of the large (60S) ribosomal subunit, identical to Rpl23Bp and has similarity to E. coli L14 and rat L23 ribosomal proteins [Source:SGD;Acc:S000000183]
HHT2 (YNL031C)		Histone H3, core histone protein required for chromatin assembly, part of heterochromatin-mediated telomeric and HM silencing; one of two identical histone H3 proteins (see HHT1); regulated by acetylation, methylation, and phosphorylation [Source:SGD;Acc:S000004976]
RPL35B (YDL136W)		Protein component of the large (60S) ribosomal subunit, identical to Rpl35Ap and has similarity to rat L35 ribosomal protein [Source:SGD;Acc:S000002295]
RPL23B (YER117W)		Protein component of the large (60S) ribosomal subunit, identical to Rpl23Ap and has similarity to E. coli L14 and rat L23 ribosomal proteins [Source:SGD;Acc:S000000919]
RPS6A (YPL090C)		Protein component of the small (40S) ribosomal subunit; identical to Rps6Bp and has similarity to rat S6 ribosomal protein [Source:SGD;Acc:S000006011]
RPS23A (YGR118W)		Ribosomal protein 28 (rp28) of the small (40S) ribosomal subunit, required for translational accuracy; nearly identical to Rps23Bp and similar to E. coli S12 and rat S23 ribosomal proteins; deletion of both RPS23A and RPS23B is lethal [Source:SGD;Acc:S000003350]
RPL1A (YPL220W)		N-terminally acetylated protein component of the large (60S) ribosomal subunit, nearly identical to Rpl1Bp and has similarity to E. coli L1 and rat L10a ribosomal proteins; rpl1a rpl1b double null mutation is lethal [Source:SGD;Acc:S000006141]
RPL1B (YGL135W)		N-terminally acetylated protein component of the large (60S) ribosomal subunit, nearly identical to Rpl1Ap and has similarity to E. coli L1 and rat L10a ribosomal proteins; rpl1a rpl1b double null mutation is lethal [Source:SGD;Acc:S000003103]
EFT1 (YOR133W)		Elongation factor 2 (EF-2), also encoded by EFT2; catalyzes ribosomal translocation during protein synthesis; contains diphthamide, the unique posttranslationally modified histidine residue specifically ADP-ribosylated by diphtheria toxin [Source:SGD;Acc:S000005659]
RPL31A (YDL075W)		Protein component of the large (60S) ribosomal subunit, nearly identical to Rpl31Bp and has similarity to rat L31 ribosomal protein; associates with the karyopherin Sxm1p; loss of both Rpl31p and Rpl39p confers lethality [Source:SGD;Acc:S000002233]
RPL7B (YPL198W)		Protein component of the large (60S) ribosomal subunit, nearly identical to Rpl7Ap and has similarity to E. coli L30 and rat L7 ribosomal proteins; contains a conserved C-terminal Nucleic acid Binding Domain (NDB2) [Source:SGD;Acc:S000006119]
TIF2 (YJL138C)		Translation initiation factor eIF4A, identical to Tif1p; DEA(D/H)-box RNA helicase that couples ATPase activity to RNA binding and unwinding; forms a dumbbell structure of two compact domains connected by a linker; interacts with eIF4G [Source:SGD;Acc:S000003674]
TIF1 (YKR059W)		Translation initiation factor eIF4A, identical to Tif2p; DEA(D/H)-box RNA helicase that couples ATPase activity to RNA binding and unwinding; forms a dumbbell structure of two compact domains connected by a linker; interacts with eIF4G [Source:SGD;Acc:S000001767]
HHF2 (YNL030W)		Histone H4, core histone protein required for chromatin assembly and chromosome function; one of two identical histone proteins (see also HHF1); contributes to telomeric silencing; N-terminal domain involved in maintaining genomic integrity [Source:SGD;Acc:S000004975]
EFT2 (YDR385W)		Elongation factor 2 (EF-2), also encoded by EFT1; catalyzes ribosomal translocation during protein synthesis; contains diphthamide, the unique posttranslationally modified histidine residue specifically ADP-ribosylated by diphtheria toxin [Source:SGD;Acc:S000002793]
RPL21A (YBR191W)		Protein component of the large (60S) ribosomal subunit, nearly identical to Rpl21Bp and has similarity to rat L21 ribosomal protein [Source:SGD;Acc:S000000395]
RPL34A (YER056C-A)		Protein component of the large (60S) ribosomal subunit, nearly identical to Rpl34Bp and has similarity to rat L34 ribosomal protein [Source:SGD;Acc:S000002135]
HHF1 (YBR009C)		Histone H4, core histone protein required for chromatin assembly and chromosome function; one of two identical histone proteins (see also HHF2); contributes to telomeric silencing; N-terminal domain involved in maintaining genomic integrity [Source:SGD;Acc:S000000213]
YNR034W-A		Putative protein of unknown function; expression is regulated by Msn2p/Msn4p [Source:SGD;Acc:S000007525]
RPS7A (YOR096W)		Protein component of the small (40S) ribosomal subunit, nearly identical to Rps7Bp; interacts with Kti11p; deletion causes hypersensitivity to zymocin; has similarity to rat S7 and Xenopus S8 ribosomal proteins [Source:SGD;Acc:S000005622]
RPS19A (YOL121C)		Protein component of the small (40S) ribosomal subunit, required for assembly and maturation of pre-40 S particles; mutations in human RPS19 are associated with Diamond Blackfan anemia; nearly identical to Rps19Bp [Source:SGD;Acc:S000005481]
RPS19B (YNL302C)		Protein component of the small (40S) ribosomal subunit, required for assembly and maturation of pre-40 S particles; mutations in human RPS19 are associated with Diamond Blackfan anemia; nearly identical to Rps19Ap [Source:SGD;Acc:S000005246]
RPS31 (YLR167W)		Fusion protein that is cleaved to yield a ribosomal protein of the small (40S) subunit and ubiquitin; ubiquitin may facilitate assembly of the ribosomal protein into ribosomes; interacts genetically with translation factor eIF2B [Source:SGD;Acc:S000004157]
RPL33A (YPL143W)		N-terminally acetylated ribosomal protein L37 of the large (60S) ribosomal subunit, nearly identical to Rpl33Bp and has similarity to rat L35a; rpl33a null mutant exhibits slow growth while rpl33a rpl33b double null mutant is inviable [Source:SGD;Acc:S000006064]
HHT1 (YBR010W)		Histone H3, core histone protein required for chromatin assembly, part of heterochromatin-mediated telomeric and HM silencing; one of two identical histone H3 proteins (see HHT2); regulated by acetylation, methylation, and phosphorylation [Source:SGD;Acc:S000000214]
RPL13B (YMR142C)		Protein component of the large (60S) ribosomal subunit, nearly identical to Rpl13Ap; not essential for viability; has similarity to rat L13 ribosomal protein [Source:SGD;Acc:S000004750]
RPL15A (YLR029C)		Protein component of the large (60S) ribosomal subunit, nearly identical to Rpl15Bp and has similarity to rat L15 ribosomal protein; binds to 5.8 S rRNA [Source:SGD;Acc:S000004019]
RPS17A (YML024W)		Ribosomal protein 51 (rp51) of the small (40s) subunit; nearly identical to Rps17Bp and has similarity to rat S17 ribosomal protein [Source:SGD;Acc:S000004486]
RPL16B (YNL069C)		N-terminally acetylated protein component of the large (60S) ribosomal subunit, binds to 5.8 S rRNA; has similarity to Rpl16Ap, E. coli L13 and rat L13a ribosomal proteins; transcriptionally regulated by Rap1p [Source:SGD;Acc:S000005013]
RPL32 (YBL092W)		Protein component of the large (60S) ribosomal subunit, has similarity to rat L32 ribosomal protein; overexpression disrupts telomeric silencing [Source:SGD;Acc:S000000188]
RPS17B (YDR447C)		Ribosomal protein 51 (rp51) of the small (40s) subunit; nearly identical to Rps17Ap and has similarity to rat S17 ribosomal protein [Source:SGD;Acc:S000002855]
RPL25 (YOL127W)		Primary rRNA-binding ribosomal protein component of the large (60S) ribosomal subunit, has similarity to E. coli L23 and rat L23a ribosomal proteins; binds to 25S rRNA via a conserved C-terminal motif [Source:SGD;Acc:S000005487]
RPS5 (YJR123W)		Protein component of the small (40S) ribosomal subunit, the least basic of the non-acidic ribosomal proteins; phosphorylated in vivo; essential for viability; has similarity to E. coli S7 and rat S5 ribosomal proteins [Source:SGD;Acc:S000003884]
RPS12 (YOR369C)		Protein component of the small (40S) ribosomal subunit; has similarity to rat ribosomal protein S12 [Source:SGD;Acc:S000005896]
RPS10A (YOR293W)		Protein component of the small (40S) ribosomal subunit; nearly identical to Rps10Bp and has similarity to rat ribosomal protein S10 [Source:SGD;Acc:S000005819]
RPL17A (YKL180W)		Protein component of the large (60S) ribosomal subunit, nearly identical to Rpl17Bp and has similarity to E. coli L22 and rat L17 ribosomal proteins; copurifies with the Dam1 complex (aka DASH complex) [Source:SGD;Acc:S000001663]
RPS15 (YOL040C)		Protein component of the small (40S) ribosomal subunit; has similarity to E. coli S19 and rat S15 ribosomal proteins [Source:SGD;Acc:S000005400]
RPL14B (YHL001W)		Protein component of the large (60S) ribosomal subunit, nearly identical to Rpl14Ap and has similarity to rat L14 ribosomal protein [Source:SGD;Acc:S000000993]
RPL30 (YGL030W)		Protein component of the large (60S) ribosomal subunit, has similarity to rat L30 ribosomal protein; involved in pre-rRNA processing in the nucleolus; autoregulates splicing of its transcript [Source:SGD;Acc:S000002998]
RPS13 (YDR064W)		Protein component of the small (40S) ribosomal subunit; has similarity to E. coli S15 and rat S13 ribosomal proteins [Source:SGD;Acc:S000002471]
RPS26A (YGL189C)		Protein component of the small (40S) ribosomal subunit; nearly identical to Rps26Bp and has similarity to rat S26 ribosomal protein [Source:SGD;Acc:S000003157]
RPL6A (YML073C)		N-terminally acetylated protein component of the large (60S) ribosomal subunit, has similarity to Rpl6Bp and to rat L6 ribosomal protein; binds to 5.8S rRNA [Source:SGD;Acc:S000004538]
RPP1B (YDL130W)		Ribosomal protein P1 beta, component of the ribosomal stalk, which is involved in interaction of translational elongation factors with ribosome; accumulation is regulated by phosphorylation and interaction with the P2 stalk component [Source:SGD;Acc:S000002288]
MBF1 (YOR298C-A)		Transcriptional coactivator that bridges the DNA-binding region of Gcn4p and TATA-binding protein Spt15p; suppressor of frameshift mutations [Source:SGD;Acc:S000007253]
RPS9B (YBR189W)		Protein component of the small (40S) ribosomal subunit; nearly identical to Rps9Ap and has similarity to E. coli S4 and rat S9 ribosomal proteins [Source:SGD;Acc:S000000393]
RPS1A (YLR441C)		Ribosomal protein 10 (rp10) of the small (40S) subunit; nearly identical to Rps1Bp and has similarity to rat S3a ribosomal protein [Source:SGD;Acc:S000004433]
RPS14A (YCR031C)		Ribosomal protein 59 of the small subunit, required for ribosome assembly and 20S pre-rRNA processing; mutations confer cryptopleurine resistance; nearly identical to Rps14Bp and similar to E. coli S11 and rat S14 ribosomal proteins [Source:SGD;Acc:S000000627]
RPS20 (YHL015W)		Protein component of the small (40S) ribosomal subunit; overproduction suppresses mutations affecting RNA polymerase III-dependent transcription; has similarity to E. coli S10 and rat S20 ribosomal proteins [Source:SGD;Acc:S000001007]
RPL26B (YGR034W)		Protein component of the large (60S) ribosomal subunit, nearly identical to Rpl26Ap and has similarity to E. coli L24 and rat L26 ribosomal proteins; binds to 5.8S rRNA [Source:SGD;Acc:S000003266]
RPS2 (YGL123W)		Protein component of the small (40S) subunit, essential for control of translational accuracy; phosphorylation by C-terminal domain kinase I (CTDK-I) enhances translational accuracy; methylated on one or more arginine residues by Hmt1p [Source:SGD;Acc:S000003091]
RPL28 (YGL103W)		Ribosomal protein of the large (60S) ribosomal subunit, has similarity to E. coli L15 and rat L27a ribosomal proteins; may have peptidyl transferase activity; can mutate to cycloheximide resistance [Source:SGD;Acc:S000003071]
RPL11A (YPR102C)		Protein of the large 60S ribosomal subunit, nearly identical to Rpl11Bp but expressed at twice the level; involved in ribosomal assembly; depletion causes degradation of 60S proteins and RNA; similar to E. coli L5 and rat L11 [Source:SGD;Acc:S000006306]
RPL27A (YHR010W)		Protein component of the large (60S) ribosomal subunit, nearly identical to Rpl27Bp and has similarity to rat L27 ribosomal protein [Source:SGD;Acc:S000001052]
RPL8A (YHL033C)		Ribosomal protein L4 of the large (60S) ribosomal subunit, nearly identical to Rpl8Bp and has similarity to rat L7a ribosomal protein; mutation results in decreased amounts of free 60S subunits [Source:SGD;Acc:S000001025]
ASC1 (YMR116C)		G-protein beta subunit and guanine nucleotide dissociation inhibitor for Gpa2p; ortholog of RACK1 that inhibits translation; core component of the small (40S) ribosomal subunit; represses Gcn4p in the absence of amino acid starvation [Source:SGD;Acc:S000004722]
RPL14A (YKL006W)		N-terminally acetylated protein component of the large (60S) ribosomal subunit, nearly identical to Rpl14Bp and has similarity to rat L14 ribosomal protein; rpl14a csh5 double null mutant exhibits synthetic slow growth [Source:SGD;Acc:S000001489]
RPL3 (YOR063W)		Protein component of the large (60S) ribosomal subunit, has similarity to E. coli L3 and rat L3 ribosomal proteins; involved in the replication and maintenance of killer double stranded RNA virus [Source:SGD;Acc:S000005589]
RPP2B (YDR382W)		Ribosomal protein P2 beta, a component of the ribosomal stalk, which is involved in the interaction between translational elongation factors and the ribosome; regulates the accumulation of P1 (Rpp1Ap and Rpp1Bp) in the cytoplasm [Source:SGD;Acc:S000002790]
RPS3 (YNL178W)		Protein component of the small (40S) ribosomal subunit, has apurinic/apyrimidinic (AP) endonuclease activity; essential for viability; has similarity to E. coli S3 and rat S3 ribosomal proteins [Source:SGD;Acc:S000005122]
RPL7A (YGL076C)		Protein component of the large (60S) ribosomal subunit, nearly identical to Rpl7Bp and has similarity to E. coli L30 and rat L7 ribosomal proteins; contains a conserved C-terminal Nucleic acid Binding Domain (NDB2) [Source:SGD;Acc:S000003044]
RPS21B (YJL136C)		Protein component of the small (40S) ribosomal subunit; nearly identical to Rps21Ap and has similarity to rat S21 ribosomal protein [Source:SGD;Acc:S000003672]
RPS25B (YLR333C)		Protein component of the small (40S) ribosomal subunit; nearly identical to Rps25Ap and has similarity to rat S25 ribosomal protein [Source:SGD;Acc:S000004325]
RPL24A (YGL031C)		Ribosomal protein L30 of the large (60S) ribosomal subunit, nearly identical to Rpl24Bp and has similarity to rat L24 ribosomal protein; not essential for translation but may be required for normal translation rate [Source:SGD;Acc:S000002999]
RPL8B (YLL045C)		Ribosomal protein L4 of the large (60S) ribosomal subunit, nearly identical to Rpl8Ap and has similarity to rat L7a ribosomal protein; mutation results in decreased amounts of free 60S subunits [Source:SGD;Acc:S000003968]
RPL34B (YIL052C)		Protein component of the large (60S) ribosomal subunit, nearly identical to Rpl34Ap and has similarity to rat L34 ribosomal protein [Source:SGD;Acc:S000001314]
RPS29A (YLR388W)		Protein component of the small (40S) ribosomal subunit; nearly identical to Rps29Bp and has similarity to rat S29 and E. coli S14 ribosomal proteins [Source:SGD;Acc:S000004380]
RPS10B (YMR230W)		Protein component of the small (40S) ribosomal subunit; nearly identical to Rps10Ap and has similarity to rat ribosomal protein S10 [Source:SGD;Acc:S000004843]
RPL24B (YGR148C)		Ribosomal protein L30 of the large (60S) ribosomal subunit, nearly identical to Rpl24Ap and has similarity to rat L24 ribosomal protein; not essential for translation but may be required for normal translation rate [Source:SGD;Acc:S000003380]
RPL38 (YLR325C)		Protein component of the large (60S) ribosomal subunit, has similarity to rat L38 ribosomal protein [Source:SGD;Acc:S000004317]
RPL5 (YPL131W)		Protein component of the large (60S) ribosomal subunit with similarity to E. coli L18 and rat L5 ribosomal proteins; binds 5S rRNA and is required for 60S subunit assembly [Source:SGD;Acc:S000006052]
RPS22A (YJL190C)		Protein component of the small (40S) ribosomal subunit; nearly identical to Rps22Bp and has similarity to E. coli S8 and rat S15a ribosomal proteins [Source:SGD;Acc:S000003726]
RPL31B (YLR406C)		Protein component of the large (60S) ribosomal subunit, nearly identical to Rpl31Ap and has similarity to rat L31 ribosomal protein; associates with the karyopherin Sxm1p; loss of both Rpl31p and Rpl39p confers lethality [Source:SGD;Acc:S000004398]
RPP2A (YOL039W)		Ribosomal protein P2 alpha, a component of the ribosomal stalk, which is involved in the interaction between translational elongation factors and the ribosome; regulates the accumulation of P1 (Rpp1Ap and Rpp1Bp) in the cytoplasm [Source:SGD;Acc:S000005399]
RPS21A (YKR057W)		Protein component of the small (40S) ribosomal subunit; nearly identical to Rps21Bp and has similarity to rat S21 ribosomal protein [Source:SGD;Acc:S000001765]
EFB1 (YAL003W)		Translation elongation factor 1 beta; stimulates nucleotide exchange to regenerate EF-1 alpha-GTP for the next elongation cycle; part of the EF-1 complex, which facilitates binding of aminoacyl-tRNA to the ribosomal A site [Source:SGD;Acc:S000000003]
RPS1B (YML063W)		Ribosomal protein 10 (rp10) of the small (40S) subunit; nearly identical to Rps1Ap and has similarity to rat S3a ribosomal protein [Source:SGD;Acc:S000004528]
RPS25A (YGR027C)		Protein component of the small (40S) ribosomal subunit; nearly identical to Rps25Bp and has similarity to rat S25 ribosomal protein [Source:SGD;Acc:S000003259]
RPL17B (YJL177W)		Protein component of the large (60S) ribosomal subunit, nearly identical to Rpl17Ap and has similarity to E. coli L22 and rat L17 ribosomal proteins [Source:SGD;Acc:S000003713]
RPL13A (YDL082W)		Protein component of the large (60S) ribosomal subunit, nearly identical to Rpl13Bp; not essential for viability; has similarity to rat L13 ribosomal protein [Source:SGD;Acc:S000002240]
RPL10 (YLR075W)		Protein component of the large (60S) ribosomal subunit, responsible for joining the 40S and 60S subunits; regulates translation initiation; has similarity to rat L10 ribosomal protein and to members of the QM gene family [Source:SGD;Acc:S000004065]
RPL11B (YGR085C)		Protein component of the large (60S) ribosomal subunit, nearly identical to Rpl11Ap; involved in ribosomal assembly; depletion causes degradation of proteins and RNA of the 60S subunit; has similarity to E. coli L5 and rat L11 [Source:SGD;Acc:S000003317]
RPL21B (YPL079W)		Protein component of the large (60S) ribosomal subunit, nearly identical to Rpl21Ap and has similarity to rat L21 ribosomal protein [Source:SGD;Acc:S000006000]
RPP0 (YLR340W)		Conserved ribosomal protein P0 of the ribosomal stalk, which is involved in interaction between translational elongation factors and the ribosome; similar to rat P0, human P0, and E. coli L10e; phosphorylated on serine 302 [Source:SGD;Acc:S000004332]
RPL26A (YLR344W)		Protein component of the large (60S) ribosomal subunit, nearly identical to Rpl26Bp and has similarity to E. coli L24 and rat L26 ribosomal proteins; binds to 5.8S rRNA [Source:SGD;Acc:S000004336]
VMA10 (YHR039C-A)		Subunit G of the eight-subunit V1 peripheral membrane domain of the vacuolar H+-ATPase (V-ATPase), an electrogenic proton pump found throughout the endomembrane system; involved in vacuolar acidification [Source:SGD;Acc:S000002100]
RPL9A (YGL147C)		Protein component of the large (60S) ribosomal subunit, nearly identical to Rpl9Bp and has similarity to E. coli L6 and rat L9 ribosomal proteins [Source:SGD;Acc:S000003115]
RPL22A (YLR061W)		Protein component of the large (60S) ribosomal subunit, has similarity to Rpl22Bp and to rat L22 ribosomal protein [Source:SGD;Acc:S000004051]
RPL22B (YFL034C-A)		Protein component of the large (60S) ribosomal subunit, has similarity to Rpl22Ap and to rat L22 ribosomal protein [Source:SGD;Acc:S000006436]
RPS7B (YNL096C)		Protein component of the small (40S) ribosomal subunit, nearly identical to Rps7Ap; interacts with Kti11p; deletion causes hypersensitivity to zymocin; has similarity to rat S7 and Xenopus S8 ribosomal proteins [Source:SGD;Acc:S000005040]
RPL6B (YLR448W)		Protein component of the large (60S) ribosomal subunit, has similarity to Rpl6Ap and to rat L6 ribosomal protein; binds to 5.8S rRNA [Source:SGD;Acc:S000004440]
RPL9B (YNL067W)		Protein component of the large (60S) ribosomal subunit, nearly identical to Rpl9Ap and has similarity to E. coli L6 and rat L9 ribosomal proteins [Source:SGD;Acc:S000005011]
RPS22B (YLR367W)		Protein component of the small (40S) ribosomal subunit; nearly identical to Rps22Ap and has similarity to E. coli S8 and rat S15a ribosomal proteins [Source:SGD;Acc:S000004359]
RPL4B (YDR012W)		Protein component of the large (60S) ribosomal subunit, nearly identical to Rpl4Ap and has similarity to E. coli L4 and rat L4 ribosomal proteins [Source:SGD;Acc:S000002419]
RPL33B (YOR234C)		Ribosomal protein L37 of the large (60S) ribosomal subunit, nearly identical to Rpl33Ap and has similarity to rat L35a; rpl33b null mutant exhibits normal growth while rpl33a rpl33b double null mutant is inviable [Source:SGD;Acc:S000005760]
RPL27B (YDR471W)		Protein component of the large (60S) ribosomal subunit, nearly identical to Rpl27Ap and has similarity to rat L27 ribosomal protein [Source:SGD;Acc:S000002879]
RPL16A (YIL133C)		N-terminally acetylated protein component of the large (60S) ribosomal subunit, binds to 5.8 S rRNA; has similarity to Rpl16Bp, E. coli L13 and rat L13a ribosomal proteins; transcriptionally regulated by Rap1p [Source:SGD;Acc:S000001395]
RPL15B (YMR121C)		Protein component of the large (60S) ribosomal subunit, nearly identical to Rpl15Ap and has similarity to rat L15 ribosomal protein; binds to 5.8 S rRNA [Source:SGD;Acc:S000004728]
TPI1 (YDR050C)		Triose phosphate isomerase, abundant glycolytic enzyme; mRNA half-life is regulated by iron availability; transcription is controlled by activators Reb1p, Gcr1p, and Rap1p through binding sites in the 5' non-coding region; inhibition of Tpi1p activi /.../PEP (phosphoenolpyruvate) stimulates redox metabolism in respiring cells; E104D mutation in human TPI causes a rare autosomal disease [Source:SG…
STM1 (YLR150W)		Protein required for optimal translation under nutrient stress; perturbs association of Yef3p with ribosomes; involved in TOR signaling; binds G4 quadruplex and purine motif triplex nucleic acid; helps maintain telomere structure [Source:SGD;Acc:S000004140]
HYP2 (YEL034W)		Translation elongation factor eIF-5A that may function in translation initiation; similar to and functionally redundant with Anb1p; structural homolog of bacterial EF-P; undergoes an essential hypusination modification [Source:SGD;Acc:S000000760]
RPL4A (YBR031W)		N-terminally acetylated protein component of the large (60S) ribosomal subunit, nearly identical to Rpl4Bp and has similarity to E. coli L4 and rat L4 ribosomal proteins [Source:SGD;Acc:S000000235]
TMA19 (YKL056C)		Protein that associates with ribosomes; homolog of translationally controlled tumor protein; green fluorescent protein (GFP)-fusion protein localizes to the cytoplasm and relocates to the mitochondrial outer surface upon oxidative stress [Source:SGD;Acc:S000001539]
RPS14B (YJL191W)		Ribosomal protein 59 of the small subunit, required for ribosome assembly and 20S pre-rRNA processing; mutations confer cryptopleurine resistance; nearly identical to Rps14Ap and similar to E. coli S11 and rat S14 ribosomal proteins [Source:SGD;Acc:S000003727]
GPM1 (YKL152C)		Tetrameric phosphoglycerate mutase, mediates the conversion of 3-phosphoglycerate to 2-phosphoglycerate during glycolysis and the reverse reaction during gluconeogenesis [Source:SGD;Acc:S000001635]
YEF3 (YLR249W)		Gamma subunit of translational elongation factor eEF1B, stimulates the binding of aminoacyl-tRNA (AA-tRNA) to ribosomes by releasing eEF1A (Tef1p/Tef2p) from the ribosomal complex; contains two ABC cassettes; binds and hydrolyzes ATP [Source:SGD;Acc:S000004239]
ADH1 (YOL086C)		Alcohol dehydrogenase, fermentative isozyme active as homo- or heterotetramers; required for the reduction of acetaldehyde to ethanol, the last step in the glycolytic pathway [Source:SGD;Acc:S000005446]
PGK1 (YCR012W)		3-phosphoglycerate kinase, catalyzes transfer of high-energy phosphoryl groups from the acyl phosphate of 1,3-bisphosphoglycerate to ADP to produce ATP; key enzyme in glycolysis and gluconeogenesis [Source:SGD;Acc:S000000605]
FUR1 (YHR128W)		Uracil phosphoribosyltransferase, synthesizes UMP from uracil; involved in the pyrimidine salvage pathway [Source:SGD;Acc:S000001170]
RPS9A (YPL081W)		Protein component of the small (40S) ribosomal subunit; nearly identical to Rps9Bp and has similarity to E. coli S4 and rat S9 ribosomal proteins [Source:SGD;Acc:S000006002]
ENO2 (YHR174W)		Enolase II, a phosphopyruvate hydratase that catalyzes the conversion of 2-phosphoglycerate to phosphoenolpyruvate during glycolysis and the reverse reaction during gluconeogenesis; expression is induced in response to glucose [Source:SGD;Acc:S000001217]
ENO1 (YGR254W)		Enolase I, a phosphopyruvate hydratase that catalyzes the conversion of 2-phosphoglycerate to phosphoenolpyruvate during glycolysis and the reverse reaction during gluconeogenesis; expression is repressed in response to glucose [Source:SGD;Acc:S000003486]
ADE13 (YLR359W)		Adenylosuccinate lyase, catalyzes two steps in the 'de novo' purine nucleotide biosynthetic pathway; expression is repressed by adenine and activated by Bas1p and Pho2p; mutations in human ortholog ADSL cause adenylosuccinase deficiency [Source:SGD;Acc:S000004351]
CDC19 (YAL038W)		Pyruvate kinase, functions as a homotetramer in glycolysis to convert phosphoenolpyruvate to pyruvate, the input for aerobic (TCA cycle) or anaerobic (glucose fermentation) respiration [Source:SGD;Acc:S000000036]
ADH2 (YMR303C)		Glucose-repressible alcohol dehydrogenase II, catalyzes the conversion of ethanol to acetaldehyde; involved in the production of certain carboxylate esters; regulated by ADR1 [Source:SGD;Acc:S000004918]
SSB2 (YNL209W)		Cytoplasmic ATPase that is a ribosome-associated molecular chaperone, functions with J-protein partner Zuo1p; may be involved in the folding of newly-synthesized polypeptide chains; member of the HSP70 family; homolog of SSB1 [Source:SGD;Acc:S000005153]
ADE17 (YMR120C)		Enzyme of 'de novo' purine biosynthesis containing both 5-aminoimidazole-4-carboxamide ribonucleotide transformylase and inosine monophosphate cyclohydrolase activities, isozyme of Ade16p; ade16 ade17 mutants require adenine and histidine [Source:SGD;Acc:S000004727]
EGD2 (YHR193C)		Alpha subunit of the heteromeric nascent polypeptide-associated complex (NAC) involved in protein sorting and translocation, associated with cytoplasmic ribosomes [Source:SGD;Acc:S000001236]
ILV5 (YLR355C)		Bifunctional acetohydroxyacid reductoisomerase and mtDNA binding protein; involved in branched-chain amino acid biosynthesis and maintenance of wild-type mitochondrial DNA; found in mitochondrial nucleoids [Source:SGD;Acc:S000004347]
PFK2 (YMR205C)		Beta subunit of heterooctameric phosphofructokinase involved in glycolysis, indispensable for anaerobic growth, activated by fructose-2,6-bisphosphate and AMP, mutation inhibits glucose induction of cell cycle-related genes [Source:SGD;Acc:S000004818]
GUA1 (YMR217W)		GMP synthase; highly conserved enzyme that catalyzes the second step in the biosynthesis of GMP from inosine 5'-phosphate (IMP); transcription is not subject to regulation by guanine but is negatively regulated by nutrient starvation; reduction-of-f /.../n mutation gua1-G388D causes changes in cellular guanine nucleotide pools, defects in general protein synthesis, and impaired translation of GCN…
ADE12 (YNL220W)		Adenylosuccinate synthase, catalyzes the first step in synthesis of adenosine monophosphate from inosine 5'monophosphate during purine nucleotide biosynthesis; exhibits binding to single-stranded autonomously replicating (ARS) core sequence [Source:SGD;Acc:S000005164]
DYS1 (YHR068W)		Deoxyhypusine synthase, catalyzes formation of deoxyhypusine, the first step in hypusine biosynthesis; triggers posttranslational hypusination of translation elongation factor eIF-5A and regulates its intracellular levels; tetrameric [Source:SGD;Acc:S000001110]
GND1 (YHR183W)		6-phosphogluconate dehydrogenase (decarboxylating), catalyzes an NADPH regenerating reaction in the pentose phosphate pathway; required for growth on D-glucono-delta-lactone and adaptation to oxidative stress [Source:SGD;Acc:S000001226]
PDC1 (YLR044C)		Major of three pyruvate decarboxylase isozymes, key enzyme in alcoholic fermentation, decarboxylates pyruvate to acetaldehyde; subject to glucose-, ethanol-, and autoregulation; involved in amino acid catabolism [Source:SGD;Acc:S000004034]
HEF3 (YNL014W)		Translational elongation factor EF-3; paralog of YEF3 and member of the ABC superfamily; stimulates EF-1 alpha-dependent binding of aminoacyl-tRNA by the ribosome; normally expressed in zinc deficient cells [Source:SGD;Acc:S000004959]
GUK1 (YDR454C)		Guanylate kinase, converts GMP to GDP; required for growth and mannose outer chain elongation of cell wall N-linked glycoproteins [Source:SGD;Acc:S000002862]
ACO1 (YLR304C)		Aconitase, required for the tricarboxylic acid (TCA) cycle and also independently required for mitochondrial genome maintenance; phosphorylated; component of the mitochondrial nucleoid; mutation leads to glutamate auxotrophy [Source:SGD;Acc:S000004295]
HXK2 (YGL253W)		Hexokinase isoenzyme 2 that catalyzes phosphorylation of glucose in the cytosol; predominant hexokinase during growth on glucose; functions in the nucleus to repress expression of HXK1 and GLK1 and to induce expression of its own gene [Source:SGD;Acc:S000003222]
DED81 (YHR019C)		Cytosolic asparaginyl-tRNA synthetase, required for protein synthesis, catalyzes the specific attachment of asparagine to its cognate tRNA [Source:SGD;Acc:S000001061]
KRS1 (YDR037W)		Lysyl-tRNA synthetase [Source:SGD;Acc:S000002444]
IMD4 (YML056C)		Inosine monophosphate dehydrogenase, catalyzes the first step of GMP biosynthesis, member of a four-gene family in S. cerevisiae, constitutively expressed [Source:SGD;Acc:S000004520]
ZEO1 (YOL109W)		Peripheral membrane protein of the plasma membrane that interacts with Mid2p; regulates the cell integrity pathway mediated by Pkc1p and Slt2p; the authentic protein is detected in a phosphorylated state in highly purified mitochondria [Source:SGD;Acc:S000005469]
MMF1 (YIL051C)		Mitochondrial protein required for transamination of isoleucine but not of valine or leucine; may regulate specificity of branched-chain transaminases Bat1p and Bat2p; interacts genetically with mitochondrial ribosomal protein genes [Source:SGD;Acc:S000001313]
RNR4 (YGR180C)		Ribonucleotide-diphosphate reductase (RNR), small subunit; the RNR complex catalyzes the rate-limiting step in dNTP synthesis and is regulated by DNA replication and DNA damage checkpoint pathways via localization of the small subunits [Source:SGD;Acc:S000003412]
GDH1 (YOR375C)		NADP(+)-dependent glutamate dehydrogenase, synthesizes glutamate from ammonia and alpha-ketoglutarate; rate of alpha-ketoglutarate utilization differs from Gdh3p; expression regulated by nitrogen and carbon sources [Source:SGD;Acc:S000005902]
SES1 (YDR023W)		Cytosolic seryl-tRNA synthetase, class II aminoacyl-tRNA synthetase that aminoacylates tRNA(Ser), displays tRNA-dependent amino acid recognition which enhances discrimination of the serine substrate, interacts with peroxin Pex21p [Source:SGD;Acc:S000002430]
SPE3 (YPR069C)		Spermidine synthase, involved in biosynthesis of spermidine and also in biosynthesis of pantothenic acid; spermidine is required for growth of wild-type cells [Source:SGD;Acc:S000006273]
COF1 (YLL050C)		Cofilin, promotes actin filament depolarization in a pH-dependent manner; binds both actin monomers and filaments and severs filaments; thought to be regulated by phosphorylation at SER4; ubiquitous and essential in eukaryotes [Source:SGD;Acc:S000003973]
SOD1 (YJR104C)		Cytosolic copper-zinc superoxide dismutase; some mutations are analogous to those that cause ALS (amyotrophic lateral sclerosis) in humans [Source:SGD;Acc:S000003865]
GLN1 (YPR035W)		Glutamine synthetase (GS), synthesizes glutamine from glutamate and ammonia; with Glt1p, forms the secondary pathway for glutamate biosynthesis from ammonia; expression regulated by nitrogen source and by amino acid limitation [Source:SGD;Acc:S000006239]
GUS1 (YGL245W)		Glutamyl-tRNA synthetase (GluRS), forms a complex with methionyl-tRNA synthetase (Mes1p) and Arc1p; complex formation increases the catalytic efficiency of both tRNA synthetases and ensures their correct localization to the cytoplasm [Source:SGD;Acc:S000003214]
RIB4 (YOL143C)		Lumazine synthase (6,7-dimethyl-8-ribityllumazine synthase, also known as DMRL synthase); catalyzes synthesis of immediate precursor to riboflavin [Source:SGD;Acc:S000005503]
GSP1 (YLR293C)		Ran GTPase, GTP binding protein (mammalian Ranp homolog) involved in the maintenance of nuclear organization, RNA processing and transport; regulated by Srm1p, Rna1p, Yrb1p, Yrb2p, Yrp4p, Yrb30p, Cse1p and Kap95p; yeast Gsp2p homolog [Source:SGD;Acc:S000004284]
LYS9 (YNR050C)		Saccharopine dehydrogenase (NADP+, L-glutamate-forming); catalyzes the formation of saccharopine from alpha-aminoadipate 6-semialdehyde, the seventh step in lysine biosynthesis pathway; exhibits genetic and physical interactions with TRM112 [Source:SGD;Acc:S000005333]
ADE1 (YAR015W)		N-succinyl-5-aminoimidazole-4-carboxamide ribotide (SAICAR) synthetase, required for 'de novo' purine nucleotide biosynthesis; red pigment accumulates in mutant cells deprived of adenine [Source:SGD;Acc:S000000070]
ATP3 (YBR039W)		Gamma subunit of the F1 sector of mitochondrial F1F0 ATP synthase, which is a large, evolutionarily conserved enzyme complex required for ATP synthesis [Source:SGD;Acc:S000000243]
FRS2 (YFL022C)		Alpha subunit of cytoplasmic phenylalanyl-tRNA synthetase, forms a tetramer with Frs1p to form active enzyme; evolutionarily distant from mitochondrial phenylalanyl-tRNA synthetase based on protein sequence, but substrate binding is similar [Source:SGD;Acc:S000001872]
PAB1 (YER165W)		Poly(A) binding protein, part of the 3'-end RNA-processing complex, mediates interactions between the 5' cap structure and the 3' mRNA poly(A) tail, involved in control of poly(A) tail length, interacts with translation factor eIF-4G [Source:SGD;Acc:S000000967]
YHR020W		Protein of unknown function that may interact with ribosomes, based on co-purification experiments; has similarity to proline-tRNA ligase; YHR020W is an essential gene [Source:SGD;Acc:S000001062]
ADO1 (YJR105W)		Adenosine kinase, required for the utilization of S-adenosylmethionine (AdoMet); may be involved in recycling adenosine produced through the methyl cycle [Source:SGD;Acc:S000003866]
ALD6 (YPL061W)		Cytosolic aldehyde dehydrogenase, activated by Mg2+ and utilizes NADP+ as the preferred coenzyme; required for conversion of acetaldehyde to acetate; constitutively expressed; locates to the mitochondrial outer surface upon oxidative stress [Source:SGD;Acc:S000005982]
LYS21 (YDL131W)		Homocitrate synthase isozyme, catalyzes the condensation of acetyl-CoA and alpha-ketoglutarate to form homocitrate, which is the first step in the lysine biosynthesis pathway; highly similar to the other isozyme, Lys20p [Source:SGD;Acc:S000002289]
ACC1 (YNR016C)		Acetyl-CoA carboxylase, biotin containing enzyme that catalyzes the carboxylation of acetyl-CoA to form malonyl-CoA; required for de novo biosynthesis of long-chain fatty acids [Source:SGD;Acc:S000005299]
TEF4 (YKL081W)		Gamma subunit of translational elongation factor eEF1B, stimulates the binding of aminoacyl-tRNA (AA-tRNA) to ribosomes by releasing eEF1A (Tef1p/Tef2p) from the ribosomal complex [Source:SGD;Acc:S000001564]
AHP1 (YLR109W)		Thiol-specific peroxiredoxin, reduces hydroperoxides to protect against oxidative damage; function in vivo requires covalent conjugation to Urm1p [Source:SGD;Acc:S000004099]
TPM1 (YNL079C)		Major isoform of tropomyosin; binds to and stabilizes actin cables and filaments, which direct polarized cell growth and the distribution of several organelles; acetylated by the NatB complex and acetylated form binds actin most efficiently [Source:SGD;Acc:S000005023]
IMD2 (YHR216W)		Inosine monophosphate dehydrogenase, catalyzes the rate-limiting step in GTP biosynthesis, expression is induced by mycophenolic acid resulting in resistance to the drug, expression is repressed by nutrient limitatio [Source:SGD;Acc:S000001259]
FPR1 (YNL135C)		Peptidyl-prolyl cis-trans isomerase (PPIase), binds to the drugs FK506 and rapamycin; also binds to the nonhistone chromatin binding protein Hmo1p and may regulate its assembly or function [Source:SGD;Acc:S000005079]
ILS1 (YBL076C)		Cytoplasmic isoleucine-tRNA synthetase, target of the G1-specific inhibitor reveromycin A [Source:SGD;Acc:S000000172]
THR4 (YCR053W)		Threonine synthase, conserved protein that catalyzes formation of threonine from O-phosphohomoserine; expression is regulated by the GCN4-mediated general amino acid control pathway [Source:SGD;Acc:S000000649]
CPS1 (YJL172W)		Vacuolar carboxypeptidase yscS; expression is induced under low-nitrogen conditions [Source:SGD;Acc:S000003708]
ANB1 (YJR047C)		Translation elongation factor eIF-5A, previously thought to function in translation initiation; similar to and functionally redundant with Hyp2p; undergoes an essential hypusination modification; expressed under anaerobic conditions [Source:SGD;Acc:S000003808]
SAH1 (YER043C)		S-adenosyl-L-homocysteine hydrolase, catabolizes S-adenosyl-L-homocysteine which is formed after donation of the activated methyl group of S-adenosyl-L-methionine (AdoMet) to an acceptor [Source:SGD;Acc:S000000845]
ADE5,7 (YGL234W)		Bifunctional enzyme of the 'de novo' purine nucleotide biosynthetic pathway, contains aminoimidazole ribotide synthetase and glycinamide ribotide synthetase activities [Source:SGD;Acc:S000003203]
PYC2 (YBR218C)		Pyruvate carboxylase isoform, cytoplasmic enzyme that converts pyruvate to oxaloacetate; highly similar to isoform Pyc1p but differentially regulated; mutations in the human homolog are associated with lactic acidosis [Source:SGD;Acc:S000000422]
VAS1 (YGR094W)		Mitochondrial and cytoplasmic valyl-tRNA synthetase [Source:SGD;Acc:S000003326]
RHR2 (YIL053W)		Constitutively expressed isoform of DL-glycerol-3-phosphatase; involved in glycerol biosynthesis, induced in response to both anaerobic and, along with the Hor2p/Gpp2p isoform, osmotic stress [Source:SGD;Acc:S000001315]
RNR2 (YJL026W)		Ribonucleotide-diphosphate reductase (RNR), small subunit; the RNR complex catalyzes the rate-limiting step in dNTP synthesis and is regulated by DNA replication and DNA damage checkpoint pathways via localization of the small subunits [Source:SGD;Acc:S000003563]
THS1 (YIL078W)		Threonyl-tRNA synthetase, essential cytoplasmic protein [Source:SGD;Acc:S000001340]
SEC53 (YFL045C)		Phosphomannomutase, involved in synthesis of GDP-mannose and dolichol-phosphate-mannose; required for folding and glycosylation of secretory proteins in the ER lumen [Source:SGD;Acc:S000001849]
RTC3 (YHR087W)		Protein of unknown function involved in RNA metabolism; has structural similarity to SBDS, the human protein mutated in Shwachman-Diamond Syndrome (the yeast SBDS ortholog = SDO1); null mutation suppresses cdc13-1 temperature sensitivity [Source:SGD;Acc:S000001129]
ATP1 (YBL099W)		Alpha subunit of the F1 sector of mitochondrial F1F0 ATP synthase, which is a large, evolutionarily conserved enzyme complex required for ATP synthesis; phosphorylated [Source:SGD;Acc:S000000195]
ARO2 (YGL148W)		Bifunctional chorismate synthase and flavin reductase, catalyzes the conversion of 5-enolpyruvylshikimate 3-phosphate (EPSP) to form chorismate, which is a precursor to aromatic amino acids [Source:SGD;Acc:S000003116]
GLT1 (YDL171C)		NAD(+)-dependent glutamate synthase (GOGAT), synthesizes glutamate from glutamine and alpha-ketoglutarate; with Gln1p, forms the secondary pathway for glutamate biosynthesis from ammonia; expression regulated by nitrogen source [Source:SGD;Acc:S000002330]
ADH3 (YMR083W)		Mitochondrial alcohol dehydrogenase isozyme III; involved in the shuttling of mitochondrial NADH to the cytosol under anaerobic conditions and ethanol production [Source:SGD;Acc:S000004688]
COR1 (YBL045C)		Core subunit of the ubiquinol-cytochrome c reductase complex (bc1 complex), which is a component of the mitochondrial inner membrane electron transport chain [Source:SGD;Acc:S000000141]
CPR1 (YDR155C)		Cytoplasmic peptidyl-prolyl cis-trans isomerase (cyclophilin), catalyzes the cis-trans isomerization of peptide bonds N-terminal to proline residues; binds the drug cyclosporin A [Source:SGD;Acc:S000002562]
YGP1 (YNL160W)		Cell wall-related secretory glycoprotein; induced by nutrient deprivation-associated growth arrest and upon entry into stationary phase; may be involved in adaptation prior to stationary phase entry; has similarity to Sps100p [Source:SGD;Acc:S000005104]
CDC60 (YPL160W)		Cytosolic leucyl tRNA synthetase, ligates leucine to the appropriate tRNA [Source:SGD;Acc:S000006081]
CIT1 (YNR001C)		Citrate synthase, catalyzes the condensation of acetyl coenzyme A and oxaloacetate to form citrate; the rate-limiting enzyme of the TCA cycle; nuclear encoded mitochondrial protein [Source:SGD;Acc:S000005284]
YNL010W		Putative protein of unknown function with similarity to phosphoserine phosphatases; green fluorescent protein (GFP)-fusion protein localizes to the cytoplasm and nucleus; homozygous diploid mutant shows an increase in glycogen accumulation [Source:SGD;Acc:S000004955]
SOD2 (YHR008C)		Mitochondrial manganese superoxide dismutase, protects cells against oxygen toxicity; phosphorylated [Source:SGD;Acc:S000001050]
NOP1 (YDL014W)		Nucleolar protein, component of the small subunit processome complex, which is required for processing of pre-18S rRNA; has similarity to mammalian fibrillarin [Source:SGD;Acc:S000002172]
IDH1 (YNL037C)		Subunit of mitochondrial NAD(+)-dependent isocitrate dehydrogenase, which catalyzes the oxidation of isocitrate to alpha-ketoglutarate in the TCA cycle [Source:SGD;Acc:S000004982]
KGD1 (YIL125W)		Component of the mitochondrial alpha-ketoglutarate dehydrogenase complex, which catalyzes a key step in the tricarboxylic acid (TCA) cycle, the oxidative decarboxylation of alpha-ketoglutarate to form succinyl-CoA [Source:SGD;Acc:S000001387]
HSP10 (YOR020C)		Mitochondrial matrix co-chaperonin that inhibits the ATPase activity of Hsp60p, a mitochondrial chaperonin; involved in protein folding and sorting in the mitochondria; 10 kD heat shock protein with similarity to E. coli groES [Source:SGD;Acc:S000005546]
SHM2 (YLR058C)		Cytosolic serine hydroxymethyltransferase, converts serine to glycine plus 5,10 methylenetetrahydrofolate; major isoform involved in generating precursors for purine, pyrimidine, amino acid, and lipid biosynthesis [Source:SGD;Acc:S000004048]
BMH1 (YER177W)		14-3-3 protein, major isoform; controls proteome at post-transcriptional level, binds proteins and DNA, involved in regulation of many processes including exocytosis, vesicle transport, Ras/MAPK signaling, and rapamycin-sensitive signaling [Source:SGD;Acc:S000000979]
CAR1 (YPL111W)		Arginase, responsible for arginine degradation, expression responds to both induction by arginine and nitrogen catabolite repression; disruption enhances freeze tolerance [Source:SGD;Acc:S000006032]
VMA1 (YDL185W)		Subunit A of the eight-subunit V1 peripheral membrane domain of the vacuolar H+-ATPase; protein precursor undergoes self-catalyzed splicing to yield the extein Tfp1p and the intein Vde (PI-SceI), which is a site-specific endonuclease [Source:SGD;Acc:S000002344]
DPS1 (YLL018C)		Aspartyl-tRNA synthetase, primarily cytoplasmic; homodimeric enzyme that catalyzes the specific aspartylation of tRNA(Asp); class II aminoacyl tRNA synthetase; binding to its own mRNA may confer autoregulation [Source:SGD;Acc:S000003941]
SRV2 (YNL138W)		CAP (cyclase-associated protein) subunit of adenylyl cyclase complex; N-terminus binds adenylyl cyclase and facilitates activation by RAS; C-terminus binds ADP-actin monomers, facilitating regulation of actin dynamics and cell morphogenesis [Source:SGD;Acc:S000005082]
CYS4 (YGR155W)		Cystathionine beta-synthase, catalyzes synthesis of cystathionine from serine and homocysteine, the first committed step in cysteine biosynthesis; responsible for hydrogen sulfide generation; mutations in human ortholog cause homocystinuria [Source:SGD;Acc:S000003387]
HOR2 (YER062C)		One of two redundant DL-glycerol-3-phosphatases (RHR2/GPP1 encodes the other) involved in glycerol biosynthesis; induced in response to hyperosmotic stress and oxidative stress, and during the diauxic transition [Source:SGD;Acc:S000000864]
PYC1 (YGL062W)		Pyruvate carboxylase isoform, cytoplasmic enzyme that converts pyruvate to oxaloacetate; highly similar to isoform Pyc2p but differentially regulated; mutations in the human homolog are associated with lactic acidosis [Source:SGD;Acc:S000003030]
KRE2 (YDR483W)		Alpha1,2-mannosyltransferase of the Golgi involved in protein mannosylation [Source:SGD;Acc:S000002891]
BFR1 (YOR198C)		Component of mRNP complexes associated with polyribosomes; implicated in secretion and nuclear segregation; multicopy suppressor of BFA (Brefeldin A) sensitivity [Source:SGD;Acc:S000005724]
URA1 (YKL216W)		Dihydroorotate dehydrogenase, catalyzes the fourth enzymatic step in the de novo biosynthesis of pyrimidines, converting dihydroorotic acid into orotic acid [Source:SGD;Acc:S000001699]
ARO8 (YGL202W)		Aromatic aminotransferase I, expression is regulated by general control of amino acid biosynthesis [Source:SGD;Acc:S000003170]
FRS1 (YLR060W)		Beta subunit of cytoplasmic phenylalanyl-tRNA synthetase, forms a tetramer with Frs2p to generate active enzyme; able to hydrolyze mis-aminoacylated tRNA-Phe, which could contribute to translational quality control [Source:SGD;Acc:S000004050]
YRB1 (YDR002W)		Ran GTPase binding protein; involved in nuclear protein import and RNA export, ubiquitin-mediated protein degradation during the cell cycle; shuttles between the nucleus and cytoplasm; is essential; homolog of human RanBP1 [Source:SGD;Acc:S000002409]
AAT2 (YLR027C)		Cytosolic aspartate aminotransferase, involved in nitrogen metabolism; localizes to peroxisomes in oleate-grown cells [Source:SGD;Acc:S000004017]
ARP3 (YJR065C)		Essential component of the Arp2/3 complex, which is a highly conserved actin nucleation center required for the motility and integrity of actin patches; involved in endocytosis and membrane growth and polarity [Source:SGD;Acc:S000003826]
MET6 (YER091C)		Cobalamin-independent methionine synthase, involved in methionine biosynthesis and regeneration; requires a minimum of two glutamates on the methyltetrahydrofolate substrate, similar to bacterial metE homologs [Source:SGD;Acc:S000000893]
REE1 (YJL217W)		Cytoplasmic protein involved in the regulation of enolase (ENO1); mRNA expression is induced by calcium shortage, copper deficiency (via Mac1p) and the presence of galactose (via Gal4p); mRNA expression is also regulated by the cell cycle [Source:SGD;Acc:S000003753]
HTB2 (YBL002W)		Histone H2B, core histone protein required for chromatin assembly and chromosome function; nearly identical to HTB1; Rad6p-Bre1p-Lge1p mediated ubiquitination regulates transcriptional activation, meiotic DSB formation and H3 methylation [Source:SGD;Acc:S000000098]
LYS20 (YDL182W)		Homocitrate synthase isozyme, catalyzes the condensation of acetyl-CoA and alpha-ketoglutarate to form homocitrate, which is the first step in the lysine biosynthesis pathway; highly similar to the other isozyme, Lys21p [Source:SGD;Acc:S000002341]
VMA2 (YBR127C)		Subunit B of the eight-subunit V1 peripheral membrane domain of the vacuolar H+-ATPase (V-ATPase), an electrogenic proton pump found throughout the endomembrane system; contains nucleotide binding sites; also detected in the cytoplasm [Source:SGD;Acc:S000000331]
URA2 (YJL130C)		Bifunctional carbamoylphosphate synthetase (CPSase)-aspartate transcarbamylase (ATCase), catalyzes the first two enzymatic steps in the de novo biosynthesis of pyrimidines; both activities are subject to feedback inhibition by UTP [Source:SGD;Acc:S000003666]
TRP5 (YGL026C)		Tryptophan synthase, catalyzes the last step of tryptophan biosynthesis; regulated by the general control system of amino acid biosynthesis [Source:SGD;Acc:S000002994]
SSA4 (YER103W)		Heat shock protein that is highly induced upon stress; plays a role in SRP-dependent cotranslational protein-membrane targeting and translocation; member of the HSP70 family; cytoplasmic protein that concentrates in nuclei upon starvation [Source:SGD;Acc:S000000905]
LSC1 (YOR142W)		Alpha subunit of succinyl-CoA ligase, which is a mitochondrial enzyme of the TCA cycle that catalyzes the nucleotide-dependent conversion of succinyl-CoA to succinate; phosphorylated [Source:SGD;Acc:S000005668]
STI1 (YOR027W)		Hsp90 cochaperone, interacts with the Ssa group of the cytosolic Hsp70 chaperones and activates Ssa1p ATPase activity; interacts with Hsp90 chaperones and inhibits their ATPase activity; homolog of mammalian Hop [Source:SGD;Acc:S000005553]
ADH6 (YMR318C)		NADPH-dependent medium chain alcohol dehydrogenase with broad substrate specificity; member of the cinnamyl family of alcohol dehydrogenases; may be involved in fusel alcohol synthesis or in aldehyde tolerance [Source:SGD;Acc:S000004937]
PDI1 (YCL043C)		Protein disulfide isomerase; multifunctional protein resident in the endoplasmic reticulum lumen, essential for the formation of disulfide bonds in secretory and cell-surface proteins, unscrambles non-native disulfide bonds; forms a complex with Mnl /.../t has exomannosidase activity, processing unfolded protein-bound Man8GlcNAc2 oligosaccharides to Man7GlcNAc2 which promotes degradation in the u…
GND2 (YGR256W)		6-phosphogluconate dehydrogenase (decarboxylating), catalyzes an NADPH regenerating reaction in the pentose phosphate pathway; required for growth on D-glucono-delta-lactone [Source:SGD;Acc:S000003488]
HCH1 (YNL281W)		Heat shock protein regulator that binds to Hsp90p and may stimulate ATPase activity; originally identified as a high-copy number suppressor of a HSP90 loss-of-function mutation; GFP-fusion protein localizes to the cytoplasm and nucleus [Source:SGD;Acc:S000005225]
CCP1 (YKR066C)		Mitochondrial cytochrome-c peroxidase; degrades reactive oxygen species in mitochondria, involved in the response to oxidative stress [Source:SGD;Acc:S000001774]
IPP1 (YBR011C)		Cytoplasmic inorganic pyrophosphatase (PPase), homodimer that catalyzes the rapid exchange of oxygens from Pi with water, highly expressed and essential for viability, active-site residues show identity to those from E. coli PPase [Source:SGD;Acc:S000000215]
GLK1 (YCL040W)		Glucokinase, catalyzes the phosphorylation of glucose at C6 in the first irreversible step of glucose metabolism; one of three glucose phosphorylating enzymes; expression regulated by non-fermentable carbon sources [Source:SGD;Acc:S000000545]
WTM1 (YOR230W)		Transcriptional modulator involved in regulation of meiosis, silencing, and expression of RNR genes; required for nuclear localization of the ribonucleotide reductase small subunit Rnr2p and Rnr4p; contains WD repeats [Source:SGD;Acc:S000005756]
ACO2 (YJL200C)		Putative mitochondrial aconitase isozyme; similarity to Aco1p, an aconitase required for the TCA cycle; expression induced during growth on glucose, by amino acid starvation via Gcn4p, and repressed on ethanol [Source:SGD;Acc:S000003736]
YNL134C		Putative protein of unknown function with similarity to dehydrogenases from other model organisms; green fluorescent protein (GFP)-fusion protein localizes to both the cytoplasm and nucleus and is induced by the DNA-damaging agent MMS [Source:SGD;Acc:S000005078]
ALD5 (YER073W)		Mitochondrial aldehyde dehydrogenase, involved in regulation or biosynthesis of electron transport chain components and acetate formation; activated by K+; utilizes NADP+ as the preferred coenzyme; constitutively expressed [Source:SGD;Acc:S000000875]
VMA4 (YOR332W)		Subunit E of the eight-subunit V1 peripheral membrane domain of the vacuolar H+-ATPase (V-ATPase), an electrogenic proton pump found throughout the endomembrane system; required for the V1 domain to assemble onto the vacuolar membrane [Source:SGD;Acc:S000005859]
HTB1 (YDR224C)		Histone H2B, core histone protein required for chromatin assembly and chromosome function; nearly identical to HTB2; Rad6p-Bre1p-Lge1p mediated ubiquitination regulates transcriptional activation, meiotic DSB formation and H3 methylation [Source:SGD;Acc:S000002632]
ARO9 (YHR137W)		Aromatic aminotransferase II, catalyzes the first step of tryptophan, phenylalanine, and tyrosine catabolism [Source:SGD;Acc:S000001179]
LPD1 (YFL018C)		Dihydrolipoamide dehydrogenase, the lipoamide dehydrogenase component (E3) of the pyruvate dehydrogenase and 2-oxoglutarate dehydrogenase multi-enzyme complexes [Source:SGD;Acc:S000001876]
LEU4 (YNL104C)		Alpha-isopropylmalate synthase (2-isopropylmalate synthase); the main isozyme responsible for the first step in the leucine biosynthesis pathway [Source:SGD;Acc:S000005048]
ARC1 (YGL105W)		Protein that binds tRNA and methionyl- and glutamyl-tRNA synthetases (Mes1p and Gus1p), delivering tRNA to them, stimulating catalysis, and ensuring their localization to the cytoplasm; also binds quadruplex nucleic acids [Source:SGD;Acc:S000003073]
LEU9 (YOR108W)		Alpha-isopropylmalate synthase II (2-isopropylmalate synthase), catalyzes the first step in the leucine biosynthesis pathway; the minor isozyme, responsible for the residual alpha-IPMS activity detected in a leu4 null mutant [Source:SGD;Acc:S000005634]
ILV2 (YMR108W)		Acetolactate synthase, catalyses the first common step in isoleucine and valine biosynthesis and is the target of several classes of inhibitors, localizes to the mitochondria; expression of the gene is under general amino acid control [Source:SGD;Acc:S000004714]
PST2 (YDR032C)		Protein with similarity to members of a family of flavodoxin-like proteins; induced by oxidative stress in a Yap1p dependent manner; the authentic, non-tagged protein is detected in highly purified mitochondria in high-throughput studies [Source:SGD;Acc:S000002439]
SFA1 (YDL168W)		Bifunctional enzyme containing both alcohol dehydrogenase and glutathione-dependent formaldehyde dehydrogenase activities, functions in formaldehyde detoxification and formation of long chain and complex alcohols, regulated by Hog1p-Sko1p [Source:SGD;Acc:S000002327]
GPH1 (YPR160W)		Non-essential glycogen phosphorylase required for the mobilization of glycogen, activity is regulated by cyclic AMP-mediated phosphorylation, expression is regulated by stress-response elements and by the HOG MAP kinase pathway [Source:SGD;Acc:S000006364]
PFK1 (YGR240C)		Alpha subunit of heterooctameric phosphofructokinase involved in glycolysis, indispensable for anaerobic growth, activated by fructose-2,6-bisphosphate and AMP, mutation inhibits glucose induction of cell cycle-related genes [Source:SGD;Acc:S000003472]
FAS2 (YPL231W)		Alpha subunit of fatty acid synthetase, which catalyzes the synthesis of long-chain saturated fatty acids; contains the acyl-carrier protein domain and beta-ketoacyl reductase, beta-ketoacyl synthase and self-pantetheinylation activities [Source:SGD;Acc:S000006152]
ALA1 (YOR335C)		Cytoplasmic and mitochondrial alanyl-tRNA synthetase, required for protein synthesis; point mutation (cdc64-1 allele) causes cell cycle arrest at G1; lethality of null mutation is functionally complemented by human homolog [Source:SGD;Acc:S000005862]
DUG1 (YFR044C)		Cys-Gly metallo-di-peptidase; forms a complex with Dug2p and Dug3p to degrade glutathione (GSH) and other peptides containing a gamma-glu-X bond in an alternative pathway to GSH degradation by gamma-glutamyl transpeptidase (Ecm38p) [Source:SGD;Acc:S000001940]
TYS1 (YGR185C)		Cytoplasmic tyrosyl-tRNA synthetase, required for cytoplasmic protein synthesis; interacts with positions 34 and 35 of the tRNATyr anticodon; mutations in human ortholog YARS are associated with Charcot-Marie-Tooth (CMT) neuropathies [Source:SGD;Acc:S000003417]
FUM1 (YPL262W)		Fumarase, converts fumaric acid to L-malic acid in the TCA cycle; cytosolic and mitochondrial distribution determined by the N-terminal targeting sequence, protein conformation, and status of glyoxylate shunt; phosphorylated in mitochondria [Source:SGD;Acc:S000006183]
TRX2 (YGR209C)		Cytoplasmic thioredoxin isoenzyme of the thioredoxin system which protects cells against oxidative and reductive stress, forms LMA1 complex with Pbi2p, acts as a cofactor for Tsa1p, required for ER-Golgi transport and vacuole inheritance [Source:SGD;Acc:S000003441]
ZUO1 (YGR285C)		Ribosome-associated chaperone, functions in ribosome biogenesis and, in partnership with Ssz1p and SSb1/2, as a chaperone for nascent polypeptide chains; contains a DnaJ domain and functions as a J-protein partner for Ssb1p and Ssb2p [Source:SGD;Acc:S000003517]
OYE2 (YHR179W)		Conserved NADPH oxidoreductase containing flavin mononucleotide (FMN), homologous to Oye3p with different ligand binding and catalytic properties; may be involved in sterol metabolism, oxidative stress response, and programmed cell death [Source:SGD;Acc:S000001222]
TKL1 (YPR074C)		Transketolase, similar to Tkl2p; catalyzes conversion of xylulose-5-phosphate and ribose-5-phosphate to sedoheptulose-7-phosphate and glyceraldehyde-3-phosphate in the pentose phosphate pathway; needed for synthesis of aromatic amino acids [Source:SGD;Acc:S000006278]
KAR2 (YJL034W)		ATPase involved in protein import into the ER, also acts as a chaperone to mediate protein folding in the ER and may play a role in ER export of soluble proteins; regulates the unfolded protein response via interaction with Ire1p [Source:SGD;Acc:S000003571]
YDL124W		NADPH-dependent alpha-keto amide reductase; reduces aromatic alpha-keto amides, aliphatic alpha-keto esters, and aromatic alpha-keto esters; member of the aldo-keto reductase (AKR) family [Source:SGD;Acc:S000002282]
ADE6 (YGR061C)		Formylglycinamidine-ribonucleotide (FGAM)-synthetase, catalyzes a step in the 'de novo' purine nucleotide biosynthetic pathway [Source:SGD;Acc:S000003293]
GLN4 (YOR168W)		Glutamine tRNA synthetase, monomeric class I tRNA synthetase that catalyzes the specific glutaminylation of tRNA(Glu); N-terminal domain proposed to be involved in enzyme-tRNA interactions [Source:SGD;Acc:S000005694]
SEC31 (YDL195W)		Component of the Sec13p-Sec31p complex of the COPII vesicle coat, required for vesicle formation in ER to Golgi transport; mutant has increased aneuploidy tolerance [Source:SGD;Acc:S000002354]
ABF2 (YMR072W)		Mitochondrial DNA-binding protein involved in mitochondrial DNA replication and recombination, member of HMG1 DNA-binding protein family; activity may be regulated by protein kinase A phosphorylation [Source:SGD;Acc:S000004676]
QCR2 (YPR191W)		Subunit 2 of the ubiquinol cytochrome-c reductase complex, which is a component of the mitochondrial inner membrane electron transport chain; phosphorylated; transcription is regulated by Hap1p, Hap2p/Hap3p, and heme [Source:SGD;Acc:S000006395]
SSB1 (YDL229W)		Cytoplasmic ATPase that is a ribosome-associated molecular chaperone, functions with J-protein partner Zuo1p; may be involved in folding of newly-made polypeptide chains; member of the HSP70 family; interacts with phosphatase subunit Reg1p [Source:SGD;Acc:S000002388]
YML131W		Putative protein of unknown function with similarity to medium chain dehydrogenase/reductases; expression induced by stresses including osmotic shock, DNA damaging agents, and other chemicals; GFP-fusion protein localizes to the cytoplasm [Source:SGD;Acc:S000004600]
CPA2 (YJR109C)		Large subunit of carbamoyl phosphate synthetase, which catalyzes a step in the synthesis of citrulline, an arginine precursor [Source:SGD;Acc:S000003870]
LSC2 (YGR244C)		Beta subunit of succinyl-CoA ligase, which is a mitochondrial enzyme of the TCA cycle that catalyzes the nucleotide-dependent conversion of succinyl-CoA to succinate [Source:SGD;Acc:S000003476]
PNC1 (YGL037C)		Nicotinamidase that converts nicotinamide to nicotinic acid as part of the NAD(+) salvage pathway, required for life span extension by calorie restriction; PNC1 expression responds to all known stimuli that extend replicative life span [Source:SGD;Acc:S000003005]
BDH1 (YAL060W)		NAD-dependent (R,R)-butanediol dehydrogenase, catalyzes oxidation of (R,R)-2,3-butanediol to (3R)-acetoin, oxidation of meso-butanediol to (3S)-acetoin, and reduction of acetoin; enhances use of 2,3-butanediol as an aerobic carbon source [Source:SGD;Acc:S000000056]
GLR1 (YPL091W)		Cytosolic and mitochondrial glutathione oxidoreductase, converts oxidized glutathione to reduced glutathione; mitochondrial but not cytosolic form has a role in resistance to hyperoxia [Source:SGD;Acc:S000006012]
SUB2 (YDL084W)		Component of the TREX complex required for nuclear mRNA export; member of the DEAD-box RNA helicase superfamily and is involved in early and late steps of spliceosome assembly; homolog of the human splicing factor hUAP56 [Source:SGD;Acc:S000002242]
ASN1 (YPR145W)		Asparagine synthetase, isozyme of Asn2p; catalyzes the synthesis of L-asparagine from L-aspartate in the asparagine biosynthetic pathway [Source:SGD;Acc:S000006349]
GSP2 (YOR185C)		GTP binding protein (mammalian Ranp homolog) involved in the maintenance of nuclear organization, RNA processing and transport; interacts with Kap121p, Kap123p and Pdr6p (karyophilin betas); Gsp1p homolog that is not required for viability [Source:SGD;Acc:S000005711]
ADE3 (YGR204W)		Cytoplasmic trifunctional enzyme C1-tetrahydrofolate synthase, involved in single carbon metabolism and required for biosynthesis of purines, thymidylate, methionine, and histidine; null mutation causes auxotrophy for adenine and histidine [Source:SGD;Acc:S000003436]
ATP2 (YJR121W)		Beta subunit of the F1 sector of mitochondrial F1F0 ATP synthase, which is a large, evolutionarily conserved enzyme complex required for ATP synthesis; phosphorylated [Source:SGD;Acc:S000003882]
AAP1 (YHR047C)		Arginine/alanine aminopeptidase, overproduction stimulates glycogen accumulation [Source:SGD;Acc:S000001089]
HRI1 (YLR301W)		Protein of unknown function that interacts with Sec72p and Hrr25p [Source:SGD;Acc:S000004292]
CYS3 (YAL012W)		Cystathionine gamma-lyase, catalyzes one of the two reactions involved in the transsulfuration pathway that yields cysteine from homocysteine with the intermediary formation of cystathionine [Source:SGD;Acc:S000000010]
KGD2 (YDR148C)		Dihydrolipoyl transsuccinylase, component of the mitochondrial alpha-ketoglutarate dehydrogenase complex, which catalyzes the oxidative decarboxylation of alpha-ketoglutarate to succinyl-CoA in the TCA cycle; phosphorylated [Source:SGD;Acc:S000002555]
YEL047C		Soluble fumarate reductase, required with isoenzyme Osm1p for anaerobic growth; may interact with ribosomes, based on co-purification experiments; authentic, non-tagged protein is detected in purified mitochondria in high-throughput studies [Source:SGD;Acc:S000000773]
GPD1 (YDL022W)		NAD-dependent glycerol-3-phosphate dehydrogenase, key enzyme of glycerol synthesis, essential for growth under osmotic stress; expression regulated by high-osmolarity glycerol response pathway; homolog of Gpd2p [Source:SGD;Acc:S000002180]
CAR2 (YLR438W)		L-ornithine transaminase (OTAse), catalyzes the second step of arginine degradation, expression is dually-regulated by allophanate induction and a specific arginine induction process; not nitrogen catabolite repression sensitive [Source:SGD;Acc:S000004430]
GVP36 (YIL041W)		BAR domain-containing protein that localizes to both early and late Golgi vesicles; required for adaptation to varying nutrient concentrations, fluid-phase endocytosis, polarization of the actin cytoskeleton, and vacuole biogenesis [Source:SGD;Acc:S000001303]
HSP12 (YFL014W)		Plasma membrane protein involved in maintaining membrane organization in stress conditions; induced by heat shock, oxidative stress, osmostress, stationary phase, glucose depletion, oleate and alcohol; regulated by HOG and Ras-Pka pathways [Source:SGD;Acc:S000001880]
IDH2 (YOR136W)		Subunit of mitochondrial NAD(+)-dependent isocitrate dehydrogenase, which catalyzes the oxidation of isocitrate to alpha-ketoglutarate in the TCA cycle; phosphorylated [Source:SGD;Acc:S000005662]
GCD11 (YER025W)		Gamma subunit of the translation initiation factor eIF2, involved in the identification of the start codon; binds GTP when forming the ternary complex with GTP and tRNAi-Met [Source:SGD;Acc:S000000827]
PBI2 (YNL015W)		Cytosolic inhibitor of vacuolar proteinase B (PRB1), required for efficient vacuole inheritance; with thioredoxin forms protein complex LMA1, which assists in priming SNARE molecules and promotes vacuole fusion [Source:SGD;Acc:S000004960]
SSZ1 (YHR064C)		Hsp70 protein that interacts with Zuo1p (a DnaJ homolog) to form a ribosome-associated complex that binds the ribosome via the Zuo1p subunit; also involved in pleiotropic drug resistance via sequential activation of PDR1 and PDR5; binds ATP [Source:SGD;Acc:S000001106]
GET3 (YDL100C)		Guanine nucleotide exchange factor for Gpa1p; amplifies G protein signaling; subunit of the GET complex, which is involved in Golgi to ER trafficking and insertion of proteins into the ER membrane; has low-level ATPase activity [Source:SGD;Acc:S000002258]
ATP5 (YDR298C)		Subunit 5 of the stator stalk of mitochondrial F1F0 ATP synthase, which is an evolutionarily conserved enzyme complex required for ATP synthesis; homologous to bovine subunit OSCP (oligomycin sensitivity-conferring protein); phosphorylated [Source:SGD;Acc:S000002706]
DAK1 (YML070W)		Dihydroxyacetone kinase, required for detoxification of dihydroxyacetone (DHA); involved in stress adaptation [Source:SGD;Acc:S000004535]
ALD4 (YOR374W)		Mitochondrial aldehyde dehydrogenase, required for growth on ethanol and conversion of acetaldehyde to acetate; phosphorylated; activity is K+ dependent; utilizes NADP+ or NAD+ equally as coenzymes; expression is glucose repressed [Source:SGD;Acc:S000005901]
PRE8 (YML092C)		Alpha 2 subunit of the 20S proteasome [Source:SGD;Acc:S000004557]
PCS60 (YBR222C)		Peroxisomal protein that binds AMP and mRNA, localizes to both the peroxisomal peripheral membrane and matrix, expression is highly inducible by oleic acid, similar to E. coli long chain acyl-CoA synthetase [Source:SGD;Acc:S000000426]
UGP1 (YKL035W)		UDP-glucose pyrophosphorylase (UGPase), catalyses the reversible formation of UDP-Glc from glucose 1-phosphate and UTP, involved in a wide variety of metabolic pathways, expression modulated by Pho85p through Pho4p [Source:SGD;Acc:S000001518]
TDA10 (YGR205W)		ATP-binding protein of unknown function; crystal structure resembles that of E.coli pantothenate kinase and other small kinases; null mutant is sensitive to expression of the top1-T722A allele [Source:SGD;Acc:S000003437]
LAT1 (YNL071W)		Dihydrolipoamide acetyltransferase component (E2) of pyruvate dehydrogenase complex, which catalyzes the oxidative decarboxylation of pyruvate to acetyl-CoA [Source:SGD;Acc:S000005015]
BMH2 (YDR099W)		14-3-3 protein, minor isoform; controls proteome at post-transcriptional level, binds proteins and DNA, involved in regulation of many processes including exocytosis, vesicle transport, Ras/MAPK signaling, and rapamycin-sensitive signaling [Source:SGD;Acc:S000002506]
HSP26 (YBR072W)		Small heat shock protein (sHSP) with chaperone activity; forms hollow, sphere-shaped oligomers that suppress unfolded proteins aggregation; oligomer activation requires heat-induced conformational change; also has mRNA binding activity [Source:SGD;Acc:S000000276]
CCT2 (YIL142W)		Subunit beta of the cytosolic chaperonin Cct ring complex, related to Tcp1p, required for the assembly of actin and tubulins in vivo [Source:SGD;Acc:S000001404]
ZWF1 (YNL241C)		Glucose-6-phosphate dehydrogenase (G6PD), catalyzes the first step of the pentose phosphate pathway; involved in adapting to oxidatve stress; homolog of the human G6PD which is deficient in patients with hemolytic anemia [Source:SGD;Acc:S000005185]
PMI40 (YER003C)		Mannose-6-phosphate isomerase, catalyzes the interconversion of fructose-6-P and mannose-6-P; required for early steps in protein mannosylation [Source:SGD;Acc:S000000805]
PRE10 (YOR362C)		Alpha 7 subunit of the 20S proteasome [Source:SGD;Acc:S000005889]
HCR1 (YLR192C)		Dual function protein involved in translation initiation as a substoichiometric component (eIF3j) of translation initiation factor 3 (eIF3) and required for processing of 20S pre-rRNA; binds to eIF3 subunits Rpg1p and Prt1p and 18S rRNA [Source:SGD;Acc:S000004182]
ADE16 (YLR028C)		Enzyme of 'de novo' purine biosynthesis containing both 5-aminoimidazole-4-carboxamide ribonucleotide transformylase and inosine monophosphate cyclohydrolase activities, isozyme of Ade17p; ade16 ade17 mutants require adenine and histidine [Source:SGD;Acc:S000004018]
GOR1 (YNL274C)		Glyoxylate reductase; null mutation results in increased biomass after diauxic shift; the authentic, non-tagged protein is detected in highly purified mitochondria in high-throughput studies [Source:SGD;Acc:S000005218]
HSP60 (YLR259C)		Tetradecameric mitochondrial chaperonin required for ATP-dependent folding of precursor polypeptides and complex assembly; prevents aggregation and mediates protein refolding after heat shock; role in mtDNA transmission; phosphorylated [Source:SGD;Acc:S000004249]
PRO2 (YOR323C)		Gamma-glutamyl phosphate reductase, catalyzes the second step in proline biosynthesis [Source:SGD;Acc:S000005850]
MDH1 (YKL085W)		Mitochondrial malate dehydrogenase, catalyzes interconversion of malate and oxaloacetate; involved in the tricarboxylic acid (TCA) cycle; phosphorylated [Source:SGD;Acc:S000001568]
YNL247W		Cysteinyl-tRNA synthetase; may interact with ribosomes, based on co-purification experiments [Source:SGD;Acc:S000005191]
MDH3 (YDL078C)		Peroxisomal malate dehydrogenase, catalyzes interconversion of malate and oxaloacetate; involved in the glyoxylate cycle [Source:SGD;Acc:S000002236]
RDL1 (YOR285W)		Protein of unknown function containing a rhodanese-like domain; localized to the mitochondrial outer membrane [Source:SGD;Acc:S000005811]
SSC1 (YJR045C)		Hsp70 family ATPase, constituent of the import motor component of the Translocase of the Inner Mitochondrial membrane (TIM23 complex); involved in protein translocation and folding; subunit of SceI endonuclease [Source:SGD;Acc:S000003806]
IDP3 (YNL009W)		Peroxisomal NADP-dependent isocitrate dehydrogenase, catalyzes oxidation of isocitrate to alpha-ketoglutarate with the formation of NADP(H+), required for growth on unsaturated fatty acids [Source:SGD;Acc:S000004954]
ACT1 (YFL039C)		Actin, structural protein involved in cell polarization, endocytosis, and other cytoskeletal functions [Source:SGD;Acc:S000001855]
GRX1 (YCL035C)		Hydroperoxide and superoxide-radical responsive heat-stable glutathione-dependent disulfide oxidoreductase with active site cysteine pair; protects cells from oxidative damage [Source:SGD;Acc:S000000540]
ACS2 (YLR153C)		Acetyl-coA synthetase isoform which, along with Acs1p, is the nuclear source of acetyl-coA for histone acetylation; mutants affect global transcription; required for growth on glucose; expressed under anaerobic conditions [Source:SGD;Acc:S000004143]
ARA1 (YBR149W)		NADP+ dependent arabinose dehydrogenase, involved in carbohydrate metabolism; purified as homodimer; naturally occurs with a N-terminus degradation product [Source:SGD;Acc:S000000353]
TSL1 (YML100W)		Large subunit of trehalose 6-phosphate synthase (Tps1p)/phosphatase (Tps2p) complex, which converts uridine-5'-diphosphoglucose and glucose 6-phosphate to trehalose, similar to Tps3p and may share function; mutant has aneuploidy tolerance [Source:SGD;Acc:S000004566]
TIF5 (YPR041W)		Translation initiation factor eIF5; functions both as a GTPase-activating protein to mediate hydrolysis of ribosome-bound GTP and as a GDP dissociation inhibitor to prevent recycling of eIF2 [Source:SGD;Acc:S000006245]
PYK2 (YOR347C)		Pyruvate kinase that appears to be modulated by phosphorylation; PYK2 transcription is repressed by glucose, and Pyk2p may be active under low glycolytic flux [Source:SGD;Acc:S000005874]
YMR315W		Protein with NADP(H) oxidoreductase activity; transcription is regulated by Stb5p in response to NADPH depletion induced by diamide; promoter contains a putative Stb5p binding site [Source:SGD;Acc:S000004932]
EMI2 (YDR516C)		Non-essential protein of unknown function required for transcriptional induction of the early meiotic-specific transcription factor IME1; required for sporulation; expression is regulated by glucose-repression transcription factors Mig1/2p [Source:SGD;Acc:S000002924]
HYR1 (YIR037W)		Thiol peroxidase that functions as a hydroperoxide receptor to sense intracellular hydroperoxide levels and transduce a redox signal to the Yap1p transcription factor [Source:SGD;Acc:S000001476]
LSP1 (YPL004C)		Primary component of eisosomes, which are large immobile patch structures at the cell cortex associated with endocytosis, along with Pil1p and Sur7p; null mutants show activation of Pkc1p/Ypk1p stress resistance pathways; member of the BAR domain family [Source:SGD;Acc:S000005925]
GAD1 (YMR250W)		Glutamate decarboxylase, converts glutamate into gamma-aminobutyric acid (GABA) during glutamate catabolism; involved in response to oxidative stress [Source:SGD;Acc:S000004862]
PGM2 (YMR105C)		Phosphoglucomutase, catalyzes the conversion from glucose-1-phosphate to glucose-6-phosphate, which is a key step in hexose metabolism; functions as the acceptor for a Glc-phosphotransferase [Source:SGD;Acc:S000004711]
NMT1 (YLR195C)		N-myristoyl transferase, catalyzes the cotranslational, covalent attachment of myristic acid to the N-terminal glycine residue of several proteins involved in cellular growth and signal transduction [Source:SGD;Acc:S000004185]
SCP160 (YJL080C)		Essential RNA-binding G protein effector of mating response pathway, mainly associated with nuclear envelope and ER, interacts in mRNA-dependent manner with translating ribosomes via multiple KH domains, similar to vertebrate vigilins [Source:SGD;Acc:S000003616]
PEP4 (YPL154C)		Vacuolar aspartyl protease (proteinase A), required for the posttranslational precursor maturation of vacuolar proteinases; important for protein turnover after oxidative damage; synthesized as a zymogen, self-activates [Source:SGD;Acc:S000006075]
YMR099C		Glucose-6-phosphate 1-epimerase (hexose-6-phosphate mutarotase), likely involved in carbohydrate metabolism; GFP-fusion protein localizes to both the nucleus and cytoplasm and is induced in response to the DNA-damaging agent MMS [Source:SGD;Acc:S000004705]
YDJ1 (YNL064C)		Type I HSP40 co-chaperone involved in regulation of the HSP90 and HSP70 functions; involved in protein translocation across membranes; member of the DnaJ family [Source:SGD;Acc:S000005008]
UGA1 (YGR019W)		Gamma-aminobutyrate (GABA) transaminase (4-aminobutyrate aminotransferase) involved in the 4-aminobutyrate and glutamate degradation pathways; required for normal oxidative stress tolerance and nitrogen utilization [Source:SGD;Acc:S000003251]
IDP2 (YLR174W)		Cytosolic NADP-specific isocitrate dehydrogenase, catalyzes oxidation of isocitrate to alpha-ketoglutarate; levels are elevated during growth on non-fermentable carbon sources and reduced during growth on glucose [Source:SGD;Acc:S000004164]
PRX1 (YBL064C)		Mitochondrial peroxiredoxin (1-Cys Prx) with thioredoxin peroxidase activity, has a role in reduction of hydroperoxides; reactivation requires Trr2p and glutathione; induced during respiratory growth and oxidative stress; phosphorylated [Source:SGD;Acc:S000000160]
YNK1 (YKL067W)		Nucleoside diphosphate kinase, catalyzes the transfer of gamma phosphates from nucleoside triphosphates, usually ATP, to nucleoside diphosphates by a mechanism that involves formation of an autophosphorylated enzyme intermediate [Source:SGD;Acc:S000001550]
GRX2 (YDR513W)		Cytoplasmic glutaredoxin, thioltransferase, glutathione-dependent disulfide oxidoreductase involved in maintaining redox state of target proteins, also exhibits glutathione peroxidase activity, expression induced in response to stress [Source:SGD;Acc:S000002921]
SSA2 (YLL024C)		ATP binding protein involved in protein folding and vacuolar import of proteins; member of heat shock protein 70 (HSP70) family; associated with the chaperonin-containing T-complex; present in the cytoplasm, vacuolar membrane and cell wall; 98% iden /.../with Ssa1p, but subtle differences between the two proteins provide functional specificity with respect to propagation of yeast [URE3] prions an…
HSP31 (YDR533C)		Possible chaperone and cysteine protease with similarity to E. coli Hsp31; member of the DJ-1/ThiJ/PfpI superfamily, which includes human DJ-1 involved in Parkinson's disease; exists as a dimer and contains a putative metal-binding site [Source:SGD;Acc:S000002941]
LAP4 (YKL103C)		Vacuolar aminopeptidase yscI; zinc metalloproteinase that belongs to the peptidase family M18; often used as a marker protein in studies of autophagy and cytosol to vacuole targeting (CVT) pathway [Source:SGD;Acc:S000001586]
NUP2 (YLR335W)		Nucleoporin involved in nucleocytoplasmic transport, binds to either the nucleoplasmic or cytoplasmic faces of the nuclear pore complex depending on Ran-GTP levels; also has a role in chromatin organization [Source:SGD;Acc:S000004327]
SIS1 (YNL007C)		Type II HSP40 co-chaperone that interacts with the HSP70 protein Ssa1p; not functionally redundant with Ydj1p due to due to substrate specificity; shares similarity with bacterial DnaJ proteins [Source:SGD;Acc:S000004952]
MCR1 (YKL150W)		Mitochondrial NADH-cytochrome b5 reductase, involved in ergosterol biosynthesis [Source:SGD;Acc:S000001633]
BCY1 (YIL033C)		Regulatory subunit of the cyclic AMP-dependent protein kinase (PKA), a component of a signaling pathway that controls a variety of cellular processes, including metabolism, cell cycle, stress response, stationary phase, and sporulation [Source:SGD;Acc:S000001295]
NQM1 (YGR043C)		Transaldolase of unknown function; transcription is repressed by Mot1p and induced by alpha-factor and during diauxic shift [Source:SGD;Acc:S000003275]
ETR1 (YBR026C)		2-enoyl thioester reductase, member of the medium chain dehydrogenase/reductase family; localized to in mitochondria, where it has a probable role in fatty acid synthesis [Source:SGD;Acc:S000000230]
GLC3 (YEL011W)		Glycogen branching enzyme, involved in glycogen accumulation; green fluorescent protein (GFP)-fusion protein localizes to the cytoplasm in a punctate pattern [Source:SGD;Acc:S000000737]
TMA17 (YDL110C)		Protein of unknown function that associates with ribosomes; heterozygous deletion demonstrated increases in chromosome instability in a rad9 deletion background; protein abundance is decreased upon intracellular iron depletion [Source:SGD;Acc:S000002268]
LIA1 (YJR070C)		Deoxyhypusine hydroxylase, a HEAT-repeat containing metalloenzyme that catalyzes hypusine formation; binds to and is required for the modification of Hyp2p (eIF5A); complements S. pombe mmd1 mutants defective in mitochondrial positioning [Source:SGD;Acc:S000003831]
TPS2 (YDR074W)		Phosphatase subunit of the trehalose-6-phosphate synthase/phosphatase complex, which synthesizes the storage carbohydrate trehalose; expression is induced by stress conditions and repressed by the Ras-cAMP pathway [Source:SGD;Acc:S000002481]
RLI1 (YDR091C)		Essential iron-sulfur protein required for ribosome biogenesis and translation initiation and termination; facilitates binding of a multifactor complex (MFC) of initiation factors to the small ribosomal subunit; predicted ABC family ATPase [Source:SGD;Acc:S000002498]
MNP1 (YGL068W)		Protein associated with the mitochondrial nucleoid; putative mitochondrial ribosomal protein with similarity to E. coli L7/L12 ribosomal protein; required for normal respiratory growth [Source:SGD;Acc:S000003036]
MRP8 (YKL142W)		Protein of unknown function; undergoes sumoylation; transcription induced under cell wall stress; protein levels are reduced under anaerobic conditions; originally thought to be a mitochondrial ribosomal protein based on sequence analysis [Source:SGD;Acc:S000001625]
NTH1 (YDR001C)		Neutral trehalase, degrades trehalose; required for thermotolerance and may mediate resistance to other cellular stresses; may be phosphorylated by Cdc28p [Source:SGD;Acc:S000002408]
SSE1 (YPL106C)		ATPase that is a component of the heat shock protein Hsp90 chaperone complex; binds unfolded proteins; member of the heat shock protein 70 (HSP70) family; localized to the cytoplasm [Source:SGD;Acc:S000006027]
SSE2 (YBR169C)		Member of the heat shock protein 70 (HSP70) family; may be involved in protein folding; localized to the cytoplasm; highly homologous to the heat shock protein Sse1p [Source:SGD;Acc:S000000373]
HSC82 (YMR186W)		Cytoplasmic chaperone of the Hsp90 family, redundant in function and nearly identical with Hsp82p, and together they are essential; expressed constitutively at 10-fold higher basal levels than HSP82 and induced 2-3 fold by heat shock [Source:SGD;Acc:S000004798]
RPN1 (YHR027C)		Non-ATPase base subunit of the 19S regulatory particle of the 26S proteasome; may participate in the recognition of several ligands of the proteasome; contains a leucine-rich repeat (LRR) domain, a site for protein-protein interactions [Source:SGD;Acc:S000001069]
HSP82 (YPL240C)		Hsp90 chaperone required for pheromone signaling and negative regulation of Hsf1p; docks with Tom70p for mitochondrial preprotein delivery; promotes telomerase DNA binding and nucleotide addition; interacts with Cns1p, Cpr6p, Cpr7p, Sti1p [Source:SGD;Acc:S000006161]
SMT3 (YDR510W)		Ubiquitin-like protein of the SUMO family, conjugated to lysine residues of target proteins; regulates chromatid cohesion, chromosome segregation, APC-mediated proteolysis, DNA replication and septin ring dynamics; phosphorylated at Ser2 [Source:SGD;Acc:S000002918]
RPN11 (YFR004W)		Metalloprotease subunit of the 19S regulatory particle of the 26S proteasome lid; couples the deubiquitination and degradation of proteasome substrates; involved, independent of catalytic activity, in fission of mitochondria and peroxisomes [Source:SGD;Acc:S000001900]
UBI4 (YLL039C)		Ubiquitin, becomes conjugated to proteins, marking them for selective degradation via the ubiquitin-26S proteasome system; essential for the cellular stress response; encoded as a polyubiquitin precursor comprised of 5 head-to-tail repeats [Source:SGD;Acc:S000003962]
RPS0A	17.46	Protein component of the small (40S) ribosomal subunit, nearly identical to Rps0Bp; required for maturation of 18S rRNA along with Rps0Bp; deletion of either RPS0 gene reduces growth rate, deletion of both genes is lethal [Source:SGD;Acc:S000003446]
RPP1A	16.52	Ribosomal stalk protein P1 alpha, involved in the interaction between translational elongation factors and the ribosome; accumulation of P1 in the cytoplasm is regulated by phosphorylation and interaction with the P2 stalk component [Source:SGD;Acc:S000002239]
RPS0B	16.44	Protein component of the small (40S) ribosomal subunit, nearly identical to Rps0Ap; required for maturation of 18S rRNA along with Rps0Ap; deletion of either RPS0 gene reduces growth rate, deletion of both genes is lethal [Source:SGD;Acc:S000004038]
RPS26B	16.29	Protein component of the small (40S) ribosomal subunit; nearly identical to Rps26Ap and has similarity to rat S26 ribosomal protein [Source:SGD;Acc:S000000933]
RPS28A	16.03	Protein component of the small (40S) ribosomal subunit; nearly identical to Rps28Bp and has similarity to rat S28 ribosomal protein [Source:SGD;Acc:S000005693]
RPL37A	15.94	Protein component of the large (60S) ribosomal subunit, has similarity to Rpl37Bp and to rat L37 ribosomal protein [Source:SGD;Acc:S000004175]
RPL37B	15.15	Protein component of the large (60S) ribosomal subunit, has similarity to Rpl37Ap and to rat L37 ribosomal protein [Source:SGD;Acc:S000002908]
RPS29B	14.95	Protein component of the small (40S) ribosomal subunit; nearly identical to Rps29Ap and has similarity to rat S29 and E. coli S14 ribosomal proteins [Source:SGD;Acc:S000002219]
RPS27B	14.38	Protein component of the small (40S) ribosomal subunit; nearly identical to Rps27Ap and has similarity to rat S27 ribosomal protein [Source:SGD;Acc:S000001063]
RPL36A	13.08	N-terminally acetylated protein component of the large (60S) ribosomal subunit, nearly identical to Rpl36Bp and has similarity to rat L36 ribosomal protein; binds to 5.8 S rRNA [Source:SGD;Acc:S000004807]
RPL39	12.75	Protein component of the large (60S) ribosomal subunit, has similarity to rat L39 ribosomal protein; required for ribosome biogenesis; loss of both Rpl31p and Rpl39p confers lethality; also exhibits genetic interactions with SIS1 and PAB1 [Source:SGD;Acc:S000003725]
RPS28B	12.46	Protein component of the small (40S) ribosomal subunit; nearly identical to Rps28Ap and has similarity to rat S28 ribosomal protein [Source:SGD;Acc:S000004254]
EGD1	12.05	Subunit beta1 of the nascent polypeptide-associated complex (NAC) involved in protein targeting, associated with cytoplasmic ribosomes; enhances DNA binding of the Gal4p activator; homolog of human BTF3b [Source:SGD;Acc:S000005958]
RPL43A	11.39	Protein component of the large (60S) ribosomal subunit, identical to Rpl43Bp and has similarity to rat L37a ribosomal protein; null mutation confers a dominant lethal phenotype [Source:SGD;Acc:S000006247]
FBA1	10.98	Fructose 1,6-bisphosphate aldolase, required for glycolysis and gluconeogenesis; catalyzes conversion of fructose 1,6 bisphosphate to glyceraldehyde-3-P and dihydroxyacetone-P; locates to mitochondrial outer surface upon oxidative stress [Source:SGD;Acc:S000001543]
URA5	10.53	Major orotate phosphoribosyltransferase (OPRTase) isozyme that catalyzes the fifth enzymatic step in de novo biosynthesis of pyrimidines, converting orotate into orotidine-5'-phosphate; minor OPRTase encoded by URA10 [Source:SGD;Acc:S000004574]
TIF11	10.36	Translation initiation factor eIF1A, essential protein that forms a complex with Sui1p (eIF1) and the 40S ribosomal subunit and scans for the start codon; C-terminus associates with Fun12p (eIF5B); N terminus interacts with eIF2 and eIF3 [Source:SGD;Acc:S000004873]
YGL102C	10.18	Dubious open reading frame unlikely to encode a functional protein; overlaps 3' end of essential RPL28 gene encoding a large subunit ribosomal protein [Source:SGD;Acc:S000003070]
RPL36B	10.18	Protein component of the large (60S) ribosomal subunit, nearly identical to Rpl36Ap and has similarity to rat L36 ribosomal protein; binds to 5.8 S rRNA [Source:SGD;Acc:S000006438]
YLL044W	10.12	Dubious open reading frame unlikely to encode a protein, based on available experimental and comparative sequence data; transcription of both YLL044W and the overlapping gene RPL8B is reduced in the gcr1 null mutant [Source:SGD;Acc:S000003967]
Network Group	Network	Weight	Title	Authors	Year	Publication	PMID	URL	Processing Method	Interactions	Source	Source URL	Tags
Co-expression		58.92
	Gasch-Brown-2000	5.7	Genomic expression programs in the response of yeast cells to environmental changes.	Gasch, Spellman, Kao, Carmel-Harel, Eisen, Storz, Botstein, Brown	2000	Mol Biol Cell	11102521	http://www.ncbi.nlm.nih.gov/pubmed/11102521	Pearson correlation	229946	SUPPLEMENTARY_MATERIAL		Transcription Factors
	Spellman-Futcher-1998	5.5	Comprehensive identification of cell cycle-regulated genes of the yeast Saccharomyces cerevisiae by microarray hybridization.	Spellman, Sherlock, Zhang, Iyer, Anders, Eisen, Brown, Botstein, Futcher	1998	Mol Biol Cell	9843569	http://www.ncbi.nlm.nih.gov/pubmed/9843569	Pearson correlation	168858	SUPPLEMENTARY_MATERIAL		Cell Proliferation
	Gasch-Brown-2001	5.01	Genomic expression responses to DNA-damaging agents and the regulatory role of the yeast ATR homolog Mec1p.	Gasch, Huang, Metzner, Botstein, Elledge, Brown	2001	Mol Biol Cell	11598186	http://www.ncbi.nlm.nih.gov/pubmed/11598186	Pearson correlation	191093	SUPPLEMENTARY_MATERIAL		Signal Transduction
	Hughes-Friend-2000	4.56	Functional discovery via a compendium of expression profiles.	Hughes, Marton, Jones, Roberts, Stoughton, Armour, Bennett, Coffey, Dai, He, Kidd, King, Meyer, Slade, Lum, Stepaniants, Shoemaker, Gachotte, Chakraburtty, Simon, Bard, Friend	2000	Cell	10929718	http://www.ncbi.nlm.nih.gov/pubmed/10929718	Pearson correlation	202410	SUPPLEMENTARY_MATERIAL
	Roberts-Friend-2000	4.47	Signaling and circuitry of multiple MAPK pathways revealed by a matrix of global gene expression profiles.	Roberts, Nelson, Marton, Stoughton, Meyer, Bennett, He, Dai, Walker, Hughes, Tyers, Boone, Friend	2000	Science	10657304	http://www.ncbi.nlm.nih.gov/pubmed/10657304	Pearson correlation	184639	SUPPLEMENTARY_MATERIAL		Cell Proliferation,Transcription Factors,Signal Transduction,Cancer
	Knijnenburg-Wessels-2009	4.23	Combinatorial effects of environmental parameters on transcriptional regulation in Saccharomyces cerevisiae: a quantitative analysis of a compendium of chemostat-based transcriptome data.	Knijnenburg, Daran, van den Broek, Daran-Lapujade, de Winde, Pronk, Reinders, Wessels	2009	BMC Genomics	19173729	http://www.ncbi.nlm.nih.gov/pubmed/19173729	Pearson correlation	215514	GEO	http://www.ncbi.nlm.nih.gov/projects/geo/query/acc.cgi?acc=GSE11452
	Yvert-Kruglyak-2003	4.22	Trans-acting regulatory variation in Saccharomyces cerevisiae and the role of transcription factors.	Yvert, Brem, Whittle, Akey, Foss, Smith, Mackelprang, Kruglyak	2003	Nat Genet	12897782	http://www.ncbi.nlm.nih.gov/pubmed/12897782	Pearson correlation	205453	SUPPLEMENTARY_MATERIAL		Transcription Factors
	Yona-Dahan-2012	3.66	Chromosomal duplication is a transient evolutionary solution to stress.	Yona, Manor, Herbst, Romano, Mitchell, Kupiec, Pilpel, Dahan	2012	Proc Natl Acad Sci U S A	23197825	http://www.ncbi.nlm.nih.gov/pubmed/23197825	Pearson correlation	192970	GEO	http://www.ncbi.nlm.nih.gov/projects/geo/query/acc.cgi?acc=GSE40817	Cancer
	Shalem-Pilpel-2011	3.48	Transcriptome kinetics is governed by a genome-wide coupling of mRNA production and degradation: a role for RNA Pol II.	Shalem, Groisman, Choder, Dahan, Pilpel	2011	PLoS Genet	21931566	http://www.ncbi.nlm.nih.gov/pubmed/21931566	Pearson correlation	197813	GEO	http://www.ncbi.nlm.nih.gov/projects/geo/query/acc.cgi?acc=GSE26829
	Mitchell-Pilpel-2009	3.13	Adaptive prediction of environmental changes by microorganisms.	Mitchell, Romano, Groisman, Yona, Dekel, Kupiec, Dahan, Pilpel	2009	Nature	19536156	http://www.ncbi.nlm.nih.gov/pubmed/19536156	Pearson correlation	193100	GEO	http://www.ncbi.nlm.nih.gov/projects/geo/query/acc.cgi?acc=GSE15936	Time Series
	Shalem-Pilpel-2008 A	3.13	Transient transcriptional responses to stress are generated by opposing effects of mRNA production and degradation.	Shalem, Dahan, Levo, Martinez, Furman, Segal, Pilpel	2008	Mol Syst Biol	18854817	http://www.ncbi.nlm.nih.gov/pubmed/18854817	Pearson correlation	185909	GEO	http://www.ncbi.nlm.nih.gov/projects/geo/query/acc.cgi?acc=GSE12220
	Hochwagen-Amon-2005	2.72	Novel response to microtubule perturbation in meiosis.	Hochwagen, Wrobel, Cartron, Demougin, Niederhauser-Wiederkehr, Boselli, Primig, Amon	2005	Mol Cell Biol	15899877	http://www.ncbi.nlm.nih.gov/pubmed/15899877	Pearson correlation	175282	GEO	http://www.ncbi.nlm.nih.gov/projects/geo/query/acc.cgi?acc=GSE1693	Cell Proliferation
	Morillo-Huesca-Prado-2010	1.94	The SWR1 histone replacement complex causes genetic instability and genome-wide transcription misregulation in the absence of H2A.Z.	Morillo-Huesca, Clemente-Ruiz, Andújar, Prado	2010	PLoS One	20711347	http://www.ncbi.nlm.nih.gov/pubmed/20711347	Pearson correlation	187066	GEO	http://www.ncbi.nlm.nih.gov/projects/geo/query/acc.cgi?acc=GSE21571
	Orlando-Haase-2008	1.9	Global control of cell-cycle transcription by coupled CDK and network oscillators.	Orlando, Lin, Bernard, Wang, Socolar, Iversen, Hartemink, Haase	2008	Nature	18463633	http://www.ncbi.nlm.nih.gov/pubmed/18463633	Pearson correlation	192045	GEO	http://www.ncbi.nlm.nih.gov/projects/geo/query/acc.cgi?acc=GSE8799	Cell Proliferation,Time Series,Biological Clocks
	Rintala-Ruohonen-2011	1.89	Transcriptional responses of Saccharomyces cerevisiae to shift from respiratory and respirofermentative to fully fermentative metabolism.	Rintala, Jouhten, Toivari, Wiebe, Maaheimo, Penttilä, Ruohonen	2011	OMICS	21348598	http://www.ncbi.nlm.nih.gov/pubmed/21348598	Pearson correlation	199449	GEO	http://www.ncbi.nlm.nih.gov/projects/geo/query/acc.cgi?acc=GSE22832
	Zhang-Nielsen-2011	1.55	Mapping the interaction of Snf1 with TORC1 in Saccharomyces cerevisiae.	Zhang, Vaga, Chumnanpuen, Kumar, Vemuri, Aebersold, Nielsen	2011	Mol Syst Biol	22068328	http://www.ncbi.nlm.nih.gov/pubmed/22068328	Pearson correlation	198688	GEO	http://www.ncbi.nlm.nih.gov/projects/geo/query/acc.cgi?acc=GSE24421	Transcription Factors
	Aceituno-Agosin-2012	0.93	Oxygen response of the wine yeast Saccharomyces cerevisiae EC1118 grown under carbon-sufficient, nitrogen-limited enological conditions.	Aceituno, Orellana, Torres, Mendoza, Slater, Melo, Agosin	2012	Appl Environ Microbiol	23001663	http://www.ncbi.nlm.nih.gov/pubmed/23001663	Pearson correlation	169845	GEO	http://www.ncbi.nlm.nih.gov/projects/geo/query/acc.cgi?acc=GSE34964
	Li-Smith-2010	0.37	Thiamine biosynthesis in Saccharomyces cerevisiae is regulated by the NAD+-dependent histone deacetylase Hst1.	Li, Petteys, McClure, Valsakumar, Bekiranov, Frank, Smith	2010	Mol Cell Biol	20439498	http://www.ncbi.nlm.nih.gov/pubmed/20439498	Pearson correlation	171967	GEO	http://www.ncbi.nlm.nih.gov/projects/geo/query/acc.cgi?acc=GSE18488
	Brauer-Botstein-2008	0.29	Coordination of growth rate, cell cycle, stress response, and metabolic activity in yeast.	Brauer, Huttenhower, Airoldi, Rosenstein, Matese, Gresham, Boer, Troyanskaya, Botstein	2008	Mol Biol Cell	17959824	http://www.ncbi.nlm.nih.gov/pubmed/17959824	Pearson correlation	184210	GEO	http://www.ncbi.nlm.nih.gov/projects/geo/query/acc.cgi?acc=GSE8825	Cell Proliferation
	Hong-Nielsen-2011	0.24	Unravelling evolutionary strategies of yeast for improving galactose utilization through integrated systems level analysis.	Hong, Vongsangnak, Vemuri, Nielsen	2011	Proc Natl Acad Sci U S A	21715660	http://www.ncbi.nlm.nih.gov/pubmed/21715660	Pearson correlation	157385	GEO	http://www.ncbi.nlm.nih.gov/projects/geo/query/acc.cgi?acc=GSE27185
Physical interactions		26.2
	Ziv-Kleifeld-2011	3.89	A perturbed ubiquitin landscape distinguishes between ubiquitin in trafficking and in proteolysis.	Ziv, Matiuhin, Kirkpatrick, Erpapazoglou, Leon, Pantazopoulou, Kim, Gygi, Haguenauer-Tsapis, Reis, Glickman, Kleifeld	2011	Mol Cell Proteomics	21427232	http://www.ncbi.nlm.nih.gov/pubmed/21427232	Direct interaction	978	BIOGRID	http://thebiogrid.org/
	Kaake-Huang-2010	3.89	Characterization of cell cycle specific protein interaction networks of the yeast 26S proteasome complex by the QTAX strategy.	Kaake, Milenkovi?, Przulj, Kaiser, Huang	2010	J Proteome Res	20170199	http://www.ncbi.nlm.nih.gov/pubmed/20170199	Direct interaction	674	BIOGRID	http://thebiogrid.org/
	Guerrero-Huang-2008	3.74	Characterization of the proteasome interaction network using a QTAX-based tag-team strategy and protein interaction network analysis.	Guerrero, Milenkovic, Przulj, Kaiser, Huang	2008	Proc Natl Acad Sci U S A	18757749	http://www.ncbi.nlm.nih.gov/pubmed/18757749	Direct interaction	1141	IREF	http://irefindex.uio.no/wiki/iRefIndex
	Starita-Fields-2012	2.12	Sites of ubiquitin attachment in Saccharomyces cerevisiae.	Starita, Lo, Eng, von Haller, Fields	2012	Proteomics	22106047	http://www.ncbi.nlm.nih.gov/pubmed/22106047	Direct interaction	526	BIOGRID	http://thebiogrid.org/
	Sung-Huh-2013	2.01	Genome-wide bimolecular fluorescence complementation analysis of SUMO interactome in yeast.	Sung, Lim, Yi, Chang, Yang, Lee, Huh	2013	Genome Res	23403034	http://www.ncbi.nlm.nih.gov/pubmed/23403034	Direct interaction	545	IREF	http://irefindex.uio.no/wiki/iRefIndex	Cell Proliferation
	Panse-Hurt-2004	1.78	A proteome-wide approach identifies sumoylated substrate proteins in yeast.	Panse, Hardeland, Werner, Kuster, Hurt	2004	J Biol Chem	15292183	http://www.ncbi.nlm.nih.gov/pubmed/15292183	Direct interaction	116	BIOGRID	http://thebiogrid.org/	Transcription Factors
	Mayor-Deshaies-2005	1.74	Analysis of polyubiquitin conjugates reveals that the Rpn10 substrate receptor contributes to the turnover of multiple proteasome targets.	Mayor, Lipford, Graumann, Smith, Deshaies	2005	Mol Cell Proteomics	15699485	http://www.ncbi.nlm.nih.gov/pubmed/15699485	Direct interaction	127	IREF	http://irefindex.uio.no/wiki/iRefIndex
	Hannich-Hochstrasser-2005	1.73	Defining the SUMO-modified proteome by multiple approaches in Saccharomyces cerevisiae.	Hannich, Lewis, Kroetz, Li, Heide, Emili, Hochstrasser	2005	J Biol Chem	15590687	http://www.ncbi.nlm.nih.gov/pubmed/15590687	Direct interaction	145	BIOGRID	http://thebiogrid.org/
	Swaney-Villén-2013	0.84	Global analysis of phosphorylation and ubiquitylation cross-talk in protein degradation.	Swaney, Beltrao, Starita, Guo, Rush, Fields, Krogan, Villén	2013	Nat Methods	23749301	http://www.ncbi.nlm.nih.gov/pubmed/23749301	Direct interaction	1902	BIOGRID	http://thebiogrid.org/
	Gong-Houry-2009	0.74	An atlas of chaperone-protein interactions in Saccharomyces cerevisiae: implications to protein folding pathways in the cell.	Gong, Kakihara, Krogan, Greenblatt, Emili, Zhang, Houry	2009	Mol Syst Biol	19536198	http://www.ncbi.nlm.nih.gov/pubmed/19536198	Direct interaction	21190	IREF	http://irefindex.uio.no/wiki/iRefIndex	Signal Transduction
	Denison-Gygi-2005	0.59	A proteomic strategy for gaining insights into protein sumoylation in yeast.	Denison, Rudner, Gerber, Bakalarski, Moazed, Gygi	2005	Mol Cell Proteomics	15542864	http://www.ncbi.nlm.nih.gov/pubmed/15542864	Direct interaction	151	BIOGRID	http://thebiogrid.org/
	Millson-Piper-2005	0.56	A two-hybrid screen of the yeast proteome for Hsp90 interactors uncovers a novel Hsp90 chaperone requirement in the activity of a stress-activated mitogen-activated protein kinase, Slt2p (Mpk1p).	Millson, Truman, King, Prodromou, Pearl, Piper	2005	Eukaryot Cell	15879519	http://www.ncbi.nlm.nih.gov/pubmed/15879519	Direct interaction	173	IREF	http://irefindex.uio.no/wiki/iRefIndex
	Babiano-de la Cruz-2013	0.48	Yeast ribosomal protein L7 and its homologue Rlp7 are simultaneously present at distinct sites on pre-60S ribosomal particles.	Babiano, Badis, Saveanu, Namane, Doyen, Díaz-Quintana, Jacquier, Fromont-Racine, de la Cruz	2013	Nucleic Acids Res	23945946	http://www.ncbi.nlm.nih.gov/pubmed/23945946	Direct interaction	263	IREF	http://irefindex.uio.no/wiki/iRefIndex
	Zhao-Houry-2005	0.47	Navigating the chaperone network: an integrative map of physical and genetic interactions mediated by the hsp90 chaperone.	Zhao, Davey, Hsu, Kaplanek, Tong, Parsons, Krogan, Cagney, Mai, Greenblatt, Boone, Emili, Houry	2005	Cell	15766533	http://www.ncbi.nlm.nih.gov/pubmed/15766533	Direct interaction	552	IREF	http://irefindex.uio.no/wiki/iRefIndex	Transcription Factors
	Lee-Marcotte-2007 Protein complexes	0.41	An improved, bias-reduced probabilistic functional gene network of baker's yeast, Saccharomyces cerevisiae.	Lee, Li, Marcotte	2007	PLoS One	17912365	http://www.ncbi.nlm.nih.gov/pubmed/17912365		31902	SUPPLEMENTARY_MATERIAL
	Allen-Rexach-2001	0.29	Proteomic analysis of nucleoporin interacting proteins.	Allen, Huang, Burlingame, Rexach	2001	J Biol Chem	11387327	http://www.ncbi.nlm.nih.gov/pubmed/11387327	Direct interaction	113	IREF	http://irefindex.uio.no/wiki/iRefIndex
	Kolawa-Deshaies-2013	0.27	Perturbations to the ubiquitin conjugate proteome in yeast ?ubx mutants identify Ubx2 as a regulator of membrane lipid composition.	Kolawa, Sweredoski, Graham, Oania, Hess, Deshaies	2013	Mol Cell Proteomics	23793018	http://www.ncbi.nlm.nih.gov/pubmed/23793018	Direct interaction	2076	BIOGRID	http://thebiogrid.org/
	Babu-Greenblatt-2012 C	0.19	Interaction landscape of membrane-protein complexes in Saccharomyces cerevisiae.	Babu, Vlasblom, Pu, Guo, Graham, Bean, Burston, Vizeacoumar, Snider, Phanse, Fong, Tam, Davey, Hnatshak, Bajaj, Chandran, Punna, Christopolous, Wong, Yu, Zhong, Li, Stagljar, Conibear, Wodak, Emili, Greenblatt	2012	Nature	22940862	http://www.ncbi.nlm.nih.gov/pubmed/22940862		11617	None
	Wohlschlegel-Yates-2004	0.16	Global analysis of protein sumoylation in Saccharomyces cerevisiae.	Wohlschlegel, Johnson, Reed, Yates	2004	J Biol Chem	15326169	http://www.ncbi.nlm.nih.gov/pubmed/15326169	Direct interaction	270	BIOGRID	http://thebiogrid.org/
	Collins-Krogan-2007	0.16	Toward a comprehensive atlas of the physical interactome of Saccharomyces cerevisiae.	Collins, Kemmeren, Zhao, Greenblatt, Spencer, Holstege, Weissman, Krogan	2007	Mol Cell Proteomics	17200106	http://www.ncbi.nlm.nih.gov/pubmed/17200106	Direct interaction	9064	BIOGRID	http://thebiogrid.org/
	IREF-BIOGRID	0.08							Direct interaction	68580	IREF	http://irefindex.uio.no/wiki/iRefIndex
	Gavin-Superti-Furga-2006	0.04	Proteome survey reveals modularity of the yeast cell machinery.	Gavin, Aloy, Grandi, Krause, Boesche, Marzioch, Rau, Jensen, Bastuck, Dümpelfeld, Edelmann, Heurtier, Hoffman, Hoefert, Klein, Hudak, Michon, Schelder, Schirle, Remor, Rudi, Hooper, Bauer, Bouwmeester, Casari, Drewes, Neubauer, Rick, Kuster, Bork, Russell, Superti-Furga	2006	Nature	16429126	http://www.ncbi.nlm.nih.gov/pubmed/16429126	Direct interaction	6531	BIOGRID	http://thebiogrid.org/
Genetic interactions		6.43
	Franzosa-McClellan-2011	1.49	Heterozygous yeast deletion collection screens reveal essential targets of Hsp90.	Franzosa, Albanèse, Frydman, Xia, McClellan	2011	PLoS One	22140548	http://www.ncbi.nlm.nih.gov/pubmed/22140548	Direct interaction	500	BIOGRID	http://thebiogrid.org/
	Costanzo-Boone-2010-profile-similarity	1.09	The genetic landscape of a cell.	Costanzo, Baryshnikova, Bellay, Kim, Spear, Sevier, Ding, Koh, Toufighi, Mostafavi, Prinz, St Onge, VanderSluis, Makhnevych, Vizeacoumar, Alizadeh, Bahr, Brost, Chen, Cokol, Deshpande, Li, Lin, Liang, Marback, Paw, San Luis, Shuteriqi, Tong, van Dyk, Wallace, Whitney, Weirauch, Zhong, Zhu, Houry, Brudno, Ragibizadeh, Papp, Pál, Roth, Giaever, Nislow, Troyanskaya, Bussey, Bader, Gingras, Morris, K…	2010	Science	20093466	http://www.ncbi.nlm.nih.gov/pubmed/20093466		257575	SUPPLEMENTARY_MATERIAL
	McClellan-Frydman-2007	0.59	Diverse cellular functions of the Hsp90 molecular chaperone uncovered using systems approaches.	McClellan, Xia, Deutschbauer, Davis, Gerstein, Frydman	2007	Cell	17923092	http://www.ncbi.nlm.nih.gov/pubmed/17923092	Direct interaction	1409	BIOGRID	http://thebiogrid.org/	Cell Proliferation
	Haarer-Amberg-2007	0.45	Modeling complex genetic interactions in a simple eukaryotic genome: actin displays a rich spectrum of complex haploinsufficiencies.	Haarer, Viggiano, Hibbs, Troyanskaya, Amberg	2007	Genes Dev	17167106	http://www.ncbi.nlm.nih.gov/pubmed/17167106	Direct interaction	201	BIOGRID	http://thebiogrid.org/
	Libuda-Winston-2010 A	0.41	Alterations in DNA replication and histone levels promote histone gene amplification in Saccharomyces cerevisiae.	Libuda, Winston	2010	Genetics	20139344	http://www.ncbi.nlm.nih.gov/pubmed/20139344	Direct interaction	194	BIOGRID	http://thebiogrid.org/
	Dixon-Boone-2008	0.29	Significant conservation of synthetic lethal genetic interaction networks between distantly related eukaryotes.	Dixon, Fedyshyn, Koh, Prasad, Chahwan, Chua, Toufighi, Baryshnikova, Hayles, Hoe, Kim, Park, Myers, Pandey, Durocher, Andrews, Boone	2008	Proc Natl Acad Sci U S A	18931302	http://www.ncbi.nlm.nih.gov/pubmed/18931302	Direct interaction	742	BIOGRID	http://thebiogrid.org/
	Libuda-Winston-2010 B	0.27	Alterations in DNA replication and histone levels promote histone gene amplification in Saccharomyces cerevisiae.	Libuda, Winston	2010	Genetics	20139344	http://www.ncbi.nlm.nih.gov/pubmed/20139344	Direct interaction	106	BIOGRID	http://thebiogrid.org/
	Hoppins-Nunnari-2011 A	0.23	A mitochondrial-focused genetic interaction map reveals a scaffold-like complex required for inner membrane organization in mitochondria.	Hoppins, Collins, Cassidy-Stone, Hummel, Devay, Lackner, Westermann, Schuldiner, Weissman, Nunnari	2011	J Cell Biol	21987634	http://www.ncbi.nlm.nih.gov/pubmed/21987634	Direct interaction	7470	BIOGRID	http://thebiogrid.org/
	Vembar-Brodsky-2010	0.21	J domain co-chaperone specificity defines the role of BiP during protein translocation.	Vembar, Jonikas, Hendershot, Weissman, Brodsky	2010	J Biol Chem	20430885	http://www.ncbi.nlm.nih.gov/pubmed/20430885	Direct interaction	332	BIOGRID	http://thebiogrid.org/
	Szappanos-Papp-2011 A	0.19	An integrated approach to characterize genetic interaction networks in yeast metabolism.	Szappanos, Kovács, Szamecz, Honti, Costanzo, Baryshnikova, Gelius-Dietrich, Lercher, Jelasity, Myers, Andrews, Boone, Oliver, Pál, Papp	2011	Nat Genet	21623372	http://www.ncbi.nlm.nih.gov/pubmed/21623372	Direct interaction	3297	BIOGRID	http://thebiogrid.org/
	Costanzo-Boone-2010-positive-interactions-full	0.17	The genetic landscape of a cell.	Costanzo, Baryshnikova, Bellay, Kim, Spear, Sevier, Ding, Koh, Toufighi, Mostafavi, Prinz, St Onge, VanderSluis, Makhnevych, Vizeacoumar, Alizadeh, Bahr, Brost, Chen, Cokol, Deshpande, Li, Lin, Liang, Marback, Paw, San Luis, Shuteriqi, Tong, van Dyk, Wallace, Whitney, Weirauch, Zhong, Zhu, Houry, Brudno, Ragibizadeh, Papp, Pál, Roth, Giaever, Nislow, Troyanskaya, Bussey, Bader, Gingras, Morris, K…	2010	Science	20093466	http://www.ncbi.nlm.nih.gov/pubmed/20093466		312829	SUPPLEMENTARY_MATERIAL
	Szappanos-Papp-2011 B	0.16	An integrated approach to characterize genetic interaction networks in yeast metabolism.	Szappanos, Kovács, Szamecz, Honti, Costanzo, Baryshnikova, Gelius-Dietrich, Lercher, Jelasity, Myers, Andrews, Boone, Oliver, Pál, Papp	2011	Nat Genet	21623372	http://www.ncbi.nlm.nih.gov/pubmed/21623372	Direct interaction	1954	BIOGRID	http://thebiogrid.org/
	Fillingham-Greenblatt-2008	0.15	Chaperone control of the activity and specificity of the histone H3 acetyltransferase Rtt109.	Fillingham, Recht, Silva, Suter, Emili, Stagljar, Krogan, Allis, Keogh, Greenblatt	2008	Mol Cell Biol	18458063	http://www.ncbi.nlm.nih.gov/pubmed/18458063	Direct interaction	147	BIOGRID	http://thebiogrid.org/	Cell Proliferation
	Costanzo-Boone-2010-positive-interactions-intermediate	0.11	The genetic landscape of a cell.	Costanzo, Baryshnikova, Bellay, Kim, Spear, Sevier, Ding, Koh, Toufighi, Mostafavi, Prinz, St Onge, VanderSluis, Makhnevych, Vizeacoumar, Alizadeh, Bahr, Brost, Chen, Cokol, Deshpande, Li, Lin, Liang, Marback, Paw, San Luis, Shuteriqi, Tong, van Dyk, Wallace, Whitney, Weirauch, Zhong, Zhu, Houry, Brudno, Ragibizadeh, Papp, Pál, Roth, Giaever, Nislow, Troyanskaya, Bussey, Bader, Gingras, Morris, K…	2010	Science	20093466	http://www.ncbi.nlm.nih.gov/pubmed/20093466		57182	SUPPLEMENTARY_MATERIAL
	Deutscher-Ruppin-2006	0.1	Multiple knockout analysis of genetic robustness in the yeast metabolic network.	Deutscher, Meilijson, Kupiec, Ruppin	2006	Nat Genet	16941010	http://www.ncbi.nlm.nih.gov/pubmed/16941010	Direct interaction	275	BIOGRID	http://thebiogrid.org/
	Collins-Krogan-2007 B	0.09	Functional dissection of protein complexes involved in yeast chromosome biology using a genetic interaction map.	Collins, Miller, Maas, Roguev, Fillingham, Chu, Schuldiner, Gebbia, Recht, Shales, Ding, Xu, Han, Ingvarsdottir, Cheng, Andrews, Boone, Berger, Hieter, Zhang, Brown, Ingles, Emili, Allis, Toczyski, Weissman, Greenblatt, Krogan	2007	Nature	17314980	http://www.ncbi.nlm.nih.gov/pubmed/17314980	Direct interaction	2806	BIOGRID	http://thebiogrid.org/	Cell Proliferation
	Beltrao-Krogan-2009 B	0.09	Evolution of phosphoregulation: comparison of phosphorylation patterns across yeast species.	Beltrao, Trinidad, Fiedler, Roguev, Lim, Shokat, Burlingame, Krogan	2009	PLoS Biol	19547744	http://www.ncbi.nlm.nih.gov/pubmed/19547744	Direct interaction	251	BIOGRID	http://thebiogrid.org/	Transcription Factors,Signal Transduction
	Wilmes-Krogan-2008 B	0.07	A genetic interaction map of RNA-processing factors reveals links between Sem1/Dss1-containing complexes and mRNA export and splicing.	Wilmes, Bergkessel, Bandyopadhyay, Shales, Braberg, Cagney, Collins, Whitworth, Kress, Weissman, Ideker, Guthrie, Krogan	2008	Mol Cell	19061648	http://www.ncbi.nlm.nih.gov/pubmed/19061648	Direct interaction	2655	BIOGRID	http://thebiogrid.org/
	BIOGRID-SMALL-SCALE-STUDIES	0.07							Direct interaction	22661	BIOGRID	http://thebiogrid.org/
	Davierwala-Hughes-2005 A	0.07	The synthetic genetic interaction spectrum of essential genes.	Davierwala, Haynes, Li, Brost, Robinson, Yu, Mnaimneh, Ding, Zhu, Chen, Cheng, Brown, Boone, Andrews, Hughes	2005	Nat Genet	16155567	http://www.ncbi.nlm.nih.gov/pubmed/16155567	Direct interaction	289	BIOGRID	http://thebiogrid.org/
	Wilmes-Krogan-2008 A	0.05	A genetic interaction map of RNA-processing factors reveals links between Sem1/Dss1-containing complexes and mRNA export and splicing.	Wilmes, Bergkessel, Bandyopadhyay, Shales, Braberg, Cagney, Collins, Whitworth, Kress, Weissman, Ideker, Guthrie, Krogan	2008	Mol Cell	19061648	http://www.ncbi.nlm.nih.gov/pubmed/19061648	Direct interaction	3803	BIOGRID	http://thebiogrid.org/
	Costanzo-Boone-2010-negative-interactions-full	0.04	The genetic landscape of a cell.	Costanzo, Baryshnikova, Bellay, Kim, Spear, Sevier, Ding, Koh, Toufighi, Mostafavi, Prinz, St Onge, VanderSluis, Makhnevych, Vizeacoumar, Alizadeh, Bahr, Brost, Chen, Cokol, Deshpande, Li, Lin, Liang, Marback, Paw, San Luis, Shuteriqi, Tong, van Dyk, Wallace, Whitney, Weirauch, Zhong, Zhu, Houry, Brudno, Ragibizadeh, Papp, Pál, Roth, Giaever, Nislow, Troyanskaya, Bussey, Bader, Gingras, Morris, K…	2010	Science	20093466	http://www.ncbi.nlm.nih.gov/pubmed/20093466		353280	SUPPLEMENTARY_MATERIAL
	Lin-Boeke-2008 B	0.02	A comprehensive synthetic genetic interaction network governing yeast histone acetylation and deacetylation.	Lin, Qi, Lu, Pan, Yuan, Zhao, Bader, Boeke	2008	Genes Dev	18676811	http://www.ncbi.nlm.nih.gov/pubmed/18676811	Direct interaction	721	BIOGRID	http://thebiogrid.org/
	Costanzo-Boone-2010 A	0.01	The genetic landscape of a cell.	Costanzo, Baryshnikova, Bellay, Kim, Spear, Sevier, Ding, Koh, Toufighi, Mostafavi, Prinz, St Onge, VanderSluis, Makhnevych, Vizeacoumar, Alizadeh, Bahr, Brost, Chen, Cokol, Deshpande, Li, Lin, Liang, Marback, Paw, San Luis, Shuteriqi, Tong, van Dyk, Wallace, Whitney, Weirauch, Zhong, Zhu, Houry, Brudno, Ragibizadeh, Papp, Pál, Roth, Giaever, Nislow, Troyanskaya, Bussey, Bader, Gingras, Morris, K…	2010	Science	20093466	http://www.ncbi.nlm.nih.gov/pubmed/20093466	Direct interaction	52122	BIOGRID	http://thebiogrid.org/
Co-localization		3.42
	Huh-O'Shea-2003	3.42	Global analysis of protein localization in budding yeast.	Huh, Falvo, Gerke, Carroll, Howson, Weissman, O'Shea	2003	Nature	14562095	http://www.ncbi.nlm.nih.gov/pubmed/14562095		904057	SUPPLEMENTARY_MATERIAL
Predicted		2.73
	Stuart-Kim-2003	1.11	A gene-coexpression network for global discovery of conserved genetic modules.	Stuart, Segal, Koller, Kim	2003	Science	12934013	http://www.ncbi.nlm.nih.gov/pubmed/12934013		16787	SUPPLEMENTARY_MATERIAL		Cell Proliferation,Cultured Cells,Signal Transduction,Cancer
	Lee-Marcotte-2007 Gene neighbourhoods	0.45	An improved, bias-reduced probabilistic functional gene network of baker's yeast, Saccharomyces cerevisiae.	Lee, Li, Marcotte	2007	PLoS One	17912365	http://www.ncbi.nlm.nih.gov/pubmed/17912365		4961	SUPPLEMENTARY_MATERIAL
	I2D-Bandyopadhyay-Ideker-2010-MAPK-HIGH-Human2Yeast	0.25	A human MAP kinase interactome.	Bandyopadhyay, Chiang, Srivastava, Gersten, White, Bell, Kurschner, Martin, Smoot, Sahasrabudhe, Barber, Chanda, Ideker	2010	Nat Methods	20936779	http://www.ncbi.nlm.nih.gov/pubmed/20936779	Direct interaction	9	I2D	http://ophid.utoronto.ca/	Transcription Factors,Signal Transduction,Cell Line,Cultured Cells
	I2D-Rual-Vidal-2004-core-Human2Yeast	0.18	Towards a proteome-scale map of the human protein-protein interaction network.	Rual, Venkatesan, Hao, Hirozane-Kishikawa, Dricot, Li, Berriz, Gibbons, Dreze, Ayivi-Guedehoussou, Klitgord, Simon, Boxem, Milstein, Rosenberg, Goldberg, Zhang, Wong, Franklin, Li, Albala, Lim, Fraughton, Llamosas, Cevik, Bex, Lamesch, Sikorski, Vandenhaute, Zoghbi, Smolyar, Bosak, Sequerra, Doucette-Stamm, Cusick, Hill, Roth, Vidal	2005	Nature	16189514	http://www.ncbi.nlm.nih.gov/pubmed/16189514	Direct interaction	50	I2D	http://ophid.utoronto.ca/
	I2D-BIND-Rat2Yeast	0.15	BIND--a data specification for storing and describing biomolecular interactions, molecular complexes and pathways.	Bader, Hogue	2000	Bioinformatics	10871269	http://www.ncbi.nlm.nih.gov/pubmed/10871269	Direct interaction	25	I2D	http://ophid.utoronto.ca/
	I2D-IntAct-Rat2Yeast	0.11	The IntAct molecular interaction database in 2010.	Aranda, Achuthan, Alam-Faruque, Armean, Bridge, Derow, Feuermann, Ghanbarian, Kerrien, Khadake, Kerssemakers, Leroy, Menden, Michaut, Montecchi-Palazzi, Neuhauser, Orchard, Perreau, Roechert, van Eijk, Hermjakob	2010	Nucleic Acids Res	19850723	http://www.ncbi.nlm.nih.gov/pubmed/19850723	Direct interaction	48	I2D	http://ophid.utoronto.ca/
	I2D-Bandyopadhyay-Ideker-2010-MAPK-LOW-Human2Yeast	0.1	A human MAP kinase interactome.	Bandyopadhyay, Chiang, Srivastava, Gersten, White, Bell, Kurschner, Martin, Smoot, Sahasrabudhe, Barber, Chanda, Ideker	2010	Nat Methods	20936779	http://www.ncbi.nlm.nih.gov/pubmed/20936779	Direct interaction	20	I2D	http://ophid.utoronto.ca/	Transcription Factors,Signal Transduction,Cell Line,Cultured Cells
	I2D-INNATEDB-Human2Yeast	0.08	InnateDB: facilitating systems-level analyses of the mammalian innate immune response.	Lynn, Winsor, Chan, Richard, Laird, Barsky, Gardy, Roche, Chan, Shah, Lo, Naseer, Que, Yau, Acab, Tulpan, Whiteside, Chikatamarla, Mah, Munzner, Hokamp, Hancock, Brinkman	2008	Mol Syst Biol	18766178	http://www.ncbi.nlm.nih.gov/pubmed/18766178	Direct interaction	125	I2D	http://ophid.utoronto.ca/	Signal Transduction,Immune System
	I2D-Stelzl-Wanker-2005-High-Human2Yeast	0.07	A human protein-protein interaction network: a resource for annotating the proteome.	Stelzl, Worm, Lalowski, Haenig, Brembeck, Goehler, Stroedicke, Zenkner, Schoenherr, Koeppen, Timm, Mintzlaff, Abraham, Bock, Kietzmann, Goedde, Toksöz, Droege, Krobitsch, Korn, Birchmeier, Lehrach, Wanker	2005	Cell	16169070	http://www.ncbi.nlm.nih.gov/pubmed/16169070	Direct interaction	46	I2D	http://ophid.utoronto.ca/	Transcription Factors,Nervous System
	I2D-IntAct-Fly2Yeast	0.06	The IntAct molecular interaction database in 2010.	Aranda, Achuthan, Alam-Faruque, Armean, Bridge, Derow, Feuermann, Ghanbarian, Kerrien, Khadake, Kerssemakers, Leroy, Menden, Michaut, Montecchi-Palazzi, Neuhauser, Orchard, Perreau, Roechert, van Eijk, Hermjakob	2010	Nucleic Acids Res	19850723	http://www.ncbi.nlm.nih.gov/pubmed/19850723	Direct interaction	608	I2D	http://ophid.utoronto.ca/
	I2D-IntAct-Human2Yeast	0.06	The IntAct molecular interaction database in 2010.	Aranda, Achuthan, Alam-Faruque, Armean, Bridge, Derow, Feuermann, Ghanbarian, Kerrien, Khadake, Kerssemakers, Leroy, Menden, Michaut, Montecchi-Palazzi, Neuhauser, Orchard, Perreau, Roechert, van Eijk, Hermjakob	2010	Nucleic Acids Res	19850723	http://www.ncbi.nlm.nih.gov/pubmed/19850723	Direct interaction	1465	I2D	http://ophid.utoronto.ca/
	I2D-MINT-Human2Yeast	0.05	MINT: a Molecular INTeraction database.	Zanzoni, Montecchi-Palazzi, Quondam, Ausiello, Helmer-Citterich, Cesareni	2002	FEBS Lett	11911893	http://www.ncbi.nlm.nih.gov/pubmed/11911893	Direct interaction	437	I2D	http://ophid.utoronto.ca/
	I2D-IntAct-Mouse2Yeast	0.04	The IntAct molecular interaction database in 2010.	Aranda, Achuthan, Alam-Faruque, Armean, Bridge, Derow, Feuermann, Ghanbarian, Kerrien, Khadake, Kerssemakers, Leroy, Menden, Michaut, Montecchi-Palazzi, Neuhauser, Orchard, Perreau, Roechert, van Eijk, Hermjakob	2010	Nucleic Acids Res	19850723	http://www.ncbi.nlm.nih.gov/pubmed/19850723	Direct interaction	135	I2D	http://ophid.utoronto.ca/
	I2D-Li-Vidal-2004-non-core-Worm2Yeast	0.03	A map of the interactome network of the metazoan C. elegans.	Li, Armstrong, Bertin, Ge, Milstein, Boxem, Vidalain, Han, Chesneau, Hao, Goldberg, Li, Martinez, Rual, Lamesch, Xu, Tewari, Wong, Zhang, Berriz, Jacotot, Vaglio, Reboul, Hirozane-Kishikawa, Li, Gabel, Elewa, Baumgartner, Rose, Yu, Bosak, Sequerra, Fraser, Mango, Saxton, Strome, Van Den Heuvel, Piano, Vandenhaute, Sardet, Gerstein, Doucette-Stamm, Gunsalus, Harper, Cusick, Roth, Hill, Vidal	2004	Science	14704431	http://www.ncbi.nlm.nih.gov/pubmed/14704431	Direct interaction	32	I2D	http://ophid.utoronto.ca/
Other		2.1
	Hillenmeyer-Giaever-2008 A	1.36	The chemical genomic portrait of yeast: uncovering a phenotype for all genes.	Hillenmeyer, Fung, Wildenhain, Pierce, Hoon, Lee, Proctor, St Onge, Tyers, Koller, Altman, Davis, Nislow, Giaever	2008	Science	18420932	http://www.ncbi.nlm.nih.gov/pubmed/18420932	Pearson correlation	201531	COLLABORATOR		Signal Transduction
	Hillenmeyer-Giaever-2008 B	0.69	The chemical genomic portrait of yeast: uncovering a phenotype for all genes.	Hillenmeyer, Fung, Wildenhain, Pierce, Hoon, Lee, Proctor, St Onge, Tyers, Koller, Altman, Davis, Nislow, Giaever	2008	Science	18420932	http://www.ncbi.nlm.nih.gov/pubmed/18420932	Pearson correlation	148490	COLLABORATOR		Signal Transduction
	Lee-Marcotte-2007 Co-citation	0.05	An improved, bias-reduced probabilistic functional gene network of baker's yeast, Saccharomyces cerevisiae.	Lee, Li, Marcotte	2007	PLoS One	17912365	http://www.ncbi.nlm.nih.gov/pubmed/17912365		29461	SUPPLEMENTARY_MATERIAL
Shared protein domains		0.21
	INTERPRO	0.21							Pearson correlation	46815	INTERPRO	http://www.ebi.ac.uk/interpro/
Gene 1	Gene 2	Weight	Type	Source
EGD1	RPL37A	0.0129712	Co-expression	Aceituno-Agosin-2012
EGD1	YAL003W	0.0143617	Co-expression	Aceituno-Agosin-2012
EGD1	YDR064W	0.0123645	Co-expression	Aceituno-Agosin-2012
EGD1	YER056C-A	0.012012	Co-expression	Aceituno-Agosin-2012
EGD1	YJR123W	0.0148978	Co-expression	Aceituno-Agosin-2012
EGD1	YLL050C	0.0132931	Co-expression	Aceituno-Agosin-2012
EGD1	YLR333C	0.0144222	Co-expression	Aceituno-Agosin-2012
EGD1	YLR388W	0.0142528	Co-expression	Aceituno-Agosin-2012
EGD1	YNL010W	0.013142	Co-expression	Aceituno-Agosin-2012
EGD1	YNL067W	0.0142103	Co-expression	Aceituno-Agosin-2012
EGD1	YNL135C	0.0135894	Co-expression	Aceituno-Agosin-2012
EGD1	YOR096W	0.0112909	Co-expression	Aceituno-Agosin-2012
FBA1	YDR050C	0.0186221	Co-expression	Aceituno-Agosin-2012
FBA1	YHR174W	0.0175688	Co-expression	Aceituno-Agosin-2012
FBA1	YIL053W	0.0138286	Co-expression	Aceituno-Agosin-2012
FBA1	YOL086C	0.0175649	Co-expression	Aceituno-Agosin-2012
FBA1	YPR035W	0.0158425	Co-expression	Aceituno-Agosin-2012
RPL36A	RPL37B	0.0201092	Co-expression	Aceituno-Agosin-2012
RPL36A	RPS26B	0.0194669	Co-expression	Aceituno-Agosin-2012
RPL36A	RPS28A	0.0117256	Co-expression	Aceituno-Agosin-2012
RPL36A	RPS29B	0.017145	Co-expression	Aceituno-Agosin-2012
RPL36A	YBL092W	0.0158772	Co-expression	Aceituno-Agosin-2012
RPL36A	YBR189W	0.0176874	Co-expression	Aceituno-Agosin-2012
RPL36A	YBR191W	0.0196053	Co-expression	Aceituno-Agosin-2012
RPL36A	YCR031C	0.017184	Co-expression	Aceituno-Agosin-2012
RPL36A	YDL075W	0.0171197	Co-expression	Aceituno-Agosin-2012
RPL36A	YDL082W	0.0119881	Co-expression	Aceituno-Agosin-2012
RPL36A	YDR471W	0.0154065	Co-expression	Aceituno-Agosin-2012
RPL36A	YFL034C-A	0.0137356	Co-expression	Aceituno-Agosin-2012
RPL36A	YGL031C	0.0191998	Co-expression	Aceituno-Agosin-2012
RPL36A	YGL147C	0.0152797	Co-expression	Aceituno-Agosin-2012
RPL36A	YGL189C	0.0173669	Co-expression	Aceituno-Agosin-2012
RPL36A	YGR148C	0.0157085	Co-expression	Aceituno-Agosin-2012
RPL36A	YHL001W	0.020049	Co-expression	Aceituno-Agosin-2012
RPL36A	YHL015W	0.0150782	Co-expression	Aceituno-Agosin-2012
RPL36A	YHR010W	0.0123478	Co-expression	Aceituno-Agosin-2012
RPL36A	YIL052C	0.0166899	Co-expression	Aceituno-Agosin-2012
RPL36A	YJL177W	0.0172913	Co-expression	Aceituno-Agosin-2012
RPL36A	YKL006W	0.0150291	Co-expression	Aceituno-Agosin-2012
RPL36A	YLR029C	0.0129076	Co-expression	Aceituno-Agosin-2012
RPL36A	YLR061W	0.0168661	Co-expression	Aceituno-Agosin-2012
RPL36A	YLR344W	0.0133008	Co-expression	Aceituno-Agosin-2012
RPL36A	YLR406C	0.0167573	Co-expression	Aceituno-Agosin-2012
RPL36A	YLR441C	0.0126868	Co-expression	Aceituno-Agosin-2012
RPL36A	YML063W	0.0111458	Co-expression	Aceituno-Agosin-2012
RPL36A	YML073C	0.0151785	Co-expression	Aceituno-Agosin-2012
RPL36A	YMR142C	0.0167273	Co-expression	Aceituno-Agosin-2012
RPL36A	YNL069C	0.017997	Co-expression	Aceituno-Agosin-2012
RPL36A	YOL121C	0.0160964	Co-expression	Aceituno-Agosin-2012
RPL36A	YOR234C	0.0121117	Co-expression	Aceituno-Agosin-2012
RPL36A	YPL079W	0.0161276	Co-expression	Aceituno-Agosin-2012
RPL36B	RPL36A	0.0168794	Co-expression	Aceituno-Agosin-2012
RPL36B	RPS0B	0.0187006	Co-expression	Aceituno-Agosin-2012
RPL36B	RPS29B	0.0194223	Co-expression	Aceituno-Agosin-2012
RPL36B	YDL075W	0.0140683	Co-expression	Aceituno-Agosin-2012
RPL36B	YDL131W	0.0126303	Co-expression	Aceituno-Agosin-2012
RPL36B	YGL189C	0.0199156	Co-expression	Aceituno-Agosin-2012
RPL36B	YHL001W	0.0166028	Co-expression	Aceituno-Agosin-2012
RPL36B	YHR128W	0.0148219	Co-expression	Aceituno-Agosin-2012
RPL36B	YHR193C	0.0176391	Co-expression	Aceituno-Agosin-2012
RPL36B	YIL052C	0.0143357	Co-expression	Aceituno-Agosin-2012
RPL36B	YIL133C	0.0147712	Co-expression	Aceituno-Agosin-2012
RPL36B	YJL177W	0.0187224	Co-expression	Aceituno-Agosin-2012
RPL36B	YJL200C	0.0163927	Co-expression	Aceituno-Agosin-2012
RPL36B	YKL180W	0.017211	Co-expression	Aceituno-Agosin-2012
RPL36B	YLR061W	0.0166933	Co-expression	Aceituno-Agosin-2012
RPL36B	YNL069C	0.016558	Co-expression	Aceituno-Agosin-2012
RPL36B	YPL081W	0.0176084	Co-expression	Aceituno-Agosin-2012
RPL37A	RPS26B	0.015065	Co-expression	Aceituno-Agosin-2012
RPL37A	YBR189W	0.0154093	Co-expression	Aceituno-Agosin-2012
RPL37A	YDR064W	0.0137413	Co-expression	Aceituno-Agosin-2012
RPL37A	YER056C-A	0.0148661	Co-expression	Aceituno-Agosin-2012
RPL37A	YGL076C	0.0132766	Co-expression	Aceituno-Agosin-2012
RPL37A	YGR148C	0.0150185	Co-expression	Aceituno-Agosin-2012
RPL37A	YHL015W	0.0145461	Co-expression	Aceituno-Agosin-2012
RPL37A	YJR123W	0.0150791	Co-expression	Aceituno-Agosin-2012
RPL37A	YKL216W	0.0178207	Co-expression	Aceituno-Agosin-2012
RPL37A	YLR061W	0.0148894	Co-expression	Aceituno-Agosin-2012
RPL37A	YLR333C	0.015866	Co-expression	Aceituno-Agosin-2012
RPL37A	YLR367W	0.014947	Co-expression	Aceituno-Agosin-2012
RPL37A	YLR388W	0.0153843	Co-expression	Aceituno-Agosin-2012
RPL37A	YLR406C	0.0142739	Co-expression	Aceituno-Agosin-2012
RPL37A	YML073C	0.0133445	Co-expression	Aceituno-Agosin-2012
RPL37A	YMR142C	0.0139795	Co-expression	Aceituno-Agosin-2012
RPL37A	YNL067W	0.0160528	Co-expression	Aceituno-Agosin-2012
RPL37A	YOR096W	0.0132704	Co-expression	Aceituno-Agosin-2012
RPL37A	YPL079W	0.0136484	Co-expression	Aceituno-Agosin-2012
RPL37B	RPL37A	0.0150332	Co-expression	Aceituno-Agosin-2012
RPL37B	RPS26B	0.019853	Co-expression	Aceituno-Agosin-2012
RPL37B	YBL092W	0.0144566	Co-expression	Aceituno-Agosin-2012
RPL37B	YBR189W	0.0178364	Co-expression	Aceituno-Agosin-2012
RPL37B	YBR191W	0.0183008	Co-expression	Aceituno-Agosin-2012
RPL37B	YCR031C	0.0160258	Co-expression	Aceituno-Agosin-2012
RPL37B	YDL075W	0.0175771	Co-expression	Aceituno-Agosin-2012
RPL37B	YDR064W	0.0137951	Co-expression	Aceituno-Agosin-2012
RPL37B	YDR471W	0.0154223	Co-expression	Aceituno-Agosin-2012
RPL37B	YER056C-A	0.0144373	Co-expression	Aceituno-Agosin-2012
RPL37B	YFL034C-A	0.0150805	Co-expression	Aceituno-Agosin-2012
RPL37B	YGL031C	0.0183946	Co-expression	Aceituno-Agosin-2012
RPL37B	YGL147C	0.015924	Co-expression	Aceituno-Agosin-2012
RPL37B	YGR148C	0.0159485	Co-expression	Aceituno-Agosin-2012
RPL37B	YHL001W	0.0190556	Co-expression	Aceituno-Agosin-2012
RPL37B	YHL015W	0.0160387	Co-expression	Aceituno-Agosin-2012
RPL37B	YIL052C	0.0157915	Co-expression	Aceituno-Agosin-2012
RPL37B	YJL136C	0.0192065	Co-expression	Aceituno-Agosin-2012
RPL37B	YJL177W	0.0171096	Co-expression	Aceituno-Agosin-2012
RPL37B	YKR057W	0.0179427	Co-expression	Aceituno-Agosin-2012
RPL37B	YLR333C	0.0189971	Co-expression	Aceituno-Agosin-2012
RPL37B	YLR344W	0.0132421	Co-expression	Aceituno-Agosin-2012
RPL37B	YLR406C	0.01945	Co-expression	Aceituno-Agosin-2012
RPL37B	YLR441C	0.0128518	Co-expression	Aceituno-Agosin-2012
RPL37B	YML063W	0.0109999	Co-expression	Aceituno-Agosin-2012
RPL37B	YMR142C	0.0153955	Co-expression	Aceituno-Agosin-2012
RPL37B	YOL121C	0.0176331	Co-expression	Aceituno-Agosin-2012
RPL37B	YOR096W	0.0146225	Co-expression	Aceituno-Agosin-2012
RPL37B	YPL079W	0.0159987	Co-expression	Aceituno-Agosin-2012
RPL39	RPL36A	0.0162669	Co-expression	Aceituno-Agosin-2012
RPL39	RPL37B	0.0174143	Co-expression	Aceituno-Agosin-2012
RPL39	RPP1A	0.0163342	Co-expression	Aceituno-Agosin-2012
RPL39	RPS27B	0.0175246	Co-expression	Aceituno-Agosin-2012
RPL39	RPS28A	0.0136254	Co-expression	Aceituno-Agosin-2012
RPL39	YBL092W	0.0145265	Co-expression	Aceituno-Agosin-2012
RPL39	YDL075W	0.0141335	Co-expression	Aceituno-Agosin-2012
RPL39	YDR447C	0.0169513	Co-expression	Aceituno-Agosin-2012
RPL39	YGL103W	0.0175476	Co-expression	Aceituno-Agosin-2012
RPL39	YGL147C	0.0170068	Co-expression	Aceituno-Agosin-2012
RPL39	YGR034W	0.0168485	Co-expression	Aceituno-Agosin-2012
RPL39	YGR085C	0.0188896	Co-expression	Aceituno-Agosin-2012
RPL39	YHR010W	0.0147781	Co-expression	Aceituno-Agosin-2012
RPL39	YJL190C	0.0169292	Co-expression	Aceituno-Agosin-2012
RPL39	YKL006W	0.0164042	Co-expression	Aceituno-Agosin-2012
RPL39	YLR029C	0.0146455	Co-expression	Aceituno-Agosin-2012
RPL39	YLR044C	0.0172091	Co-expression	Aceituno-Agosin-2012
RPL39	YLR167W	0.0184374	Co-expression	Aceituno-Agosin-2012
RPL39	YLR301W	0.0167196	Co-expression	Aceituno-Agosin-2012
RPL39	YLR325C	0.0198536	Co-expression	Aceituno-Agosin-2012
RPL39	YLR344W	0.0138677	Co-expression	Aceituno-Agosin-2012
RPL39	YLR441C	0.0129326	Co-expression	Aceituno-Agosin-2012
RPL39	YML063W	0.010946	Co-expression	Aceituno-Agosin-2012
RPL39	YMR230W	0.0193345	Co-expression	Aceituno-Agosin-2012
RPL39	YNL302C	0.0179798	Co-expression	Aceituno-Agosin-2012
RPL39	YOL121C	0.0157859	Co-expression	Aceituno-Agosin-2012
RPL39	YOL127W	0.0126807	Co-expression	Aceituno-Agosin-2012
RPL39	YOR234C	0.0140119	Co-expression	Aceituno-Agosin-2012
RPL39	YOR293W	0.0179093	Co-expression	Aceituno-Agosin-2012
RPL39	YOR369C	0.0188503	Co-expression	Aceituno-Agosin-2012
RPL39	YPL143W	0.0129896	Co-expression	Aceituno-Agosin-2012
RPL39	YPR102C	0.0165056	Co-expression	Aceituno-Agosin-2012
RPP1A	YGL030W	0.0170718	Co-expression	Aceituno-Agosin-2012
RPP1A	YGL103W	0.0197737	Co-expression	Aceituno-Agosin-2012
RPP1A	YGL123W	0.0172484	Co-expression	Aceituno-Agosin-2012
RPP1A	YGR027C	0.0131526	Co-expression	Aceituno-Agosin-2012
RPP1A	YGR034W	0.014166	Co-expression	Aceituno-Agosin-2012
RPP1A	YHR010W	0.0119577	Co-expression	Aceituno-Agosin-2012
RPP1A	YJL190C	0.0153709	Co-expression	Aceituno-Agosin-2012
RPP1A	YKL006W	0.0169857	Co-expression	Aceituno-Agosin-2012
RPP1A	YLR029C	0.0155116	Co-expression	Aceituno-Agosin-2012
RPP1A	YLR075W	0.0134746	Co-expression	Aceituno-Agosin-2012
RPP1A	YLR344W	0.0119715	Co-expression	Aceituno-Agosin-2012
RPP1A	YLR441C	0.0123223	Co-expression	Aceituno-Agosin-2012
RPP1A	YMR230W	0.0168041	Co-expression	Aceituno-Agosin-2012
RPP1A	YNL281W	0.015332	Co-expression	Aceituno-Agosin-2012
RPP1A	YNL302C	0.016816	Co-expression	Aceituno-Agosin-2012
RPP1A	YOL121C	0.0165079	Co-expression	Aceituno-Agosin-2012
RPP1A	YOL127W	0.0114593	Co-expression	Aceituno-Agosin-2012
RPP1A	YOR293W	0.0157492	Co-expression	Aceituno-Agosin-2012
RPP1A	YOR369C	0.0169224	Co-expression	Aceituno-Agosin-2012
RPP1A	YPL143W	0.0136482	Co-expression	Aceituno-Agosin-2012
RPP1A	YPR041W	0.0171752	Co-expression	Aceituno-Agosin-2012
RPS0A	YAR015W	0.0150408	Co-expression	Aceituno-Agosin-2012
RPS0A	YBR031W	0.0124957	Co-expression	Aceituno-Agosin-2012
RPS0A	YDL131W	0.0127413	Co-expression	Aceituno-Agosin-2012
RPS0A	YGR094W	0.0100841	Co-expression	Aceituno-Agosin-2012
RPS0A	YHL033C	0.0162752	Co-expression	Aceituno-Agosin-2012
RPS0A	YHR064C	0.0150924	Co-expression	Aceituno-Agosin-2012
RPS0A	YHR193C	0.0135708	Co-expression	Aceituno-Agosin-2012
RPS0A	YIL053W	0.012532	Co-expression	Aceituno-Agosin-2012
RPS0A	YIL133C	0.0137685	Co-expression	Aceituno-Agosin-2012
RPS0A	YKL081W	0.0110889	Co-expression	Aceituno-Agosin-2012
RPS0A	YKL180W	0.014292	Co-expression	Aceituno-Agosin-2012
RPS0A	YLR340W	0.011485	Co-expression	Aceituno-Agosin-2012
RPS0A	YML056C	0.012022	Co-expression	Aceituno-Agosin-2012
RPS0A	YPL131W	0.0143027	Co-expression	Aceituno-Agosin-2012
RPS0B	RPS0A	0.0150876	Co-expression	Aceituno-Agosin-2012
RPS0B	YDL082W	0.011565	Co-expression	Aceituno-Agosin-2012
RPS0B	YGL076C	0.0140138	Co-expression	Aceituno-Agosin-2012
RPS0B	YGL189C	0.0160876	Co-expression	Aceituno-Agosin-2012
RPS0B	YHR128W	0.0159012	Co-expression	Aceituno-Agosin-2012
RPS0B	YHR193C	0.0167169	Co-expression	Aceituno-Agosin-2012
RPS0B	YIL053W	0.0136925	Co-expression	Aceituno-Agosin-2012
RPS0B	YIL133C	0.0143291	Co-expression	Aceituno-Agosin-2012
RPS0B	YJL177W	0.0167064	Co-expression	Aceituno-Agosin-2012
RPS0B	YKL180W	0.0187136	Co-expression	Aceituno-Agosin-2012
RPS0B	YNL069C	0.0165012	Co-expression	Aceituno-Agosin-2012
RPS0B	YNL096C	0.0147419	Co-expression	Aceituno-Agosin-2012
RPS0B	YPL081W	0.0173989	Co-expression	Aceituno-Agosin-2012
RPS0B	YPL131W	0.0161576	Co-expression	Aceituno-Agosin-2012
RPS26B	YBL092W	0.0130047	Co-expression	Aceituno-Agosin-2012
RPS26B	YBR189W	0.0180165	Co-expression	Aceituno-Agosin-2012
RPS26B	YBR191W	0.0181358	Co-expression	Aceituno-Agosin-2012
RPS26B	YCR031C	0.015551	Co-expression	Aceituno-Agosin-2012
RPS26B	YDL075W	0.0165802	Co-expression	Aceituno-Agosin-2012
RPS26B	YDR064W	0.0132832	Co-expression	Aceituno-Agosin-2012
RPS26B	YDR382W	0.0187212	Co-expression	Aceituno-Agosin-2012
RPS26B	YDR471W	0.0147173	Co-expression	Aceituno-Agosin-2012
RPS26B	YER056C-A	0.0138988	Co-expression	Aceituno-Agosin-2012
RPS26B	YGL031C	0.0210053	Co-expression	Aceituno-Agosin-2012
RPS26B	YGL076C	0.0141873	Co-expression	Aceituno-Agosin-2012
RPS26B	YGL189C	0.0165845	Co-expression	Aceituno-Agosin-2012
RPS26B	YGR148C	0.0185334	Co-expression	Aceituno-Agosin-2012
RPS26B	YHL001W	0.0187521	Co-expression	Aceituno-Agosin-2012
RPS26B	YHL015W	0.0147567	Co-expression	Aceituno-Agosin-2012
RPS26B	YIL052C	0.0155537	Co-expression	Aceituno-Agosin-2012
RPS26B	YJL136C	0.0194876	Co-expression	Aceituno-Agosin-2012
RPS26B	YJL177W	0.0182501	Co-expression	Aceituno-Agosin-2012
RPS26B	YKR057W	0.0186553	Co-expression	Aceituno-Agosin-2012
RPS26B	YLR061W	0.0176683	Co-expression	Aceituno-Agosin-2012
RPS26B	YLR333C	0.0174343	Co-expression	Aceituno-Agosin-2012
RPS26B	YLR367W	0.0159058	Co-expression	Aceituno-Agosin-2012
RPS26B	YLR388W	0.0173163	Co-expression	Aceituno-Agosin-2012
RPS26B	YLR406C	0.0177803	Co-expression	Aceituno-Agosin-2012
RPS26B	YMR142C	0.0168725	Co-expression	Aceituno-Agosin-2012
RPS26B	YNL069C	0.0172041	Co-expression	Aceituno-Agosin-2012
RPS26B	YOL121C	0.0145716	Co-expression	Aceituno-Agosin-2012
RPS26B	YOR096W	0.013098	Co-expression	Aceituno-Agosin-2012
RPS26B	YPL079W	0.0154147	Co-expression	Aceituno-Agosin-2012
RPS27B	RPP1A	0.0183052	Co-expression	Aceituno-Agosin-2012
RPS27B	RPS28A	0.0130456	Co-expression	Aceituno-Agosin-2012
RPS27B	YDR002W	0.0146043	Co-expression	Aceituno-Agosin-2012
RPS27B	YGL103W	0.0182789	Co-expression	Aceituno-Agosin-2012
RPS27B	YGR034W	0.0151316	Co-expression	Aceituno-Agosin-2012
RPS27B	YHR010W	0.0132042	Co-expression	Aceituno-Agosin-2012
RPS27B	YJL190C	0.0159082	Co-expression	Aceituno-Agosin-2012
RPS27B	YKL006W	0.016017	Co-expression	Aceituno-Agosin-2012
RPS27B	YLR029C	0.014523	Co-expression	Aceituno-Agosin-2012
RPS27B	YLR325C	0.018178	Co-expression	Aceituno-Agosin-2012
RPS27B	YLR344W	0.0116163	Co-expression	Aceituno-Agosin-2012
RPS27B	YLR441C	0.0115569	Co-expression	Aceituno-Agosin-2012
RPS27B	YMR230W	0.0192648	Co-expression	Aceituno-Agosin-2012
RPS27B	YOL127W	0.0123642	Co-expression	Aceituno-Agosin-2012
RPS27B	YOR234C	0.0128817	Co-expression	Aceituno-Agosin-2012
RPS27B	YOR293W	0.0175067	Co-expression	Aceituno-Agosin-2012
RPS27B	YOR369C	0.0180432	Co-expression	Aceituno-Agosin-2012
RPS27B	YPL143W	0.0128297	Co-expression	Aceituno-Agosin-2012
RPS27B	YPR102C	0.0140558	Co-expression	Aceituno-Agosin-2012
RPS28A	RPP1A	0.0128437	Co-expression	Aceituno-Agosin-2012
RPS28A	YBL092W	0.0114687	Co-expression	Aceituno-Agosin-2012
RPS28A	YCR031C	0.0113361	Co-expression	Aceituno-Agosin-2012
RPS28A	YDL082W	0.00940742	Co-expression	Aceituno-Agosin-2012
RPS28A	YDR447C	0.012755	Co-expression	Aceituno-Agosin-2012
RPS28A	YFL034C-A	0.0103662	Co-expression	Aceituno-Agosin-2012
RPS28A	YGL103W	0.0131714	Co-expression	Aceituno-Agosin-2012
RPS28A	YGL147C	0.0124916	Co-expression	Aceituno-Agosin-2012
RPS28A	YGR027C	0.0105686	Co-expression	Aceituno-Agosin-2012
RPS28A	YGR034W	0.0124537	Co-expression	Aceituno-Agosin-2012
RPS28A	YGR085C	0.0145418	Co-expression	Aceituno-Agosin-2012
RPS28A	YHL001W	0.0121901	Co-expression	Aceituno-Agosin-2012
RPS28A	YHR010W	0.0109814	Co-expression	Aceituno-Agosin-2012
RPS28A	YJL190C	0.0127664	Co-expression	Aceituno-Agosin-2012
RPS28A	YKL006W	0.0128212	Co-expression	Aceituno-Agosin-2012
RPS28A	YLR029C	0.0115995	Co-expression	Aceituno-Agosin-2012
RPS28A	YLR075W	0.0104264	Co-expression	Aceituno-Agosin-2012
RPS28A	YLR167W	0.0124016	Co-expression	Aceituno-Agosin-2012
RPS28A	YLR301W	0.0122213	Co-expression	Aceituno-Agosin-2012
RPS28A	YLR325C	0.0137976	Co-expression	Aceituno-Agosin-2012
RPS28A	YLR344W	0.0105657	Co-expression	Aceituno-Agosin-2012
RPS28A	YLR441C	0.00997751	Co-expression	Aceituno-Agosin-2012
RPS28A	YML063W	0.00893468	Co-expression	Aceituno-Agosin-2012
RPS28A	YML073C	0.0112208	Co-expression	Aceituno-Agosin-2012
RPS28A	YMR230W	0.0135278	Co-expression	Aceituno-Agosin-2012
RPS28A	YNL096C	0.0111818	Co-expression	Aceituno-Agosin-2012
RPS28A	YNL281W	0.013393	Co-expression	Aceituno-Agosin-2012
RPS28A	YNL302C	0.0136098	Co-expression	Aceituno-Agosin-2012
RPS28A	YOL121C	0.0113061	Co-expression	Aceituno-Agosin-2012
RPS28A	YOL127W	0.0103564	Co-expression	Aceituno-Agosin-2012
RPS28A	YOR234C	0.0109435	Co-expression	Aceituno-Agosin-2012
RPS28A	YOR293W	0.0131703	Co-expression	Aceituno-Agosin-2012
RPS28A	YOR369C	0.0129083	Co-expression	Aceituno-Agosin-2012
RPS28A	YPL143W	0.0104415	Co-expression	Aceituno-Agosin-2012
RPS28A	YPR102C	0.011416	Co-expression	Aceituno-Agosin-2012
RPS28B	RPL39	0.0133085	Co-expression	Aceituno-Agosin-2012
RPS28B	RPP1A	0.0135072	Co-expression	Aceituno-Agosin-2012
RPS28B	RPS27B	0.0139937	Co-expression	Aceituno-Agosin-2012
RPS28B	RPS28A	0.0116743	Co-expression	Aceituno-Agosin-2012
RPS28B	YBL092W	0.0116122	Co-expression	Aceituno-Agosin-2012
RPS28B	YDL082W	0.0104553	Co-expression	Aceituno-Agosin-2012
RPS28B	YGL103W	0.013768	Co-expression	Aceituno-Agosin-2012
RPS28B	YGL147C	0.0122203	Co-expression	Aceituno-Agosin-2012
RPS28B	YGR027C	0.01127	Co-expression	Aceituno-Agosin-2012
RPS28B	YGR034W	0.0135046	Co-expression	Aceituno-Agosin-2012
RPS28B	YGR085C	0.0151256	Co-expression	Aceituno-Agosin-2012
RPS28B	YHR010W	0.0113455	Co-expression	Aceituno-Agosin-2012
RPS28B	YJL190C	0.0133085	Co-expression	Aceituno-Agosin-2012
RPS28B	YKL006W	0.0134548	Co-expression	Aceituno-Agosin-2012
RPS28B	YLR029C	0.0122025	Co-expression	Aceituno-Agosin-2012
RPS28B	YLR301W	0.0126371	Co-expression	Aceituno-Agosin-2012
RPS28B	YLR325C	0.0140207	Co-expression	Aceituno-Agosin-2012
RPS28B	YLR344W	0.011015	Co-expression	Aceituno-Agosin-2012
RPS28B	YLR441C	0.0103274	Co-expression	Aceituno-Agosin-2012
RPS28B	YML063W	0.0092024	Co-expression	Aceituno-Agosin-2012
RPS28B	YML073C	0.0119671	Co-expression	Aceituno-Agosin-2012
RPS28B	YMR230W	0.0145003	Co-expression	Aceituno-Agosin-2012
RPS28B	YNL096C	0.0127153	Co-expression	Aceituno-Agosin-2012
RPS28B	YNL281W	0.0144814	Co-expression	Aceituno-Agosin-2012
RPS28B	YNL302C	0.014359	Co-expression	Aceituno-Agosin-2012
RPS28B	YOL127W	0.0108222	Co-expression	Aceituno-Agosin-2012
RPS28B	YOR234C	0.0116609	Co-expression	Aceituno-Agosin-2012
RPS28B	YOR293W	0.0141576	Co-expression	Aceituno-Agosin-2012
RPS28B	YOR369C	0.0134369	Co-expression	Aceituno-Agosin-2012
RPS28B	YPL143W	0.0107385	Co-expression	Aceituno-Agosin-2012
RPS28B	YPR041W	0.0131282	Co-expression	Aceituno-Agosin-2012
RPS28B	YPR102C	0.0118227	Co-expression	Aceituno-Agosin-2012
RPS29B	RPS0B	0.0195395	Co-expression	Aceituno-Agosin-2012
RPS29B	YDL075W	0.0146245	Co-expression	Aceituno-Agosin-2012
RPS29B	YDL082W	0.0125031	Co-expression	Aceituno-Agosin-2012
RPS29B	YDR471W	0.0136443	Co-expression	Aceituno-Agosin-2012
RPS29B	YGL189C	0.0175623	Co-expression	Aceituno-Agosin-2012
RPS29B	YHL001W	0.0201801	Co-expression	Aceituno-Agosin-2012
RPS29B	YIL053W	0.0149744	Co-expression	Aceituno-Agosin-2012
RPS29B	YJL177W	0.0181484	Co-expression	Aceituno-Agosin-2012
RPS29B	YKL006W	0.0156651	Co-expression	Aceituno-Agosin-2012
RPS29B	YKL180W	0.0183962	Co-expression	Aceituno-Agosin-2012
RPS29B	YNL096C	0.0150394	Co-expression	Aceituno-Agosin-2012
RPS29B	YPL081W	0.0195989	Co-expression	Aceituno-Agosin-2012
TIF11	RPL36A	0.014754	Co-expression	Aceituno-Agosin-2012
TIF11	RPL37B	0.0152484	Co-expression	Aceituno-Agosin-2012
TIF11	RPL39	0.0155752	Co-expression	Aceituno-Agosin-2012
TIF11	RPP1A	0.0147689	Co-expression	Aceituno-Agosin-2012
TIF11	RPS28A	0.0114829	Co-expression	Aceituno-Agosin-2012
TIF11	RPS28B	0.0117942	Co-expression	Aceituno-Agosin-2012
TIF11	YBL092W	0.0129061	Co-expression	Aceituno-Agosin-2012
TIF11	YBR191W	0.0157713	Co-expression	Aceituno-Agosin-2012
TIF11	YCR031C	0.0140924	Co-expression	Aceituno-Agosin-2012
TIF11	YDL075W	0.0131299	Co-expression	Aceituno-Agosin-2012
TIF11	YDL082W	0.0105297	Co-expression	Aceituno-Agosin-2012
TIF11	YDR447C	0.014419	Co-expression	Aceituno-Agosin-2012
TIF11	YDR471W	0.0125693	Co-expression	Aceituno-Agosin-2012
TIF11	YFL034C-A	0.0127796	Co-expression	Aceituno-Agosin-2012
TIF11	YGL030W	0.0139685	Co-expression	Aceituno-Agosin-2012
TIF11	YGL103W	0.0137963	Co-expression	Aceituno-Agosin-2012
TIF11	YGL147C	0.0133693	Co-expression	Aceituno-Agosin-2012
TIF11	YGR027C	0.0120231	Co-expression	Aceituno-Agosin-2012
TIF11	YGR034W	0.0137375	Co-expression	Aceituno-Agosin-2012
TIF11	YGR085C	0.0161018	Co-expression	Aceituno-Agosin-2012
TIF11	YHL001W	0.0157712	Co-expression	Aceituno-Agosin-2012
TIF11	YHR010W	0.0118009	Co-expression	Aceituno-Agosin-2012
TIF11	YIL052C	0.0132648	Co-expression	Aceituno-Agosin-2012
TIF11	YJL190C	0.0135952	Co-expression	Aceituno-Agosin-2012
TIF11	YKL006W	0.0141961	Co-expression	Aceituno-Agosin-2012
TIF11	YLR029C	0.0126513	Co-expression	Aceituno-Agosin-2012
TIF11	YLR301W	0.0138393	Co-expression	Aceituno-Agosin-2012
TIF11	YLR325C	0.0144942	Co-expression	Aceituno-Agosin-2012
TIF11	YLR344W	0.0116268	Co-expression	Aceituno-Agosin-2012
TIF11	YLR406C	0.0135634	Co-expression	Aceituno-Agosin-2012
TIF11	YLR441C	0.0118407	Co-expression	Aceituno-Agosin-2012
TIF11	YML024W	0.0140829	Co-expression	Aceituno-Agosin-2012
TIF11	YML063W	0.0106676	Co-expression	Aceituno-Agosin-2012
TIF11	YML073C	0.0128949	Co-expression	Aceituno-Agosin-2012
TIF11	YMR142C	0.0128282	Co-expression	Aceituno-Agosin-2012
TIF11	YMR230W	0.0148515	Co-expression	Aceituno-Agosin-2012
TIF11	YNL302C	0.0162169	Co-expression	Aceituno-Agosin-2012
TIF11	YOL121C	0.0148125	Co-expression	Aceituno-Agosin-2012
TIF11	YOL127W	0.0109048	Co-expression	Aceituno-Agosin-2012
TIF11	YOR234C	0.0118044	Co-expression	Aceituno-Agosin-2012
TIF11	YOR293W	0.0142547	Co-expression	Aceituno-Agosin-2012
TIF11	YOR369C	0.0163352	Co-expression	Aceituno-Agosin-2012
TIF11	YPL079W	0.0132584	Co-expression	Aceituno-Agosin-2012
TIF11	YPL143W	0.0109258	Co-expression	Aceituno-Agosin-2012
TIF11	YPR102C	0.0135049	Co-expression	Aceituno-Agosin-2012
URA5	RPL37A	0.0141059	Co-expression	Aceituno-Agosin-2012
URA5	YDR064W	0.0124517	Co-expression	Aceituno-Agosin-2012
URA5	YDR454C	0.0123001	Co-expression	Aceituno-Agosin-2012
URA5	YER056C-A	0.0133221	Co-expression	Aceituno-Agosin-2012
URA5	YGL030W	0.0146217	Co-expression	Aceituno-Agosin-2012
URA5	YGL076C	0.0130139	Co-expression	Aceituno-Agosin-2012
URA5	YGL123W	0.014971	Co-expression	Aceituno-Agosin-2012
URA5	YJL191W	0.0136136	Co-expression	Aceituno-Agosin-2012
URA5	YKL216W	0.0158923	Co-expression	Aceituno-Agosin-2012
URA5	YLR406C	0.0136082	Co-expression	Aceituno-Agosin-2012
URA5	YNL067W	0.0177306	Co-expression	Aceituno-Agosin-2012
URA5	YPR069C	0.0150876	Co-expression	Aceituno-Agosin-2012
YAL003W	YDR064W	0.0146657	Co-expression	Aceituno-Agosin-2012
YAL003W	YER056C-A	0.0152187	Co-expression	Aceituno-Agosin-2012
YAL003W	YGL076C	0.0157135	Co-expression	Aceituno-Agosin-2012
YAL003W	YGR148C	0.0167772	Co-expression	Aceituno-Agosin-2012
YAL003W	YJR123W	0.0175597	Co-expression	Aceituno-Agosin-2012
YAL003W	YLL045C	0.0178253	Co-expression	Aceituno-Agosin-2012
YAL003W	YLR388W	0.0184359	Co-expression	Aceituno-Agosin-2012
YAL012W	YFL022C	0.0111849	Co-expression	Aceituno-Agosin-2012
YAL012W	YGR204W	0.0108003	Co-expression	Aceituno-Agosin-2012
YAL012W	YHR019C	0.00883236	Co-expression	Aceituno-Agosin-2012
YAL012W	YNL104C	0.0137705	Co-expression	Aceituno-Agosin-2012
YAL012W	YOR063W	0.0100179	Co-expression	Aceituno-Agosin-2012
YAL012W	YPR145W	0.0156072	Co-expression	Aceituno-Agosin-2012
YAL038W	YOR063W	0.00953385	Co-expression	Aceituno-Agosin-2012
YAR015W	YBR031W	0.0132393	Co-expression	Aceituno-Agosin-2012
YAR015W	YML056C	0.0121958	Co-expression	Aceituno-Agosin-2012
YAR015W	YMR120C	0.0189407	Co-expression	Aceituno-Agosin-2012
YAR015W	YPL131W	0.0153809	Co-expression	Aceituno-Agosin-2012
YBL002W	YDR483W	0.0148417	Co-expression	Aceituno-Agosin-2012
YBL002W	YFL045C	0.0145396	Co-expression	Aceituno-Agosin-2012
YBL002W	YJR105W	0.0164648	Co-expression	Aceituno-Agosin-2012
YBL045C	YBL099W	0.0157685	Co-expression	Aceituno-Agosin-2012
YBL045C	YEL034W	0.0176363	Co-expression	Aceituno-Agosin-2012
YBL064C	YBR072W	0.0118347	Co-expression	Aceituno-Agosin-2012
YBL064C	YBR149W	0.0106274	Co-expression	Aceituno-Agosin-2012
YBL064C	YDL124W	0.0127043	Co-expression	Aceituno-Agosin-2012
YBL064C	YDR032C	0.0106536	Co-expression	Aceituno-Agosin-2012
YBL064C	YGR256W	0.0117772	Co-expression	Aceituno-Agosin-2012
YBL064C	YHR087W	0.0111926	Co-expression	Aceituno-Agosin-2012
YBL064C	YML100W	0.0110705	Co-expression	Aceituno-Agosin-2012
YBL064C	YMR315W	0.0127064	Co-expression	Aceituno-Agosin-2012
YBL064C	YNL015W	0.0115243	Co-expression	Aceituno-Agosin-2012
YBL064C	YNL160W	0.0128009	Co-expression	Aceituno-Agosin-2012
YBL064C	YNL274C	0.0118871	Co-expression	Aceituno-Agosin-2012
YBL064C	YNR034W-A	0.011373	Co-expression	Aceituno-Agosin-2012
YBL064C	YPR160W	0.010644	Co-expression	Aceituno-Agosin-2012
YBL076C	YHR020W	0.00852207	Co-expression	Aceituno-Agosin-2012
YBL076C	YKL081W	0.010731	Co-expression	Aceituno-Agosin-2012
YBL076C	YLR340W	0.0101966	Co-expression	Aceituno-Agosin-2012
YBL076C	YMR205C	0.0084495	Co-expression	Aceituno-Agosin-2012
YBL076C	YNL209W	0.0112218	Co-expression	Aceituno-Agosin-2012
YBL092W	YBR191W	0.0159104	Co-expression	Aceituno-Agosin-2012
YBL092W	YDL075W	0.0125773	Co-expression	Aceituno-Agosin-2012
YBL092W	YLR029C	0.0119787	Co-expression	Aceituno-Agosin-2012
YBL092W	YML024W	0.0146068	Co-expression	Aceituno-Agosin-2012
YBL092W	YMR142C	0.0128204	Co-expression	Aceituno-Agosin-2012
YBL092W	YNL069C	0.0142026	Co-expression	Aceituno-Agosin-2012
YBL092W	YNL302C	0.0145352	Co-expression	Aceituno-Agosin-2012
YBL092W	YOL121C	0.012722	Co-expression	Aceituno-Agosin-2012
YBL099W	YGR254W	0.0148713	Co-expression	Aceituno-Agosin-2012
YBR011C	YDR037W	0.00640232	Co-expression	Aceituno-Agosin-2012
YBR011C	YER165W	0.00820779	Co-expression	Aceituno-Agosin-2012
YBR011C	YJR065C	0.00787739	Co-expression	Aceituno-Agosin-2012
YBR011C	YLR109W	0.0108545	Co-expression	Aceituno-Agosin-2012
YBR011C	YLR150W	0.00777662	Co-expression	Aceituno-Agosin-2012
YBR011C	YLR249W	0.00687195	Co-expression	Aceituno-Agosin-2012
YBR011C	YLR355C	0.0092092	Co-expression	Aceituno-Agosin-2012
YBR011C	YMR205C	0.00719175	Co-expression	Aceituno-Agosin-2012
YBR011C	YOL040C	0.00747744	Co-expression	Aceituno-Agosin-2012
YBR026C	YDR298C	0.0121503	Co-expression	Aceituno-Agosin-2012
YBR026C	YJL217W	0.0128192	Co-expression	Aceituno-Agosin-2012
YBR026C	YNR001C	0.0120869	Co-expression	Aceituno-Agosin-2012
YBR031W	YLR340W	0.0113927	Co-expression	Aceituno-Agosin-2012
YBR031W	YPL131W	0.0139034	Co-expression	Aceituno-Agosin-2012
YBR039W	YJR104C	0.0139886	Co-expression	Aceituno-Agosin-2012
YBR072W	YDL124W	0.0157358	Co-expression	Aceituno-Agosin-2012
YBR072W	YDR155C	0.014183	Co-expression	Aceituno-Agosin-2012
YBR072W	YGR209C	0.0141726	Co-expression	Aceituno-Agosin-2012
YBR072W	YHR087W	0.0132751	Co-expression	Aceituno-Agosin-2012
YBR072W	YNL015W	0.0130697	Co-expression	Aceituno-Agosin-2012
YBR072W	YNL160W	0.0159679	Co-expression	Aceituno-Agosin-2012
YBR072W	YNR034W-A	0.0146805	Co-expression	Aceituno-Agosin-2012
YBR072W	YOR298C-A	0.015465	Co-expression	Aceituno-Agosin-2012
YBR127C	YGR094W	0.00930587	Co-expression	Aceituno-Agosin-2012
YBR127C	YHR183W	0.0135362	Co-expression	Aceituno-Agosin-2012
YBR127C	YLR060W	0.00875445	Co-expression	Aceituno-Agosin-2012
YBR127C	YNL209W	0.0109709	Co-expression	Aceituno-Agosin-2012
YBR127C	YOR375C	0.012884	Co-expression	Aceituno-Agosin-2012
YBR149W	YAL060W	0.0143937	Co-expression	Aceituno-Agosin-2012
YBR149W	YCR012W	0.013724	Co-expression	Aceituno-Agosin-2012
YBR149W	YDR032C	0.0112972	Co-expression	Aceituno-Agosin-2012
YBR149W	YGR256W	0.0122682	Co-expression	Aceituno-Agosin-2012
YBR149W	YNL274C	0.0122221	Co-expression	Aceituno-Agosin-2012
YBR149W	YOR136W	0.011458	Co-expression	Aceituno-Agosin-2012
YBR149W	YOR185C	0.0131781	Co-expression	Aceituno-Agosin-2012
YBR169C	YBL064C	0.0124086	Co-expression	Aceituno-Agosin-2012
YBR169C	YBR072W	0.0145066	Co-expression	Aceituno-Agosin-2012
YBR169C	YCL035C	0.0128271	Co-expression	Aceituno-Agosin-2012
YBR169C	YDL110C	0.01388	Co-expression	Aceituno-Agosin-2012
YBR169C	YDL124W	0.0167042	Co-expression	Aceituno-Agosin-2012
YBR169C	YDL168W	0.0141343	Co-expression	Aceituno-Agosin-2012
YBR169C	YDR513W	0.0134895	Co-expression	Aceituno-Agosin-2012
YBR169C	YGR019W	0.0168053	Co-expression	Aceituno-Agosin-2012
YBR169C	YHR087W	0.0137892	Co-expression	Aceituno-Agosin-2012
YBR169C	YML100W	0.0129937	Co-expression	Aceituno-Agosin-2012
YBR169C	YMR105C	0.0151592	Co-expression	Aceituno-Agosin-2012
YBR169C	YMR250W	0.0141633	Co-expression	Aceituno-Agosin-2012
YBR169C	YMR315W	0.0170335	Co-expression	Aceituno-Agosin-2012
YBR169C	YNL160W	0.0170662	Co-expression	Aceituno-Agosin-2012
YBR169C	YNL274C	0.0139854	Co-expression	Aceituno-Agosin-2012
YBR169C	YNR034W-A	0.0150786	Co-expression	Aceituno-Agosin-2012
YBR169C	YPR160W	0.012816	Co-expression	Aceituno-Agosin-2012
YBR189W	YBL092W	0.0132327	Co-expression	Aceituno-Agosin-2012
YBR189W	YBR191W	0.0189675	Co-expression	Aceituno-Agosin-2012
YBR189W	YDL075W	0.0152156	Co-expression	Aceituno-Agosin-2012
YBR189W	YDR064W	0.0142606	Co-expression	Aceituno-Agosin-2012
YBR189W	YER056C-A	0.0154937	Co-expression	Aceituno-Agosin-2012
YBR189W	YHL001W	0.018058	Co-expression	Aceituno-Agosin-2012
YBR189W	YML073C	0.0157522	Co-expression	Aceituno-Agosin-2012
YBR189W	YMR142C	0.0172306	Co-expression	Aceituno-Agosin-2012
YBR189W	YNL069C	0.0185001	Co-expression	Aceituno-Agosin-2012
YBR189W	YOL121C	0.01531	Co-expression	Aceituno-Agosin-2012
YBR189W	YOR096W	0.0138712	Co-expression	Aceituno-Agosin-2012
YBR191W	YDL075W	0.0164599	Co-expression	Aceituno-Agosin-2012
YBR222C	YCR053W	0.010827	Co-expression	Aceituno-Agosin-2012
YBR222C	YDL182W	0.0176306	Co-expression	Aceituno-Agosin-2012
YBR222C	YER177W	0.012019	Co-expression	Aceituno-Agosin-2012
YBR222C	YJR065C	0.0100737	Co-expression	Aceituno-Agosin-2012
YBR222C	YKR066C	0.0158251	Co-expression	Aceituno-Agosin-2012
YBR222C	YLR109W	0.0158305	Co-expression	Aceituno-Agosin-2012
YBR222C	YLR150W	0.0100076	Co-expression	Aceituno-Agosin-2012
YBR222C	YML092C	0.0129864	Co-expression	Aceituno-Agosin-2012
YCL035C	YBR072W	0.0136659	Co-expression	Aceituno-Agosin-2012
YCL035C	YDR155C	0.0129177	Co-expression	Aceituno-Agosin-2012
YCL035C	YGR209C	0.0127048	Co-expression	Aceituno-Agosin-2012
YCL035C	YHR087W	0.0125044	Co-expression	Aceituno-Agosin-2012
YCL035C	YNL015W	0.0131736	Co-expression	Aceituno-Agosin-2012
YCL035C	YNL160W	0.0145877	Co-expression	Aceituno-Agosin-2012
YCL035C	YNR034W-A	0.0138966	Co-expression	Aceituno-Agosin-2012
YCL035C	YOR285W	0.0124757	Co-expression	Aceituno-Agosin-2012
YCL035C	YOR298C-A	0.016059	Co-expression	Aceituno-Agosin-2012
YCL040W	YHR008C	0.0177414	Co-expression	Aceituno-Agosin-2012
YCR031C	YBL092W	0.0141573	Co-expression	Aceituno-Agosin-2012
YCR031C	YBR189W	0.0172604	Co-expression	Aceituno-Agosin-2012
YCR031C	YBR191W	0.0193006	Co-expression	Aceituno-Agosin-2012
YCR031C	YDL075W	0.0148354	Co-expression	Aceituno-Agosin-2012
YCR031C	YDR064W	0.0136061	Co-expression	Aceituno-Agosin-2012
YCR031C	YER056C-A	0.0146848	Co-expression	Aceituno-Agosin-2012
YCR031C	YHL001W	0.017193	Co-expression	Aceituno-Agosin-2012
YCR031C	YLR441C	0.0116892	Co-expression	Aceituno-Agosin-2012
YCR031C	YML024W	0.0159891	Co-expression	Aceituno-Agosin-2012
YCR031C	YML073C	0.0160118	Co-expression	Aceituno-Agosin-2012
YCR031C	YMR142C	0.0160915	Co-expression	Aceituno-Agosin-2012
YCR031C	YNL069C	0.0193778	Co-expression	Aceituno-Agosin-2012
YCR031C	YNL302C	0.0158214	Co-expression	Aceituno-Agosin-2012
YCR031C	YOL121C	0.0144662	Co-expression	Aceituno-Agosin-2012
YCR031C	YOR096W	0.0133723	Co-expression	Aceituno-Agosin-2012
YCR053W	YDR037W	0.00699359	Co-expression	Aceituno-Agosin-2012
YCR053W	YER165W	0.00920192	Co-expression	Aceituno-Agosin-2012
YCR053W	YHL033C	0.0129373	Co-expression	Aceituno-Agosin-2012
YCR053W	YHR174W	0.0117565	Co-expression	Aceituno-Agosin-2012
YCR053W	YLR150W	0.00868014	Co-expression	Aceituno-Agosin-2012
YCR053W	YLR293C	0.00880276	Co-expression	Aceituno-Agosin-2012
YCR053W	YLR355C	0.0104845	Co-expression	Aceituno-Agosin-2012
YCR053W	YLR448W	0.0100499	Co-expression	Aceituno-Agosin-2012
YCR053W	YOL040C	0.00840382	Co-expression	Aceituno-Agosin-2012
YDL014W	YFL022C	0.00833669	Co-expression	Aceituno-Agosin-2012
YDL014W	YGL189C	0.0104366	Co-expression	Aceituno-Agosin-2012
YDL014W	YGL234W	0.00914815	Co-expression	Aceituno-Agosin-2012
YDL014W	YHR019C	0.00693786	Co-expression	Aceituno-Agosin-2012
YDL014W	YOR063W	0.00746302	Co-expression	Aceituno-Agosin-2012
YDL022W	YER103W	0.0127986	Co-expression	Aceituno-Agosin-2012
YDL022W	YNL134C	0.0120646	Co-expression	Aceituno-Agosin-2012
YDL022W	YOR027W	0.00966885	Co-expression	Aceituno-Agosin-2012
YDL078C	YDR099W	0.0139907	Co-expression	Aceituno-Agosin-2012
YDL078C	YNL015W	0.013894	Co-expression	Aceituno-Agosin-2012
YDL082W	YBL092W	0.0107411	Co-expression	Aceituno-Agosin-2012
YDL082W	YBR189W	0.0109058	Co-expression	Aceituno-Agosin-2012
YDL082W	YBR191W	0.0132264	Co-expression	Aceituno-Agosin-2012
YDL082W	YCR031C	0.0124572	Co-expression	Aceituno-Agosin-2012
YDL082W	YDL075W	0.0103846	Co-expression	Aceituno-Agosin-2012
YDL082W	YGR027C	0.0094304	Co-expression	Aceituno-Agosin-2012
YDL082W	YGR034W	0.0117821	Co-expression	Aceituno-Agosin-2012
YDL082W	YHL001W	0.012177	Co-expression	Aceituno-Agosin-2012
YDL082W	YHR010W	0.00958587	Co-expression	Aceituno-Agosin-2012
YDL082W	YIL052C	0.0113263	Co-expression	Aceituno-Agosin-2012
YDL082W	YJL190C	0.0105938	Co-expression	Aceituno-Agosin-2012
YDL082W	YKL006W	0.0112735	Co-expression	Aceituno-Agosin-2012
YDL082W	YLR029C	0.0100431	Co-expression	Aceituno-Agosin-2012
YDL082W	YLR441C	0.00916514	Co-expression	Aceituno-Agosin-2012
YDL082W	YML063W	0.00880689	Co-expression	Aceituno-Agosin-2012
YDL082W	YML073C	0.0113334	Co-expression	Aceituno-Agosin-2012
YDL082W	YMR142C	0.0104112	Co-expression	Aceituno-Agosin-2012
YDL082W	YMR230W	0.0119957	Co-expression	Aceituno-Agosin-2012
YDL082W	YNL069C	0.0133823	Co-expression	Aceituno-Agosin-2012
YDL082W	YNL302C	0.012548	Co-expression	Aceituno-Agosin-2012
YDL082W	YOL121C	0.0107693	Co-expression	Aceituno-Agosin-2012
YDL082W	YOL127W	0.00884587	Co-expression	Aceituno-Agosin-2012
YDL082W	YOR293W	0.011342	Co-expression	Aceituno-Agosin-2012
YDL082W	YPR102C	0.0106481	Co-expression	Aceituno-Agosin-2012
YDL084W	YMR318C	0.0119742	Co-expression	Aceituno-Agosin-2012
YDL100C	YJR047C	0.0182226	Co-expression	Aceituno-Agosin-2012
YDL100C	YLR301W	0.0155278	Co-expression	Aceituno-Agosin-2012
YDL100C	YMR072W	0.0162249	Co-expression	Aceituno-Agosin-2012
YDL110C	YDL168W	0.0145912	Co-expression	Aceituno-Agosin-2012
YDL110C	YEL011W	0.0139933	Co-expression	Aceituno-Agosin-2012
YDL110C	YGL037C	0.0149233	Co-expression	Aceituno-Agosin-2012
YDL110C	YGR019W	0.016111	Co-expression	Aceituno-Agosin-2012
YDL110C	YLR174W	0.0120653	Co-expression	Aceituno-Agosin-2012
YDL110C	YML100W	0.0140899	Co-expression	Aceituno-Agosin-2012
YDL110C	YMR105C	0.0147203	Co-expression	Aceituno-Agosin-2012
YDL110C	YPR160W	0.012995	Co-expression	Aceituno-Agosin-2012
YDL124W	YHR087W	0.0135865	Co-expression	Aceituno-Agosin-2012
YDL124W	YNL160W	0.0177171	Co-expression	Aceituno-Agosin-2012
YDL124W	YNR034W-A	0.0168467	Co-expression	Aceituno-Agosin-2012
YDL124W	YPR160W	0.0149241	Co-expression	Aceituno-Agosin-2012
YDL131W	YHL033C	0.0155342	Co-expression	Aceituno-Agosin-2012
YDL131W	YIL051C	0.0134184	Co-expression	Aceituno-Agosin-2012
YDL131W	YIL133C	0.0130328	Co-expression	Aceituno-Agosin-2012
YDL131W	YPL081W	0.0141088	Co-expression	Aceituno-Agosin-2012
YDL131W	YPL131W	0.0127069	Co-expression	Aceituno-Agosin-2012
YDL171C	YGL148W	0.0116281	Co-expression	Aceituno-Agosin-2012
YDL182W	YCR053W	0.0121691	Co-expression	Aceituno-Agosin-2012
YDL182W	YER177W	0.0142049	Co-expression	Aceituno-Agosin-2012
YDL182W	YLR109W	0.0196218	Co-expression	Aceituno-Agosin-2012
YDL182W	YLR150W	0.011545	Co-expression	Aceituno-Agosin-2012
YDL182W	YLR355C	0.0140316	Co-expression	Aceituno-Agosin-2012
YDL182W	YOL040C	0.0111522	Co-expression	Aceituno-Agosin-2012
YDL185W	YDR037W	0.0076955	Co-expression	Aceituno-Agosin-2012
YDL185W	YGL245W	0.00915519	Co-expression	Aceituno-Agosin-2012
YDL185W	YMR205C	0.00882692	Co-expression	Aceituno-Agosin-2012
YDL185W	YPL061W	0.0132973	Co-expression	Aceituno-Agosin-2012
YDL195W	YFL022C	0.0138791	Co-expression	Aceituno-Agosin-2012
YDL195W	YHR019C	0.0113402	Co-expression	Aceituno-Agosin-2012
YDL195W	YLL018C	0.0118603	Co-expression	Aceituno-Agosin-2012
YDL229W	YBL076C	0.0105485	Co-expression	Aceituno-Agosin-2012
YDL229W	YBR127C	0.0102702	Co-expression	Aceituno-Agosin-2012
YDL229W	YDL131W	0.0107454	Co-expression	Aceituno-Agosin-2012
YDL229W	YDR037W	0.0076458	Co-expression	Aceituno-Agosin-2012
YDL229W	YGL105W	0.00859744	Co-expression	Aceituno-Agosin-2012
YDL229W	YGR094W	0.0102017	Co-expression	Aceituno-Agosin-2012
YDL229W	YGR185C	0.0121663	Co-expression	Aceituno-Agosin-2012
YDL229W	YHR020W	0.00882773	Co-expression	Aceituno-Agosin-2012
YDL229W	YHR179W	0.0120794	Co-expression	Aceituno-Agosin-2012
YDL229W	YIL051C	0.0129634	Co-expression	Aceituno-Agosin-2012
YDL229W	YKL081W	0.0108124	Co-expression	Aceituno-Agosin-2012
YDL229W	YKL152C	0.0110668	Co-expression	Aceituno-Agosin-2012
YDL229W	YLR058C	0.00950584	Co-expression	Aceituno-Agosin-2012
YDL229W	YLR060W	0.00985859	Co-expression	Aceituno-Agosin-2012
YDL229W	YLR150W	0.00969826	Co-expression	Aceituno-Agosin-2012
YDL229W	YLR249W	0.00842353	Co-expression	Aceituno-Agosin-2012
YDL229W	YLR340W	0.0105876	Co-expression	Aceituno-Agosin-2012
YDL229W	YMR205C	0.00896612	Co-expression	Aceituno-Agosin-2012
YDL229W	YNL209W	0.01159	Co-expression	Aceituno-Agosin-2012
YDL229W	YOL040C	0.00971427	Co-expression	Aceituno-Agosin-2012
YDR001C	YER103W	0.0134514	Co-expression	Aceituno-Agosin-2012
YDR001C	YOR347C	0.0119646	Co-expression	Aceituno-Agosin-2012
YDR002W	YOL127W	0.0110032	Co-expression	Aceituno-Agosin-2012
YDR002W	YOR369C	0.0151023	Co-expression	Aceituno-Agosin-2012
YDR023W	YNL067W	0.0153656	Co-expression	Aceituno-Agosin-2012
YDR032C	YCR012W	0.0136007	Co-expression	Aceituno-Agosin-2012
YDR032C	YDR155C	0.0117179	Co-expression	Aceituno-Agosin-2012
YDR032C	YER062C	0.0143886	Co-expression	Aceituno-Agosin-2012
YDR032C	YGR256W	0.0120733	Co-expression	Aceituno-Agosin-2012
YDR037W	YKL152C	0.0079341	Co-expression	Aceituno-Agosin-2012
YDR037W	YLR150W	0.00708578	Co-expression	Aceituno-Agosin-2012
YDR037W	YLR249W	0.00618521	Co-expression	Aceituno-Agosin-2012
YDR037W	YLR355C	0.00825691	Co-expression	Aceituno-Agosin-2012
YDR037W	YMR205C	0.00668227	Co-expression	Aceituno-Agosin-2012
YDR037W	YOL040C	0.00694172	Co-expression	Aceituno-Agosin-2012
YDR064W	YBR191W	0.0146714	Co-expression	Aceituno-Agosin-2012
YDR064W	YDR447C	0.0140463	Co-expression	Aceituno-Agosin-2012
YDR064W	YER056C-A	0.0140233	Co-expression	Aceituno-Agosin-2012
YDR064W	YJR123W	0.0140659	Co-expression	Aceituno-Agosin-2012
YDR064W	YML024W	0.0155305	Co-expression	Aceituno-Agosin-2012
YDR064W	YMR142C	0.0126032	Co-expression	Aceituno-Agosin-2012
YDR064W	YNL069C	0.0142555	Co-expression	Aceituno-Agosin-2012
YDR064W	YOR096W	0.0134455	Co-expression	Aceituno-Agosin-2012
YDR074W	YDL110C	0.0134338	Co-expression	Aceituno-Agosin-2012
YDR074W	YDR513W	0.0108568	Co-expression	Aceituno-Agosin-2012
YDR074W	YDR516C	0.0144678	Co-expression	Aceituno-Agosin-2012
YDR074W	YGR019W	0.0132291	Co-expression	Aceituno-Agosin-2012
YDR074W	YGR043C	0.0104431	Co-expression	Aceituno-Agosin-2012
YDR074W	YHR087W	0.0106622	Co-expression	Aceituno-Agosin-2012
YDR074W	YML100W	0.0128009	Co-expression	Aceituno-Agosin-2012
YDR074W	YML131W	0.014199	Co-expression	Aceituno-Agosin-2012
YDR074W	YMR105C	0.0125052	Co-expression	Aceituno-Agosin-2012
YDR074W	YPR160W	0.011084	Co-expression	Aceituno-Agosin-2012
YDR091C	YFL034C-A	0.0148572	Co-expression	Aceituno-Agosin-2012
YDR091C	YGL030W	0.016574	Co-expression	Aceituno-Agosin-2012
YDR091C	YGR027C	0.0129356	Co-expression	Aceituno-Agosin-2012
YDR091C	YHR128W	0.014818	Co-expression	Aceituno-Agosin-2012
YDR091C	YJL191W	0.0176875	Co-expression	Aceituno-Agosin-2012
YDR099W	YGR205W	0.0114715	Co-expression	Aceituno-Agosin-2012
YDR148C	YBL045C	0.0144093	Co-expression	Aceituno-Agosin-2012
YDR148C	YBL099W	0.0132415	Co-expression	Aceituno-Agosin-2012
YDR148C	YEL034W	0.0155353	Co-expression	Aceituno-Agosin-2012
YDR148C	YFL018C	0.0139829	Co-expression	Aceituno-Agosin-2012
YDR148C	YGR244C	0.0147634	Co-expression	Aceituno-Agosin-2012
YDR148C	YLR304C	0.017351	Co-expression	Aceituno-Agosin-2012
YDR148C	YOR142W	0.0110483	Co-expression	Aceituno-Agosin-2012
YDR148C	YPL091W	0.012855	Co-expression	Aceituno-Agosin-2012
YDR224C	YMR083W	0.0111056	Co-expression	Aceituno-Agosin-2012
YDR224C	YOR142W	0.011998	Co-expression	Aceituno-Agosin-2012
YDR382W	YHL001W	0.0187827	Co-expression	Aceituno-Agosin-2012
YDR382W	YMR142C	0.0154304	Co-expression	Aceituno-Agosin-2012
YDR447C	YBL092W	0.0141894	Co-expression	Aceituno-Agosin-2012
YDR447C	YLR167W	0.0183233	Co-expression	Aceituno-Agosin-2012
YDR447C	YML024W	0.0202253	Co-expression	Aceituno-Agosin-2012
YDR447C	YNL302C	0.0172359	Co-expression	Aceituno-Agosin-2012
YDR447C	YOR096W	0.0159429	Co-expression	Aceituno-Agosin-2012
YDR447C	YPL143W	0.0124638	Co-expression	Aceituno-Agosin-2012
YDR454C	YAL003W	0.0149352	Co-expression	Aceituno-Agosin-2012
YDR454C	YJR123W	0.0148399	Co-expression	Aceituno-Agosin-2012
YDR454C	YLL045C	0.0141501	Co-expression	Aceituno-Agosin-2012
YDR454C	YLR388W	0.014097	Co-expression	Aceituno-Agosin-2012
YDR471W	YBL092W	0.01194	Co-expression	Aceituno-Agosin-2012
YDR471W	YBR189W	0.014242	Co-expression	Aceituno-Agosin-2012
YDR471W	YBR191W	0.0155317	Co-expression	Aceituno-Agosin-2012
YDR471W	YCR031C	0.0137047	Co-expression	Aceituno-Agosin-2012
YDR471W	YDL075W	0.0139718	Co-expression	Aceituno-Agosin-2012
YDR471W	YDL082W	0.0103589	Co-expression	Aceituno-Agosin-2012
YDR471W	YGL031C	0.0149153	Co-expression	Aceituno-Agosin-2012
YDR471W	YGR034W	0.0121431	Co-expression	Aceituno-Agosin-2012
YDR471W	YHL001W	0.0164022	Co-expression	Aceituno-Agosin-2012
YDR471W	YHL015W	0.01239	Co-expression	Aceituno-Agosin-2012
YDR471W	YHR010W	0.0104635	Co-expression	Aceituno-Agosin-2012
YDR471W	YIL052C	0.0131757	Co-expression	Aceituno-Agosin-2012
YDR471W	YJL177W	0.0130874	Co-expression	Aceituno-Agosin-2012
YDR471W	YJL190C	0.0116793	Co-expression	Aceituno-Agosin-2012
YDR471W	YKL006W	0.0124375	Co-expression	Aceituno-Agosin-2012
YDR471W	YLR029C	0.0112773	Co-expression	Aceituno-Agosin-2012
YDR471W	YLR061W	0.0130949	Co-expression	Aceituno-Agosin-2012
YDR471W	YLR344W	0.0107662	Co-expression	Aceituno-Agosin-2012
YDR471W	YLR406C	0.0145793	Co-expression	Aceituno-Agosin-2012
YDR471W	YLR441C	0.0113445	Co-expression	Aceituno-Agosin-2012
YDR471W	YML063W	0.00964839	Co-expression	Aceituno-Agosin-2012
YDR471W	YML073C	0.0124549	Co-expression	Aceituno-Agosin-2012
YDR471W	YMR142C	0.0137206	Co-expression	Aceituno-Agosin-2012
YDR471W	YMR230W	0.0138349	Co-expression	Aceituno-Agosin-2012
YDR471W	YNL069C	0.014784	Co-expression	Aceituno-Agosin-2012
YDR471W	YNL096C	0.011544	Co-expression	Aceituno-Agosin-2012
YDR471W	YOL121C	0.0144182	Co-expression	Aceituno-Agosin-2012
YDR471W	YOL127W	0.00982659	Co-expression	Aceituno-Agosin-2012
YDR471W	YOR234C	0.0108758	Co-expression	Aceituno-Agosin-2012
YDR471W	YOR369C	0.0142004	Co-expression	Aceituno-Agosin-2012
YDR471W	YPL079W	0.0131913	Co-expression	Aceituno-Agosin-2012
YDR471W	YPR102C	0.0118321	Co-expression	Aceituno-Agosin-2012
YDR510W	YDL131W	0.0143814	Co-expression	Aceituno-Agosin-2012
YDR510W	YGR180C	0.0151114	Co-expression	Aceituno-Agosin-2012
YDR510W	YIL051C	0.0168885	Co-expression	Aceituno-Agosin-2012
YDR510W	YIL133C	0.0153599	Co-expression	Aceituno-Agosin-2012
YDR510W	YLL024C	0.0155373	Co-expression	Aceituno-Agosin-2012
YDR510W	YOL040C	0.0107627	Co-expression	Aceituno-Agosin-2012
YDR513W	YBL064C	0.0119938	Co-expression	Aceituno-Agosin-2012
YDR513W	YBR072W	0.012422	Co-expression	Aceituno-Agosin-2012
YDR513W	YCL035C	0.0126539	Co-expression	Aceituno-Agosin-2012
YDR513W	YDL124W	0.0131453	Co-expression	Aceituno-Agosin-2012
YDR513W	YHR087W	0.0125533	Co-expression	Aceituno-Agosin-2012
YDR513W	YKL067W	0.0102538	Co-expression	Aceituno-Agosin-2012
YDR513W	YML100W	0.0127673	Co-expression	Aceituno-Agosin-2012
YDR513W	YMR105C	0.0125537	Co-expression	Aceituno-Agosin-2012
YDR513W	YNL015W	0.0128314	Co-expression	Aceituno-Agosin-2012
YDR513W	YNL160W	0.0138164	Co-expression	Aceituno-Agosin-2012
YDR513W	YNR034W-A	0.0133963	Co-expression	Aceituno-Agosin-2012
YDR513W	YOR298C-A	0.0150894	Co-expression	Aceituno-Agosin-2012
YDR513W	YPR160W	0.0115242	Co-expression	Aceituno-Agosin-2012
YDR516C	YDL124W	0.019096	Co-expression	Aceituno-Agosin-2012
YDR516C	YGL037C	0.0194086	Co-expression	Aceituno-Agosin-2012
YDR516C	YGR205W	0.0146353	Co-expression	Aceituno-Agosin-2012
YDR516C	YML100W	0.015294	Co-expression	Aceituno-Agosin-2012
YDR516C	YNR034W-A	0.0161773	Co-expression	Aceituno-Agosin-2012
YDR516C	YOR136W	0.0148911	Co-expression	Aceituno-Agosin-2012
YDR516C	YPR160W	0.0168631	Co-expression	Aceituno-Agosin-2012
YDR533C	YCR012W	0.0141219	Co-expression	Aceituno-Agosin-2012
YDR533C	YGR256W	0.0127854	Co-expression	Aceituno-Agosin-2012
YDR533C	YKL035W	0.0142635	Co-expression	Aceituno-Agosin-2012
YEL011W	YCL040W	0.0195154	Co-expression	Aceituno-Agosin-2012
YEL011W	YGL037C	0.0152761	Co-expression	Aceituno-Agosin-2012
YEL011W	YGR019W	0.0155663	Co-expression	Aceituno-Agosin-2012
YEL011W	YMR105C	0.0156709	Co-expression	Aceituno-Agosin-2012
YEL011W	YPL111W	0.0149746	Co-expression	Aceituno-Agosin-2012
YEL011W	YPR160W	0.011986	Co-expression	Aceituno-Agosin-2012
YEL047C	YJL034W	0.00966926	Co-expression	Aceituno-Agosin-2012
YEL047C	YNL134C	0.0108876	Co-expression	Aceituno-Agosin-2012
YER003C	YDL171C	0.0162153	Co-expression	Aceituno-Agosin-2012
YER003C	YKR066C	0.0150948	Co-expression	Aceituno-Agosin-2012
YER003C	YML092C	0.0132481	Co-expression	Aceituno-Agosin-2012
YER003C	YOR230W	0.0172889	Co-expression	Aceituno-Agosin-2012
YER025W	YGL253W	0.016601	Co-expression	Aceituno-Agosin-2012
YER025W	YHR047C	0.0182948	Co-expression	Aceituno-Agosin-2012
YER025W	YIL078W	0.0146336	Co-expression	Aceituno-Agosin-2012
YER056C-A	YBR191W	0.0157631	Co-expression	Aceituno-Agosin-2012
YER062C	YDR155C	0.0167343	Co-expression	Aceituno-Agosin-2012
YER062C	YLL050C	0.016249	Co-expression	Aceituno-Agosin-2012
YER073W	YGL245W	0.0103049	Co-expression	Aceituno-Agosin-2012
YER073W	YHR216W	0.0146003	Co-expression	Aceituno-Agosin-2012
YER073W	YLR027C	0.0113665	Co-expression	Aceituno-Agosin-2012
YER091C	YBL099W	0.0130909	Co-expression	Aceituno-Agosin-2012
YER091C	YGR155W	0.0147424	Co-expression	Aceituno-Agosin-2012
YER165W	YDR037W	0.00755049	Co-expression	Aceituno-Agosin-2012
YER165W	YLR150W	0.00933725	Co-expression	Aceituno-Agosin-2012
YER165W	YLR293C	0.00883531	Co-expression	Aceituno-Agosin-2012
YER165W	YLR355C	0.0112698	Co-expression	Aceituno-Agosin-2012
YER165W	YMR205C	0.0083894	Co-expression	Aceituno-Agosin-2012
YER165W	YMR217W	0.00920928	Co-expression	Aceituno-Agosin-2012
YER165W	YOL040C	0.00909285	Co-expression	Aceituno-Agosin-2012
YER177W	YCR053W	0.0101926	Co-expression	Aceituno-Agosin-2012
YER177W	YDR037W	0.00778407	Co-expression	Aceituno-Agosin-2012
YER177W	YHL033C	0.014338	Co-expression	Aceituno-Agosin-2012
YER177W	YHR174W	0.0125962	Co-expression	Aceituno-Agosin-2012
YER177W	YKL081W	0.0103367	Co-expression	Aceituno-Agosin-2012
YER177W	YKL152C	0.0111367	Co-expression	Aceituno-Agosin-2012
YER177W	YLR058C	0.00939134	Co-expression	Aceituno-Agosin-2012
YER177W	YLR109W	0.013364	Co-expression	Aceituno-Agosin-2012
YER177W	YLR150W	0.0097055	Co-expression	Aceituno-Agosin-2012
YER177W	YLR293C	0.00948642	Co-expression	Aceituno-Agosin-2012
YER177W	YLR355C	0.0114382	Co-expression	Aceituno-Agosin-2012
YER177W	YLR448W	0.0109682	Co-expression	Aceituno-Agosin-2012
YER177W	YOL040C	0.00953717	Co-expression	Aceituno-Agosin-2012
YFL014W	YDR032C	0.014378	Co-expression	Aceituno-Agosin-2012
YFL014W	YDR155C	0.0163967	Co-expression	Aceituno-Agosin-2012
YFL014W	YER062C	0.0223497	Co-expression	Aceituno-Agosin-2012
YFL018C	YBR031W	0.0129275	Co-expression	Aceituno-Agosin-2012
YFL018C	YLR304C	0.0167899	Co-expression	Aceituno-Agosin-2012
YFL018C	YOR230W	0.0150836	Co-expression	Aceituno-Agosin-2012
YFL022C	YHR019C	0.00771376	Co-expression	Aceituno-Agosin-2012
YFL034C-A	YBL092W	0.0121742	Co-expression	Aceituno-Agosin-2012
YFL034C-A	YBR191W	0.0154296	Co-expression	Aceituno-Agosin-2012
YFL034C-A	YCR031C	0.0143628	Co-expression	Aceituno-Agosin-2012
YFL034C-A	YDL075W	0.0121905	Co-expression	Aceituno-Agosin-2012
YFL034C-A	YDL082W	0.0104361	Co-expression	Aceituno-Agosin-2012
YFL034C-A	YDR447C	0.014737	Co-expression	Aceituno-Agosin-2012
YFL034C-A	YER056C-A	0.0125931	Co-expression	Aceituno-Agosin-2012
YFL034C-A	YGL030W	0.0147978	Co-expression	Aceituno-Agosin-2012
YFL034C-A	YGR027C	0.0116181	Co-expression	Aceituno-Agosin-2012
YFL034C-A	YGR085C	0.0151452	Co-expression	Aceituno-Agosin-2012
YFL034C-A	YIL052C	0.0140882	Co-expression	Aceituno-Agosin-2012
YFL034C-A	YLR061W	0.0151066	Co-expression	Aceituno-Agosin-2012
YFL034C-A	YLR344W	0.0114017	Co-expression	Aceituno-Agosin-2012
YFL034C-A	YLR406C	0.01281	Co-expression	Aceituno-Agosin-2012
YFL034C-A	YML024W	0.0147802	Co-expression	Aceituno-Agosin-2012
YFL034C-A	YML063W	0.0104929	Co-expression	Aceituno-Agosin-2012
YFL034C-A	YML073C	0.0132516	Co-expression	Aceituno-Agosin-2012
YFL034C-A	YNL069C	0.0139566	Co-expression	Aceituno-Agosin-2012
YFL034C-A	YPL079W	0.012368	Co-expression	Aceituno-Agosin-2012
YFL039C	YBR127C	0.0119926	Co-expression	Aceituno-Agosin-2012
YFL039C	YFR044C	0.012033	Co-expression	Aceituno-Agosin-2012
YFL039C	YGR240C	0.00976029	Co-expression	Aceituno-Agosin-2012
YFL039C	YHR179W	0.0132931	Co-expression	Aceituno-Agosin-2012
YFL039C	YHR183W	0.0151648	Co-expression	Aceituno-Agosin-2012
YFL039C	YKL085W	0.0136586	Co-expression	Aceituno-Agosin-2012
YFL039C	YOR375C	0.0157389	Co-expression	Aceituno-Agosin-2012
YFL045C	YDL130W	0.0145081	Co-expression	Aceituno-Agosin-2012
YFL045C	YDR050C	0.015262	Co-expression	Aceituno-Agosin-2012
YFL045C	YMR116C	0.0155698	Co-expression	Aceituno-Agosin-2012
YFR004W	YML131W	0.016586	Co-expression	Aceituno-Agosin-2012
YFR004W	YNL009W	0.0119153	Co-expression	Aceituno-Agosin-2012
YFR044C	YGR240C	0.00965101	Co-expression	Aceituno-Agosin-2012
YFR044C	YIL051C	0.0140536	Co-expression	Aceituno-Agosin-2012
YFR044C	YOR375C	0.0136405	Co-expression	Aceituno-Agosin-2012
YGL026C	YKL081W	0.00983206	Co-expression	Aceituno-Agosin-2012
YGL026C	YKL152C	0.0101492	Co-expression	Aceituno-Agosin-2012
YGL026C	YLR027C	0.0100481	Co-expression	Aceituno-Agosin-2012
YGL026C	YLR058C	0.00865247	Co-expression	Aceituno-Agosin-2012
YGL026C	YLR340W	0.0103214	Co-expression	Aceituno-Agosin-2012
YGL026C	YOL086C	0.01089	Co-expression	Aceituno-Agosin-2012
YGL030W	YLR167W	0.0187312	Co-expression	Aceituno-Agosin-2012
YGL030W	YPL143W	0.0135159	Co-expression	Aceituno-Agosin-2012
YGL031C	YBR189W	0.0182947	Co-expression	Aceituno-Agosin-2012
YGL031C	YBR191W	0.0179175	Co-expression	Aceituno-Agosin-2012
YGL031C	YCR031C	0.0155411	Co-expression	Aceituno-Agosin-2012
YGL031C	YDL075W	0.016739	Co-expression	Aceituno-Agosin-2012
YGL031C	YDR382W	0.0221489	Co-expression	Aceituno-Agosin-2012
YGL031C	YGL189C	0.0160126	Co-expression	Aceituno-Agosin-2012
YGL031C	YHL001W	0.0212028	Co-expression	Aceituno-Agosin-2012
YGL031C	YHL015W	0.0142394	Co-expression	Aceituno-Agosin-2012
YGL031C	YJL136C	0.0187091	Co-expression	Aceituno-Agosin-2012
YGL031C	YMR142C	0.0182754	Co-expression	Aceituno-Agosin-2012
YGL031C	YNL069C	0.0175845	Co-expression	Aceituno-Agosin-2012
YGL031C	YOL121C	0.0147764	Co-expression	Aceituno-Agosin-2012
YGL037C	YCL040W	0.0149763	Co-expression	Aceituno-Agosin-2012
YGL037C	YDL124W	0.017025	Co-expression	Aceituno-Agosin-2012
YGL037C	YDL168W	0.0146859	Co-expression	Aceituno-Agosin-2012
YGL037C	YNL037C	0.0120602	Co-expression	Aceituno-Agosin-2012
YGL037C	YPR160W	0.0152426	Co-expression	Aceituno-Agosin-2012
YGL068W	YOR020C	0.0124575	Co-expression	Aceituno-Agosin-2012
YGL076C	YBR189W	0.0153101	Co-expression	Aceituno-Agosin-2012
YGL076C	YBR191W	0.0153128	Co-expression	Aceituno-Agosin-2012
YGL076C	YCR031C	0.0142179	Co-expression	Aceituno-Agosin-2012
YGL076C	YER056C-A	0.0133894	Co-expression	Aceituno-Agosin-2012
YGL076C	YML073C	0.0134882	Co-expression	Aceituno-Agosin-2012
YGL076C	YMR142C	0.0139551	Co-expression	Aceituno-Agosin-2012
YGL076C	YNL069C	0.0155312	Co-expression	Aceituno-Agosin-2012
YGL103W	YGL123W	0.0186562	Co-expression	Aceituno-Agosin-2012
YGL103W	YGR034W	0.0152151	Co-expression	Aceituno-Agosin-2012
YGL103W	YLR029C	0.0162192	Co-expression	Aceituno-Agosin-2012
YGL103W	YLR167W	0.0180594	Co-expression	Aceituno-Agosin-2012
YGL103W	YLR441C	0.0124849	Co-expression	Aceituno-Agosin-2012
YGL103W	YNL302C	0.0177533	Co-expression	Aceituno-Agosin-2012
YGL103W	YOL121C	0.0156973	Co-expression	Aceituno-Agosin-2012
YGL103W	YOL127W	0.0129883	Co-expression	Aceituno-Agosin-2012
YGL103W	YOR293W	0.0162795	Co-expression	Aceituno-Agosin-2012
YGL103W	YOR369C	0.0180069	Co-expression	Aceituno-Agosin-2012
YGL103W	YPL143W	0.0141916	Co-expression	Aceituno-Agosin-2012
YGL105W	YDL131W	0.00813613	Co-expression	Aceituno-Agosin-2012
YGL105W	YDL185W	0.00814036	Co-expression	Aceituno-Agosin-2012
YGL105W	YDR037W	0.00617072	Co-expression	Aceituno-Agosin-2012
YGL105W	YER165W	0.00839019	Co-expression	Aceituno-Agosin-2012
YGL105W	YER177W	0.00810208	Co-expression	Aceituno-Agosin-2012
YGL105W	YGL148W	0.00723153	Co-expression	Aceituno-Agosin-2012
YGL105W	YGL245W	0.00703283	Co-expression	Aceituno-Agosin-2012
YGL105W	YGR094W	0.00721109	Co-expression	Aceituno-Agosin-2012
YGL105W	YHR020W	0.00709859	Co-expression	Aceituno-Agosin-2012
YGL105W	YJL130C	0.00785383	Co-expression	Aceituno-Agosin-2012
YGL105W	YLR027C	0.00806949	Co-expression	Aceituno-Agosin-2012
YGL105W	YLR060W	0.00736591	Co-expression	Aceituno-Agosin-2012
YGL105W	YLR150W	0.00767084	Co-expression	Aceituno-Agosin-2012
YGL105W	YLR249W	0.00640835	Co-expression	Aceituno-Agosin-2012
YGL105W	YLR293C	0.00722637	Co-expression	Aceituno-Agosin-2012
YGL105W	YLR355C	0.00911261	Co-expression	Aceituno-Agosin-2012
YGL105W	YMR205C	0.0069319	Co-expression	Aceituno-Agosin-2012
YGL105W	YMR217W	0.00759758	Co-expression	Aceituno-Agosin-2012
YGL105W	YOL040C	0.00761283	Co-expression	Aceituno-Agosin-2012
YGL105W	YOR332W	0.00696977	Co-expression	Aceituno-Agosin-2012
YGL123W	YGL030W	0.019175	Co-expression	Aceituno-Agosin-2012
YGL123W	YHL015W	0.0157686	Co-expression	Aceituno-Agosin-2012
YGL123W	YLR029C	0.0137062	Co-expression	Aceituno-Agosin-2012
YGL123W	YPL143W	0.0137412	Co-expression	Aceituno-Agosin-2012
YGL147C	YBL092W	0.01376	Co-expression	Aceituno-Agosin-2012
YGL147C	YBR189W	0.0140923	Co-expression	Aceituno-Agosin-2012
YGL147C	YBR191W	0.0159575	Co-expression	Aceituno-Agosin-2012
YGL147C	YCR031C	0.0144315	Co-expression	Aceituno-Agosin-2012
YGL147C	YDL075W	0.0128126	Co-expression	Aceituno-Agosin-2012
YGL147C	YDL082W	0.0105874	Co-expression	Aceituno-Agosin-2012
YGL147C	YDR447C	0.0173056	Co-expression	Aceituno-Agosin-2012
YGL147C	YGL103W	0.0160722	Co-expression	Aceituno-Agosin-2012
YGL147C	YGL123W	0.0159007	Co-expression	Aceituno-Agosin-2012
YGL147C	YGR027C	0.0124552	Co-expression	Aceituno-Agosin-2012
YGL147C	YGR034W	0.0141548	Co-expression	Aceituno-Agosin-2012
YGL147C	YGR085C	0.0165442	Co-expression	Aceituno-Agosin-2012
YGL147C	YHL015W	0.0154633	Co-expression	Aceituno-Agosin-2012
YGL147C	YHR010W	0.0130952	Co-expression	Aceituno-Agosin-2012
YGL147C	YJL190C	0.0150559	Co-expression	Aceituno-Agosin-2012
YGL147C	YKL006W	0.0141795	Co-expression	Aceituno-Agosin-2012
YGL147C	YLR029C	0.0137622	Co-expression	Aceituno-Agosin-2012
YGL147C	YLR075W	0.013195	Co-expression	Aceituno-Agosin-2012
YGL147C	YLR167W	0.0162636	Co-expression	Aceituno-Agosin-2012
YGL147C	YLR325C	0.0160548	Co-expression	Aceituno-Agosin-2012
YGL147C	YLR344W	0.012644	Co-expression	Aceituno-Agosin-2012
YGL147C	YLR441C	0.0123788	Co-expression	Aceituno-Agosin-2012
YGL147C	YML024W	0.0166965	Co-expression	Aceituno-Agosin-2012
YGL147C	YML063W	0.0116102	Co-expression	Aceituno-Agosin-2012
YGL147C	YNL178W	0.015579	Co-expression	Aceituno-Agosin-2012
YGL147C	YNL302C	0.0161578	Co-expression	Aceituno-Agosin-2012
YGL147C	YOL121C	0.0146103	Co-expression	Aceituno-Agosin-2012
YGL147C	YOL127W	0.0120627	Co-expression	Aceituno-Agosin-2012
YGL147C	YOR096W	0.0136736	Co-expression	Aceituno-Agosin-2012
YGL147C	YOR293W	0.0143493	Co-expression	Aceituno-Agosin-2012
YGL147C	YPL079W	0.0144225	Co-expression	Aceituno-Agosin-2012
YGL147C	YPL143W	0.0125805	Co-expression	Aceituno-Agosin-2012
YGL147C	YPR102C	0.0137787	Co-expression	Aceituno-Agosin-2012
YGL148W	YCR053W	0.008225	Co-expression	Aceituno-Agosin-2012
YGL148W	YDR037W	0.00663097	Co-expression	Aceituno-Agosin-2012
YGL148W	YER165W	0.00896352	Co-expression	Aceituno-Agosin-2012
YGL148W	YLR150W	0.0081814	Co-expression	Aceituno-Agosin-2012
YGL148W	YLR355C	0.0099245	Co-expression	Aceituno-Agosin-2012
YGL148W	YOL040C	0.00807851	Co-expression	Aceituno-Agosin-2012
YGL189C	YDL075W	0.0149833	Co-expression	Aceituno-Agosin-2012
YGL189C	YNL069C	0.0165347	Co-expression	Aceituno-Agosin-2012
YGL202W	YCR053W	0.0101089	Co-expression	Aceituno-Agosin-2012
YGL202W	YDR037W	0.0079214	Co-expression	Aceituno-Agosin-2012
YGL202W	YGL234W	0.0117485	Co-expression	Aceituno-Agosin-2012
YGL202W	YLR293C	0.00953469	Co-expression	Aceituno-Agosin-2012
YGL234W	YFL022C	0.0101317	Co-expression	Aceituno-Agosin-2012
YGL234W	YHR019C	0.00809927	Co-expression	Aceituno-Agosin-2012
YGL234W	YML056C	0.0108031	Co-expression	Aceituno-Agosin-2012
YGL234W	YMR217W	0.0101298	Co-expression	Aceituno-Agosin-2012
YGL234W	YOR063W	0.00938475	Co-expression	Aceituno-Agosin-2012
YGL245W	YIL133C	0.00994939	Co-expression	Aceituno-Agosin-2012
YGL253W	YDR012W	0.0146894	Co-expression	Aceituno-Agosin-2012
YGL253W	YMR120C	0.0157335	Co-expression	Aceituno-Agosin-2012
YGR019W	YDL124W	0.0159305	Co-expression	Aceituno-Agosin-2012
YGR019W	YDL168W	0.0161696	Co-expression	Aceituno-Agosin-2012
YGR019W	YHR087W	0.0133723	Co-expression	Aceituno-Agosin-2012
YGR019W	YML100W	0.0146753	Co-expression	Aceituno-Agosin-2012
YGR019W	YMR105C	0.0171686	Co-expression	Aceituno-Agosin-2012
YGR019W	YMR315W	0.0166985	Co-expression	Aceituno-Agosin-2012
YGR019W	YNR034W-A	0.0147898	Co-expression	Aceituno-Agosin-2012
YGR019W	YPR160W	0.0137762	Co-expression	Aceituno-Agosin-2012
YGR027C	YCR031C	0.0122594	Co-expression	Aceituno-Agosin-2012
YGR027C	YDR447C	0.0137409	Co-expression	Aceituno-Agosin-2012
YGR027C	YGL030W	0.0150038	Co-expression	Aceituno-Agosin-2012
YGR027C	YGL103W	0.0132185	Co-expression	Aceituno-Agosin-2012
YGR027C	YGL123W	0.0141536	Co-expression	Aceituno-Agosin-2012
YGR027C	YGR034W	0.0120922	Co-expression	Aceituno-Agosin-2012
YGR027C	YHR010W	0.0101539	Co-expression	Aceituno-Agosin-2012
YGR027C	YJL190C	0.0120815	Co-expression	Aceituno-Agosin-2012
YGR027C	YKL006W	0.0119406	Co-expression	Aceituno-Agosin-2012
YGR027C	YLR029C	0.0113281	Co-expression	Aceituno-Agosin-2012
YGR027C	YLR167W	0.0139527	Co-expression	Aceituno-Agosin-2012
YGR027C	YLR441C	0.00979562	Co-expression	Aceituno-Agosin-2012
YGR027C	YML024W	0.012875	Co-expression	Aceituno-Agosin-2012
YGR027C	YML063W	0.00993904	Co-expression	Aceituno-Agosin-2012
YGR027C	YML073C	0.0117412	Co-expression	Aceituno-Agosin-2012
YGR027C	YNL302C	0.014566	Co-expression	Aceituno-Agosin-2012
YGR027C	YOL127W	0.00973039	Co-expression	Aceituno-Agosin-2012
YGR027C	YOR293W	0.0122992	Co-expression	Aceituno-Agosin-2012
YGR027C	YPL143W	0.0107887	Co-expression	Aceituno-Agosin-2012
YGR027C	YPR102C	0.0111972	Co-expression	Aceituno-Agosin-2012
YGR034W	YBL092W	0.0125036	Co-expression	Aceituno-Agosin-2012
YGR034W	YDR447C	0.014921	Co-expression	Aceituno-Agosin-2012
YGR034W	YLR029C	0.0131764	Co-expression	Aceituno-Agosin-2012
YGR034W	YLR441C	0.0115523	Co-expression	Aceituno-Agosin-2012
YGR034W	YNL302C	0.0163683	Co-expression	Aceituno-Agosin-2012
YGR034W	YOL121C	0.0140989	Co-expression	Aceituno-Agosin-2012
YGR034W	YOL127W	0.0115688	Co-expression	Aceituno-Agosin-2012
YGR034W	YOR293W	0.0161532	Co-expression	Aceituno-Agosin-2012
YGR034W	YOR369C	0.0158837	Co-expression	Aceituno-Agosin-2012
YGR034W	YPL143W	0.0115236	Co-expression	Aceituno-Agosin-2012
YGR043C	YBL064C	0.010961	Co-expression	Aceituno-Agosin-2012
YGR043C	YBR072W	0.0117842	Co-expression	Aceituno-Agosin-2012
YGR043C	YDR513W	0.0112277	Co-expression	Aceituno-Agosin-2012
YGR043C	YGR256W	0.0111459	Co-expression	Aceituno-Agosin-2012
YGR043C	YHR087W	0.0116707	Co-expression	Aceituno-Agosin-2012
YGR043C	YML100W	0.0110598	Co-expression	Aceituno-Agosin-2012
YGR043C	YML131W	0.0128792	Co-expression	Aceituno-Agosin-2012
YGR043C	YNL009W	0.00981922	Co-expression	Aceituno-Agosin-2012
YGR061C	YDL185W	0.0104832	Co-expression	Aceituno-Agosin-2012
YGR061C	YER073W	0.0120486	Co-expression	Aceituno-Agosin-2012
YGR061C	YGL245W	0.00973049	Co-expression	Aceituno-Agosin-2012
YGR061C	YJL130C	0.0100397	Co-expression	Aceituno-Agosin-2012
YGR061C	YOR332W	0.00855087	Co-expression	Aceituno-Agosin-2012
YGR061C	YPL061W	0.0130444	Co-expression	Aceituno-Agosin-2012
YGR085C	YBL092W	0.0157749	Co-expression	Aceituno-Agosin-2012
YGR085C	YDL082W	0.0127287	Co-expression	Aceituno-Agosin-2012
YGR085C	YDR447C	0.0189084	Co-expression	Aceituno-Agosin-2012
YGR085C	YGR027C	0.0139599	Co-expression	Aceituno-Agosin-2012
YGR085C	YGR034W	0.0167318	Co-expression	Aceituno-Agosin-2012
YGR085C	YHR010W	0.0150843	Co-expression	Aceituno-Agosin-2012
YGR085C	YJL190C	0.0167059	Co-expression	Aceituno-Agosin-2012
YGR085C	YKL006W	0.0160519	Co-expression	Aceituno-Agosin-2012
YGR085C	YLR029C	0.0146548	Co-expression	Aceituno-Agosin-2012
YGR085C	YLR325C	0.0196531	Co-expression	Aceituno-Agosin-2012
YGR085C	YLR441C	0.014302	Co-expression	Aceituno-Agosin-2012
YGR085C	YML063W	0.0124481	Co-expression	Aceituno-Agosin-2012
YGR085C	YMR230W	0.0188089	Co-expression	Aceituno-Agosin-2012
YGR085C	YNL302C	0.0181332	Co-expression	Aceituno-Agosin-2012
YGR085C	YOL127W	0.0134453	Co-expression	Aceituno-Agosin-2012
YGR085C	YOR293W	0.0184028	Co-expression	Aceituno-Agosin-2012
YGR085C	YPL143W	0.0136067	Co-expression	Aceituno-Agosin-2012
YGR085C	YPR102C	0.0160341	Co-expression	Aceituno-Agosin-2012
YGR094W	YBL076C	0.00935371	Co-expression	Aceituno-Agosin-2012
YGR094W	YBR031W	0.009777	Co-expression	Aceituno-Agosin-2012
YGR094W	YDL131W	0.00949193	Co-expression	Aceituno-Agosin-2012
YGR094W	YGL245W	0.00851906	Co-expression	Aceituno-Agosin-2012
YGR094W	YHR020W	0.00773673	Co-expression	Aceituno-Agosin-2012
YGR094W	YHR183W	0.0111575	Co-expression	Aceituno-Agosin-2012
YGR094W	YLR340W	0.00930985	Co-expression	Aceituno-Agosin-2012
YGR094W	YNL209W	0.00978825	Co-expression	Aceituno-Agosin-2012
YGR148C	YBR189W	0.0169731	Co-expression	Aceituno-Agosin-2012
YGR148C	YCR031C	0.0145974	Co-expression	Aceituno-Agosin-2012
YGR148C	YDL075W	0.0136112	Co-expression	Aceituno-Agosin-2012
YGR148C	YDR064W	0.0133137	Co-expression	Aceituno-Agosin-2012
YGR148C	YDR382W	0.0167106	Co-expression	Aceituno-Agosin-2012
YGR148C	YER056C-A	0.0143462	Co-expression	Aceituno-Agosin-2012
YGR148C	YGL031C	0.0190662	Co-expression	Aceituno-Agosin-2012
YGR148C	YGL076C	0.0154654	Co-expression	Aceituno-Agosin-2012
YGR148C	YHL001W	0.0164801	Co-expression	Aceituno-Agosin-2012
YGR148C	YJL136C	0.0176857	Co-expression	Aceituno-Agosin-2012
YGR148C	YLL045C	0.0169342	Co-expression	Aceituno-Agosin-2012
YGR148C	YLR388W	0.0179755	Co-expression	Aceituno-Agosin-2012
YGR148C	YML073C	0.0137633	Co-expression	Aceituno-Agosin-2012
YGR148C	YMR142C	0.0163198	Co-expression	Aceituno-Agosin-2012
YGR148C	YNL069C	0.016435	Co-expression	Aceituno-Agosin-2012
YGR180C	YAL038W	0.0133099	Co-expression	Aceituno-Agosin-2012
YGR185C	YBL076C	0.0111808	Co-expression	Aceituno-Agosin-2012
YGR185C	YCR053W	0.010385	Co-expression	Aceituno-Agosin-2012
YGR185C	YDL182W	0.0144708	Co-expression	Aceituno-Agosin-2012
YGR185C	YDR037W	0.008238	Co-expression	Aceituno-Agosin-2012
YGR185C	YER177W	0.0118497	Co-expression	Aceituno-Agosin-2012
YGR185C	YGL105W	0.00923249	Co-expression	Aceituno-Agosin-2012
YGR185C	YHL033C	0.0157241	Co-expression	Aceituno-Agosin-2012
YGR185C	YHR020W	0.00945092	Co-expression	Aceituno-Agosin-2012
YGR185C	YJL026W	0.0146103	Co-expression	Aceituno-Agosin-2012
YGR185C	YKL081W	0.0117885	Co-expression	Aceituno-Agosin-2012
YGR185C	YKL152C	0.0119563	Co-expression	Aceituno-Agosin-2012
YGR185C	YLR060W	0.0101013	Co-expression	Aceituno-Agosin-2012
YGR185C	YLR150W	0.0106913	Co-expression	Aceituno-Agosin-2012
YGR185C	YLR293C	0.0102349	Co-expression	Aceituno-Agosin-2012
YGR185C	YLR340W	0.0111158	Co-expression	Aceituno-Agosin-2012
YGR185C	YLR355C	0.0126085	Co-expression	Aceituno-Agosin-2012
YGR185C	YLR448W	0.0124347	Co-expression	Aceituno-Agosin-2012
YGR185C	YMR217W	0.0100719	Co-expression	Aceituno-Agosin-2012
YGR185C	YNL209W	0.0121119	Co-expression	Aceituno-Agosin-2012
YGR185C	YOL040C	0.010416	Co-expression	Aceituno-Agosin-2012
YGR204W	YDL195W	0.0136918	Co-expression	Aceituno-Agosin-2012
YGR204W	YHR019C	0.0074086	Co-expression	Aceituno-Agosin-2012
YGR204W	YNL138W	0.0078822	Co-expression	Aceituno-Agosin-2012
YGR204W	YOR063W	0.00842267	Co-expression	Aceituno-Agosin-2012
YGR204W	YPL231W	0.00937636	Co-expression	Aceituno-Agosin-2012
YGR205W	YDL168W	0.0127491	Co-expression	Aceituno-Agosin-2012
YGR205W	YNL015W	0.011815	Co-expression	Aceituno-Agosin-2012
YGR205W	YPR160W	0.0108142	Co-expression	Aceituno-Agosin-2012
YGR209C	YDR155C	0.0133135	Co-expression	Aceituno-Agosin-2012
YGR209C	YHR087W	0.0124368	Co-expression	Aceituno-Agosin-2012
YGR209C	YNR034W-A	0.013929	Co-expression	Aceituno-Agosin-2012
YGR209C	YOR298C-A	0.0163224	Co-expression	Aceituno-Agosin-2012
YGR240C	YBL076C	0.00891484	Co-expression	Aceituno-Agosin-2012
YGR240C	YBR127C	0.00939198	Co-expression	Aceituno-Agosin-2012
YGR240C	YGL026C	0.00845101	Co-expression	Aceituno-Agosin-2012
YGR240C	YGL245W	0.00798575	Co-expression	Aceituno-Agosin-2012
YGR240C	YGR094W	0.00853489	Co-expression	Aceituno-Agosin-2012
YGR240C	YLR027C	0.00911446	Co-expression	Aceituno-Agosin-2012
YGR240C	YLR060W	0.00807134	Co-expression	Aceituno-Agosin-2012
YGR240C	YLR249W	0.00699556	Co-expression	Aceituno-Agosin-2012
YGR240C	YMR108W	0.00857396	Co-expression	Aceituno-Agosin-2012
YGR240C	YMR205C	0.00748172	Co-expression	Aceituno-Agosin-2012
YGR244C	YBL099W	0.0143274	Co-expression	Aceituno-Agosin-2012
YGR244C	YER091C	0.0149419	Co-expression	Aceituno-Agosin-2012
YGR244C	YGR155W	0.013557	Co-expression	Aceituno-Agosin-2012
YGR244C	YLR304C	0.0163465	Co-expression	Aceituno-Agosin-2012
YGR244C	YOR142W	0.0120457	Co-expression	Aceituno-Agosin-2012
YGR256W	YCR012W	0.0148688	Co-expression	Aceituno-Agosin-2012
YGR285C	YAL038W	0.00819732	Co-expression	Aceituno-Agosin-2012
YGR285C	YCL043C	0.0080409	Co-expression	Aceituno-Agosin-2012
YGR285C	YHR019C	0.00575113	Co-expression	Aceituno-Agosin-2012
YGR285C	YLL018C	0.00623937	Co-expression	Aceituno-Agosin-2012
YHL001W	YBL092W	0.0148192	Co-expression	Aceituno-Agosin-2012
YHL001W	YBR191W	0.019007	Co-expression	Aceituno-Agosin-2012
YHL001W	YDL075W	0.0175004	Co-expression	Aceituno-Agosin-2012
YHL001W	YLR029C	0.0140746	Co-expression	Aceituno-Agosin-2012
YHL001W	YMR142C	0.0184525	Co-expression	Aceituno-Agosin-2012
YHL001W	YNL069C	0.0179788	Co-expression	Aceituno-Agosin-2012
YHL001W	YOL121C	0.0173083	Co-expression	Aceituno-Agosin-2012
YHL001W	YOL127W	0.011822	Co-expression	Aceituno-Agosin-2012
YHL001W	YOR369C	0.0182879	Co-expression	Aceituno-Agosin-2012
YHL015W	YBL092W	0.012412	Co-expression	Aceituno-Agosin-2012
YHL015W	YBR189W	0.0157442	Co-expression	Aceituno-Agosin-2012
YHL015W	YBR191W	0.0163705	Co-expression	Aceituno-Agosin-2012
YHL015W	YCR031C	0.0141731	Co-expression	Aceituno-Agosin-2012
YHL015W	YDL075W	0.0128289	Co-expression	Aceituno-Agosin-2012
YHL015W	YDR064W	0.0131269	Co-expression	Aceituno-Agosin-2012
YHL015W	YDR447C	0.0151612	Co-expression	Aceituno-Agosin-2012
YHL015W	YER056C-A	0.0137108	Co-expression	Aceituno-Agosin-2012
YHL015W	YLR029C	0.0122581	Co-expression	Aceituno-Agosin-2012
YHL015W	YLR441C	0.0119107	Co-expression	Aceituno-Agosin-2012
YHL015W	YML024W	0.0157885	Co-expression	Aceituno-Agosin-2012
YHL015W	YML073C	0.013087	Co-expression	Aceituno-Agosin-2012
YHL015W	YMR142C	0.0140028	Co-expression	Aceituno-Agosin-2012
YHL015W	YNL069C	0.0144522	Co-expression	Aceituno-Agosin-2012
YHL015W	YOL121C	0.0145643	Co-expression	Aceituno-Agosin-2012
YHL015W	YOL127W	0.010669	Co-expression	Aceituno-Agosin-2012
YHL015W	YOR096W	0.0142003	Co-expression	Aceituno-Agosin-2012
YHL015W	YPL143W	0.0111815	Co-expression	Aceituno-Agosin-2012
YHL033C	YOL040C	0.0123863	Co-expression	Aceituno-Agosin-2012
YHR008C	YBL045C	0.0156935	Co-expression	Aceituno-Agosin-2012
YHR008C	YEL034W	0.0202861	Co-expression	Aceituno-Agosin-2012
YHR008C	YGR254W	0.0179056	Co-expression	Aceituno-Agosin-2012
YHR010W	YBL092W	0.0117459	Co-expression	Aceituno-Agosin-2012
YHR010W	YDL075W	0.0106641	Co-expression	Aceituno-Agosin-2012
YHR010W	YDR447C	0.0138732	Co-expression	Aceituno-Agosin-2012
YHR010W	YGL103W	0.0133531	Co-expression	Aceituno-Agosin-2012
YHR010W	YGR034W	0.012856	Co-expression	Aceituno-Agosin-2012
YHR010W	YLR029C	0.0118477	Co-expression	Aceituno-Agosin-2012
YHR010W	YLR167W	0.0137226	Co-expression	Aceituno-Agosin-2012
YHR010W	YLR441C	0.0105237	Co-expression	Aceituno-Agosin-2012
YHR010W	YML024W	0.0126395	Co-expression	Aceituno-Agosin-2012
YHR010W	YNL302C	0.0143279	Co-expression	Aceituno-Agosin-2012
YHR010W	YOL121C	0.0117565	Co-expression	Aceituno-Agosin-2012
YHR010W	YOL127W	0.0108114	Co-expression	Aceituno-Agosin-2012
YHR010W	YOR293W	0.0137551	Co-expression	Aceituno-Agosin-2012
YHR010W	YOR369C	0.0145728	Co-expression	Aceituno-Agosin-2012
YHR010W	YPL143W	0.0102316	Co-expression	Aceituno-Agosin-2012
YHR010W	YPR102C	0.0127059	Co-expression	Aceituno-Agosin-2012
YHR019C	YAL038W	0.00842111	Co-expression	Aceituno-Agosin-2012
YHR019C	YOR063W	0.00678545	Co-expression	Aceituno-Agosin-2012
YHR020W	YER165W	0.00841751	Co-expression	Aceituno-Agosin-2012
YHR020W	YGL245W	0.00759556	Co-expression	Aceituno-Agosin-2012
YHR020W	YLR293C	0.00742782	Co-expression	Aceituno-Agosin-2012
YHR020W	YMR217W	0.00798544	Co-expression	Aceituno-Agosin-2012
YHR027C	YNR016C	0.0147385	Co-expression	Aceituno-Agosin-2012
YHR047C	YBL002W	0.0170438	Co-expression	Aceituno-Agosin-2012
YHR047C	YDR483W	0.0175965	Co-expression	Aceituno-Agosin-2012
YHR047C	YJR105W	0.0177633	Co-expression	Aceituno-Agosin-2012
YHR064C	YBR031W	0.0160848	Co-expression	Aceituno-Agosin-2012
YHR064C	YHR179W	0.0185875	Co-expression	Aceituno-Agosin-2012
YHR064C	YHR183W	0.0180158	Co-expression	Aceituno-Agosin-2012
YHR064C	YIL053W	0.0160654	Co-expression	Aceituno-Agosin-2012
YHR064C	YLR340W	0.0140335	Co-expression	Aceituno-Agosin-2012
YHR064C	YNL209W	0.0143866	Co-expression	Aceituno-Agosin-2012
YHR064C	YPL160W	0.0209221	Co-expression	Aceituno-Agosin-2012
YHR064C	YPR035W	0.0193921	Co-expression	Aceituno-Agosin-2012
YHR087W	YNR034W-A	0.0138251	Co-expression	Aceituno-Agosin-2012
YHR087W	YOR298C-A	0.0153451	Co-expression	Aceituno-Agosin-2012
YHR128W	YBR189W	0.0143535	Co-expression	Aceituno-Agosin-2012
YHR128W	YBR191W	0.0161074	Co-expression	Aceituno-Agosin-2012
YHR128W	YCR031C	0.0146695	Co-expression	Aceituno-Agosin-2012
YHR128W	YDL082W	0.0106536	Co-expression	Aceituno-Agosin-2012
YHR128W	YGL076C	0.015038	Co-expression	Aceituno-Agosin-2012
YHR128W	YJL177W	0.0161296	Co-expression	Aceituno-Agosin-2012
YHR128W	YKL180W	0.0159667	Co-expression	Aceituno-Agosin-2012
YHR128W	YLR061W	0.0155497	Co-expression	Aceituno-Agosin-2012
YHR128W	YNL069C	0.0162264	Co-expression	Aceituno-Agosin-2012
YHR128W	YNL096C	0.013261	Co-expression	Aceituno-Agosin-2012
YHR179W	YBL076C	0.0119291	Co-expression	Aceituno-Agosin-2012
YHR179W	YBR127C	0.013131	Co-expression	Aceituno-Agosin-2012
YHR179W	YHR183W	0.0172029	Co-expression	Aceituno-Agosin-2012
YHR179W	YJL026W	0.0171216	Co-expression	Aceituno-Agosin-2012
YHR179W	YKL152C	0.012425	Co-expression	Aceituno-Agosin-2012
YHR179W	YLR060W	0.0103862	Co-expression	Aceituno-Agosin-2012
YHR179W	YLR340W	0.0121399	Co-expression	Aceituno-Agosin-2012
YHR179W	YNL209W	0.0145207	Co-expression	Aceituno-Agosin-2012
YHR179W	YOR198C	0.015195	Co-expression	Aceituno-Agosin-2012
YHR183W	YBR031W	0.0140386	Co-expression	Aceituno-Agosin-2012
YHR183W	YNL209W	0.0128196	Co-expression	Aceituno-Agosin-2012
YHR193C	YGL189C	0.017087	Co-expression	Aceituno-Agosin-2012
YHR193C	YHL033C	0.0211601	Co-expression	Aceituno-Agosin-2012
YHR193C	YLR448W	0.0160954	Co-expression	Aceituno-Agosin-2012
YHR193C	YPL081W	0.0184044	Co-expression	Aceituno-Agosin-2012
YHR216W	YGL253W	0.0150395	Co-expression	Aceituno-Agosin-2012
YHR216W	YNL220W	0.0123602	Co-expression	Aceituno-Agosin-2012
YIL033C	YDL182W	0.0166995	Co-expression	Aceituno-Agosin-2012
YIL033C	YEL047C	0.0112534	Co-expression	Aceituno-Agosin-2012
YIL033C	YNL007C	0.0158422	Co-expression	Aceituno-Agosin-2012
YIL033C	YNL134C	0.0121105	Co-expression	Aceituno-Agosin-2012
YIL041W	YCR053W	0.0108802	Co-expression	Aceituno-Agosin-2012
YIL041W	YDL014W	0.00989305	Co-expression	Aceituno-Agosin-2012
YIL041W	YGL202W	0.0133204	Co-expression	Aceituno-Agosin-2012
YIL041W	YGL234W	0.0133768	Co-expression	Aceituno-Agosin-2012
YIL041W	YLR293C	0.0102778	Co-expression	Aceituno-Agosin-2012
YIL041W	YMR217W	0.0105512	Co-expression	Aceituno-Agosin-2012
YIL041W	YOR063W	0.0101483	Co-expression	Aceituno-Agosin-2012
YIL041W	YOR168W	0.0154868	Co-expression	Aceituno-Agosin-2012
YIL051C	YOL040C	0.0116747	Co-expression	Aceituno-Agosin-2012
YIL052C	YBL092W	0.013662	Co-expression	Aceituno-Agosin-2012
YIL052C	YBR189W	0.0147148	Co-expression	Aceituno-Agosin-2012
YIL052C	YBR191W	0.0173195	Co-expression	Aceituno-Agosin-2012
YIL052C	YCR031C	0.0159393	Co-expression	Aceituno-Agosin-2012
YIL052C	YDL075W	0.0149449	Co-expression	Aceituno-Agosin-2012
YIL052C	YDR064W	0.0123271	Co-expression	Aceituno-Agosin-2012
YIL052C	YDR447C	0.0150137	Co-expression	Aceituno-Agosin-2012
YIL052C	YER056C-A	0.0129265	Co-expression	Aceituno-Agosin-2012
YIL052C	YGL031C	0.0148492	Co-expression	Aceituno-Agosin-2012
YIL052C	YGL189C	0.0161669	Co-expression	Aceituno-Agosin-2012
YIL052C	YHL001W	0.0159763	Co-expression	Aceituno-Agosin-2012
YIL052C	YHR010W	0.0111683	Co-expression	Aceituno-Agosin-2012
YIL052C	YJL136C	0.0146668	Co-expression	Aceituno-Agosin-2012
YIL052C	YLR333C	0.0152224	Co-expression	Aceituno-Agosin-2012
YIL052C	YLR441C	0.0106979	Co-expression	Aceituno-Agosin-2012
YIL052C	YML024W	0.0154723	Co-expression	Aceituno-Agosin-2012
YIL052C	YML073C	0.0136394	Co-expression	Aceituno-Agosin-2012
YIL052C	YMR142C	0.0140983	Co-expression	Aceituno-Agosin-2012
YIL052C	YNL069C	0.0172188	Co-expression	Aceituno-Agosin-2012
YIL052C	YOR096W	0.0124238	Co-expression	Aceituno-Agosin-2012
YIL052C	YPR102C	0.0127333	Co-expression	Aceituno-Agosin-2012
YIL053W	YKL081W	0.0113153	Co-expression	Aceituno-Agosin-2012
YIL053W	YKL152C	0.0115352	Co-expression	Aceituno-Agosin-2012
YIL053W	YKL180W	0.0145994	Co-expression	Aceituno-Agosin-2012
YIL053W	YLR340W	0.0115926	Co-expression	Aceituno-Agosin-2012
YIL053W	YLR448W	0.0122953	Co-expression	Aceituno-Agosin-2012
YIL053W	YPR035W	0.0142023	Co-expression	Aceituno-Agosin-2012
YIL078W	YDR012W	0.0165407	Co-expression	Aceituno-Agosin-2012
YIL078W	YGL253W	0.0140775	Co-expression	Aceituno-Agosin-2012
YIL078W	YIL133C	0.01343	Co-expression	Aceituno-Agosin-2012
YIL125W	YBR039W	0.0187127	Co-expression	Aceituno-Agosin-2012
YIL133C	YPL131W	0.016425	Co-expression	Aceituno-Agosin-2012
YIL142W	YBL076C	0.0113398	Co-expression	Aceituno-Agosin-2012
YIL142W	YBR127C	0.0118289	Co-expression	Aceituno-Agosin-2012
YIL142W	YDL229W	0.0119754	Co-expression	Aceituno-Agosin-2012
YIL142W	YGR094W	0.0101439	Co-expression	Aceituno-Agosin-2012
YIL142W	YGR185C	0.0129514	Co-expression	Aceituno-Agosin-2012
YIL142W	YHR179W	0.0154609	Co-expression	Aceituno-Agosin-2012
YIL142W	YHR183W	0.0143775	Co-expression	Aceituno-Agosin-2012
YIL142W	YJL026W	0.0157261	Co-expression	Aceituno-Agosin-2012
YIL142W	YLR060W	0.0103758	Co-expression	Aceituno-Agosin-2012
YIL142W	YML092C	0.0141753	Co-expression	Aceituno-Agosin-2012
YIL142W	YNL209W	0.0124783	Co-expression	Aceituno-Agosin-2012
YIR037W	YBR149W	0.0141486	Co-expression	Aceituno-Agosin-2012
YIR037W	YDR099W	0.0166505	Co-expression	Aceituno-Agosin-2012
YJL026W	YLR150W	0.0115488	Co-expression	Aceituno-Agosin-2012
YJL026W	YLR355C	0.0138631	Co-expression	Aceituno-Agosin-2012
YJL026W	YNL209W	0.013835	Co-expression	Aceituno-Agosin-2012
YJL026W	YOL040C	0.0110476	Co-expression	Aceituno-Agosin-2012
YJL130C	YDL185W	0.0105049	Co-expression	Aceituno-Agosin-2012
YJL130C	YER165W	0.00943583	Co-expression	Aceituno-Agosin-2012
YJL130C	YGL245W	0.00928647	Co-expression	Aceituno-Agosin-2012
YJL130C	YHR020W	0.00849214	Co-expression	Aceituno-Agosin-2012
YJL130C	YLR027C	0.01029	Co-expression	Aceituno-Agosin-2012
YJL130C	YLR060W	0.00867803	Co-expression	Aceituno-Agosin-2012
YJL130C	YMR217W	0.00872682	Co-expression	Aceituno-Agosin-2012
YJL136C	YDL075W	0.0153697	Co-expression	Aceituno-Agosin-2012
YJL136C	YDR064W	0.0138814	Co-expression	Aceituno-Agosin-2012
YJL136C	YOR096W	0.0136143	Co-expression	Aceituno-Agosin-2012
YJL177W	YBR189W	0.0162122	Co-expression	Aceituno-Agosin-2012
YJL177W	YCR031C	0.0150375	Co-expression	Aceituno-Agosin-2012
YJL177W	YDL075W	0.014887	Co-expression	Aceituno-Agosin-2012
YJL177W	YDR382W	0.0184991	Co-expression	Aceituno-Agosin-2012
YJL177W	YGL031C	0.0178775	Co-expression	Aceituno-Agosin-2012
YJL177W	YGL076C	0.0158659	Co-expression	Aceituno-Agosin-2012
YJL177W	YGL189C	0.0178773	Co-expression	Aceituno-Agosin-2012
YJL177W	YGR148C	0.0168021	Co-expression	Aceituno-Agosin-2012
YJL177W	YHL001W	0.0168571	Co-expression	Aceituno-Agosin-2012
YJL177W	YIL052C	0.014229	Co-expression	Aceituno-Agosin-2012
YJL177W	YKL180W	0.0156379	Co-expression	Aceituno-Agosin-2012
YJL177W	YLR406C	0.0161089	Co-expression	Aceituno-Agosin-2012
YJL177W	YMR142C	0.0146527	Co-expression	Aceituno-Agosin-2012
YJL177W	YNL069C	0.0170916	Co-expression	Aceituno-Agosin-2012
YJL190C	YBL092W	0.0127758	Co-expression	Aceituno-Agosin-2012
YJL190C	YDR447C	0.0150066	Co-expression	Aceituno-Agosin-2012
YJL190C	YGL103W	0.0165604	Co-expression	Aceituno-Agosin-2012
YJL190C	YGR034W	0.015158	Co-expression	Aceituno-Agosin-2012
YJL190C	YHR010W	0.013033	Co-expression	Aceituno-Agosin-2012
YJL190C	YKL006W	0.0149862	Co-expression	Aceituno-Agosin-2012
YJL190C	YLR029C	0.0139502	Co-expression	Aceituno-Agosin-2012
YJL190C	YLR167W	0.01577	Co-expression	Aceituno-Agosin-2012
YJL190C	YLR325C	0.0166239	Co-expression	Aceituno-Agosin-2012
YJL190C	YLR441C	0.011981	Co-expression	Aceituno-Agosin-2012
YJL190C	YMR230W	0.0166646	Co-expression	Aceituno-Agosin-2012
YJL190C	YNL302C	0.0162269	Co-expression	Aceituno-Agosin-2012
YJL190C	YOL121C	0.0141566	Co-expression	Aceituno-Agosin-2012
YJL190C	YOL127W	0.0121773	Co-expression	Aceituno-Agosin-2012
YJL190C	YOR293W	0.0158665	Co-expression	Aceituno-Agosin-2012
YJL190C	YOR369C	0.0162195	Co-expression	Aceituno-Agosin-2012
YJL190C	YPL143W	0.0124925	Co-expression	Aceituno-Agosin-2012
YJL190C	YPR102C	0.0138356	Co-expression	Aceituno-Agosin-2012
YJL191W	YDR064W	0.0124818	Co-expression	Aceituno-Agosin-2012
YJL191W	YER056C-A	0.0130188	Co-expression	Aceituno-Agosin-2012
YJL191W	YFL034C-A	0.0148066	Co-expression	Aceituno-Agosin-2012
YJL191W	YGL030W	0.0168021	Co-expression	Aceituno-Agosin-2012
YJL191W	YLR333C	0.017372	Co-expression	Aceituno-Agosin-2012
YJL191W	YML024W	0.0158758	Co-expression	Aceituno-Agosin-2012
YJL191W	YML063W	0.0104742	Co-expression	Aceituno-Agosin-2012
YJL191W	YNL067W	0.0185082	Co-expression	Aceituno-Agosin-2012
YJL191W	YOR096W	0.0129004	Co-expression	Aceituno-Agosin-2012
YJL200C	YDL171C	0.0177129	Co-expression	Aceituno-Agosin-2012
YJL200C	YGL189C	0.0168024	Co-expression	Aceituno-Agosin-2012
YJL200C	YIL133C	0.015245	Co-expression	Aceituno-Agosin-2012
YJL200C	YMR217W	0.0112614	Co-expression	Aceituno-Agosin-2012
YJL200C	YPL081W	0.0179134	Co-expression	Aceituno-Agosin-2012
YJL217W	YCR012W	0.0119489	Co-expression	Aceituno-Agosin-2012
YJL217W	YNR001C	0.00873607	Co-expression	Aceituno-Agosin-2012
YJR045C	YAL038W	0.0145786	Co-expression	Aceituno-Agosin-2012
YJR045C	YGR285C	0.00936422	Co-expression	Aceituno-Agosin-2012
YJR045C	YHR137W	0.017336	Co-expression	Aceituno-Agosin-2012
YJR045C	YLL018C	0.0107475	Co-expression	Aceituno-Agosin-2012
YJR045C	YNL241C	0.0192678	Co-expression	Aceituno-Agosin-2012
YJR065C	YLR109W	0.0121452	Co-expression	Aceituno-Agosin-2012
YJR065C	YLR150W	0.00819968	Co-expression	Aceituno-Agosin-2012
YJR065C	YLR249W	0.00726166	Co-expression	Aceituno-Agosin-2012
YJR065C	YMR205C	0.0077319	Co-expression	Aceituno-Agosin-2012
YJR070C	YDL171C	0.0177363	Co-expression	Aceituno-Agosin-2012
YJR070C	YGL148W	0.0115615	Co-expression	Aceituno-Agosin-2012
YJR070C	YHL033C	0.0178795	Co-expression	Aceituno-Agosin-2012
YJR070C	YJL026W	0.0163737	Co-expression	Aceituno-Agosin-2012
YJR070C	YLR293C	0.0113955	Co-expression	Aceituno-Agosin-2012
YJR070C	YLR355C	0.0137313	Co-expression	Aceituno-Agosin-2012
YJR070C	YLR448W	0.0136995	Co-expression	Aceituno-Agosin-2012
YJR070C	YNL064C	0.0105434	Co-expression	Aceituno-Agosin-2012
YJR070C	YPL081W	0.0171926	Co-expression	Aceituno-Agosin-2012
YJR104C	YGR254W	0.0128646	Co-expression	Aceituno-Agosin-2012
YJR104C	YOL109W	0.0140969	Co-expression	Aceituno-Agosin-2012
YJR105W	YAR015W	0.0152379	Co-expression	Aceituno-Agosin-2012
YJR105W	YLR359W	0.0163403	Co-expression	Aceituno-Agosin-2012
YJR105W	YMR120C	0.0180066	Co-expression	Aceituno-Agosin-2012
YJR109C	YER073W	0.0136269	Co-expression	Aceituno-Agosin-2012
YJR109C	YGL026C	0.0100532	Co-expression	Aceituno-Agosin-2012
YJR109C	YHR216W	0.0133826	Co-expression	Aceituno-Agosin-2012
YJR109C	YJL172W	0.014787	Co-expression	Aceituno-Agosin-2012
YJR109C	YLR027C	0.0105181	Co-expression	Aceituno-Agosin-2012
YJR109C	YNL220W	0.0109537	Co-expression	Aceituno-Agosin-2012
YJR109C	YOR108W	0.0149045	Co-expression	Aceituno-Agosin-2012
YJR109C	YOR335C	0.0124996	Co-expression	Aceituno-Agosin-2012
YJR121W	YGL245W	0.0107825	Co-expression	Aceituno-Agosin-2012
YJR121W	YPL061W	0.0176837	Co-expression	Aceituno-Agosin-2012
YJR121W	YPR191W	0.0163989	Co-expression	Aceituno-Agosin-2012
YKL006W	YBL092W	0.0135711	Co-expression	Aceituno-Agosin-2012
YKL006W	YBR191W	0.0151689	Co-expression	Aceituno-Agosin-2012
YKL006W	YCR031C	0.0137101	Co-expression	Aceituno-Agosin-2012
YKL006W	YDL075W	0.0125458	Co-expression	Aceituno-Agosin-2012
YKL006W	YGL103W	0.0167462	Co-expression	Aceituno-Agosin-2012
YKL006W	YGR034W	0.0146767	Co-expression	Aceituno-Agosin-2012
YKL006W	YHL001W	0.0165655	Co-expression	Aceituno-Agosin-2012
YKL006W	YHR010W	0.0128396	Co-expression	Aceituno-Agosin-2012
YKL006W	YLR029C	0.0144243	Co-expression	Aceituno-Agosin-2012
YKL006W	YLR441C	0.0119169	Co-expression	Aceituno-Agosin-2012
YKL006W	YNL302C	0.0167354	Co-expression	Aceituno-Agosin-2012
YKL006W	YOL121C	0.0145266	Co-expression	Aceituno-Agosin-2012
YKL006W	YOL127W	0.0121171	Co-expression	Aceituno-Agosin-2012
YKL006W	YOR293W	0.0155703	Co-expression	Aceituno-Agosin-2012
YKL006W	YOR369C	0.0171796	Co-expression	Aceituno-Agosin-2012
YKL006W	YPL143W	0.0118676	Co-expression	Aceituno-Agosin-2012
YKL006W	YPR102C	0.0140451	Co-expression	Aceituno-Agosin-2012
YKL035W	YCR012W	0.0165142	Co-expression	Aceituno-Agosin-2012
YKL035W	YDL168W	0.0152636	Co-expression	Aceituno-Agosin-2012
YKL035W	YGL037C	0.0161977	Co-expression	Aceituno-Agosin-2012
YKL035W	YGR254W	0.0165764	Co-expression	Aceituno-Agosin-2012
YKL035W	YGR256W	0.0149653	Co-expression	Aceituno-Agosin-2012
YKL035W	YNR001C	0.011277	Co-expression	Aceituno-Agosin-2012
YKL035W	YPR160W	0.0138602	Co-expression	Aceituno-Agosin-2012
YKL056C	YHL015W	0.0158704	Co-expression	Aceituno-Agosin-2012
YKL056C	YJL136C	0.019408	Co-expression	Aceituno-Agosin-2012
YKL056C	YLR333C	0.0197873	Co-expression	Aceituno-Agosin-2012
YKL056C	YLR367W	0.0181928	Co-expression	Aceituno-Agosin-2012
YKL056C	YOR096W	0.0149542	Co-expression	Aceituno-Agosin-2012
YKL067W	YDL168W	0.010529	Co-expression	Aceituno-Agosin-2012
YKL067W	YGR205W	0.0102665	Co-expression	Aceituno-Agosin-2012
YKL067W	YNL009W	0.00925652	Co-expression	Aceituno-Agosin-2012
YKL067W	YNL015W	0.0113801	Co-expression	Aceituno-Agosin-2012
YKL067W	YNL160W	0.0113933	Co-expression	Aceituno-Agosin-2012
YKL067W	YNL274C	0.0109798	Co-expression	Aceituno-Agosin-2012
YKL067W	YNR034W-A	0.0106068	Co-expression	Aceituno-Agosin-2012
YKL067W	YOR285W	0.0104453	Co-expression	Aceituno-Agosin-2012
YKL081W	YHR020W	0.00849038	Co-expression	Aceituno-Agosin-2012
YKL081W	YKL152C	0.011578	Co-expression	Aceituno-Agosin-2012
YKL081W	YLR150W	0.00915948	Co-expression	Aceituno-Agosin-2012
YKL081W	YLR340W	0.0116426	Co-expression	Aceituno-Agosin-2012
YKL081W	YNL209W	0.0115928	Co-expression	Aceituno-Agosin-2012
YKL081W	YOL086C	0.0119177	Co-expression	Aceituno-Agosin-2012
YKL085W	YBL099W	0.0154318	Co-expression	Aceituno-Agosin-2012
YKL085W	YDR148C	0.0146958	Co-expression	Aceituno-Agosin-2012
YKL085W	YGR254W	0.0171706	Co-expression	Aceituno-Agosin-2012
YKL085W	YHR008C	0.0177853	Co-expression	Aceituno-Agosin-2012
YKL085W	YLR259C	0.0158635	Co-expression	Aceituno-Agosin-2012
YKL085W	YPR191W	0.0192575	Co-expression	Aceituno-Agosin-2012
YKL103C	YAL012W	0.0127984	Co-expression	Aceituno-Agosin-2012
YKL103C	YFL022C	0.0104788	Co-expression	Aceituno-Agosin-2012
YKL103C	YGR204W	0.0106814	Co-expression	Aceituno-Agosin-2012
YKL103C	YHR019C	0.0083835	Co-expression	Aceituno-Agosin-2012
YKL103C	YLR438W	0.0132408	Co-expression	Aceituno-Agosin-2012
YKL103C	YOR027W	0.00911516	Co-expression	Aceituno-Agosin-2012
YKL142W	YBR026C	0.013653	Co-expression	Aceituno-Agosin-2012
YKL142W	YDR533C	0.0116236	Co-expression	Aceituno-Agosin-2012
YKL142W	YGR256W	0.0118032	Co-expression	Aceituno-Agosin-2012
YKL142W	YJL217W	0.0104661	Co-expression	Aceituno-Agosin-2012
YKL142W	YKL150W	0.0130581	Co-expression	Aceituno-Agosin-2012
YKL150W	YBR149W	0.0127188	Co-expression	Aceituno-Agosin-2012
YKL150W	YDR533C	0.0129782	Co-expression	Aceituno-Agosin-2012
YKL150W	YGR256W	0.0131384	Co-expression	Aceituno-Agosin-2012
YKL150W	YLR174W	0.0122249	Co-expression	Aceituno-Agosin-2012
YKL150W	YNL037C	0.013137	Co-expression	Aceituno-Agosin-2012
YKL150W	YNR001C	0.0112367	Co-expression	Aceituno-Agosin-2012
YKL150W	YOR136W	0.0135713	Co-expression	Aceituno-Agosin-2012
YKL150W	YOR185C	0.0148777	Co-expression	Aceituno-Agosin-2012
YKL152C	YLR150W	0.00976569	Co-expression	Aceituno-Agosin-2012
YKL152C	YLR340W	0.0118102	Co-expression	Aceituno-Agosin-2012
YKL152C	YOL040C	0.00940445	Co-expression	Aceituno-Agosin-2012
YKL216W	YDR023W	0.0155125	Co-expression	Aceituno-Agosin-2012
YKL216W	YER056C-A	0.0154506	Co-expression	Aceituno-Agosin-2012
YKL216W	YHL015W	0.0164969	Co-expression	Aceituno-Agosin-2012
YKL216W	YJL191W	0.017371	Co-expression	Aceituno-Agosin-2012
YKL216W	YLR367W	0.015934	Co-expression	Aceituno-Agosin-2012
YKL216W	YLR406C	0.0162945	Co-expression	Aceituno-Agosin-2012
YKL216W	YNL067W	0.0191201	Co-expression	Aceituno-Agosin-2012
YKL216W	YNL178W	0.019779	Co-expression	Aceituno-Agosin-2012
YKL216W	YOR096W	0.0144297	Co-expression	Aceituno-Agosin-2012
YKL216W	YPR069C	0.0180114	Co-expression	Aceituno-Agosin-2012
YKR057W	YGL031C	0.0182011	Co-expression	Aceituno-Agosin-2012
YKR057W	YGR148C	0.0178198	Co-expression	Aceituno-Agosin-2012
YKR057W	YJL136C	0.0233226	Co-expression	Aceituno-Agosin-2012
YKR057W	YLL045C	0.0172281	Co-expression	Aceituno-Agosin-2012
YKR057W	YLR333C	0.0205859	Co-expression	Aceituno-Agosin-2012
YKR057W	YLR388W	0.0216676	Co-expression	Aceituno-Agosin-2012
YKR057W	YOL039W	0.0177906	Co-expression	Aceituno-Agosin-2012
YKR066C	YDL171C	0.0201663	Co-expression	Aceituno-Agosin-2012
YLL018C	YAL038W	0.00906385	Co-expression	Aceituno-Agosin-2012
YLL018C	YDL014W	0.00723869	Co-expression	Aceituno-Agosin-2012
YLL018C	YHR019C	0.00659815	Co-expression	Aceituno-Agosin-2012
YLL024C	YDL131W	0.0128701	Co-expression	Aceituno-Agosin-2012
YLL024C	YER165W	0.012537	Co-expression	Aceituno-Agosin-2012
YLL024C	YGL105W	0.0100768	Co-expression	Aceituno-Agosin-2012
YLL024C	YIL041W	0.0146588	Co-expression	Aceituno-Agosin-2012
YLL024C	YLR355C	0.0135096	Co-expression	Aceituno-Agosin-2012
YLL024C	YMR217W	0.0115312	Co-expression	Aceituno-Agosin-2012
YLL024C	YOL040C	0.0111505	Co-expression	Aceituno-Agosin-2012
YLL024C	YOR063W	0.0111312	Co-expression	Aceituno-Agosin-2012
YLL039C	YBR026C	0.0171265	Co-expression	Aceituno-Agosin-2012
YLL039C	YJL217W	0.0120219	Co-expression	Aceituno-Agosin-2012
YLL039C	YKL142W	0.0132457	Co-expression	Aceituno-Agosin-2012
YLL039C	YNR001C	0.0117469	Co-expression	Aceituno-Agosin-2012
YLL045C	YGL076C	0.014463	Co-expression	Aceituno-Agosin-2012
YLL050C	YJR123W	0.0144048	Co-expression	Aceituno-Agosin-2012
YLR027C	YDR037W	0.00754819	Co-expression	Aceituno-Agosin-2012
YLR027C	YER165W	0.0101293	Co-expression	Aceituno-Agosin-2012
YLR027C	YGL245W	0.00960611	Co-expression	Aceituno-Agosin-2012
YLR027C	YHR020W	0.00849703	Co-expression	Aceituno-Agosin-2012
YLR027C	YLR058C	0.00929657	Co-expression	Aceituno-Agosin-2012
YLR027C	YMR205C	0.00851551	Co-expression	Aceituno-Agosin-2012
YLR028C	YBR011C	0.00849364	Co-expression	Aceituno-Agosin-2012
YLR028C	YDL185W	0.0112368	Co-expression	Aceituno-Agosin-2012
YLR028C	YJL130C	0.0101632	Co-expression	Aceituno-Agosin-2012
YLR028C	YLR027C	0.0108227	Co-expression	Aceituno-Agosin-2012
YLR028C	YLR058C	0.0101168	Co-expression	Aceituno-Agosin-2012
YLR028C	YLR249W	0.00849056	Co-expression	Aceituno-Agosin-2012
YLR028C	YMR205C	0.00930818	Co-expression	Aceituno-Agosin-2012
YLR028C	YNL104C	0.0127126	Co-expression	Aceituno-Agosin-2012
YLR028C	YOR332W	0.00884217	Co-expression	Aceituno-Agosin-2012
YLR028C	YPR074C	0.00878222	Co-expression	Aceituno-Agosin-2012
YLR029C	YBR191W	0.0137925	Co-expression	Aceituno-Agosin-2012
YLR029C	YLR167W	0.0140711	Co-expression	Aceituno-Agosin-2012
YLR029C	YNL302C	0.0154313	Co-expression	Aceituno-Agosin-2012
YLR029C	YOL121C	0.0136737	Co-expression	Aceituno-Agosin-2012
YLR029C	YPL143W	0.011561	Co-expression	Aceituno-Agosin-2012
YLR044C	YHR174W	0.0171076	Co-expression	Aceituno-Agosin-2012
YLR044C	YLR325C	0.0166017	Co-expression	Aceituno-Agosin-2012
YLR044C	YMR230W	0.0172252	Co-expression	Aceituno-Agosin-2012
YLR044C	YOR293W	0.0152205	Co-expression	Aceituno-Agosin-2012
YLR058C	YDR037W	0.00715033	Co-expression	Aceituno-Agosin-2012
YLR058C	YHR020W	0.00766506	Co-expression	Aceituno-Agosin-2012
YLR058C	YKL081W	0.00945479	Co-expression	Aceituno-Agosin-2012
YLR058C	YKL152C	0.0099336	Co-expression	Aceituno-Agosin-2012
YLR058C	YLR150W	0.00842154	Co-expression	Aceituno-Agosin-2012
YLR058C	YLR249W	0.00739185	Co-expression	Aceituno-Agosin-2012
YLR058C	YMR205C	0.00788469	Co-expression	Aceituno-Agosin-2012
YLR058C	YOL040C	0.00834653	Co-expression	Aceituno-Agosin-2012
YLR060W	YBL076C	0.00935614	Co-expression	Aceituno-Agosin-2012
YLR060W	YDL131W	0.00916491	Co-expression	Aceituno-Agosin-2012
YLR060W	YGL245W	0.00806327	Co-expression	Aceituno-Agosin-2012
YLR060W	YGR094W	0.00877876	Co-expression	Aceituno-Agosin-2012
YLR060W	YHR020W	0.00792789	Co-expression	Aceituno-Agosin-2012
YLR060W	YKL081W	0.00918428	Co-expression	Aceituno-Agosin-2012
YLR060W	YLR150W	0.00805352	Co-expression	Aceituno-Agosin-2012
YLR060W	YMR205C	0.00756888	Co-expression	Aceituno-Agosin-2012
YLR060W	YNL209W	0.0096128	Co-expression	Aceituno-Agosin-2012
YLR061W	YAL003W	0.0196959	Co-expression	Aceituno-Agosin-2012
YLR061W	YBL092W	0.0129805	Co-expression	Aceituno-Agosin-2012
YLR061W	YBR189W	0.0178661	Co-expression	Aceituno-Agosin-2012
YLR061W	YBR191W	0.0187541	Co-expression	Aceituno-Agosin-2012
YLR061W	YCR031C	0.017809	Co-expression	Aceituno-Agosin-2012
YLR061W	YDL075W	0.0145136	Co-expression	Aceituno-Agosin-2012
YLR061W	YDL082W	0.0113414	Co-expression	Aceituno-Agosin-2012
[truncated: 133,378 more rows]
[truncated: 366 more columns]

## Sheet: GO
GO id	Description	q-value	Occurrences in Sample	Occurrences in Genome
GO:0022626	cytosolic ribosome	2.52791e-136	135	168
GO:0002181	cytoplasmic translation	6.43581e-131	130	162
GO:0044445	cytosolic part	6.33353e-127	148	230
GO:0003735	structural constituent of ribosome	3.79065e-103	129	215
GO:0044391	ribosomal subunit	3.09724e-98	129	229
GO:0022625	cytosolic large ribosomal subunit	5.81577e-72	73	89
GO:0022627	cytosolic small ribosomal subunit	1.71663e-59	56	62
GO:0015934	large ribosomal subunit	2.09586e-51	73	134
GO:0015935	small ribosomal subunit	2.58531e-41	56	95
GO:0006414	translational elongation	1.03563e-26	33	48
GO:0006520	cellular amino acid metabolic process	1.62195e-21	63	241
GO:0051029	rRNA transport	2.27804e-15	16	18
GO:0006407	rRNA export from nucleus	2.27804e-15	16	18
GO:0016491	oxidoreductase activity	7.18833e-14	57	279
GO:0042255	ribosome assembly	1.44874e-12	24	56
GO:0042274	ribosomal small subunit biogenesis	4.29887e-12	35	126
GO:0006448	regulation of translational elongation	5.92921e-12	16	24
GO:1901605	alpha-amino acid metabolic process	2.69685e-10	34	136
GO:0006091	generation of precursor metabolites and energy	3.15488e-10	37	160
GO:0000462	maturation of SSU-rRNA from tricistronic rRNA transcript (SSU-rRNA, 5.8S rRNA, LSU-rRNA)	3.54083e-10	28	95
GO:0030490	maturation of SSU-rRNA	6.23254e-10	29	104
GO:0030684	preribosome	7.29118e-10	38	173
GO:0055086	nucleobase-containing small molecule metabolic process	7.60948e-10	40	190
GO:0016053	organic acid biosynthetic process	7.93341e-10	37	166
GO:0046394	carboxylic acid biosynthetic process	7.93341e-10	37	166
GO:0016616	oxidoreductase activity, acting on the CH-OH group of donors, NAD or NADP as acceptor	8.52987e-10	24	73
GO:0006450	regulation of translational fidelity	9.12057e-10	12	16
GO:0006364	rRNA processing	9.55831e-10	44	227
GO:0006418	tRNA aminoacylation for protein translation	1.28094e-09	17	36
GO:0055114	oxidation-reduction process	2.96233e-09	37	174
GO:0044283	small molecule biosynthetic process	3.95478e-09	48	274
GO:0006007	glucose catabolic process	5.45553e-09	17	39
GO:0043038	amino acid activation	5.45553e-09	17	39
GO:0043039	tRNA aminoacylation	5.45553e-09	17	39
GO:0008652	cellular amino acid biosynthetic process	6.97924e-09	31	131
GO:0016614	oxidoreductase activity, acting on CH-OH group of donors	7.55907e-09	24	81
GO:1901607	alpha-amino acid biosynthetic process	1.01897e-08	27	103
GO:0016072	rRNA metabolic process	1.03086e-08	44	245
GO:0019320	hexose catabolic process	1.10131e-08	18	46
GO:0009117	nucleotide metabolic process	1.14759e-08	33	150
GO:0016875	ligase activity, forming carbon-oxygen bonds	1.16826e-08	16	36
GO:0004812	aminoacyl-tRNA ligase activity	1.16826e-08	16	36
GO:0016876	ligase activity, forming aminoacyl-tRNA and related compounds	1.16826e-08	16	36
GO:0006417	regulation of translation	2.49758e-08	25	93
GO:0006753	nucleoside phosphate metabolic process	2.57909e-08	33	155
GO:0046365	monosaccharide catabolic process	4.74938e-08	18	50
GO:0043648	dicarboxylic acid metabolic process	7.55226e-08	14	30
GO:0042645	mitochondrial nucleoid	1.02989e-07	13	26
GO:0009295	nucleoid	1.02989e-07	13	26
GO:0010608	posttranscriptional regulation of gene expression	1.39461e-07	27	116
GO:0044724	single-organism carbohydrate catabolic process	4.86777e-07	21	77
GO:0006099	tricarboxylic acid cycle	5.0484e-07	10	16
GO:0000028	ribosomal small subunit assembly	5.0484e-07	10	16
GO:0016052	carbohydrate catabolic process	1.2454e-06	21	81
GO:0006457	protein folding	1.41556e-06	22	89
GO:0071826	ribonucleoprotein complex subunit organization	1.48253e-06	29	146
GO:0030686	90S preribosome	1.70645e-06	22	90
GO:0006096	glycolysis	1.84268e-06	11	22
GO:0022618	ribonucleoprotein complex assembly	2.16011e-06	28	140
GO:0006458	'de novo' protein folding	2.97948e-06	8	11
GO:0000027	ribosomal large subunit assembly	4.67767e-06	13	34
GO:0016874	ligase activity	5.5307e-06	33	192
GO:0009064	glutamine family amino acid metabolic process	1.03127e-05	14	42
GO:0070925	organelle assembly	1.07611e-05	24	116
GO:0006006	glucose metabolic process	1.24859e-05	19	77
GO:0051246	regulation of protein metabolic process	1.75065e-05	32	192
GO:0051168	nuclear export	1.81709e-05	25	128
GO:0015980	energy derivation by oxidation of organic compounds	1.84823e-05	26	137
GO:0032268	regulation of cellular protein metabolic process	2.04526e-05	31	184
GO:0051082	unfolded protein binding	2.76713e-05	17	66
GO:0019318	hexose metabolic process	4.09586e-05	20	91
GO:0019362	pyridine nucleotide metabolic process	4.38392e-05	14	47
GO:0042273	ribosomal large subunit biogenesis	5.77924e-05	20	93
GO:0006740	NADPH regeneration	7.54244e-05	8	15
GO:0006979	response to oxidative stress	7.54244e-05	21	103
GO:0005996	monosaccharide metabolic process	0.000112887	20	97
GO:0008135	translation factor activity, nucleic acid binding	0.000117346	13	44
GO:0034599	cellular response to oxidative stress	0.000130464	20	98
GO:0009126	purine nucleoside monophosphate metabolic process	0.000137222	11	32
GO:0006405	RNA export from nucleus	0.000137222	19	90
GO:0009167	purine ribonucleoside monophosphate metabolic process	0.000137222	11	32
GO:0006913	nucleocytoplasmic transport	0.000138282	28	172
GO:0046496	nicotinamide nucleotide metabolic process	0.00014463	13	45
GO:0051169	nuclear transport	0.000150233	28	173
GO:0003746	translation elongation factor activity	0.000150233	7	12
GO:0006732	coenzyme metabolic process	0.000173949	21	109
GO:0016054	organic acid catabolic process	0.000188386	17	76
GO:0046395	carboxylic acid catabolic process	0.000188386	17	76
GO:0051236	establishment of RNA localization	0.000203344	19	93
GO:0050658	RNA transport	0.000203344	19	93
GO:0042026	protein refolding	0.000207858	8	17
GO:0009161	ribonucleoside monophosphate metabolic process	0.000239345	11	34
GO:0006403	RNA localization	0.00025389	21	112
GO:0050657	nucleic acid transport	0.000271883	19	95
GO:0033178	proton-transporting two-sector ATPase complex, catalytic domain	0.000274293	7	13
GO:0009084	glutamine family amino acid biosynthetic process	0.000332628	10	29
GO:0006739	NADP metabolic process	0.000332628	8	18
GO:0009165	nucleotide biosynthetic process	0.000357098	17	80
GO:0005975	carbohydrate metabolic process	0.000387635	36	267
GO:0009123	nucleoside monophosphate metabolic process	0.000413171	11	36
GO:1901293	nucleoside phosphate biosynthetic process	0.000414098	17	81
GO:0006164	purine nucleotide biosynthetic process	0.000439563	12	43
GO:0009127	purine nucleoside monophosphate biosynthetic process	0.000440034	10	30
GO:0009168	purine ribonucleoside monophosphate biosynthetic process	0.000440034	10	30
GO:0044282	small molecule catabolic process	0.000515311	18	91
GO:0009063	cellular amino acid catabolic process	0.000525462	13	51
GO:0044723	single-organism carbohydrate metabolic process	0.000544581	34	250
GO:0072524	pyridine-containing compound metabolic process	0.00057411	14	59
GO:1990204	oxidoreductase complex	0.000586063	10	31
GO:0016835	carbon-oxygen lyase activity	0.000672233	11	38
GO:0006733	oxidoreduction coenzyme metabolic process	0.000688293	14	60
GO:0009060	aerobic respiration	0.000693278	15	68
GO:0043650	dicarboxylic acid biosynthetic process	0.000735407	8	20
GO:0006536	glutamate metabolic process	0.000757461	7	15
GO:0072522	purine-containing compound biosynthetic process	0.000757461	13	53
GO:0009156	ribonucleoside monophosphate biosynthetic process	0.000757461	10	32
GO:0051186	cofactor metabolic process	0.00076576	22	131
GO:0009124	nucleoside monophosphate biosynthetic process	0.00135351	10	34
GO:0016209	antioxidant activity	0.00156133	9	28
GO:0009152	purine ribonucleotide biosynthetic process	0.00175077	11	42
GO:0006090	pyruvate metabolic process	0.00188548	6	12
GO:0006537	glutamate biosynthetic process	0.00188548	6	12
GO:0000788	nuclear nucleosome	0.00188548	6	12
GO:0016051	carbohydrate biosynthetic process	0.00226176	16	84
GO:0006415	translational termination	0.00294748	7	18
GO:0016829	lyase activity	0.00300525	16	86
GO:1990104	DNA bending complex	0.00319032	6	13
GO:0000786	nucleosome	0.00319032	6	13
GO:0009260	ribonucleotide biosynthetic process	0.00405543	11	46
GO:0072521	purine-containing compound metabolic process	0.00493408	17	99
GO:0045333	cellular respiration	0.00585548	16	91
GO:0005844	polysome	0.00595995	9	33
GO:0016903	oxidoreductase activity, acting on the aldehyde or oxo group of donors	0.006056	7	20
GO:0015931	nucleobase-containing compound transport	0.0065872	19	121
GO:0046912	transferase activity, transferring acyl groups, acyl groups converted into alkyl on transfer	0.0079785	5	10
GO:0031386	protein tag	0.0079785	5	10
GO:0000947	amino acid catabolic process to alcohol via Ehrlich pathway	0.0079785	5	10
GO:0000955	amino acid catabolic process via Ehrlich pathway	0.0079785	5	10
GO:0016836	hydro-lyase activity	0.00951451	8	28
GO:0030687	preribosome, large subunit precursor	0.0115242	14	78
GO:0046961	proton-transporting ATPase activity, rotational mechanism	0.0115242	6	16
GO:0046390	ribose phosphate biosynthetic process	0.0119215	11	52
GO:0032787	monocarboxylic acid metabolic process	0.0130993	16	98
GO:0005991	trehalose metabolic process	0.01331	5	11
GO:0044769	ATPase activity, coupled to transmembrane movement of ions, rotational mechanism	0.0153984	8	30
GO:0009081	branched-chain amino acid metabolic process	0.0160917	6	17
GO:0004601	peroxidase activity	0.0160917	6	17
GO:0016684	oxidoreductase activity, acting on peroxide as acceptor	0.0160917	6	17
GO:0006734	NADH metabolic process	0.0209397	5	12
GO:0036442	hydrogen-exporting ATPase activity	0.022581	6	18
GO:0009150	purine ribonucleotide metabolic process	0.022581	12	65
GO:0032040	small-subunit processome	0.0240475	10	48
GO:0006163	purine nucleotide metabolic process	0.0249115	13	75
GO:0016469	proton-transporting two-sector ATPase complex	0.0292047	8	33
GO:0044815	DNA packaging complex	0.0303022	6	19
GO:0009082	branched-chain amino acid biosynthetic process	0.0306675	5	13
GO:0016884	carbon-nitrogen ligase activity, with glutamine as amido-N-donor	0.0306675	5	13
GO:0043624	cellular protein complex disassembly	0.0350599	9	42
GO:0009259	ribonucleotide metabolic process	0.0375069	12	69
GO:0006413	translational initiation	0.0377957	10	51
GO:0045727	positive regulation of translation	0.0424724	8	35
GO:0006637	acyl-CoA metabolic process	0.0436395	5	14
GO:0035383	thioester metabolic process	0.0436395	5	14
GO:0006446	regulation of translational initiation	0.0515399	6	21
GO:0006094	gluconeogenesis	0.0598281	7	29
GO:0019319	hexose biosynthetic process	0.0598281	7	29
GO:0003743	translation initiation factor activity	0.0598281	7	29
GO:0019829	cation-transporting ATPase activity	0.0718625	8	38
GO:0009067	aspartate family amino acid biosynthetic process	0.0726623	7	30
GO:0046364	monosaccharide biosynthetic process	0.0726623	7	30
GO:0015036	disulfide oxidoreductase activity	0.081885	5	16
GO:0019693	ribose phosphate metabolic process	0.0819387	12	76
GO:0045047	protein targeting to ER	0.0819387	8	39
GO:0072599	establishment of protein localization to endoplasmic reticulum	0.0819387	8	39
GO:0006116	NADH oxidation	0.0819387	4	10
GO:0016877	ligase activity, forming carbon-sulfur bonds	0.0819387	4	10
GO:0005759	mitochondrial matrix	0.0830909	21	174
GO:0016853	isomerase activity	0.0942453	10	58

## Sheet: Graph
q-value	Description	-log q-value
2.52791e-136	cytosolic ribosome	135.597
6.43581e-131	cytoplasmic translation	130.191
6.33353e-127	cytosolic part	126.198
3.79065e-103	structural constituent of ribosome	102.421
3.09724e-98	ribosomal subunit	97.509
5.81577e-72	cytosolic large ribosomal subunit	71.2354
1.71663e-59	cytosolic small ribosomal subunit	58.7653
2.09586e-51	large ribosomal subunit	50.6786
2.58531e-41	small ribosomal subunit	40.5875
1.03563e-26	translational elongation	25.9848
1.62195e-21	cellular amino acid metabolic process	20.79
2.27804e-15	rRNA transport	14.6424
2.27804e-15	rRNA export from nucleus	14.6424
7.18833e-14	oxidoreductase activity	13.1434
1.44874e-12	ribosome assembly	11.839
4.29887e-12	ribosomal small subunit biogenesis	11.3666
5.92921e-12	regulation of translational elongation	11.227
2.69685e-10	alpha-amino acid metabolic process	9.56914
3.15488e-10	generation of precursor metabolites and energy	9.50102
3.54083e-10	maturation of SSU-rRNA from tricistronic rRNA transcript (SSU-rRNA, 5.8S rRNA, LSU-rRNA)	9.4509
6.23254e-10	maturation of SSU-rRNA	9.20534
7.29118e-10	preribosome	9.1372
7.60948e-10	nucleobase-containing small molecule metabolic process	9.11865
7.93341e-10	organic acid biosynthetic process	9.10054
7.93341e-10	carboxylic acid biosynthetic process	9.10054
8.52987e-10	oxidoreductase activity, acting on the CH-OH group of donors, NAD or NADP as acceptor	9.06906
9.12057e-10	regulation of translational fidelity	9.03998
9.55831e-10	rRNA processing	9.01962
1.28094e-09	tRNA aminoacylation for protein translation	8.89247
2.96233e-09	oxidation-reduction process	8.52837
3.95478e-09	small molecule biosynthetic process	8.40288
5.45553e-09	glucose catabolic process	8.26316
5.45553e-09	amino acid activation	8.26316
5.45553e-09	tRNA aminoacylation	8.26316
6.97924e-09	cellular amino acid biosynthetic process	8.15619
7.55907e-09	oxidoreductase activity, acting on CH-OH group of donors	8.12153
1.01897e-08	alpha-amino acid biosynthetic process	7.99184
1.03086e-08	rRNA metabolic process	7.9868
1.10131e-08	hexose catabolic process	7.95809
1.14759e-08	nucleotide metabolic process	7.94021
1.16826e-08	ligase activity, forming carbon-oxygen bonds	7.93246
1.16826e-08	aminoacyl-tRNA ligase activity	7.93246
1.16826e-08	ligase activity, forming aminoacyl-tRNA and related compounds	7.93246
2.49758e-08	regulation of translation	7.60248
2.57909e-08	nucleoside phosphate metabolic process	7.58853
4.74938e-08	monosaccharide catabolic process	7.32336
7.55226e-08	dicarboxylic acid metabolic process	7.12192
1.02989e-07	mitochondrial nucleoid	6.98721
1.02989e-07	nucleoid	6.98721
1.39461e-07	posttranscriptional regulation of gene expression	6.85555
4.86777e-07	single-organism carbohydrate catabolic process	6.31267
5.0484e-07	tricarboxylic acid cycle	6.29685
5.0484e-07	ribosomal small subunit assembly	6.29685
1.2454e-06	carbohydrate catabolic process	5.90469
1.41556e-06	protein folding	5.84907
1.48253e-06	ribonucleoprotein complex subunit organization	5.829
1.70645e-06	90S preribosome	5.76791
1.84268e-06	glycolysis	5.73455
2.16011e-06	ribonucleoprotein complex assembly	5.66552
2.97948e-06	'de novo' protein folding	5.52586
4.67767e-06	ribosomal large subunit assembly	5.32997
5.5307e-06	ligase activity	5.25722
1.03127e-05	glutamine family amino acid metabolic process	4.98663
1.07611e-05	organelle assembly	4.96814
1.24859e-05	glucose metabolic process	4.90358
1.75065e-05	regulation of protein metabolic process	4.7568
1.81709e-05	nuclear export	4.74062
1.84823e-05	energy derivation by oxidation of organic compounds	4.73324
2.04526e-05	regulation of cellular protein metabolic process	4.68925
2.76713e-05	unfolded protein binding	4.55797
4.09586e-05	hexose metabolic process	4.38766
4.38392e-05	pyridine nucleotide metabolic process	4.35814
5.77924e-05	ribosomal large subunit biogenesis	4.23813
7.54244e-05	NADPH regeneration	4.12249
7.54244e-05	response to oxidative stress	4.12249
0.000112887	monosaccharide metabolic process	3.94736
0.000117346	translation factor activity, nucleic acid binding	3.93053
0.000130464	cellular response to oxidative stress	3.88451
0.000137222	purine nucleoside monophosphate metabolic process	3.86258
0.000137222	RNA export from nucleus	3.86258
0.000137222	purine ribonucleoside monophosphate metabolic process	3.86258
0.000138282	nucleocytoplasmic transport	3.85923
0.00014463	nicotinamide nucleotide metabolic process	3.83974
0.000150233	nuclear transport	3.82324
0.000150233	translation elongation factor activity	3.82324
0.000173949	coenzyme metabolic process	3.75958
0.000188386	organic acid catabolic process	3.72495
0.000188386	carboxylic acid catabolic process	3.72495
0.000203344	establishment of RNA localization	3.69177
0.000203344	RNA transport	3.69177
0.000207858	protein refolding	3.68223
0.000239345	ribonucleoside monophosphate metabolic process	3.62098
0.00025389	RNA localization	3.59535
0.000271883	nucleic acid transport	3.56562
0.000274293	proton-transporting two-sector ATPase complex, catalytic domain	3.56178
0.000332628	glutamine family amino acid biosynthetic process	3.47804
0.000332628	NADP metabolic process	3.47804
0.000357098	nucleotide biosynthetic process	3.44721
0.000387635	carbohydrate metabolic process	3.41158
0.000413171	nucleoside monophosphate metabolic process	3.38387
0.000414098	nucleoside phosphate biosynthetic process	3.3829
0.000439563	purine nucleotide biosynthetic process	3.35698
0.000440034	purine nucleoside monophosphate biosynthetic process	3.35651
0.000440034	purine ribonucleoside monophosphate biosynthetic process	3.35651
0.000515311	small molecule catabolic process	3.28793
0.000525462	cellular amino acid catabolic process	3.27946
0.000544581	single-organism carbohydrate metabolic process	3.26394
0.00057411	pyridine-containing compound metabolic process	3.241
0.000586063	oxidoreductase complex	3.23206
0.000672233	carbon-oxygen lyase activity	3.17248
0.000688293	oxidoreduction coenzyme metabolic process	3.16223
0.000693278	aerobic respiration	3.15909
0.000735407	dicarboxylic acid biosynthetic process	3.13347
0.000757461	glutamate metabolic process	3.12064
0.000757461	purine-containing compound biosynthetic process	3.12064
0.000757461	ribonucleoside monophosphate biosynthetic process	3.12064
0.00076576	cofactor metabolic process	3.11591
0.00135351	nucleoside monophosphate biosynthetic process	2.86854
0.00156133	antioxidant activity	2.8065
0.00175077	purine ribonucleotide biosynthetic process	2.75677
0.00188548	pyruvate metabolic process	2.72458
0.00188548	glutamate biosynthetic process	2.72458
0.00188548	nuclear nucleosome	2.72458
0.00226176	carbohydrate biosynthetic process	2.64555
0.00294748	translational termination	2.53055
0.00300525	lyase activity	2.52212
0.00319032	DNA bending complex	2.49617
0.00319032	nucleosome	2.49617
0.00405543	ribonucleotide biosynthetic process	2.39196
0.00493408	purine-containing compound metabolic process	2.30679
0.00585548	cellular respiration	2.23244
0.00595995	polysome	2.22476
0.006056	oxidoreductase activity, acting on the aldehyde or oxo group of donors	2.21781
0.0065872	nucleobase-containing compound transport	2.1813
0.0079785	transferase activity, transferring acyl groups, acyl groups converted into alkyl on transfer	2.09808
0.0079785	protein tag	2.09808
0.0079785	amino acid catabolic process to alcohol via Ehrlich pathway	2.09808
0.0079785	amino acid catabolic process via Ehrlich pathway	2.09808
0.00951451	hydro-lyase activity	2.02161
0.0115242	preribosome, large subunit precursor	1.93839
0.0115242	proton-transporting ATPase activity, rotational mechanism	1.93839
0.0119215	ribose phosphate biosynthetic process	1.92367
0.0130993	monocarboxylic acid metabolic process	1.88275
0.01331	trehalose metabolic process	1.87582
0.0153984	ATPase activity, coupled to transmembrane movement of ions, rotational mechanism	1.81252
0.0160917	branched-chain amino acid metabolic process	1.7934
0.0160917	peroxidase activity	1.7934
0.0160917	oxidoreductase activity, acting on peroxide as acceptor	1.7934
0.0209397	NADH metabolic process	1.67903
0.022581	hydrogen-exporting ATPase activity	1.64626
0.022581	purine ribonucleotide metabolic process	1.64626
0.0240475	small-subunit processome	1.61893
0.0249115	purine nucleotide metabolic process	1.6036
0.0292047	proton-transporting two-sector ATPase complex	1.53455
0.0303022	DNA packaging complex	1.51853
0.0306675	branched-chain amino acid biosynthetic process	1.51332
0.0306675	carbon-nitrogen ligase activity, with glutamine as amido-N-donor	1.51332
0.0350599	cellular protein complex disassembly	1.45519
0.0375069	ribonucleotide metabolic process	1.42589
0.0377957	translational initiation	1.42256
0.0424724	positive regulation of translation	1.37189
0.0436395	acyl-CoA metabolic process	1.36012
0.0436395	thioester metabolic process	1.36012
0.0515399	regulation of translational initiation	1.28786
0.0598281	gluconeogenesis	1.22309
0.0598281	hexose biosynthetic process	1.22309
0.0598281	translation initiation factor activity	1.22309
0.0718625	cation-transporting ATPase activity	1.1435
0.0726623	aspartate family amino acid biosynthetic process	1.13869
0.0726623	monosaccharide biosynthetic process	1.13869
0.081885	disulfide oxidoreductase activity	1.0868
0.0819387	ribose phosphate metabolic process	1.08651
0.0819387	protein targeting to ER	1.08651
0.0819387	establishment of protein localization to endoplasmic reticulum	1.08651
0.0819387	NADH oxidation	1.08651
0.0819387	ligase activity, forming carbon-sulfur bonds	1.08651
0.0830909	mitochondrial matrix	1.08045
0.0942453	isomerase activity	1.02574
