# Supplementary material for: Environmental Interactions and Epistasis Are Revealed in the Proteomic Responses to Complex Stimuli
Source: PLoS One. 2015 Aug 6;10(8):e0134099. doi: 10.1371/journal.pone.0134099 (PMC4527715; doi:10.1371/journal.pone.0134099)
Supplement: S4 Table — (XLSX) [file pone.0134099.s008.xlsx]

## Sheet: HTAndGlycerolSigProteinsGeneMAN
GeneMANIA Results
Plugin Version	3.3.4 (20140731-1725)
Data Version	2014-08-12
Report Generated	Fri May 08 10:26:19 CDT 2015
Gene	Score	Description
RPL18A (YOL120C)		Protein component of the large (60S) ribosomal subunit, identical to Rpl18Bp and has similarity to rat L18 ribosomal protein; intron of RPL18A pre-mRNA forms stem-loop structures that are a target for Rnt1p cleavage leading to degradation [Source:SGD;Acc:S000005480]
RPS16A (YMR143W)		Protein component of the small (40S) ribosomal subunit; identical to Rps16Bp and has similarity to E. coli S9 and rat S16 ribosomal proteins [Source:SGD;Acc:S000004751]
RPL2A (YFR031C-A)		Protein component of the large (60S) ribosomal subunit, identical to Rpl2Bp and has similarity to E. coli L2 and rat L8 ribosomal proteins [Source:SGD;Acc:S000002104]
HBN1 (YCL026C-B)		Putative protein of unknown function; similar to bacterial nitroreductases; green fluorescent protein (GFP)-fusion protein localizes to the cytoplasm and nucleus; protein becomes insoluble upon intracellular iron depletion [Source:SGD;Acc:S000007548]
RPL20A (YMR242C)		Protein component of the large (60S) ribosomal subunit, nearly identical to Rpl20Bp and has similarity to rat L18a ribosomal protein [Source:SGD;Acc:S000004855]
IMD1 (YAR073W)		Nonfunctional protein with homology to IMP dehydrogenase; probable pseudogene, located close to the telomere; is not expressed at detectable levels; YAR073W and YAR075W comprise a continuous reading frame in some strains of S. cerevisiae [Source:SGD;Acc:S000000095]
RPL19A (YBR084C-A)		Protein component of the large (60S) ribosomal subunit, nearly identical to Rpl19Bp and has similarity to rat L19 ribosomal protein; rpl19a and rpl19b single null mutations result in slow growth, while the double null mutation is lethal [Source:SGD;Acc:S000002156]
RPL12B (YDR418W)		Protein component of the large (60S) ribosomal subunit, nearly identical to Rpl12Ap; rpl12a rpl12b double mutant exhibits slow growth and slow translation; has similarity to E. coli L11 and rat L12 ribosomal proteins [Source:SGD;Acc:S000002826]
RPS8B (YER102W)		Protein component of the small (40S) ribosomal subunit; identical to Rps8Ap and has similarity to rat S8 ribosomal protein [Source:SGD;Acc:S000000904]
RPS24B (YIL069C)		Protein component of the small (40S) ribosomal subunit; identical to Rps24Ap and has similarity to rat S24 ribosomal protein [Source:SGD;Acc:S000001331]
RPS18A (YDR450W)		Protein component of the small (40S) ribosomal subunit; nearly identical to Rps18Bp and has similarity to E. coli S13 and rat S18 ribosomal proteins [Source:SGD;Acc:S000002858]
RPS16B (YDL083C)		Protein component of the small (40S) ribosomal subunit; identical to Rps16Ap and has similarity to E. coli S9 and rat S16 ribosomal proteins [Source:SGD;Acc:S000002241]
RPL2B (YIL018W)		Protein component of the large (60S) ribosomal subunit, identical to Rpl2Ap and has similarity to E. coli L2 and rat L8 ribosomal proteins; expression is upregulated at low temperatures [Source:SGD;Acc:S000001280]
RPS4A (YJR145C)		Protein component of the small (40S) ribosomal subunit; mutation affects 20S pre-rRNA processing; identical to Rps4Bp and has similarity to rat S4 ribosomal protein [Source:SGD;Acc:S000003906]
RPL20B (YOR312C)		Protein component of the large (60S) ribosomal subunit, nearly identical to Rpl20Ap and has similarity to rat L18a ribosomal protein [Source:SGD;Acc:S000005839]
RPS11B (YBR048W)		Protein component of the small (40S) ribosomal subunit; identical to Rps11Ap and has similarity to E. coli S17 and rat S11 ribosomal proteins [Source:SGD;Acc:S000000252]
RPS23B (YPR132W)		Ribosomal protein 28 (rp28) of the small (40S) ribosomal subunit, required for translational accuracy; nearly identical to Rps23Ap and similar to E. coli S12 and rat S23 ribosomal proteins; deletion of both RPS23A and RPS23B is lethal [Source:SGD;Acc:S000006336]
RPS18B (YML026C)		Protein component of the small (40S) ribosomal subunit; nearly identical to Rps18Ap and has similarity to E. coli S13 and rat S18 ribosomal proteins [Source:SGD;Acc:S000004488]
RPS11A (YDR025W)		Protein component of the small (40S) ribosomal subunit; identical to Rps11Bp and has similarity to E. coli S17 and rat S11 ribosomal proteins [Source:SGD;Acc:S000002432]
RPS4B (YHR203C)		Protein component of the small (40S) ribosomal subunit; identical to Rps4Ap and has similarity to rat S4 ribosomal protein [Source:SGD;Acc:S000001246]
RPL18B (YNL301C)		Protein component of the large (60S) ribosomal subunit, identical to Rpl18Ap and has similarity to rat L18 ribosomal protein [Source:SGD;Acc:S000005245]
RPS8A (YBL072C)		Protein component of the small (40S) ribosomal subunit; identical to Rps8Bp and has similarity to rat S8 ribosomal protein [Source:SGD;Acc:S000000168]
RPS6B (YBR181C)		Protein component of the small (40S) ribosomal subunit; identical to Rps6Ap and has similarity to rat S6 ribosomal protein [Source:SGD;Acc:S000000385]
RPS24A (YER074W)		Protein component of the small (40S) ribosomal subunit; identical to Rps24Bp and has similarity to rat S24 ribosomal protein [Source:SGD;Acc:S000000876]
RPL35A (YDL191W)		Protein component of the large (60S) ribosomal subunit, identical to Rpl35Bp and has similarity to rat L35 ribosomal protein [Source:SGD;Acc:S000002350]
RPL12A (YEL054C)		Protein component of the large (60S) ribosomal subunit, nearly identical to Rpl12Bp; rpl12a rpl12b double mutant exhibits slow growth and slow translation; has similarity to E. coli L11 and rat L12 ribosomal proteins [Source:SGD;Acc:S000000780]
RPL19B (YBL027W)		Protein component of the large (60S) ribosomal subunit, nearly identical to Rpl19Ap and has similarity to rat L19 ribosomal protein; rpl19a and rpl19b single null mutations result in slow growth, while the double null mutation is lethal [Source:SGD;Acc:S000000123]
HHT2 (YNL031C)		Histone H3, core histone protein required for chromatin assembly, part of heterochromatin-mediated telomeric and HM silencing; one of two identical histone H3 proteins (see HHT1); regulated by acetylation, methylation, and phosphorylation [Source:SGD;Acc:S000004976]
RPL35B (YDL136W)		Protein component of the large (60S) ribosomal subunit, identical to Rpl35Ap and has similarity to rat L35 ribosomal protein [Source:SGD;Acc:S000002295]
RPL23A (YBL087C)		Protein component of the large (60S) ribosomal subunit, identical to Rpl23Bp and has similarity to E. coli L14 and rat L23 ribosomal proteins [Source:SGD;Acc:S000000183]
RPS6A (YPL090C)		Protein component of the small (40S) ribosomal subunit; identical to Rps6Bp and has similarity to rat S6 ribosomal protein [Source:SGD;Acc:S000006011]
RPL23B (YER117W)		Protein component of the large (60S) ribosomal subunit, identical to Rpl23Ap and has similarity to E. coli L14 and rat L23 ribosomal proteins [Source:SGD;Acc:S000000919]
RPL1A (YPL220W)		N-terminally acetylated protein component of the large (60S) ribosomal subunit, nearly identical to Rpl1Bp and has similarity to E. coli L1 and rat L10a ribosomal proteins; rpl1a rpl1b double null mutation is lethal [Source:SGD;Acc:S000006141]
RPL1B (YGL135W)		N-terminally acetylated protein component of the large (60S) ribosomal subunit, nearly identical to Rpl1Ap and has similarity to E. coli L1 and rat L10a ribosomal proteins; rpl1a rpl1b double null mutation is lethal [Source:SGD;Acc:S000003103]
RPS23A (YGR118W)		Ribosomal protein 28 (rp28) of the small (40S) ribosomal subunit, required for translational accuracy; nearly identical to Rps23Bp and similar to E. coli S12 and rat S23 ribosomal proteins; deletion of both RPS23A and RPS23B is lethal [Source:SGD;Acc:S000003350]
RPL31A (YDL075W)		Protein component of the large (60S) ribosomal subunit, nearly identical to Rpl31Bp and has similarity to rat L31 ribosomal protein; associates with the karyopherin Sxm1p; loss of both Rpl31p and Rpl39p confers lethality [Source:SGD;Acc:S000002233]
EFT1 (YOR133W)		Elongation factor 2 (EF-2), also encoded by EFT2; catalyzes ribosomal translocation during protein synthesis; contains diphthamide, the unique posttranslationally modified histidine residue specifically ADP-ribosylated by diphtheria toxin [Source:SGD;Acc:S000005659]
RPL7B (YPL198W)		Protein component of the large (60S) ribosomal subunit, nearly identical to Rpl7Ap and has similarity to E. coli L30 and rat L7 ribosomal proteins; contains a conserved C-terminal Nucleic acid Binding Domain (NDB2) [Source:SGD;Acc:S000006119]
HHF2 (YNL030W)		Histone H4, core histone protein required for chromatin assembly and chromosome function; one of two identical histone proteins (see also HHF1); contributes to telomeric silencing; N-terminal domain involved in maintaining genomic integrity [Source:SGD;Acc:S000004975]
TIF1 (YKR059W)		Translation initiation factor eIF4A, identical to Tif2p; DEA(D/H)-box RNA helicase that couples ATPase activity to RNA binding and unwinding; forms a dumbbell structure of two compact domains connected by a linker; interacts with eIF4G [Source:SGD;Acc:S000001767]
TIF2 (YJL138C)		Translation initiation factor eIF4A, identical to Tif1p; DEA(D/H)-box RNA helicase that couples ATPase activity to RNA binding and unwinding; forms a dumbbell structure of two compact domains connected by a linker; interacts with eIF4G [Source:SGD;Acc:S000003674]
YNR034W-A		Putative protein of unknown function; expression is regulated by Msn2p/Msn4p [Source:SGD;Acc:S000007525]
RPL34A (YER056C-A)		Protein component of the large (60S) ribosomal subunit, nearly identical to Rpl34Bp and has similarity to rat L34 ribosomal protein [Source:SGD;Acc:S000002135]
EFT2 (YDR385W)		Elongation factor 2 (EF-2), also encoded by EFT1; catalyzes ribosomal translocation during protein synthesis; contains diphthamide, the unique posttranslationally modified histidine residue specifically ADP-ribosylated by diphtheria toxin [Source:SGD;Acc:S000002793]
RPL21A (YBR191W)		Protein component of the large (60S) ribosomal subunit, nearly identical to Rpl21Bp and has similarity to rat L21 ribosomal protein [Source:SGD;Acc:S000000395]
RPS19A (YOL121C)		Protein component of the small (40S) ribosomal subunit, required for assembly and maturation of pre-40 S particles; mutations in human RPS19 are associated with Diamond Blackfan anemia; nearly identical to Rps19Bp [Source:SGD;Acc:S000005481]
RPS7A (YOR096W)		Protein component of the small (40S) ribosomal subunit, nearly identical to Rps7Bp; interacts with Kti11p; deletion causes hypersensitivity to zymocin; has similarity to rat S7 and Xenopus S8 ribosomal proteins [Source:SGD;Acc:S000005622]
RPL33A (YPL143W)		N-terminally acetylated ribosomal protein L37 of the large (60S) ribosomal subunit, nearly identical to Rpl33Bp and has similarity to rat L35a; rpl33a null mutant exhibits slow growth while rpl33a rpl33b double null mutant is inviable [Source:SGD;Acc:S000006064]
HHF1 (YBR009C)		Histone H4, core histone protein required for chromatin assembly and chromosome function; one of two identical histone proteins (see also HHF2); contributes to telomeric silencing; N-terminal domain involved in maintaining genomic integrity [Source:SGD;Acc:S000000213]
RPS19B (YNL302C)		Protein component of the small (40S) ribosomal subunit, required for assembly and maturation of pre-40 S particles; mutations in human RPS19 are associated with Diamond Blackfan anemia; nearly identical to Rps19Ap [Source:SGD;Acc:S000005246]
YBR085C-A		Putative protein of unknown function; green fluorescent protein (GFP)-fusion protein localizes to the cytoplasm and to the nucleus [Source:SGD;Acc:S000007522]
RPL13B (YMR142C)		Protein component of the large (60S) ribosomal subunit, nearly identical to Rpl13Ap; not essential for viability; has similarity to rat L13 ribosomal protein [Source:SGD;Acc:S000004750]
RPL16B (YNL069C)		N-terminally acetylated protein component of the large (60S) ribosomal subunit, binds to 5.8 S rRNA; has similarity to Rpl16Ap, E. coli L13 and rat L13a ribosomal proteins; transcriptionally regulated by Rap1p [Source:SGD;Acc:S000005013]
RPS17A (YML024W)		Ribosomal protein 51 (rp51) of the small (40s) subunit; nearly identical to Rps17Bp and has similarity to rat S17 ribosomal protein [Source:SGD;Acc:S000004486]
RPL15A (YLR029C)		Protein component of the large (60S) ribosomal subunit, nearly identical to Rpl15Bp and has similarity to rat L15 ribosomal protein; binds to 5.8 S rRNA [Source:SGD;Acc:S000004019]
RPL32 (YBL092W)		Protein component of the large (60S) ribosomal subunit, has similarity to rat L32 ribosomal protein; overexpression disrupts telomeric silencing [Source:SGD;Acc:S000000188]
HHT1 (YBR010W)		Histone H3, core histone protein required for chromatin assembly, part of heterochromatin-mediated telomeric and HM silencing; one of two identical histone H3 proteins (see HHT2); regulated by acetylation, methylation, and phosphorylation [Source:SGD;Acc:S000000214]
RPL25 (YOL127W)		Primary rRNA-binding ribosomal protein component of the large (60S) ribosomal subunit, has similarity to E. coli L23 and rat L23a ribosomal proteins; binds to 25S rRNA via a conserved C-terminal motif [Source:SGD;Acc:S000005487]
RPS17B (YDR447C)		Ribosomal protein 51 (rp51) of the small (40s) subunit; nearly identical to Rps17Ap and has similarity to rat S17 ribosomal protein [Source:SGD;Acc:S000002855]
RPS15 (YOL040C)		Protein component of the small (40S) ribosomal subunit; has similarity to E. coli S19 and rat S15 ribosomal proteins [Source:SGD;Acc:S000005400]
RPS5 (YJR123W)		Protein component of the small (40S) ribosomal subunit, the least basic of the non-acidic ribosomal proteins; phosphorylated in vivo; essential for viability; has similarity to E. coli S7 and rat S5 ribosomal proteins [Source:SGD;Acc:S000003884]
RPL14B (YHL001W)		Protein component of the large (60S) ribosomal subunit, nearly identical to Rpl14Ap and has similarity to rat L14 ribosomal protein [Source:SGD;Acc:S000000993]
RPL17A (YKL180W)		Protein component of the large (60S) ribosomal subunit, nearly identical to Rpl17Bp and has similarity to E. coli L22 and rat L17 ribosomal proteins; copurifies with the Dam1 complex (aka DASH complex) [Source:SGD;Acc:S000001663]
RPS13 (YDR064W)		Protein component of the small (40S) ribosomal subunit; has similarity to E. coli S15 and rat S13 ribosomal proteins [Source:SGD;Acc:S000002471]
RPS12 (YOR369C)		Protein component of the small (40S) ribosomal subunit; has similarity to rat ribosomal protein S12 [Source:SGD;Acc:S000005896]
RPL30 (YGL030W)		Protein component of the large (60S) ribosomal subunit, has similarity to rat L30 ribosomal protein; involved in pre-rRNA processing in the nucleolus; autoregulates splicing of its transcript [Source:SGD;Acc:S000002998]
RPS10A (YOR293W)		Protein component of the small (40S) ribosomal subunit; nearly identical to Rps10Bp and has similarity to rat ribosomal protein S10 [Source:SGD;Acc:S000005819]
RPS26A (YGL189C)		Protein component of the small (40S) ribosomal subunit; nearly identical to Rps26Bp and has similarity to rat S26 ribosomal protein [Source:SGD;Acc:S000003157]
RPL6A (YML073C)		N-terminally acetylated protein component of the large (60S) ribosomal subunit, has similarity to Rpl6Bp and to rat L6 ribosomal protein; binds to 5.8S rRNA [Source:SGD;Acc:S000004538]
RPS20 (YHL015W)		Protein component of the small (40S) ribosomal subunit; overproduction suppresses mutations affecting RNA polymerase III-dependent transcription; has similarity to E. coli S10 and rat S20 ribosomal proteins [Source:SGD;Acc:S000001007]
RPP1B (YDL130W)		Ribosomal protein P1 beta, component of the ribosomal stalk, which is involved in interaction of translational elongation factors with ribosome; accumulation is regulated by phosphorylation and interaction with the P2 stalk component [Source:SGD;Acc:S000002288]
RPS9B (YBR189W)		Protein component of the small (40S) ribosomal subunit; nearly identical to Rps9Ap and has similarity to E. coli S4 and rat S9 ribosomal proteins [Source:SGD;Acc:S000000393]
RPS2 (YGL123W)		Protein component of the small (40S) subunit, essential for control of translational accuracy; phosphorylation by C-terminal domain kinase I (CTDK-I) enhances translational accuracy; methylated on one or more arginine residues by Hmt1p [Source:SGD;Acc:S000003091]
RPL28 (YGL103W)		Ribosomal protein of the large (60S) ribosomal subunit, has similarity to E. coli L15 and rat L27a ribosomal proteins; may have peptidyl transferase activity; can mutate to cycloheximide resistance [Source:SGD;Acc:S000003071]
RPL27A (YHR010W)		Protein component of the large (60S) ribosomal subunit, nearly identical to Rpl27Bp and has similarity to rat L27 ribosomal protein [Source:SGD;Acc:S000001052]
RPS14A (YCR031C)		Ribosomal protein 59 of the small subunit, required for ribosome assembly and 20S pre-rRNA processing; mutations confer cryptopleurine resistance; nearly identical to Rps14Bp and similar to E. coli S11 and rat S14 ribosomal proteins [Source:SGD;Acc:S000000627]
RPL26B (YGR034W)		Protein component of the large (60S) ribosomal subunit, nearly identical to Rpl26Ap and has similarity to E. coli L24 and rat L26 ribosomal proteins; binds to 5.8S rRNA [Source:SGD;Acc:S000003266]
RPS1A (YLR441C)		Ribosomal protein 10 (rp10) of the small (40S) subunit; nearly identical to Rps1Bp and has similarity to rat S3a ribosomal protein [Source:SGD;Acc:S000004433]
RPL11A (YPR102C)		Protein of the large 60S ribosomal subunit, nearly identical to Rpl11Bp but expressed at twice the level; involved in ribosomal assembly; depletion causes degradation of 60S proteins and RNA; similar to E. coli L5 and rat L11 [Source:SGD;Acc:S000006306]
RPP2B (YDR382W)		Ribosomal protein P2 beta, a component of the ribosomal stalk, which is involved in the interaction between translational elongation factors and the ribosome; regulates the accumulation of P1 (Rpp1Ap and Rpp1Bp) in the cytoplasm [Source:SGD;Acc:S000002790]
RPS3 (YNL178W)		Protein component of the small (40S) ribosomal subunit, has apurinic/apyrimidinic (AP) endonuclease activity; essential for viability; has similarity to E. coli S3 and rat S3 ribosomal proteins [Source:SGD;Acc:S000005122]
RPL7A (YGL076C)		Protein component of the large (60S) ribosomal subunit, nearly identical to Rpl7Bp and has similarity to E. coli L30 and rat L7 ribosomal proteins; contains a conserved C-terminal Nucleic acid Binding Domain (NDB2) [Source:SGD;Acc:S000003044]
RPL14A (YKL006W)		N-terminally acetylated protein component of the large (60S) ribosomal subunit, nearly identical to Rpl14Bp and has similarity to rat L14 ribosomal protein; rpl14a csh5 double null mutant exhibits synthetic slow growth [Source:SGD;Acc:S000001489]
ASC1 (YMR116C)		G-protein beta subunit and guanine nucleotide dissociation inhibitor for Gpa2p; ortholog of RACK1 that inhibits translation; core component of the small (40S) ribosomal subunit; represses Gcn4p in the absence of amino acid starvation [Source:SGD;Acc:S000004722]
RPS21B (YJL136C)		Protein component of the small (40S) ribosomal subunit; nearly identical to Rps21Ap and has similarity to rat S21 ribosomal protein [Source:SGD;Acc:S000003672]
RPL8A (YHL033C)		Ribosomal protein L4 of the large (60S) ribosomal subunit, nearly identical to Rpl8Bp and has similarity to rat L7a ribosomal protein; mutation results in decreased amounts of free 60S subunits [Source:SGD;Acc:S000001025]
RPL3 (YOR063W)		Protein component of the large (60S) ribosomal subunit, has similarity to E. coli L3 and rat L3 ribosomal proteins; involved in the replication and maintenance of killer double stranded RNA virus [Source:SGD;Acc:S000005589]
RPS10B (YMR230W)		Protein component of the small (40S) ribosomal subunit; nearly identical to Rps10Ap and has similarity to rat ribosomal protein S10 [Source:SGD;Acc:S000004843]
RPS25B (YLR333C)		Protein component of the small (40S) ribosomal subunit; nearly identical to Rps25Ap and has similarity to rat S25 ribosomal protein [Source:SGD;Acc:S000004325]
RPS29A (YLR388W)		Protein component of the small (40S) ribosomal subunit; nearly identical to Rps29Bp and has similarity to rat S29 and E. coli S14 ribosomal proteins [Source:SGD;Acc:S000004380]
RPL24A (YGL031C)		Ribosomal protein L30 of the large (60S) ribosomal subunit, nearly identical to Rpl24Bp and has similarity to rat L24 ribosomal protein; not essential for translation but may be required for normal translation rate [Source:SGD;Acc:S000002999]
RPL37B (YDR500C)		Protein component of the large (60S) ribosomal subunit, has similarity to Rpl37Ap and to rat L37 ribosomal protein [Source:SGD;Acc:S000002908]
RPL8B (YLL045C)		Ribosomal protein L4 of the large (60S) ribosomal subunit, nearly identical to Rpl8Ap and has similarity to rat L7a ribosomal protein; mutation results in decreased amounts of free 60S subunits [Source:SGD;Acc:S000003968]
RPL34B (YIL052C)		Protein component of the large (60S) ribosomal subunit, nearly identical to Rpl34Ap and has similarity to rat L34 ribosomal protein [Source:SGD;Acc:S000001314]
EFB1 (YAL003W)		Translation elongation factor 1 beta; stimulates nucleotide exchange to regenerate EF-1 alpha-GTP for the next elongation cycle; part of the EF-1 complex, which facilitates binding of aminoacyl-tRNA to the ribosomal A site [Source:SGD;Acc:S000000003]
RPL31B (YLR406C)		Protein component of the large (60S) ribosomal subunit, nearly identical to Rpl31Ap and has similarity to rat L31 ribosomal protein; associates with the karyopherin Sxm1p; loss of both Rpl31p and Rpl39p confers lethality [Source:SGD;Acc:S000004398]
RPL5 (YPL131W)		Protein component of the large (60S) ribosomal subunit with similarity to E. coli L18 and rat L5 ribosomal proteins; binds 5S rRNA and is required for 60S subunit assembly [Source:SGD;Acc:S000006052]
RPL24B (YGR148C)		Ribosomal protein L30 of the large (60S) ribosomal subunit, nearly identical to Rpl24Ap and has similarity to rat L24 ribosomal protein; not essential for translation but may be required for normal translation rate [Source:SGD;Acc:S000003380]
RPS21A (YKR057W)		Protein component of the small (40S) ribosomal subunit; nearly identical to Rps21Bp and has similarity to rat S21 ribosomal protein [Source:SGD;Acc:S000001765]
RPP2A (YOL039W)		Ribosomal protein P2 alpha, a component of the ribosomal stalk, which is involved in the interaction between translational elongation factors and the ribosome; regulates the accumulation of P1 (Rpp1Ap and Rpp1Bp) in the cytoplasm [Source:SGD;Acc:S000005399]
RPL37A (YLR185W)		Protein component of the large (60S) ribosomal subunit, has similarity to Rpl37Bp and to rat L37 ribosomal protein [Source:SGD;Acc:S000004175]
RPL38 (YLR325C)		Protein component of the large (60S) ribosomal subunit, has similarity to rat L38 ribosomal protein [Source:SGD;Acc:S000004317]
RPL17B (YJL177W)		Protein component of the large (60S) ribosomal subunit, nearly identical to Rpl17Ap and has similarity to E. coli L22 and rat L17 ribosomal proteins [Source:SGD;Acc:S000003713]
RPS1B (YML063W)		Ribosomal protein 10 (rp10) of the small (40S) subunit; nearly identical to Rps1Ap and has similarity to rat S3a ribosomal protein [Source:SGD;Acc:S000004528]
RPS25A (YGR027C)		Protein component of the small (40S) ribosomal subunit; nearly identical to Rps25Bp and has similarity to rat S25 ribosomal protein [Source:SGD;Acc:S000003259]
VMA10 (YHR039C-A)		Subunit G of the eight-subunit V1 peripheral membrane domain of the vacuolar H+-ATPase (V-ATPase), an electrogenic proton pump found throughout the endomembrane system; involved in vacuolar acidification [Source:SGD;Acc:S000002100]
RPL10 (YLR075W)		Protein component of the large (60S) ribosomal subunit, responsible for joining the 40S and 60S subunits; regulates translation initiation; has similarity to rat L10 ribosomal protein and to members of the QM gene family [Source:SGD;Acc:S000004065]
RPL13A (YDL082W)		Protein component of the large (60S) ribosomal subunit, nearly identical to Rpl13Bp; not essential for viability; has similarity to rat L13 ribosomal protein [Source:SGD;Acc:S000002240]
RPP0 (YLR340W)		Conserved ribosomal protein P0 of the ribosomal stalk, which is involved in interaction between translational elongation factors and the ribosome; similar to rat P0, human P0, and E. coli L10e; phosphorylated on serine 302 [Source:SGD;Acc:S000004332]
RPL22B (YFL034C-A)		Protein component of the large (60S) ribosomal subunit, has similarity to Rpl22Ap and to rat L22 ribosomal protein [Source:SGD;Acc:S000006436]
RPL11B (YGR085C)		Protein component of the large (60S) ribosomal subunit, nearly identical to Rpl11Ap; involved in ribosomal assembly; depletion causes degradation of proteins and RNA of the 60S subunit; has similarity to E. coli L5 and rat L11 [Source:SGD;Acc:S000003317]
RPL21B (YPL079W)		Protein component of the large (60S) ribosomal subunit, nearly identical to Rpl21Ap and has similarity to rat L21 ribosomal protein [Source:SGD;Acc:S000006000]
RPL26A (YLR344W)		Protein component of the large (60S) ribosomal subunit, nearly identical to Rpl26Bp and has similarity to E. coli L24 and rat L26 ribosomal proteins; binds to 5.8S rRNA [Source:SGD;Acc:S000004336]
RPL22A (YLR061W)		Protein component of the large (60S) ribosomal subunit, has similarity to Rpl22Bp and to rat L22 ribosomal protein [Source:SGD;Acc:S000004051]
RPL9A (YGL147C)		Protein component of the large (60S) ribosomal subunit, nearly identical to Rpl9Bp and has similarity to E. coli L6 and rat L9 ribosomal proteins [Source:SGD;Acc:S000003115]
RPS7B (YNL096C)		Protein component of the small (40S) ribosomal subunit, nearly identical to Rps7Ap; interacts with Kti11p; deletion causes hypersensitivity to zymocin; has similarity to rat S7 and Xenopus S8 ribosomal proteins [Source:SGD;Acc:S000005040]
RPL6B (YLR448W)		Protein component of the large (60S) ribosomal subunit, has similarity to Rpl6Ap and to rat L6 ribosomal protein; binds to 5.8S rRNA [Source:SGD;Acc:S000004440]
RPL27B (YDR471W)		Protein component of the large (60S) ribosomal subunit, nearly identical to Rpl27Ap and has similarity to rat L27 ribosomal protein [Source:SGD;Acc:S000002879]
RPL33B (YOR234C)		Ribosomal protein L37 of the large (60S) ribosomal subunit, nearly identical to Rpl33Ap and has similarity to rat L35a; rpl33b null mutant exhibits normal growth while rpl33a rpl33b double null mutant is inviable [Source:SGD;Acc:S000005760]
RPL4B (YDR012W)		Protein component of the large (60S) ribosomal subunit, nearly identical to Rpl4Ap and has similarity to E. coli L4 and rat L4 ribosomal proteins [Source:SGD;Acc:S000002419]
RPL9B (YNL067W)		Protein component of the large (60S) ribosomal subunit, nearly identical to Rpl9Ap and has similarity to E. coli L6 and rat L9 ribosomal proteins [Source:SGD;Acc:S000005011]
RPS22B (YLR367W)		Protein component of the small (40S) ribosomal subunit; nearly identical to Rps22Ap and has similarity to E. coli S8 and rat S15a ribosomal proteins [Source:SGD;Acc:S000004359]
RPL16A (YIL133C)		N-terminally acetylated protein component of the large (60S) ribosomal subunit, binds to 5.8 S rRNA; has similarity to Rpl16Bp, E. coli L13 and rat L13a ribosomal proteins; transcriptionally regulated by Rap1p [Source:SGD;Acc:S000001395]
HYP2 (YEL034W)		Translation elongation factor eIF-5A that may function in translation initiation; similar to and functionally redundant with Anb1p; structural homolog of bacterial EF-P; undergoes an essential hypusination modification [Source:SGD;Acc:S000000760]
RPL15B (YMR121C)		Protein component of the large (60S) ribosomal subunit, nearly identical to Rpl15Ap and has similarity to rat L15 ribosomal protein; binds to 5.8 S rRNA [Source:SGD;Acc:S000004728]
RPL4A (YBR031W)		N-terminally acetylated protein component of the large (60S) ribosomal subunit, nearly identical to Rpl4Bp and has similarity to E. coli L4 and rat L4 ribosomal proteins [Source:SGD;Acc:S000000235]
RPS14B (YJL191W)		Ribosomal protein 59 of the small subunit, required for ribosome assembly and 20S pre-rRNA processing; mutations confer cryptopleurine resistance; nearly identical to Rps14Ap and similar to E. coli S11 and rat S14 ribosomal proteins [Source:SGD;Acc:S000003727]
STM1 (YLR150W)		Protein required for optimal translation under nutrient stress; perturbs association of Yef3p with ribosomes; involved in TOR signaling; binds G4 quadruplex and purine motif triplex nucleic acid; helps maintain telomere structure [Source:SGD;Acc:S000004140]
FUR1 (YHR128W)		Uracil phosphoribosyltransferase, synthesizes UMP from uracil; involved in the pyrimidine salvage pathway [Source:SGD;Acc:S000001170]
ADE13 (YLR359W)		Adenylosuccinate lyase, catalyzes two steps in the 'de novo' purine nucleotide biosynthetic pathway; expression is repressed by adenine and activated by Bas1p and Pho2p; mutations in human ortholog ADSL cause adenylosuccinase deficiency [Source:SGD;Acc:S000004351]
YEF3 (YLR249W)		Gamma subunit of translational elongation factor eEF1B, stimulates the binding of aminoacyl-tRNA (AA-tRNA) to ribosomes by releasing eEF1A (Tef1p/Tef2p) from the ribosomal complex; contains two ABC cassettes; binds and hydrolyzes ATP [Source:SGD;Acc:S000004239]
YDR341C		Arginyl-tRNA synthetase, proposed to be cytoplasmic but the authentic, non-tagged protein is detected in highly purified mitochondria in high-throughput studies [Source:SGD;Acc:S000002749]
PGK1 (YCR012W)		3-phosphoglycerate kinase, catalyzes transfer of high-energy phosphoryl groups from the acyl phosphate of 1,3-bisphosphoglycerate to ADP to produce ATP; key enzyme in glycolysis and gluconeogenesis [Source:SGD;Acc:S000000605]
RPS9A (YPL081W)		Protein component of the small (40S) ribosomal subunit; nearly identical to Rps9Bp and has similarity to E. coli S4 and rat S9 ribosomal proteins [Source:SGD;Acc:S000006002]
OLA1 (YBR025C)		P-loop ATPase with similarity to human OLA1 and bacterial YchF; identified as specifically interacting with the proteasome; protein levels are induced by hydrogen peroxide [Source:SGD;Acc:S000000229]
ADE17 (YMR120C)		Enzyme of 'de novo' purine biosynthesis containing both 5-aminoimidazole-4-carboxamide ribonucleotide transformylase and inosine monophosphate cyclohydrolase activities, isozyme of Ade16p; ade16 ade17 mutants require adenine and histidine [Source:SGD;Acc:S000004727]
ENO2 (YHR174W)		Enolase II, a phosphopyruvate hydratase that catalyzes the conversion of 2-phosphoglycerate to phosphoenolpyruvate during glycolysis and the reverse reaction during gluconeogenesis; expression is induced in response to glucose [Source:SGD;Acc:S000001217]
ATP16 (YDL004W)		Delta subunit of the central stalk of mitochondrial F1F0 ATP synthase, which is a large, evolutionarily conserved enzyme complex required for ATP synthesis; phosphorylated [Source:SGD;Acc:S000002162]
ADH2 (YMR303C)		Glucose-repressible alcohol dehydrogenase II, catalyzes the conversion of ethanol to acetaldehyde; involved in the production of certain carboxylate esters; regulated by ADR1 [Source:SGD;Acc:S000004918]
CDC19 (YAL038W)		Pyruvate kinase, functions as a homotetramer in glycolysis to convert phosphoenolpyruvate to pyruvate, the input for aerobic (TCA cycle) or anaerobic (glucose fermentation) respiration [Source:SGD;Acc:S000000036]
ADE12 (YNL220W)		Adenylosuccinate synthase, catalyzes the first step in synthesis of adenosine monophosphate from inosine 5'monophosphate during purine nucleotide biosynthesis; exhibits binding to single-stranded autonomously replicating (ARS) core sequence [Source:SGD;Acc:S000005164]
ENO1 (YGR254W)		Enolase I, a phosphopyruvate hydratase that catalyzes the conversion of 2-phosphoglycerate to phosphoenolpyruvate during glycolysis and the reverse reaction during gluconeogenesis; expression is repressed in response to glucose [Source:SGD;Acc:S000003486]
ACO1 (YLR304C)		Aconitase, required for the tricarboxylic acid (TCA) cycle and also independently required for mitochondrial genome maintenance; phosphorylated; component of the mitochondrial nucleoid; mutation leads to glutamate auxotrophy [Source:SGD;Acc:S000004295]
GND1 (YHR183W)		6-phosphogluconate dehydrogenase (decarboxylating), catalyzes an NADPH regenerating reaction in the pentose phosphate pathway; required for growth on D-glucono-delta-lactone and adaptation to oxidative stress [Source:SGD;Acc:S000001226]
SSB2 (YNL209W)		Cytoplasmic ATPase that is a ribosome-associated molecular chaperone, functions with J-protein partner Zuo1p; may be involved in the folding of newly-synthesized polypeptide chains; member of the HSP70 family; homolog of SSB1 [Source:SGD;Acc:S000005153]
HEF3 (YNL014W)		Translational elongation factor EF-3; paralog of YEF3 and member of the ABC superfamily; stimulates EF-1 alpha-dependent binding of aminoacyl-tRNA by the ribosome; normally expressed in zinc deficient cells [Source:SGD;Acc:S000004959]
PFK2 (YMR205C)		Beta subunit of heterooctameric phosphofructokinase involved in glycolysis, indispensable for anaerobic growth, activated by fructose-2,6-bisphosphate and AMP, mutation inhibits glucose induction of cell cycle-related genes [Source:SGD;Acc:S000004818]
TDH3 (YGR192C)		Glyceraldehyde-3-phosphate dehydrogenase, isozyme 3, involved in glycolysis and gluconeogenesis; tetramer that catalyzes the reaction of glyceraldehyde-3-phosphate to 1,3 bis-phosphoglycerate; detected in the cytoplasm and cell wall [Source:SGD;Acc:S000003424]
HMF1 (YER057C)		Member of the p14.5 protein family with similarity to Mmf1p, functionally complements Mmf1p function when targeted to mitochondria; heat shock inducible; high-dosage growth inhibitor; forms a homotrimer in vitro [Source:SGD;Acc:S000000859]
DYS1 (YHR068W)		Deoxyhypusine synthase, catalyzes formation of deoxyhypusine, the first step in hypusine biosynthesis; triggers posttranslational hypusination of translation elongation factor eIF-5A and regulates its intracellular levels; tetrameric [Source:SGD;Acc:S000001110]
ATP3 (YBR039W)		Gamma subunit of the F1 sector of mitochondrial F1F0 ATP synthase, which is a large, evolutionarily conserved enzyme complex required for ATP synthesis [Source:SGD;Acc:S000000243]
APE2 (YKL157W)		Aminopeptidase yscII; may have a role in obtaining leucine from dipeptide substrates; sequence coordinates have changed since RT-PCR analysis showed that the adjacent ORF YKL158W comprises the 5' exon of APE2/YKL157W [Source:SGD;Acc:S000001640]
GUK1 (YDR454C)		Guanylate kinase, converts GMP to GDP; required for growth and mannose outer chain elongation of cell wall N-linked glycoproteins [Source:SGD;Acc:S000002862]
ZEO1 (YOL109W)		Peripheral membrane protein of the plasma membrane that interacts with Mid2p; regulates the cell integrity pathway mediated by Pkc1p and Slt2p; the authentic protein is detected in a phosphorylated state in highly purified mitochondria [Source:SGD;Acc:S000005469]
COF1 (YLL050C)		Cofilin, promotes actin filament depolarization in a pH-dependent manner; binds both actin monomers and filaments and severs filaments; thought to be regulated by phosphorylation at SER4; ubiquitous and essential in eukaryotes [Source:SGD;Acc:S000003973]
RNR4 (YGR180C)		Ribonucleotide-diphosphate reductase (RNR), small subunit; the RNR complex catalyzes the rate-limiting step in dNTP synthesis and is regulated by DNA replication and DNA damage checkpoint pathways via localization of the small subunits [Source:SGD;Acc:S000003412]
KRS1 (YDR037W)		Lysyl-tRNA synthetase [Source:SGD;Acc:S000002444]
HXK2 (YGL253W)		Hexokinase isoenzyme 2 that catalyzes phosphorylation of glucose in the cytosol; predominant hexokinase during growth on glucose; functions in the nucleus to repress expression of HXK1 and GLK1 and to induce expression of its own gene [Source:SGD;Acc:S000003222]
MMF1 (YIL051C)		Mitochondrial protein required for transamination of isoleucine but not of valine or leucine; may regulate specificity of branched-chain transaminases Bat1p and Bat2p; interacts genetically with mitochondrial ribosomal protein genes [Source:SGD;Acc:S000001313]
IMD4 (YML056C)		Inosine monophosphate dehydrogenase, catalyzes the first step of GMP biosynthesis, member of a four-gene family in S. cerevisiae, constitutively expressed [Source:SGD;Acc:S000004520]
RIB4 (YOL143C)		Lumazine synthase (6,7-dimethyl-8-ribityllumazine synthase, also known as DMRL synthase); catalyzes synthesis of immediate precursor to riboflavin [Source:SGD;Acc:S000005503]
GLN1 (YPR035W)		Glutamine synthetase (GS), synthesizes glutamine from glutamate and ammonia; with Glt1p, forms the secondary pathway for glutamate biosynthesis from ammonia; expression regulated by nitrogen source and by amino acid limitation [Source:SGD;Acc:S000006239]
GDH1 (YOR375C)		NADP(+)-dependent glutamate dehydrogenase, synthesizes glutamate from ammonia and alpha-ketoglutarate; rate of alpha-ketoglutarate utilization differs from Gdh3p; expression regulated by nitrogen and carbon sources [Source:SGD;Acc:S000005902]
ADE1 (YAR015W)		N-succinyl-5-aminoimidazole-4-carboxamide ribotide (SAICAR) synthetase, required for 'de novo' purine nucleotide biosynthesis; red pigment accumulates in mutant cells deprived of adenine [Source:SGD;Acc:S000000070]
LYS9 (YNR050C)		Saccharopine dehydrogenase (NADP+, L-glutamate-forming); catalyzes the formation of saccharopine from alpha-aminoadipate 6-semialdehyde, the seventh step in lysine biosynthesis pathway; exhibits genetic and physical interactions with TRM112 [Source:SGD;Acc:S000005333]
IMD2 (YHR216W)		Inosine monophosphate dehydrogenase, catalyzes the rate-limiting step in GTP biosynthesis, expression is induced by mycophenolic acid resulting in resistance to the drug, expression is repressed by nutrient limitatio [Source:SGD;Acc:S000001259]
SOD1 (YJR104C)		Cytosolic copper-zinc superoxide dismutase; some mutations are analogous to those that cause ALS (amyotrophic lateral sclerosis) in humans [Source:SGD;Acc:S000003865]
ALD6 (YPL061W)		Cytosolic aldehyde dehydrogenase, activated by Mg2+ and utilizes NADP+ as the preferred coenzyme; required for conversion of acetaldehyde to acetate; constitutively expressed; locates to the mitochondrial outer surface upon oxidative stress [Source:SGD;Acc:S000005982]
ACC1 (YNR016C)		Acetyl-CoA carboxylase, biotin containing enzyme that catalyzes the carboxylation of acetyl-CoA to form malonyl-CoA; required for de novo biosynthesis of long-chain fatty acids [Source:SGD;Acc:S000005299]
GSP1 (YLR293C)		Ran GTPase, GTP binding protein (mammalian Ranp homolog) involved in the maintenance of nuclear organization, RNA processing and transport; regulated by Srm1p, Rna1p, Yrb1p, Yrb2p, Yrp4p, Yrb30p, Cse1p and Kap95p; yeast Gsp2p homolog [Source:SGD;Acc:S000004284]
ADO1 (YJR105W)		Adenosine kinase, required for the utilization of S-adenosylmethionine (AdoMet); may be involved in recycling adenosine produced through the methyl cycle [Source:SGD;Acc:S000003866]
HFA1 (YMR207C)		Mitochondrial acetyl-coenzyme A carboxylase, catalyzes the production of malonyl-CoA in mitochondrial fatty acid biosynthesis [Source:SGD;Acc:S000004820]
FPR1 (YNL135C)		Peptidyl-prolyl cis-trans isomerase (PPIase), binds to the drugs FK506 and rapamycin; also binds to the nonhistone chromatin binding protein Hmo1p and may regulate its assembly or function [Source:SGD;Acc:S000005079]
ATP1 (YBL099W)		Alpha subunit of the F1 sector of mitochondrial F1F0 ATP synthase, which is a large, evolutionarily conserved enzyme complex required for ATP synthesis; phosphorylated [Source:SGD;Acc:S000000195]
CPS1 (YJL172W)		Vacuolar carboxypeptidase yscS; expression is induced under low-nitrogen conditions [Source:SGD;Acc:S000003708]
LYS21 (YDL131W)		Homocitrate synthase isozyme, catalyzes the condensation of acetyl-CoA and alpha-ketoglutarate to form homocitrate, which is the first step in the lysine biosynthesis pathway; highly similar to the other isozyme, Lys20p [Source:SGD;Acc:S000002289]
HSP150 (YJL159W)		O-mannosylated heat shock protein that is secreted and covalently attached to the cell wall via beta-1,3-glucan and disulfide bridges; required for cell wall stability; induced by heat shock, oxidative stress, and nitrogen limitation [Source:SGD;Acc:S000003695]
ILS1 (YBL076C)		Cytoplasmic isoleucine-tRNA synthetase, target of the G1-specific inhibitor reveromycin A [Source:SGD;Acc:S000000172]
TEF4 (YKL081W)		Gamma subunit of translational elongation factor eEF1B, stimulates the binding of aminoacyl-tRNA (AA-tRNA) to ribosomes by releasing eEF1A (Tef1p/Tef2p) from the ribosomal complex [Source:SGD;Acc:S000001564]
HXK1 (YFR053C)		Hexokinase isoenzyme 1, a cytosolic protein that catalyzes phosphorylation of glucose during glucose metabolism; expression is highest during growth on non-glucose carbon sources; glucose-induced repression involves the hexokinase Hxk2p [Source:SGD;Acc:S000001949]
ANB1 (YJR047C)		Translation elongation factor eIF-5A, previously thought to function in translation initiation; similar to and functionally redundant with Hyp2p; undergoes an essential hypusination modification; expressed under anaerobic conditions [Source:SGD;Acc:S000003808]
TSA1 (YML028W)		Thioredoxin peroxidase, acts as both a ribosome-associated and free cytoplasmic antioxidant; self-associates to form a high-molecular weight chaperone complex under oxidative stress; deletion results in mutator phenotype [Source:SGD;Acc:S000004490]
GUS1 (YGL245W)		Glutamyl-tRNA synthetase (GluRS), forms a complex with methionyl-tRNA synthetase (Mes1p) and Arc1p; complex formation increases the catalytic efficiency of both tRNA synthetases and ensures their correct localization to the cytoplasm [Source:SGD;Acc:S000003214]
SAH1 (YER043C)		S-adenosyl-L-homocysteine hydrolase, catabolizes S-adenosyl-L-homocysteine which is formed after donation of the activated methyl group of S-adenosyl-L-methionine (AdoMet) to an acceptor [Source:SGD;Acc:S000000845]
COR1 (YBL045C)		Core subunit of the ubiquinol-cytochrome c reductase complex (bc1 complex), which is a component of the mitochondrial inner membrane electron transport chain [Source:SGD;Acc:S000000141]
PYC2 (YBR218C)		Pyruvate carboxylase isoform, cytoplasmic enzyme that converts pyruvate to oxaloacetate; highly similar to isoform Pyc1p but differentially regulated; mutations in the human homolog are associated with lactic acidosis [Source:SGD;Acc:S000000422]
ADE5,7 (YGL234W)		Bifunctional enzyme of the 'de novo' purine nucleotide biosynthetic pathway, contains aminoimidazole ribotide synthetase and glycinamide ribotide synthetase activities [Source:SGD;Acc:S000003203]
RNR2 (YJL026W)		Ribonucleotide-diphosphate reductase (RNR), small subunit; the RNR complex catalyzes the rate-limiting step in dNTP synthesis and is regulated by DNA replication and DNA damage checkpoint pathways via localization of the small subunits [Source:SGD;Acc:S000003563]
IMD3 (YLR432W)		Inosine monophosphate dehydrogenase, catalyzes the first step of GMP biosynthesis, member of a four-gene family in S. cerevisiae, constitutively expressed [Source:SGD;Acc:S000004424]
GLT1 (YDL171C)		NAD(+)-dependent glutamate synthase (GOGAT), synthesizes glutamate from glutamine and alpha-ketoglutarate; with Gln1p, forms the secondary pathway for glutamate biosynthesis from ammonia; expression regulated by nitrogen source [Source:SGD;Acc:S000002330]
YGP1 (YNL160W)		Cell wall-related secretory glycoprotein; induced by nutrient deprivation-associated growth arrest and upon entry into stationary phase; may be involved in adaptation prior to stationary phase entry; has similarity to Sps100p [Source:SGD;Acc:S000005104]
VMA1 (YDL185W)		Subunit A of the eight-subunit V1 peripheral membrane domain of the vacuolar H+-ATPase; protein precursor undergoes self-catalyzed splicing to yield the extein Tfp1p and the intein Vde (PI-SceI), which is a site-specific endonuclease [Source:SGD;Acc:S000002344]
HSP10 (YOR020C)		Mitochondrial matrix co-chaperonin that inhibits the ATPase activity of Hsp60p, a mitochondrial chaperonin; involved in protein folding and sorting in the mitochondria; 10 kD heat shock protein with similarity to E. coli groES [Source:SGD;Acc:S000005546]
CIT1 (YNR001C)		Citrate synthase, catalyzes the condensation of acetyl coenzyme A and oxaloacetate to form citrate; the rate-limiting enzyme of the TCA cycle; nuclear encoded mitochondrial protein [Source:SGD;Acc:S000005284]
RTC3 (YHR087W)		Protein of unknown function involved in RNA metabolism; has structural similarity to SBDS, the human protein mutated in Shwachman-Diamond Syndrome (the yeast SBDS ortholog = SDO1); null mutation suppresses cdc13-1 temperature sensitivity [Source:SGD;Acc:S000001129]
VAS1 (YGR094W)		Mitochondrial and cytoplasmic valyl-tRNA synthetase [Source:SGD;Acc:S000003326]
TIF3 (YPR163C)		Translation initiation factor eIF-4B, has RNA annealing activity; contains an RNA recognition motif and binds to single-stranded RNA [Source:SGD;Acc:S000006367]
KGD1 (YIL125W)		Component of the mitochondrial alpha-ketoglutarate dehydrogenase complex, which catalyzes a key step in the tricarboxylic acid (TCA) cycle, the oxidative decarboxylation of alpha-ketoglutarate to form succinyl-CoA [Source:SGD;Acc:S000001387]
CDC60 (YPL160W)		Cytosolic leucyl tRNA synthetase, ligates leucine to the appropriate tRNA [Source:SGD;Acc:S000006081]
SHM2 (YLR058C)		Cytosolic serine hydroxymethyltransferase, converts serine to glycine plus 5,10 methylenetetrahydrofolate; major isoform involved in generating precursors for purine, pyrimidine, amino acid, and lipid biosynthesis [Source:SGD;Acc:S000004048]
AAT2 (YLR027C)		Cytosolic aspartate aminotransferase, involved in nitrogen metabolism; localizes to peroxisomes in oleate-grown cells [Source:SGD;Acc:S000004017]
IDH1 (YNL037C)		Subunit of mitochondrial NAD(+)-dependent isocitrate dehydrogenase, which catalyzes the oxidation of isocitrate to alpha-ketoglutarate in the TCA cycle [Source:SGD;Acc:S000004982]
ADH3 (YMR083W)		Mitochondrial alcohol dehydrogenase isozyme III; involved in the shuttling of mitochondrial NADH to the cytosol under anaerobic conditions and ethanol production [Source:SGD;Acc:S000004688]
SSA4 (YER103W)		Heat shock protein that is highly induced upon stress; plays a role in SRP-dependent cotranslational protein-membrane targeting and translocation; member of the HSP70 family; cytoplasmic protein that concentrates in nuclei upon starvation [Source:SGD;Acc:S000000905]
RHR2 (YIL053W)		Constitutively expressed isoform of DL-glycerol-3-phosphatase; involved in glycerol biosynthesis, induced in response to both anaerobic and, along with the Hor2p/Gpp2p isoform, osmotic stress [Source:SGD;Acc:S000001315]
ERG10 (YPL028W)		Acetyl-CoA C-acetyltransferase (acetoacetyl-CoA thiolase), cytosolic enzyme that transfers an acetyl group from one acetyl-CoA molecule to another, forming acetoacetyl-CoA; involved in the first step in mevalonate biosynthesis [Source:SGD;Acc:S000005949]
ARO2 (YGL148W)		Bifunctional chorismate synthase and flavin reductase, catalyzes the conversion of 5-enolpyruvylshikimate 3-phosphate (EPSP) to form chorismate, which is a precursor to aromatic amino acids [Source:SGD;Acc:S000003116]
DPS1 (YLL018C)		Aspartyl-tRNA synthetase, primarily cytoplasmic; homodimeric enzyme that catalyzes the specific aspartylation of tRNA(Asp); class II aminoacyl tRNA synthetase; binding to its own mRNA may confer autoregulation [Source:SGD;Acc:S000003941]
THS1 (YIL078W)		Threonyl-tRNA synthetase, essential cytoplasmic protein [Source:SGD;Acc:S000001340]
LSC1 (YOR142W)		Alpha subunit of succinyl-CoA ligase, which is a mitochondrial enzyme of the TCA cycle that catalyzes the nucleotide-dependent conversion of succinyl-CoA to succinate; phosphorylated [Source:SGD;Acc:S000005668]
YNL010W		Putative protein of unknown function with similarity to phosphoserine phosphatases; green fluorescent protein (GFP)-fusion protein localizes to the cytoplasm and nucleus; homozygous diploid mutant shows an increase in glycogen accumulation [Source:SGD;Acc:S000004955]
KRE2 (YDR483W)		Alpha1,2-mannosyltransferase of the Golgi involved in protein mannosylation [Source:SGD;Acc:S000002891]
VMA2 (YBR127C)		Subunit B of the eight-subunit V1 peripheral membrane domain of the vacuolar H+-ATPase (V-ATPase), an electrogenic proton pump found throughout the endomembrane system; contains nucleotide binding sites; also detected in the cytoplasm [Source:SGD;Acc:S000000331]
CAR1 (YPL111W)		Arginase, responsible for arginine degradation, expression responds to both induction by arginine and nitrogen catabolite repression; disruption enhances freeze tolerance [Source:SGD;Acc:S000006032]
PYC1 (YGL062W)		Pyruvate carboxylase isoform, cytoplasmic enzyme that converts pyruvate to oxaloacetate; highly similar to isoform Pyc2p but differentially regulated; mutations in the human homolog are associated with lactic acidosis [Source:SGD;Acc:S000003030]
HOR2 (YER062C)		One of two redundant DL-glycerol-3-phosphatases (RHR2/GPP1 encodes the other) involved in glycerol biosynthesis; induced in response to hyperosmotic stress and oxidative stress, and during the diauxic transition [Source:SGD;Acc:S000000864]
SOD2 (YHR008C)		Mitochondrial manganese superoxide dismutase, protects cells against oxygen toxicity; phosphorylated [Source:SGD;Acc:S000001050]
SHM1 (YBR263W)		Mitochondrial serine hydroxymethyltransferase, converts serine to glycine plus 5,10 methylenetetrahydrofolate; involved in generating precursors for purine, pyrimidine, amino acid, and lipid biosynthesis; reverse reaction generates serine [Source:SGD;Acc:S000000467]
MET6 (YER091C)		Cobalamin-independent methionine synthase, involved in methionine biosynthesis and regeneration; requires a minimum of two glutamates on the methyltetrahydrofolate substrate, similar to bacterial metE homologs [Source:SGD;Acc:S000000893]
CYS4 (YGR155W)		Cystathionine beta-synthase, catalyzes synthesis of cystathionine from serine and homocysteine, the first committed step in cysteine biosynthesis; responsible for hydrogen sulfide generation; mutations in human ortholog cause homocystinuria [Source:SGD;Acc:S000003387]
BFR1 (YOR198C)		Component of mRNP complexes associated with polyribosomes; implicated in secretion and nuclear segregation; multicopy suppressor of BFA (Brefeldin A) sensitivity [Source:SGD;Acc:S000005724]
GND2 (YGR256W)		6-phosphogluconate dehydrogenase (decarboxylating), catalyzes an NADPH regenerating reaction in the pentose phosphate pathway; required for growth on D-glucono-delta-lactone [Source:SGD;Acc:S000003488]
LYS20 (YDL182W)		Homocitrate synthase isozyme, catalyzes the condensation of acetyl-CoA and alpha-ketoglutarate to form homocitrate, which is the first step in the lysine biosynthesis pathway; highly similar to the other isozyme, Lys21p [Source:SGD;Acc:S000002341]
REE1 (YJL217W)		Cytoplasmic protein involved in the regulation of enolase (ENO1); mRNA expression is induced by calcium shortage, copper deficiency (via Mac1p) and the presence of galactose (via Gal4p); mRNA expression is also regulated by the cell cycle [Source:SGD;Acc:S000003753]
BMH1 (YER177W)		14-3-3 protein, major isoform; controls proteome at post-transcriptional level, binds proteins and DNA, involved in regulation of many processes including exocytosis, vesicle transport, Ras/MAPK signaling, and rapamycin-sensitive signaling [Source:SGD;Acc:S000000979]
CPR3 (YML078W)		Mitochondrial peptidyl-prolyl cis-trans isomerase (cyclophilin), catalyzes the cis-trans isomerization of peptide bonds N-terminal to proline residues; involved in protein refolding after import into mitochondria [Source:SGD;Acc:S000004543]
GLK1 (YCL040W)		Glucokinase, catalyzes the phosphorylation of glucose at C6 in the first irreversible step of glucose metabolism; one of three glucose phosphorylating enzymes; expression regulated by non-fermentable carbon sources [Source:SGD;Acc:S000000545]
HTB2 (YBL002W)		Histone H2B, core histone protein required for chromatin assembly and chromosome function; nearly identical to HTB1; Rad6p-Bre1p-Lge1p mediated ubiquitination regulates transcriptional activation, meiotic DSB formation and H3 methylation [Source:SGD;Acc:S000000098]
URA1 (YKL216W)		Dihydroorotate dehydrogenase, catalyzes the fourth enzymatic step in the de novo biosynthesis of pyrimidines, converting dihydroorotic acid into orotic acid [Source:SGD;Acc:S000001699]
LPD1 (YFL018C)		Dihydrolipoamide dehydrogenase, the lipoamide dehydrogenase component (E3) of the pyruvate dehydrogenase and 2-oxoglutarate dehydrogenase multi-enzyme complexes [Source:SGD;Acc:S000001876]
TUB3 (YML124C)		Alpha-tubulin; associates with beta-tubulin (Tub2p) to form tubulin dimer, which polymerizes to form microtubules; expressed at lower level than Tub1p [Source:SGD;Acc:S000004593]
TRP5 (YGL026C)		Tryptophan synthase, catalyzes the last step of tryptophan biosynthesis; regulated by the general control system of amino acid biosynthesis [Source:SGD;Acc:S000002994]
URA2 (YJL130C)		Bifunctional carbamoylphosphate synthetase (CPSase)-aspartate transcarbamylase (ATCase), catalyzes the first two enzymatic steps in the de novo biosynthesis of pyrimidines; both activities are subject to feedback inhibition by UTP [Source:SGD;Acc:S000003666]
PDI1 (YCL043C)		Protein disulfide isomerase; multifunctional protein resident in the endoplasmic reticulum lumen, essential for the formation of disulfide bonds in secretory and cell-surface proteins, unscrambles non-native disulfide bonds; forms a complex with Mnl /.../t has exomannosidase activity, processing unfolded protein-bound Man8GlcNAc2 oligosaccharides to Man7GlcNAc2 which promotes degradation in the u…
ATP2 (YJR121W)		Beta subunit of the F1 sector of mitochondrial F1F0 ATP synthase, which is a large, evolutionarily conserved enzyme complex required for ATP synthesis; phosphorylated [Source:SGD;Acc:S000003882]
PST2 (YDR032C)		Protein with similarity to members of a family of flavodoxin-like proteins; induced by oxidative stress in a Yap1p dependent manner; the authentic, non-tagged protein is detected in highly purified mitochondria in high-throughput studies [Source:SGD;Acc:S000002439]
LEU4 (YNL104C)		Alpha-isopropylmalate synthase (2-isopropylmalate synthase); the main isozyme responsible for the first step in the leucine biosynthesis pathway [Source:SGD;Acc:S000005048]
FUM1 (YPL262W)		Fumarase, converts fumaric acid to L-malic acid in the TCA cycle; cytosolic and mitochondrial distribution determined by the N-terminal targeting sequence, protein conformation, and status of glyoxylate shunt; phosphorylated in mitochondria [Source:SGD;Acc:S000006183]
FAS2 (YPL231W)		Alpha subunit of fatty acid synthetase, which catalyzes the synthesis of long-chain saturated fatty acids; contains the acyl-carrier protein domain and beta-ketoacyl reductase, beta-ketoacyl synthase and self-pantetheinylation activities [Source:SGD;Acc:S000006152]
QCR2 (YPR191W)		Subunit 2 of the ubiquinol cytochrome-c reductase complex, which is a component of the mitochondrial inner membrane electron transport chain; phosphorylated; transcription is regulated by Hap1p, Hap2p/Hap3p, and heme [Source:SGD;Acc:S000006395]
PIR1 (YKL164C)		O-glycosylated protein required for cell wall stability; attached to the cell wall via beta-1,3-glucan; mediates mitochondrial translocation of Apn1p; expression regulated by the cell integrity pathway and by Swi5p during the cell cycle [Source:SGD;Acc:S000001647]
HCH1 (YNL281W)		Heat shock protein regulator that binds to Hsp90p and may stimulate ATPase activity; originally identified as a high-copy number suppressor of a HSP90 loss-of-function mutation; GFP-fusion protein localizes to the cytoplasm and nucleus [Source:SGD;Acc:S000005225]
ILV2 (YMR108W)		Acetolactate synthase, catalyses the first common step in isoleucine and valine biosynthesis and is the target of several classes of inhibitors, localizes to the mitochondria; expression of the gene is under general amino acid control [Source:SGD;Acc:S000004714]
IPP1 (YBR011C)		Cytoplasmic inorganic pyrophosphatase (PPase), homodimer that catalyzes the rapid exchange of oxygens from Pi with water, highly expressed and essential for viability, active-site residues show identity to those from E. coli PPase [Source:SGD;Acc:S000000215]
HTB1 (YDR224C)		Histone H2B, core histone protein required for chromatin assembly and chromosome function; nearly identical to HTB2; Rad6p-Bre1p-Lge1p mediated ubiquitination regulates transcriptional activation, meiotic DSB formation and H3 methylation [Source:SGD;Acc:S000002632]
YNL134C		Putative protein of unknown function with similarity to dehydrogenases from other model organisms; green fluorescent protein (GFP)-fusion protein localizes to both the cytoplasm and nucleus and is induced by the DNA-damaging agent MMS [Source:SGD;Acc:S000005078]
KAR2 (YJL034W)		ATPase involved in protein import into the ER, also acts as a chaperone to mediate protein folding in the ER and may play a role in ER export of soluble proteins; regulates the unfolded protein response via interaction with Ire1p [Source:SGD;Acc:S000003571]
WTM1 (YOR230W)		Transcriptional modulator involved in regulation of meiosis, silencing, and expression of RNR genes; required for nuclear localization of the ribonucleotide reductase small subunit Rnr2p and Rnr4p; contains WD repeats [Source:SGD;Acc:S000005756]
TRX2 (YGR209C)		Cytoplasmic thioredoxin isoenzyme of the thioredoxin system which protects cells against oxidative and reductive stress, forms LMA1 complex with Pbi2p, acts as a cofactor for Tsa1p, required for ER-Golgi transport and vacuole inheritance [Source:SGD;Acc:S000003441]
SEC31 (YDL195W)		Component of the Sec13p-Sec31p complex of the COPII vesicle coat, required for vesicle formation in ER to Golgi transport; mutant has increased aneuploidy tolerance [Source:SGD;Acc:S000002354]
SFA1 (YDL168W)		Bifunctional enzyme containing both alcohol dehydrogenase and glutathione-dependent formaldehyde dehydrogenase activities, functions in formaldehyde detoxification and formation of long chain and complex alcohols, regulated by Hog1p-Sko1p [Source:SGD;Acc:S000002327]
DUG1 (YFR044C)		Cys-Gly metallo-di-peptidase; forms a complex with Dug2p and Dug3p to degrade glutathione (GSH) and other peptides containing a gamma-glu-X bond in an alternative pathway to GSH degradation by gamma-glutamyl transpeptidase (Ecm38p) [Source:SGD;Acc:S000001940]
ABF2 (YMR072W)		Mitochondrial DNA-binding protein involved in mitochondrial DNA replication and recombination, member of HMG1 DNA-binding protein family; activity may be regulated by protein kinase A phosphorylation [Source:SGD;Acc:S000004676]
ARO9 (YHR137W)		Aromatic aminotransferase II, catalyzes the first step of tryptophan, phenylalanine, and tyrosine catabolism [Source:SGD;Acc:S000001179]
PDB1 (YBR221C)		E1 beta subunit of the pyruvate dehydrogenase (PDH) complex, which is an evolutionarily-conserved multi-protein complex found in mitochondria [Source:SGD;Acc:S000000425]
ALD5 (YER073W)		Mitochondrial aldehyde dehydrogenase, involved in regulation or biosynthesis of electron transport chain components and acetate formation; activated by K+; utilizes NADP+ as the preferred coenzyme; constitutively expressed [Source:SGD;Acc:S000000875]
GSY2 (YLR258W)		Glycogen synthase, similar to Gsy1p; expression induced by glucose limitation, nitrogen starvation, heat shock, and stationary phase; activity regulated by cAMP-dependent, Snf1p and Pho85p kinases as well as by the Gac1p-Glc7p phosphatase [Source:SGD;Acc:S000004248]
VMA4 (YOR332W)		Subunit E of the eight-subunit V1 peripheral membrane domain of the vacuolar H+-ATPase (V-ATPase), an electrogenic proton pump found throughout the endomembrane system; required for the V1 domain to assemble onto the vacuolar membrane [Source:SGD;Acc:S000005859]
ADE6 (YGR061C)		Formylglycinamidine-ribonucleotide (FGAM)-synthetase, catalyzes a step in the 'de novo' purine nucleotide biosynthetic pathway [Source:SGD;Acc:S000003293]
ACO2 (YJL200C)		Putative mitochondrial aconitase isozyme; similarity to Aco1p, an aconitase required for the TCA cycle; expression induced during growth on glucose, by amino acid starvation via Gcn4p, and repressed on ethanol [Source:SGD;Acc:S000003736]
YMR027W		Putative protein of unknown function; green fluorescent protein (GFP)-fusion protein localizes to the nucleus and cytoplasm; YMR027W is not an essential gene [Source:SGD;Acc:S000004629]
STI1 (YOR027W)		Hsp90 cochaperone, interacts with the Ssa group of the cytosolic Hsp70 chaperones and activates Ssa1p ATPase activity; interacts with Hsp90 chaperones and inhibits their ATPase activity; homolog of mammalian Hop [Source:SGD;Acc:S000005553]
PFK1 (YGR240C)		Alpha subunit of heterooctameric phosphofructokinase involved in glycolysis, indispensable for anaerobic growth, activated by fructose-2,6-bisphosphate and AMP, mutation inhibits glucose induction of cell cycle-related genes [Source:SGD;Acc:S000003472]
YDL124W		NADPH-dependent alpha-keto amide reductase; reduces aromatic alpha-keto amides, aliphatic alpha-keto esters, and aromatic alpha-keto esters; member of the aldo-keto reductase (AKR) family [Source:SGD;Acc:S000002282]
IDP1 (YDL066W)		Mitochondrial NADP-specific isocitrate dehydrogenase, catalyzes the oxidation of isocitrate to alpha-ketoglutarate; not required for mitochondrial respiration and may function to divert alpha-ketoglutarate to biosynthetic processes [Source:SGD;Acc:S000002224]
ABP1 (YCR088W)		Actin-binding protein of the cortical actin cytoskeleton, important for activation of the Arp2/3 complex that plays a key role actin in cytoskeleton organization [Source:SGD;Acc:S000000684]
TUB1 (YML085C)		Alpha-tubulin; associates with beta-tubulin (Tub2p) to form tubulin dimer, which polymerizes to form microtubules [Source:SGD;Acc:S000004550]
ARO1 (YDR127W)		Pentafunctional arom protein, catalyzes steps 2 through 6 in the biosynthesis of chorismate, which is a precursor to aromatic amino acids [Source:SGD;Acc:S000002534]
ADE3 (YGR204W)		Cytoplasmic trifunctional enzyme C1-tetrahydrofolate synthase, involved in single carbon metabolism and required for biosynthesis of purines, thymidylate, methionine, and histidine; null mutation causes auxotrophy for adenine and histidine [Source:SGD;Acc:S000003436]
TKL1 (YPR074C)		Transketolase, similar to Tkl2p; catalyzes conversion of xylulose-5-phosphate and ribose-5-phosphate to sedoheptulose-7-phosphate and glyceraldehyde-3-phosphate in the pentose phosphate pathway; needed for synthesis of aromatic amino acids [Source:SGD;Acc:S000006278]
GLN4 (YOR168W)		Glutamine tRNA synthetase, monomeric class I tRNA synthetase that catalyzes the specific glutaminylation of tRNA(Glu); N-terminal domain proposed to be involved in enzyme-tRNA interactions [Source:SGD;Acc:S000005694]
LEU9 (YOR108W)		Alpha-isopropylmalate synthase II (2-isopropylmalate synthase), catalyzes the first step in the leucine biosynthesis pathway; the minor isozyme, responsible for the residual alpha-IPMS activity detected in a leu4 null mutant [Source:SGD;Acc:S000005634]
HIS7 (YBR248C)		Imidazole glycerol phosphate synthase (glutamine amidotransferase:cyclase), catalyzes the fifth and sixth steps of histidine biosynthesis and also produces 5-aminoimidazole-4-carboxamide ribotide (AICAR), a purine precursor [Source:SGD;Acc:S000000452]
ALA1 (YOR335C)		Cytoplasmic and mitochondrial alanyl-tRNA synthetase, required for protein synthesis; point mutation (cdc64-1 allele) causes cell cycle arrest at G1; lethality of null mutation is functionally complemented by human homolog [Source:SGD;Acc:S000005862]
YML131W		Putative protein of unknown function with similarity to medium chain dehydrogenase/reductases; expression induced by stresses including osmotic shock, DNA damaging agents, and other chemicals; GFP-fusion protein localizes to the cytoplasm [Source:SGD;Acc:S000004600]
PNC1 (YGL037C)		Nicotinamidase that converts nicotinamide to nicotinic acid as part of the NAD(+) salvage pathway, required for life span extension by calorie restriction; PNC1 expression responds to all known stimuli that extend replicative life span [Source:SGD;Acc:S000003005]
ASN1 (YPR145W)		Asparagine synthetase, isozyme of Asn2p; catalyzes the synthesis of L-asparagine from L-aspartate in the asparagine biosynthetic pathway [Source:SGD;Acc:S000006349]
VMA13 (YPR036W)		Subunit H of the eight-subunit V1 peripheral membrane domain of the vacuolar H+-ATPase (V-ATPase), an electrogenic proton pump found throughout the endomembrane system; serves as an activator or a structural stabilizer of the V-ATPase [Source:SGD;Acc:S000006240]
ATP5 (YDR298C)		Subunit 5 of the stator stalk of mitochondrial F1F0 ATP synthase, which is an evolutionarily conserved enzyme complex required for ATP synthesis; homologous to bovine subunit OSCP (oligomycin sensitivity-conferring protein); phosphorylated [Source:SGD;Acc:S000002706]
KGD2 (YDR148C)		Dihydrolipoyl transsuccinylase, component of the mitochondrial alpha-ketoglutarate dehydrogenase complex, which catalyzes the oxidative decarboxylation of alpha-ketoglutarate to succinyl-CoA in the TCA cycle; phosphorylated [Source:SGD;Acc:S000002555]
LSC2 (YGR244C)		Beta subunit of succinyl-CoA ligase, which is a mitochondrial enzyme of the TCA cycle that catalyzes the nucleotide-dependent conversion of succinyl-CoA to succinate [Source:SGD;Acc:S000003476]
TYS1 (YGR185C)		Cytoplasmic tyrosyl-tRNA synthetase, required for cytoplasmic protein synthesis; interacts with positions 34 and 35 of the tRNATyr anticodon; mutations in human ortholog YARS are associated with Charcot-Marie-Tooth (CMT) neuropathies [Source:SGD;Acc:S000003417]
UBA1 (YKL210W)		Ubiquitin activating enzyme (E1), involved in ubiquitin-mediated protein degradation and essential for viability [Source:SGD;Acc:S000001693]
ZUO1 (YGR285C)		Ribosome-associated chaperone, functions in ribosome biogenesis and, in partnership with Ssz1p and SSb1/2, as a chaperone for nascent polypeptide chains; contains a DnaJ domain and functions as a J-protein partner for Ssb1p and Ssb2p [Source:SGD;Acc:S000003517]
SUB2 (YDL084W)		Component of the TREX complex required for nuclear mRNA export; member of the DEAD-box RNA helicase superfamily and is involved in early and late steps of spliceosome assembly; homolog of the human splicing factor hUAP56 [Source:SGD;Acc:S000002242]
IDH2 (YOR136W)		Subunit of mitochondrial NAD(+)-dependent isocitrate dehydrogenase, which catalyzes the oxidation of isocitrate to alpha-ketoglutarate in the TCA cycle; phosphorylated [Source:SGD;Acc:S000005662]
BDH1 (YAL060W)		NAD-dependent (R,R)-butanediol dehydrogenase, catalyzes oxidation of (R,R)-2,3-butanediol to (3R)-acetoin, oxidation of meso-butanediol to (3S)-acetoin, and reduction of acetoin; enhances use of 2,3-butanediol as an aerobic carbon source [Source:SGD;Acc:S000000056]
PRE1 (YER012W)		Beta 4 subunit of the 20S proteasome; localizes to the nucleus throughout the cell cycle [Source:SGD;Acc:S000000814]
UGP1 (YKL035W)		UDP-glucose pyrophosphorylase (UGPase), catalyses the reversible formation of UDP-Glc from glucose 1-phosphate and UTP, involved in a wide variety of metabolic pathways, expression modulated by Pho85p through Pho4p [Source:SGD;Acc:S000001518]
CYS3 (YAL012W)		Cystathionine gamma-lyase, catalyzes one of the two reactions involved in the transsulfuration pathway that yields cysteine from homocysteine with the intermediary formation of cystathionine [Source:SGD;Acc:S000000010]
CAR2 (YLR438W)		L-ornithine transaminase (OTAse), catalyzes the second step of arginine degradation, expression is dually-regulated by allophanate induction and a specific arginine induction process; not nitrogen catabolite repression sensitive [Source:SGD;Acc:S000004430]
DAK1 (YML070W)		Dihydroxyacetone kinase, required for detoxification of dihydroxyacetone (DHA); involved in stress adaptation [Source:SGD;Acc:S000004535]
AAP1 (YHR047C)		Arginine/alanine aminopeptidase, overproduction stimulates glycogen accumulation [Source:SGD;Acc:S000001089]
GSP2 (YOR185C)		GTP binding protein (mammalian Ranp homolog) involved in the maintenance of nuclear organization, RNA processing and transport; interacts with Kap121p, Kap123p and Pdr6p (karyophilin betas); Gsp1p homolog that is not required for viability [Source:SGD;Acc:S000005711]
GVP36 (YIL041W)		BAR domain-containing protein that localizes to both early and late Golgi vesicles; required for adaptation to varying nutrient concentrations, fluid-phase endocytosis, polarization of the actin cytoskeleton, and vacuole biogenesis [Source:SGD;Acc:S000001303]
CAM1 (YPL048W)		Nuclear protein required for transcription of MXR1; binds the MXR1 promoter in the presence of other nuclear factors; binds calcium and phospholipids; has similarity to translational cofactor EF-1 gamma [Source:SGD;Acc:S000005969]
PBI2 (YNL015W)		Cytosolic inhibitor of vacuolar proteinase B (PRB1), required for efficient vacuole inheritance; with thioredoxin forms protein complex LMA1, which assists in priming SNARE molecules and promotes vacuole fusion [Source:SGD;Acc:S000004960]
PCS60 (YBR222C)		Peroxisomal protein that binds AMP and mRNA, localizes to both the peroxisomal peripheral membrane and matrix, expression is highly inducible by oleic acid, similar to E. coli long chain acyl-CoA synthetase [Source:SGD;Acc:S000000426]
ALD4 (YOR374W)		Mitochondrial aldehyde dehydrogenase, required for growth on ethanol and conversion of acetaldehyde to acetate; phosphorylated; activity is K+ dependent; utilizes NADP+ or NAD+ equally as coenzymes; expression is glucose repressed [Source:SGD;Acc:S000005901]
BMH2 (YDR099W)		14-3-3 protein, minor isoform; controls proteome at post-transcriptional level, binds proteins and DNA, involved in regulation of many processes including exocytosis, vesicle transport, Ras/MAPK signaling, and rapamycin-sensitive signaling [Source:SGD;Acc:S000002506]
GCD11 (YER025W)		Gamma subunit of the translation initiation factor eIF2, involved in the identification of the start codon; binds GTP when forming the ternary complex with GTP and tRNAi-Met [Source:SGD;Acc:S000000827]
MDH1 (YKL085W)		Mitochondrial malate dehydrogenase, catalyzes interconversion of malate and oxaloacetate; involved in the tricarboxylic acid (TCA) cycle; phosphorylated [Source:SGD;Acc:S000001568]
HSP12 (YFL014W)		Plasma membrane protein involved in maintaining membrane organization in stress conditions; induced by heat shock, oxidative stress, osmostress, stationary phase, glucose depletion, oleate and alcohol; regulated by HOG and Ras-Pka pathways [Source:SGD;Acc:S000001880]
PRE10 (YOR362C)		Alpha 7 subunit of the 20S proteasome [Source:SGD;Acc:S000005889]
TDA10 (YGR205W)		ATP-binding protein of unknown function; crystal structure resembles that of E.coli pantothenate kinase and other small kinases; null mutant is sensitive to expression of the top1-T722A allele [Source:SGD;Acc:S000003437]
PRE8 (YML092C)		Alpha 2 subunit of the 20S proteasome [Source:SGD;Acc:S000004557]
ZWF1 (YNL241C)		Glucose-6-phosphate dehydrogenase (G6PD), catalyzes the first step of the pentose phosphate pathway; involved in adapting to oxidatve stress; homolog of the human G6PD which is deficient in patients with hemolytic anemia [Source:SGD;Acc:S000005185]
FAA1 (YOR317W)		Long chain fatty acyl-CoA synthetase, activates imported fatty acids with a preference for C12:0-C16:0 chain lengths; functions in long chain fatty acid import; accounts for most acyl-CoA synthetase activity; localized to lipid particles [Source:SGD;Acc:S000005844]
HSP26 (YBR072W)		Small heat shock protein (sHSP) with chaperone activity; forms hollow, sphere-shaped oligomers that suppress unfolded proteins aggregation; oligomer activation requires heat-induced conformational change; also has mRNA binding activity [Source:SGD;Acc:S000000276]
MDH3 (YDL078C)		Peroxisomal malate dehydrogenase, catalyzes interconversion of malate and oxaloacetate; involved in the glyoxylate cycle [Source:SGD;Acc:S000002236]
RDL1 (YOR285W)		Protein of unknown function containing a rhodanese-like domain; localized to the mitochondrial outer membrane [Source:SGD;Acc:S000005811]
YPR1 (YDR368W)		NADPH-dependent aldo-keto reductase, reduces multiple substrates including 2-methylbutyraldehyde and D,L-glyceraldehyde, expression is induced by osmotic and oxidative stress; functionally redundant with other aldo-keto reductases [Source:SGD;Acc:S000002776]
GRE2 (YOL151W)		3-methylbutanal reductase and NADPH-dependent methylglyoxal reductase (D-lactaldehyde dehydrogenase); stress induced (osmotic, ionic, oxidative, heat shock and heavy metals); regulated by the HOG pathway [Source:SGD;Acc:S000005511]
HSP60 (YLR259C)		Tetradecameric mitochondrial chaperonin required for ATP-dependent folding of precursor polypeptides and complex assembly; prevents aggregation and mediates protein refolding after heat shock; role in mtDNA transmission; phosphorylated [Source:SGD;Acc:S000004249]
GRX1 (YCL035C)		Hydroperoxide and superoxide-radical responsive heat-stable glutathione-dependent disulfide oxidoreductase with active site cysteine pair; protects cells from oxidative damage [Source:SGD;Acc:S000000540]
SSC1 (YJR045C)		Hsp70 family ATPase, constituent of the import motor component of the Translocase of the Inner Mitochondrial membrane (TIM23 complex); involved in protein translocation and folding; subunit of SceI endonuclease [Source:SGD;Acc:S000003806]
ADE16 (YLR028C)		Enzyme of 'de novo' purine biosynthesis containing both 5-aminoimidazole-4-carboxamide ribonucleotide transformylase and inosine monophosphate cyclohydrolase activities, isozyme of Ade17p; ade16 ade17 mutants require adenine and histidine [Source:SGD;Acc:S000004018]
YNL247W		Cysteinyl-tRNA synthetase; may interact with ribosomes, based on co-purification experiments [Source:SGD;Acc:S000005191]
SUB1 (YMR039C)		Transcriptional coactivator, facilitates elongation through factors that modify RNAP II; role in peroxide resistance involving Rad2p; role in the hyperosmotic stress response through polymerase recruitment at RNAP II and RNAP III genes [Source:SGD;Acc:S000004642]
GOR1 (YNL274C)		Glyoxylate reductase; null mutation results in increased biomass after diauxic shift; the authentic, non-tagged protein is detected in highly purified mitochondria in high-throughput studies [Source:SGD;Acc:S000005218]
GET3 (YDL100C)		Guanine nucleotide exchange factor for Gpa1p; amplifies G protein signaling; subunit of the GET complex, which is involved in Golgi to ER trafficking and insertion of proteins into the ER membrane; has low-level ATPase activity [Source:SGD;Acc:S000002258]
ACS2 (YLR153C)		Acetyl-coA synthetase isoform which, along with Acs1p, is the nuclear source of acetyl-coA for histone acetylation; mutants affect global transcription; required for growth on glucose; expressed under anaerobic conditions [Source:SGD;Acc:S000004143]
CCT2 (YIL142W)		Subunit beta of the cytosolic chaperonin Cct ring complex, related to Tcp1p, required for the assembly of actin and tubulins in vivo [Source:SGD;Acc:S000001404]
PRE5 (YMR314W)		Alpha 6 subunit of the 20S proteasome [Source:SGD;Acc:S000004931]
SSZ1 (YHR064C)		Hsp70 protein that interacts with Zuo1p (a DnaJ homolog) to form a ribosome-associated complex that binds the ribosome via the Zuo1p subunit; also involved in pleiotropic drug resistance via sequential activation of PDR1 and PDR5; binds ATP [Source:SGD;Acc:S000001106]
GRE3 (YHR104W)		Aldose reductase involved in methylglyoxal, d-xylose, arabinose, and galactose metabolism; stress induced (osmotic, ionic, oxidative, heat shock, starvation and heavy metals); regulated by the HOG pathway [Source:SGD;Acc:S000001146]
SSB1 (YDL229W)		Cytoplasmic ATPase that is a ribosome-associated molecular chaperone, functions with J-protein partner Zuo1p; may be involved in folding of newly-made polypeptide chains; member of the HSP70 family; interacts with phosphatase subunit Reg1p [Source:SGD;Acc:S000002388]
EMI2 (YDR516C)		Non-essential protein of unknown function required for transcriptional induction of the early meiotic-specific transcription factor IME1; required for sporulation; expression is regulated by glucose-repression transcription factors Mig1/2p [Source:SGD;Acc:S000002924]
TUF1 (YOR187W)		Mitochondrial translation elongation factor Tu; comprises both GTPase and guanine nucleotide exchange factor activities, while these activities are found in separate proteins in S. pombe and humans [Source:SGD;Acc:S000005713]
YMR315W		Protein with NADP(H) oxidoreductase activity; transcription is regulated by Stb5p in response to NADPH depletion induced by diamide; promoter contains a putative Stb5p binding site [Source:SGD;Acc:S000004932]
ARA1 (YBR149W)		NADP+ dependent arabinose dehydrogenase, involved in carbohydrate metabolism; purified as homodimer; naturally occurs with a N-terminus degradation product [Source:SGD;Acc:S000000353]
PYK2 (YOR347C)		Pyruvate kinase that appears to be modulated by phosphorylation; PYK2 transcription is repressed by glucose, and Pyk2p may be active under low glycolytic flux [Source:SGD;Acc:S000005874]
PRO2 (YOR323C)		Gamma-glutamyl phosphate reductase, catalyzes the second step in proline biosynthesis [Source:SGD;Acc:S000005850]
TSL1 (YML100W)		Large subunit of trehalose 6-phosphate synthase (Tps1p)/phosphatase (Tps2p) complex, which converts uridine-5'-diphosphoglucose and glucose 6-phosphate to trehalose, similar to Tps3p and may share function; mutant has aneuploidy tolerance [Source:SGD;Acc:S000004566]
ACT1 (YFL039C)		Actin, structural protein involved in cell polarization, endocytosis, and other cytoskeletal functions [Source:SGD;Acc:S000001855]
HYR1 (YIR037W)		Thiol peroxidase that functions as a hydroperoxide receptor to sense intracellular hydroperoxide levels and transduce a redox signal to the Yap1p transcription factor [Source:SGD;Acc:S000001476]
GAD1 (YMR250W)		Glutamate decarboxylase, converts glutamate into gamma-aminobutyric acid (GABA) during glutamate catabolism; involved in response to oxidative stress [Source:SGD;Acc:S000004862]
NMT1 (YLR195C)		N-myristoyl transferase, catalyzes the cotranslational, covalent attachment of myristic acid to the N-terminal glycine residue of several proteins involved in cellular growth and signal transduction [Source:SGD;Acc:S000004185]
YMR099C		Glucose-6-phosphate 1-epimerase (hexose-6-phosphate mutarotase), likely involved in carbohydrate metabolism; GFP-fusion protein localizes to both the nucleus and cytoplasm and is induced in response to the DNA-damaging agent MMS [Source:SGD;Acc:S000004705]
CMD1 (YBR109C)		Calmodulin; Ca++ binding protein that regulates Ca++ independent processes (mitosis, bud growth, actin organization, endocytosis, etc.) and Ca++ dependent processes (stress-activated pathways), targets include Nuf1p, Myo2p and calcineurin [Source:SGD;Acc:S000000313]
TIF5 (YPR041W)		Translation initiation factor eIF5; functions both as a GTPase-activating protein to mediate hydrolysis of ribosome-bound GTP and as a GDP dissociation inhibitor to prevent recycling of eIF2 [Source:SGD;Acc:S000006245]
PEP4 (YPL154C)		Vacuolar aspartyl protease (proteinase A), required for the posttranslational precursor maturation of vacuolar proteinases; important for protein turnover after oxidative damage; synthesized as a zymogen, self-activates [Source:SGD;Acc:S000006075]
PGM2 (YMR105C)		Phosphoglucomutase, catalyzes the conversion from glucose-1-phosphate to glucose-6-phosphate, which is a key step in hexose metabolism; functions as the acceptor for a Glc-phosphotransferase [Source:SGD;Acc:S000004711]
IDP2 (YLR174W)		Cytosolic NADP-specific isocitrate dehydrogenase, catalyzes oxidation of isocitrate to alpha-ketoglutarate; levels are elevated during growth on non-fermentable carbon sources and reduced during growth on glucose [Source:SGD;Acc:S000004164]
PRX1 (YBL064C)		Mitochondrial peroxiredoxin (1-Cys Prx) with thioredoxin peroxidase activity, has a role in reduction of hydroperoxides; reactivation requires Trr2p and glutathione; induced during respiratory growth and oxidative stress; phosphorylated [Source:SGD;Acc:S000000160]
YNK1 (YKL067W)		Nucleoside diphosphate kinase, catalyzes the transfer of gamma phosphates from nucleoside triphosphates, usually ATP, to nucleoside diphosphates by a mechanism that involves formation of an autophosphorylated enzyme intermediate [Source:SGD;Acc:S000001550]
YPL225W		Protein of unknown function that may interact with ribosomes, based on co-purification experiments; green fluorescent protein (GFP)-fusion protein localizes to the cytoplasm [Source:SGD;Acc:S000006146]
UGA1 (YGR019W)		Gamma-aminobutyrate (GABA) transaminase (4-aminobutyrate aminotransferase) involved in the 4-aminobutyrate and glutamate degradation pathways; required for normal oxidative stress tolerance and nitrogen utilization [Source:SGD;Acc:S000003251]
GRX2 (YDR513W)		Cytoplasmic glutaredoxin, thioltransferase, glutathione-dependent disulfide oxidoreductase involved in maintaining redox state of target proteins, also exhibits glutathione peroxidase activity, expression induced in response to stress [Source:SGD;Acc:S000002921]
SCP160 (YJL080C)		Essential RNA-binding G protein effector of mating response pathway, mainly associated with nuclear envelope and ER, interacts in mRNA-dependent manner with translating ribosomes via multiple KH domains, similar to vertebrate vigilins [Source:SGD;Acc:S000003616]
RPG1 (YBR079C)		eIF3a subunit of the core complex of translation initiation factor 3 (eIF3), essential for translation; part of a Prt1p-Rpg1p-Nip1p subcomplex that stimulates binding of mRNA and tRNA(i)Met to ribosomes; involved in translation reinitiation [Source:SGD;Acc:S000000283]
HSP31 (YDR533C)		Possible chaperone and cysteine protease with similarity to E. coli Hsp31; member of the DJ-1/ThiJ/PfpI superfamily, which includes human DJ-1 involved in Parkinson's disease; exists as a dimer and contains a putative metal-binding site [Source:SGD;Acc:S000002941]
MCR1 (YKL150W)		Mitochondrial NADH-cytochrome b5 reductase, involved in ergosterol biosynthesis [Source:SGD;Acc:S000001633]
NQM1 (YGR043C)		Transaldolase of unknown function; transcription is repressed by Mot1p and induced by alpha-factor and during diauxic shift [Source:SGD;Acc:S000003275]
GLC3 (YEL011W)		Glycogen branching enzyme, involved in glycogen accumulation; green fluorescent protein (GFP)-fusion protein localizes to the cytoplasm in a punctate pattern [Source:SGD;Acc:S000000737]
SSA3 (YBL075C)		ATPase involved in protein folding and the response to stress; plays a role in SRP-dependent cotranslational protein-membrane targeting and translocation; member of the heat shock protein 70 (HSP70) family; localized to the cytoplasm [Source:SGD;Acc:S000000171]
BCY1 (YIL033C)		Regulatory subunit of the cyclic AMP-dependent protein kinase (PKA), a component of a signaling pathway that controls a variety of cellular processes, including metabolism, cell cycle, stress response, stationary phase, and sporulation [Source:SGD;Acc:S000001295]
ETR1 (YBR026C)		2-enoyl thioester reductase, member of the medium chain dehydrogenase/reductase family; localized to in mitochondria, where it has a probable role in fatty acid synthesis [Source:SGD;Acc:S000000230]
SIS1 (YNL007C)		Type II HSP40 co-chaperone that interacts with the HSP70 protein Ssa1p; not functionally redundant with Ydj1p due to due to substrate specificity; shares similarity with bacterial DnaJ proteins [Source:SGD;Acc:S000004952]
TPS2 (YDR074W)		Phosphatase subunit of the trehalose-6-phosphate synthase/phosphatase complex, which synthesizes the storage carbohydrate trehalose; expression is induced by stress conditions and repressed by the Ras-cAMP pathway [Source:SGD;Acc:S000002481]
SSA2 (YLL024C)		ATP binding protein involved in protein folding and vacuolar import of proteins; member of heat shock protein 70 (HSP70) family; associated with the chaperonin-containing T-complex; present in the cytoplasm, vacuolar membrane and cell wall; 98% iden /.../with Ssa1p, but subtle differences between the two proteins provide functional specificity with respect to propagation of yeast [URE3] prions an…
PAA1 (YDR071C)		Polyamine acetyltransferase; acetylates polyamines (e.g. putrescine, spermidine, spermine) and also aralkylamines (e.g. tryptamine, phenylethylamine); may be involved in transcription and/or DNA replication [Source:SGD;Acc:S000002478]
MNP1 (YGL068W)		Protein associated with the mitochondrial nucleoid; putative mitochondrial ribosomal protein with similarity to E. coli L7/L12 ribosomal protein; required for normal respiratory growth [Source:SGD;Acc:S000003036]
SSA1 (YAL005C)		ATPase involved in protein folding and nuclear localization signal (NLS)-directed nuclear transport; member of heat shock protein 70 (HSP70) family; forms a chaperone complex with Ydj1p; localized to the nucleus, cytoplasm, and cell wall; 98% identi /.../th Ssa2p, but subtle differences between the two proteins provide functional specificity with respect to propagation of yeast [URE3] prions and …
NTH1 (YDR001C)		Neutral trehalase, degrades trehalose; required for thermotolerance and may mediate resistance to other cellular stresses; may be phosphorylated by Cdc28p [Source:SGD;Acc:S000002408]
ARO7 (YPR060C)		Chorismate mutase, catalyzes the conversion of chorismate to prephenate to initiate the tyrosine/phenylalanine-specific branch of aromatic amino acid biosynthesis [Source:SGD;Acc:S000006264]
MRP8 (YKL142W)		Protein of unknown function; undergoes sumoylation; transcription induced under cell wall stress; protein levels are reduced under anaerobic conditions; originally thought to be a mitochondrial ribosomal protein based on sequence analysis [Source:SGD;Acc:S000001625]
SSE2 (YBR169C)		Member of the heat shock protein 70 (HSP70) family; may be involved in protein folding; localized to the cytoplasm; highly homologous to the heat shock protein Sse1p [Source:SGD;Acc:S000000373]
HSC82 (YMR186W)		Cytoplasmic chaperone of the Hsp90 family, redundant in function and nearly identical with Hsp82p, and together they are essential; expressed constitutively at 10-fold higher basal levels than HSP82 and induced 2-3 fold by heat shock [Source:SGD;Acc:S000004798]
HSP82 (YPL240C)		Hsp90 chaperone required for pheromone signaling and negative regulation of Hsf1p; docks with Tom70p for mitochondrial preprotein delivery; promotes telomerase DNA binding and nucleotide addition; interacts with Cns1p, Cpr6p, Cpr7p, Sti1p [Source:SGD;Acc:S000006161]
RPS0A	18.16	Protein component of the small (40S) ribosomal subunit, nearly identical to Rps0Bp; required for maturation of 18S rRNA along with Rps0Bp; deletion of either RPS0 gene reduces growth rate, deletion of both genes is lethal [Source:SGD;Acc:S000003446]
RPS22A	17.82	Protein component of the small (40S) ribosomal subunit; nearly identical to Rps22Bp and has similarity to E. coli S8 and rat S15a ribosomal proteins [Source:SGD;Acc:S000003726]
RPP1A	17.39	Ribosomal stalk protein P1 alpha, involved in the interaction between translational elongation factors and the ribosome; accumulation of P1 in the cytoplasm is regulated by phosphorylation and interaction with the P2 stalk component [Source:SGD;Acc:S000002239]
RPS31	17.27	Fusion protein that is cleaved to yield a ribosomal protein of the small (40S) subunit and ubiquitin; ubiquitin may facilitate assembly of the ribosomal protein into ribosomes; interacts genetically with translation factor eIF2B [Source:SGD;Acc:S000004157]
RPS26B	17.14	Protein component of the small (40S) ribosomal subunit; nearly identical to Rps26Ap and has similarity to rat S26 ribosomal protein [Source:SGD;Acc:S000000933]
RPS0B	17	Protein component of the small (40S) ribosomal subunit, nearly identical to Rps0Ap; required for maturation of 18S rRNA along with Rps0Ap; deletion of either RPS0 gene reduces growth rate, deletion of both genes is lethal [Source:SGD;Acc:S000004038]
RPS28A	16.84	Protein component of the small (40S) ribosomal subunit; nearly identical to Rps28Bp and has similarity to rat S28 ribosomal protein [Source:SGD;Acc:S000005693]
RPS29B	15.88	Protein component of the small (40S) ribosomal subunit; nearly identical to Rps29Ap and has similarity to rat S29 and E. coli S14 ribosomal proteins [Source:SGD;Acc:S000002219]
RPS27B	15.24	Protein component of the small (40S) ribosomal subunit; nearly identical to Rps27Ap and has similarity to rat S27 ribosomal protein [Source:SGD;Acc:S000001063]
RPL36A	14.21	N-terminally acetylated protein component of the large (60S) ribosomal subunit, nearly identical to Rpl36Bp and has similarity to rat L36 ribosomal protein; binds to 5.8 S rRNA [Source:SGD;Acc:S000004807]
RPL39	13.71	Protein component of the large (60S) ribosomal subunit, has similarity to rat L39 ribosomal protein; required for ribosome biogenesis; loss of both Rpl31p and Rpl39p confers lethality; also exhibits genetic interactions with SIS1 and PAB1 [Source:SGD;Acc:S000003725]
RPS28B	13.23	Protein component of the small (40S) ribosomal subunit; nearly identical to Rps28Ap and has similarity to rat S28 ribosomal protein [Source:SGD;Acc:S000004254]
TMA19	13	Protein that associates with ribosomes; homolog of translationally controlled tumor protein; green fluorescent protein (GFP)-fusion protein localizes to the cytoplasm and relocates to the mitochondrial outer surface upon oxidative stress [Source:SGD;Acc:S000001539]
RPL43A	12.44	Protein component of the large (60S) ribosomal subunit, identical to Rpl43Bp and has similarity to rat L37a ribosomal protein; null mutation confers a dominant lethal phenotype [Source:SGD;Acc:S000006247]
EGD1	12.31	Subunit beta1 of the nascent polypeptide-associated complex (NAC) involved in protein targeting, associated with cytoplasmic ribosomes; enhances DNA binding of the Gal4p activator; homolog of human BTF3b [Source:SGD;Acc:S000005958]
RPL40B	12.04	Fusion protein, identical to Rpl40Ap, that is cleaved to yield ubiquitin and a ribosomal protein of the large (60S) ribosomal subunit with similarity to rat L40; ubiquitin may facilitate assembly of the ribosomal protein into ribosomes [Source:SGD;Acc:S000001802]
RPL36B	11.28	Protein component of the large (60S) ribosomal subunit, nearly identical to Rpl36Ap and has similarity to rat L36 ribosomal protein; binds to 5.8 S rRNA [Source:SGD;Acc:S000006438]
EGD2	11.15	Alpha subunit of the heteromeric nascent polypeptide-associated complex (NAC) involved in protein sorting and translocation, associated with cytoplasmic ribosomes [Source:SGD;Acc:S000001236]
RPL29	11.03	Protein component of the large (60S) ribosomal subunit, has similarity to rat L29 ribosomal protein; not essential for translation, but required for proper joining of the large and small ribosomal subunits and for normal translation rate [Source:SGD;Acc:S000006437]
BUD28	10.98	Dubious open reading frame, unlikely to encode a protein; not conserved in closely related Saccharomyces species; 98% of ORF overlaps the verified gene RPL22A; diploid mutant displays a weak budding pattern phenotype in a systematic assay [Source:SGD;Acc:S000004052]
Network Group	Network	Weight	Title	Authors	Year	Publication	PMID	URL	Processing Method	Interactions	Source	Source URL	Tags
Co-expression		74.48
	Gasch-Brown-2000	7.51	Genomic expression programs in the response of yeast cells to environmental changes.	Gasch, Spellman, Kao, Carmel-Harel, Eisen, Storz, Botstein, Brown	2000	Mol Biol Cell	11102521	http://www.ncbi.nlm.nih.gov/pubmed/11102521	Pearson correlation	229946	SUPPLEMENTARY_MATERIAL		Transcription Factors
	Spellman-Futcher-1998	7.35	Comprehensive identification of cell cycle-regulated genes of the yeast Saccharomyces cerevisiae by microarray hybridization.	Spellman, Sherlock, Zhang, Iyer, Anders, Eisen, Brown, Botstein, Futcher	1998	Mol Biol Cell	9843569	http://www.ncbi.nlm.nih.gov/pubmed/9843569	Pearson correlation	168858	SUPPLEMENTARY_MATERIAL		Cell Proliferation
	Gasch-Brown-2001	6.24	Genomic expression responses to DNA-damaging agents and the regulatory role of the yeast ATR homolog Mec1p.	Gasch, Huang, Metzner, Botstein, Elledge, Brown	2001	Mol Biol Cell	11598186	http://www.ncbi.nlm.nih.gov/pubmed/11598186	Pearson correlation	191093	SUPPLEMENTARY_MATERIAL		Signal Transduction
	Roberts-Friend-2000	5.8	Signaling and circuitry of multiple MAPK pathways revealed by a matrix of global gene expression profiles.	Roberts, Nelson, Marton, Stoughton, Meyer, Bennett, He, Dai, Walker, Hughes, Tyers, Boone, Friend	2000	Science	10657304	http://www.ncbi.nlm.nih.gov/pubmed/10657304	Pearson correlation	184639	SUPPLEMENTARY_MATERIAL		Cell Proliferation,Transcription Factors,Signal Transduction,Cancer
	Hughes-Friend-2000	5.31	Functional discovery via a compendium of expression profiles.	Hughes, Marton, Jones, Roberts, Stoughton, Armour, Bennett, Coffey, Dai, He, Kidd, King, Meyer, Slade, Lum, Stepaniants, Shoemaker, Gachotte, Chakraburtty, Simon, Bard, Friend	2000	Cell	10929718	http://www.ncbi.nlm.nih.gov/pubmed/10929718	Pearson correlation	202410	SUPPLEMENTARY_MATERIAL
	Knijnenburg-Wessels-2009	5.3	Combinatorial effects of environmental parameters on transcriptional regulation in Saccharomyces cerevisiae: a quantitative analysis of a compendium of chemostat-based transcriptome data.	Knijnenburg, Daran, van den Broek, Daran-Lapujade, de Winde, Pronk, Reinders, Wessels	2009	BMC Genomics	19173729	http://www.ncbi.nlm.nih.gov/pubmed/19173729	Pearson correlation	215514	GEO	http://www.ncbi.nlm.nih.gov/projects/geo/query/acc.cgi?acc=GSE11452
	Yvert-Kruglyak-2003	4.72	Trans-acting regulatory variation in Saccharomyces cerevisiae and the role of transcription factors.	Yvert, Brem, Whittle, Akey, Foss, Smith, Mackelprang, Kruglyak	2003	Nat Genet	12897782	http://www.ncbi.nlm.nih.gov/pubmed/12897782	Pearson correlation	205453	SUPPLEMENTARY_MATERIAL		Transcription Factors
	Yona-Dahan-2012	4.4	Chromosomal duplication is a transient evolutionary solution to stress.	Yona, Manor, Herbst, Romano, Mitchell, Kupiec, Pilpel, Dahan	2012	Proc Natl Acad Sci U S A	23197825	http://www.ncbi.nlm.nih.gov/pubmed/23197825	Pearson correlation	192970	GEO	http://www.ncbi.nlm.nih.gov/projects/geo/query/acc.cgi?acc=GSE40817	Cancer
	Shalem-Pilpel-2011	4.33	Transcriptome kinetics is governed by a genome-wide coupling of mRNA production and degradation: a role for RNA Pol II.	Shalem, Groisman, Choder, Dahan, Pilpel	2011	PLoS Genet	21931566	http://www.ncbi.nlm.nih.gov/pubmed/21931566	Pearson correlation	197813	GEO	http://www.ncbi.nlm.nih.gov/projects/geo/query/acc.cgi?acc=GSE26829
	Mitchell-Pilpel-2009	4.01	Adaptive prediction of environmental changes by microorganisms.	Mitchell, Romano, Groisman, Yona, Dekel, Kupiec, Dahan, Pilpel	2009	Nature	19536156	http://www.ncbi.nlm.nih.gov/pubmed/19536156	Pearson correlation	193100	GEO	http://www.ncbi.nlm.nih.gov/projects/geo/query/acc.cgi?acc=GSE15936	Time Series
	Shalem-Pilpel-2008 A	3.95	Transient transcriptional responses to stress are generated by opposing effects of mRNA production and degradation.	Shalem, Dahan, Levo, Martinez, Furman, Segal, Pilpel	2008	Mol Syst Biol	18854817	http://www.ncbi.nlm.nih.gov/pubmed/18854817	Pearson correlation	185909	GEO	http://www.ncbi.nlm.nih.gov/projects/geo/query/acc.cgi?acc=GSE12220
	Hochwagen-Amon-2005	3.62	Novel response to microtubule perturbation in meiosis.	Hochwagen, Wrobel, Cartron, Demougin, Niederhauser-Wiederkehr, Boselli, Primig, Amon	2005	Mol Cell Biol	15899877	http://www.ncbi.nlm.nih.gov/pubmed/15899877	Pearson correlation	175282	GEO	http://www.ncbi.nlm.nih.gov/projects/geo/query/acc.cgi?acc=GSE1693	Cell Proliferation
	Morillo-Huesca-Prado-2010	2.81	The SWR1 histone replacement complex causes genetic instability and genome-wide transcription misregulation in the absence of H2A.Z.	Morillo-Huesca, Clemente-Ruiz, Andújar, Prado	2010	PLoS One	20711347	http://www.ncbi.nlm.nih.gov/pubmed/20711347	Pearson correlation	187066	GEO	http://www.ncbi.nlm.nih.gov/projects/geo/query/acc.cgi?acc=GSE21571
	Orlando-Haase-2008	2.55	Global control of cell-cycle transcription by coupled CDK and network oscillators.	Orlando, Lin, Bernard, Wang, Socolar, Iversen, Hartemink, Haase	2008	Nature	18463633	http://www.ncbi.nlm.nih.gov/pubmed/18463633	Pearson correlation	192045	GEO	http://www.ncbi.nlm.nih.gov/projects/geo/query/acc.cgi?acc=GSE8799	Cell Proliferation,Time Series,Biological Clocks
	Zhang-Nielsen-2011	2.15	Mapping the interaction of Snf1 with TORC1 in Saccharomyces cerevisiae.	Zhang, Vaga, Chumnanpuen, Kumar, Vemuri, Aebersold, Nielsen	2011	Mol Syst Biol	22068328	http://www.ncbi.nlm.nih.gov/pubmed/22068328	Pearson correlation	198688	GEO	http://www.ncbi.nlm.nih.gov/projects/geo/query/acc.cgi?acc=GSE24421	Transcription Factors
	Rintala-Ruohonen-2011	1.96	Transcriptional responses of Saccharomyces cerevisiae to shift from respiratory and respirofermentative to fully fermentative metabolism.	Rintala, Jouhten, Toivari, Wiebe, Maaheimo, Penttilä, Ruohonen	2011	OMICS	21348598	http://www.ncbi.nlm.nih.gov/pubmed/21348598	Pearson correlation	199449	GEO	http://www.ncbi.nlm.nih.gov/projects/geo/query/acc.cgi?acc=GSE22832
	Aceituno-Agosin-2012	1.33	Oxygen response of the wine yeast Saccharomyces cerevisiae EC1118 grown under carbon-sufficient, nitrogen-limited enological conditions.	Aceituno, Orellana, Torres, Mendoza, Slater, Melo, Agosin	2012	Appl Environ Microbiol	23001663	http://www.ncbi.nlm.nih.gov/pubmed/23001663	Pearson correlation	169845	GEO	http://www.ncbi.nlm.nih.gov/projects/geo/query/acc.cgi?acc=GSE34964
	Brauer-Botstein-2008	0.44	Coordination of growth rate, cell cycle, stress response, and metabolic activity in yeast.	Brauer, Huttenhower, Airoldi, Rosenstein, Matese, Gresham, Boer, Troyanskaya, Botstein	2008	Mol Biol Cell	17959824	http://www.ncbi.nlm.nih.gov/pubmed/17959824	Pearson correlation	184210	GEO	http://www.ncbi.nlm.nih.gov/projects/geo/query/acc.cgi?acc=GSE8825	Cell Proliferation
	Li-Smith-2010	0.42	Thiamine biosynthesis in Saccharomyces cerevisiae is regulated by the NAD+-dependent histone deacetylase Hst1.	Li, Petteys, McClure, Valsakumar, Bekiranov, Frank, Smith	2010	Mol Cell Biol	20439498	http://www.ncbi.nlm.nih.gov/pubmed/20439498	Pearson correlation	171967	GEO	http://www.ncbi.nlm.nih.gov/projects/geo/query/acc.cgi?acc=GSE18488
	Hong-Nielsen-2011	0.28	Unravelling evolutionary strategies of yeast for improving galactose utilization through integrated systems level analysis.	Hong, Vongsangnak, Vemuri, Nielsen	2011	Proc Natl Acad Sci U S A	21715660	http://www.ncbi.nlm.nih.gov/pubmed/21715660	Pearson correlation	157385	GEO	http://www.ncbi.nlm.nih.gov/projects/geo/query/acc.cgi?acc=GSE27185
Genetic interactions		9.24
	Franzosa-McClellan-2011	2.07	Heterozygous yeast deletion collection screens reveal essential targets of Hsp90.	Franzosa, Albanèse, Frydman, Xia, McClellan	2011	PLoS One	22140548	http://www.ncbi.nlm.nih.gov/pubmed/22140548	Direct interaction	500	BIOGRID	http://thebiogrid.org/
	Costanzo-Boone-2010-profile-similarity	1.66	The genetic landscape of a cell.	Costanzo, Baryshnikova, Bellay, Kim, Spear, Sevier, Ding, Koh, Toufighi, Mostafavi, Prinz, St Onge, VanderSluis, Makhnevych, Vizeacoumar, Alizadeh, Bahr, Brost, Chen, Cokol, Deshpande, Li, Lin, Liang, Marback, Paw, San Luis, Shuteriqi, Tong, van Dyk, Wallace, Whitney, Weirauch, Zhong, Zhu, Houry, Brudno, Ragibizadeh, Papp, Pál, Roth, Giaever, Nislow, Troyanskaya, Bussey, Bader, Gingras, Morris, K…	2010	Science	20093466	http://www.ncbi.nlm.nih.gov/pubmed/20093466		257575	SUPPLEMENTARY_MATERIAL
	McClellan-Frydman-2007	0.73	Diverse cellular functions of the Hsp90 molecular chaperone uncovered using systems approaches.	McClellan, Xia, Deutschbauer, Davis, Gerstein, Frydman	2007	Cell	17923092	http://www.ncbi.nlm.nih.gov/pubmed/17923092	Direct interaction	1409	BIOGRID	http://thebiogrid.org/	Cell Proliferation
	Haarer-Amberg-2007	0.69	Modeling complex genetic interactions in a simple eukaryotic genome: actin displays a rich spectrum of complex haploinsufficiencies.	Haarer, Viggiano, Hibbs, Troyanskaya, Amberg	2007	Genes Dev	17167106	http://www.ncbi.nlm.nih.gov/pubmed/17167106	Direct interaction	201	BIOGRID	http://thebiogrid.org/
	Libuda-Winston-2010 A	0.57	Alterations in DNA replication and histone levels promote histone gene amplification in Saccharomyces cerevisiae.	Libuda, Winston	2010	Genetics	20139344	http://www.ncbi.nlm.nih.gov/pubmed/20139344	Direct interaction	194	BIOGRID	http://thebiogrid.org/
	Dixon-Boone-2008	0.34	Significant conservation of synthetic lethal genetic interaction networks between distantly related eukaryotes.	Dixon, Fedyshyn, Koh, Prasad, Chahwan, Chua, Toufighi, Baryshnikova, Hayles, Hoe, Kim, Park, Myers, Pandey, Durocher, Andrews, Boone	2008	Proc Natl Acad Sci U S A	18931302	http://www.ncbi.nlm.nih.gov/pubmed/18931302	Direct interaction	742	BIOGRID	http://thebiogrid.org/
	Pan-Boeke-2004 B	0.34	A robust toolkit for functional profiling of the yeast genome.	Pan, Yuan, Xiang, Wang, Sookhai-Mahadeo, Bader, Hieter, Spencer, Boeke	2004	Mol Cell	15525520	http://www.ncbi.nlm.nih.gov/pubmed/15525520	Direct interaction	180	BIOGRID	http://thebiogrid.org/
	Libuda-Winston-2010 B	0.31	Alterations in DNA replication and histone levels promote histone gene amplification in Saccharomyces cerevisiae.	Libuda, Winston	2010	Genetics	20139344	http://www.ncbi.nlm.nih.gov/pubmed/20139344	Direct interaction	106	BIOGRID	http://thebiogrid.org/
	Szappanos-Papp-2011 A	0.29	An integrated approach to characterize genetic interaction networks in yeast metabolism.	Szappanos, Kovács, Szamecz, Honti, Costanzo, Baryshnikova, Gelius-Dietrich, Lercher, Jelasity, Myers, Andrews, Boone, Oliver, Pál, Papp	2011	Nat Genet	21623372	http://www.ncbi.nlm.nih.gov/pubmed/21623372	Direct interaction	3297	BIOGRID	http://thebiogrid.org/
	Szappanos-Papp-2011 B	0.25	An integrated approach to characterize genetic interaction networks in yeast metabolism.	Szappanos, Kovács, Szamecz, Honti, Costanzo, Baryshnikova, Gelius-Dietrich, Lercher, Jelasity, Myers, Andrews, Boone, Oliver, Pál, Papp	2011	Nat Genet	21623372	http://www.ncbi.nlm.nih.gov/pubmed/21623372	Direct interaction	1954	BIOGRID	http://thebiogrid.org/
	Costanzo-Boone-2010-positive-interactions-full	0.24	The genetic landscape of a cell.	Costanzo, Baryshnikova, Bellay, Kim, Spear, Sevier, Ding, Koh, Toufighi, Mostafavi, Prinz, St Onge, VanderSluis, Makhnevych, Vizeacoumar, Alizadeh, Bahr, Brost, Chen, Cokol, Deshpande, Li, Lin, Liang, Marback, Paw, San Luis, Shuteriqi, Tong, van Dyk, Wallace, Whitney, Weirauch, Zhong, Zhu, Houry, Brudno, Ragibizadeh, Papp, Pál, Roth, Giaever, Nislow, Troyanskaya, Bussey, Bader, Gingras, Morris, K…	2010	Science	20093466	http://www.ncbi.nlm.nih.gov/pubmed/20093466		312829	SUPPLEMENTARY_MATERIAL
	Fillingham-Greenblatt-2008	0.23	Chaperone control of the activity and specificity of the histone H3 acetyltransferase Rtt109.	Fillingham, Recht, Silva, Suter, Emili, Stagljar, Krogan, Allis, Keogh, Greenblatt	2008	Mol Cell Biol	18458063	http://www.ncbi.nlm.nih.gov/pubmed/18458063	Direct interaction	147	BIOGRID	http://thebiogrid.org/	Cell Proliferation
	Vembar-Brodsky-2010	0.22	J domain co-chaperone specificity defines the role of BiP during protein translocation.	Vembar, Jonikas, Hendershot, Weissman, Brodsky	2010	J Biol Chem	20430885	http://www.ncbi.nlm.nih.gov/pubmed/20430885	Direct interaction	332	BIOGRID	http://thebiogrid.org/
	Costanzo-Boone-2010-positive-interactions-intermediate	0.2	The genetic landscape of a cell.	Costanzo, Baryshnikova, Bellay, Kim, Spear, Sevier, Ding, Koh, Toufighi, Mostafavi, Prinz, St Onge, VanderSluis, Makhnevych, Vizeacoumar, Alizadeh, Bahr, Brost, Chen, Cokol, Deshpande, Li, Lin, Liang, Marback, Paw, San Luis, Shuteriqi, Tong, van Dyk, Wallace, Whitney, Weirauch, Zhong, Zhu, Houry, Brudno, Ragibizadeh, Papp, Pál, Roth, Giaever, Nislow, Troyanskaya, Bussey, Bader, Gingras, Morris, K…	2010	Science	20093466	http://www.ncbi.nlm.nih.gov/pubmed/20093466		57182	SUPPLEMENTARY_MATERIAL
	Hoppins-Nunnari-2011 A	0.2	A mitochondrial-focused genetic interaction map reveals a scaffold-like complex required for inner membrane organization in mitochondria.	Hoppins, Collins, Cassidy-Stone, Hummel, Devay, Lackner, Westermann, Schuldiner, Weissman, Nunnari	2011	J Cell Biol	21987634	http://www.ncbi.nlm.nih.gov/pubmed/21987634	Direct interaction	7470	BIOGRID	http://thebiogrid.org/
	Beltrao-Krogan-2009 A	0.14	Evolution of phosphoregulation: comparison of phosphorylation patterns across yeast species.	Beltrao, Trinidad, Fiedler, Roguev, Lim, Shokat, Burlingame, Krogan	2009	PLoS Biol	19547744	http://www.ncbi.nlm.nih.gov/pubmed/19547744	Direct interaction	383	BIOGRID	http://thebiogrid.org/	Transcription Factors,Signal Transduction
	Beltrao-Krogan-2009 B	0.12	Evolution of phosphoregulation: comparison of phosphorylation patterns across yeast species.	Beltrao, Trinidad, Fiedler, Roguev, Lim, Shokat, Burlingame, Krogan	2009	PLoS Biol	19547744	http://www.ncbi.nlm.nih.gov/pubmed/19547744	Direct interaction	251	BIOGRID	http://thebiogrid.org/	Transcription Factors,Signal Transduction
	Surma-Ernst-2013 A	0.12	A lipid E-MAP identifies Ubx2 as a critical regulator of lipid saturation and lipid bilayer stress.	Surma, Klose, Peng, Shales, Mrejen, Stefanko, Braberg, Gordon, Vorkel, Ejsing, Farese, Simons, Krogan, Ernst	2013	Mol Cell	23891562	http://www.ncbi.nlm.nih.gov/pubmed/23891562	Direct interaction	5716	BIOGRID	http://thebiogrid.org/	Cultured Cells,Metabolism
	BIOGRID-SMALL-SCALE-STUDIES	0.12							Direct interaction	22661	BIOGRID	http://thebiogrid.org/
	Fiedler-Krogan-2009 A	0.09	Functional organization of the S. cerevisiae phosphorylation network.	Fiedler, Braberg, Mehta, Chechik, Cagney, Mukherjee, Silva, Shales, Collins, van Wageningen, Kemmeren, Holstege, Weissman, Keogh, Koller, Shokat, Krogan	2009	Cell	19269370	http://www.ncbi.nlm.nih.gov/pubmed/19269370	Direct interaction	2642	BIOGRID	http://thebiogrid.org/	Signal Transduction
	Wilmes-Krogan-2008 A	0.08	A genetic interaction map of RNA-processing factors reveals links between Sem1/Dss1-containing complexes and mRNA export and splicing.	Wilmes, Bergkessel, Bandyopadhyay, Shales, Braberg, Cagney, Collins, Whitworth, Kress, Weissman, Ideker, Guthrie, Krogan	2008	Mol Cell	19061648	http://www.ncbi.nlm.nih.gov/pubmed/19061648	Direct interaction	3803	BIOGRID	http://thebiogrid.org/
	Deutscher-Ruppin-2006	0.06	Multiple knockout analysis of genetic robustness in the yeast metabolic network.	Deutscher, Meilijson, Kupiec, Ruppin	2006	Nat Genet	16941010	http://www.ncbi.nlm.nih.gov/pubmed/16941010	Direct interaction	275	BIOGRID	http://thebiogrid.org/
	Fiedler-Krogan-2009 B	0.06	Functional organization of the S. cerevisiae phosphorylation network.	Fiedler, Braberg, Mehta, Chechik, Cagney, Mukherjee, Silva, Shales, Collins, van Wageningen, Kemmeren, Holstege, Weissman, Keogh, Koller, Shokat, Krogan	2009	Cell	19269370	http://www.ncbi.nlm.nih.gov/pubmed/19269370	Direct interaction	1409	BIOGRID	http://thebiogrid.org/	Signal Transduction
	Lin-Boeke-2008 B	0.05	A comprehensive synthetic genetic interaction network governing yeast histone acetylation and deacetylation.	Lin, Qi, Lu, Pan, Yuan, Zhao, Bader, Boeke	2008	Genes Dev	18676811	http://www.ncbi.nlm.nih.gov/pubmed/18676811	Direct interaction	721	BIOGRID	http://thebiogrid.org/
	Hoppins-Nunnari-2011 B	0.04	A mitochondrial-focused genetic interaction map reveals a scaffold-like complex required for inner membrane organization in mitochondria.	Hoppins, Collins, Cassidy-Stone, Hummel, Devay, Lackner, Westermann, Schuldiner, Weissman, Nunnari	2011	J Cell Biol	21987634	http://www.ncbi.nlm.nih.gov/pubmed/21987634	Direct interaction	2597	BIOGRID	http://thebiogrid.org/
	Costanzo-Boone-2010 A	0.03	The genetic landscape of a cell.	Costanzo, Baryshnikova, Bellay, Kim, Spear, Sevier, Ding, Koh, Toufighi, Mostafavi, Prinz, St Onge, VanderSluis, Makhnevych, Vizeacoumar, Alizadeh, Bahr, Brost, Chen, Cokol, Deshpande, Li, Lin, Liang, Marback, Paw, San Luis, Shuteriqi, Tong, van Dyk, Wallace, Whitney, Weirauch, Zhong, Zhu, Houry, Brudno, Ragibizadeh, Papp, Pál, Roth, Giaever, Nislow, Troyanskaya, Bussey, Bader, Gingras, Morris, K…	2010	Science	20093466	http://www.ncbi.nlm.nih.gov/pubmed/20093466	Direct interaction	52122	BIOGRID	http://thebiogrid.org/
Co-localization		5.12
	Huh-O'Shea-2003	5.12	Global analysis of protein localization in budding yeast.	Huh, Falvo, Gerke, Carroll, Howson, Weissman, O'Shea	2003	Nature	14562095	http://www.ncbi.nlm.nih.gov/pubmed/14562095		904057	SUPPLEMENTARY_MATERIAL
Physical interactions		4.31
	Gong-Houry-2009	1.07	An atlas of chaperone-protein interactions in Saccharomyces cerevisiae: implications to protein folding pathways in the cell.	Gong, Kakihara, Krogan, Greenblatt, Emili, Zhang, Houry	2009	Mol Syst Biol	19536198	http://www.ncbi.nlm.nih.gov/pubmed/19536198	Direct interaction	21190	IREF	http://irefindex.uio.no/wiki/iRefIndex	Signal Transduction
	Zhao-Houry-2005	0.81	Navigating the chaperone network: an integrative map of physical and genetic interactions mediated by the hsp90 chaperone.	Zhao, Davey, Hsu, Kaplanek, Tong, Parsons, Krogan, Cagney, Mai, Greenblatt, Boone, Emili, Houry	2005	Cell	15766533	http://www.ncbi.nlm.nih.gov/pubmed/15766533	Direct interaction	552	IREF	http://irefindex.uio.no/wiki/iRefIndex	Transcription Factors
	Millson-Piper-2005	0.58	A two-hybrid screen of the yeast proteome for Hsp90 interactors uncovers a novel Hsp90 chaperone requirement in the activity of a stress-activated mitogen-activated protein kinase, Slt2p (Mpk1p).	Millson, Truman, King, Prodromou, Pearl, Piper	2005	Eukaryot Cell	15879519	http://www.ncbi.nlm.nih.gov/pubmed/15879519	Direct interaction	173	IREF	http://irefindex.uio.no/wiki/iRefIndex
	Lee-Marcotte-2007 Protein complexes	0.49	An improved, bias-reduced probabilistic functional gene network of baker's yeast, Saccharomyces cerevisiae.	Lee, Li, Marcotte	2007	PLoS One	17912365	http://www.ncbi.nlm.nih.gov/pubmed/17912365		31902	SUPPLEMENTARY_MATERIAL
	Babiano-de la Cruz-2013	0.38	Yeast ribosomal protein L7 and its homologue Rlp7 are simultaneously present at distinct sites on pre-60S ribosomal particles.	Babiano, Badis, Saveanu, Namane, Doyen, Díaz-Quintana, Jacquier, Fromont-Racine, de la Cruz	2013	Nucleic Acids Res	23945946	http://www.ncbi.nlm.nih.gov/pubmed/23945946	Direct interaction	263	IREF	http://irefindex.uio.no/wiki/iRefIndex
	Collins-Krogan-2007	0.35	Toward a comprehensive atlas of the physical interactome of Saccharomyces cerevisiae.	Collins, Kemmeren, Zhao, Greenblatt, Spencer, Holstege, Weissman, Krogan	2007	Mol Cell Proteomics	17200106	http://www.ncbi.nlm.nih.gov/pubmed/17200106	Direct interaction	9064	BIOGRID	http://thebiogrid.org/
	Babu-Greenblatt-2012 C	0.27	Interaction landscape of membrane-protein complexes in Saccharomyces cerevisiae.	Babu, Vlasblom, Pu, Guo, Graham, Bean, Burston, Vizeacoumar, Snider, Phanse, Fong, Tam, Davey, Hnatshak, Bajaj, Chandran, Punna, Christopolous, Wong, Yu, Zhong, Li, Stagljar, Conibear, Wodak, Emili, Greenblatt	2012	Nature	22940862	http://www.ncbi.nlm.nih.gov/pubmed/22940862		11617	None
	IREF-BIOGRID	0.18							Direct interaction	68580	IREF	http://irefindex.uio.no/wiki/iRefIndex
	Gavin-Superti-Furga-2006	0.12	Proteome survey reveals modularity of the yeast cell machinery.	Gavin, Aloy, Grandi, Krause, Boesche, Marzioch, Rau, Jensen, Bastuck, Dümpelfeld, Edelmann, Heurtier, Hoffman, Hoefert, Klein, Hudak, Michon, Schelder, Schirle, Remor, Rudi, Hooper, Bauer, Bouwmeester, Casari, Drewes, Neubauer, Rick, Kuster, Bork, Russell, Superti-Furga	2006	Nature	16429126	http://www.ncbi.nlm.nih.gov/pubmed/16429126	Direct interaction	6531	BIOGRID	http://thebiogrid.org/
	Ito-Sakaki-2000	0.08	Toward a protein-protein interaction map of the budding yeast: A comprehensive system to examine two-hybrid interactions in all possible combinations between the yeast proteins.	Ito, Tashiro, Muta, Ozawa, Chiba, Nishizawa, Yamamoto, Kuhara, Sakaki	2000	Proc Natl Acad Sci U S A	10655498	http://www.ncbi.nlm.nih.gov/pubmed/10655498	Direct interaction	110	IREF	http://irefindex.uio.no/wiki/iRefIndex
Predicted		3.45
	Stuart-Kim-2003	1.48	A gene-coexpression network for global discovery of conserved genetic modules.	Stuart, Segal, Koller, Kim	2003	Science	12934013	http://www.ncbi.nlm.nih.gov/pubmed/12934013		16787	SUPPLEMENTARY_MATERIAL		Cell Proliferation,Cultured Cells,Signal Transduction,Cancer
	Lee-Marcotte-2007 Gene neighbourhoods	0.52	An improved, bias-reduced probabilistic functional gene network of baker's yeast, Saccharomyces cerevisiae.	Lee, Li, Marcotte	2007	PLoS One	17912365	http://www.ncbi.nlm.nih.gov/pubmed/17912365		4961	SUPPLEMENTARY_MATERIAL
	I2D-Rual-Vidal-2004-core-Human2Yeast	0.35	Towards a proteome-scale map of the human protein-protein interaction network.	Rual, Venkatesan, Hao, Hirozane-Kishikawa, Dricot, Li, Berriz, Gibbons, Dreze, Ayivi-Guedehoussou, Klitgord, Simon, Boxem, Milstein, Rosenberg, Goldberg, Zhang, Wong, Franklin, Li, Albala, Lim, Fraughton, Llamosas, Cevik, Bex, Lamesch, Sikorski, Vandenhaute, Zoghbi, Smolyar, Bosak, Sequerra, Doucette-Stamm, Cusick, Hill, Roth, Vidal	2005	Nature	16189514	http://www.ncbi.nlm.nih.gov/pubmed/16189514	Direct interaction	50	I2D	http://ophid.utoronto.ca/
	I2D-BIND-Rat2Yeast	0.27	BIND--a data specification for storing and describing biomolecular interactions, molecular complexes and pathways.	Bader, Hogue	2000	Bioinformatics	10871269	http://www.ncbi.nlm.nih.gov/pubmed/10871269	Direct interaction	25	I2D	http://ophid.utoronto.ca/
	I2D-Rual-Vidal-2004-non-core-Human2Yeast	0.2	Towards a proteome-scale map of the human protein-protein interaction network.	Rual, Venkatesan, Hao, Hirozane-Kishikawa, Dricot, Li, Berriz, Gibbons, Dreze, Ayivi-Guedehoussou, Klitgord, Simon, Boxem, Milstein, Rosenberg, Goldberg, Zhang, Wong, Franklin, Li, Albala, Lim, Fraughton, Llamosas, Cevik, Bex, Lamesch, Sikorski, Vandenhaute, Zoghbi, Smolyar, Bosak, Sequerra, Doucette-Stamm, Cusick, Hill, Roth, Vidal	2005	Nature	16189514	http://www.ncbi.nlm.nih.gov/pubmed/16189514	Direct interaction	14	I2D	http://ophid.utoronto.ca/
	I2D-INNATEDB-Human2Yeast	0.18	InnateDB: facilitating systems-level analyses of the mammalian innate immune response.	Lynn, Winsor, Chan, Richard, Laird, Barsky, Gardy, Roche, Chan, Shah, Lo, Naseer, Que, Yau, Acab, Tulpan, Whiteside, Chikatamarla, Mah, Munzner, Hokamp, Hancock, Brinkman	2008	Mol Syst Biol	18766178	http://www.ncbi.nlm.nih.gov/pubmed/18766178	Direct interaction	125	I2D	http://ophid.utoronto.ca/	Signal Transduction,Immune System
	I2D-IntAct-Rat2Yeast	0.14	The IntAct molecular interaction database in 2010.	Aranda, Achuthan, Alam-Faruque, Armean, Bridge, Derow, Feuermann, Ghanbarian, Kerrien, Khadake, Kerssemakers, Leroy, Menden, Michaut, Montecchi-Palazzi, Neuhauser, Orchard, Perreau, Roechert, van Eijk, Hermjakob	2010	Nucleic Acids Res	19850723	http://www.ncbi.nlm.nih.gov/pubmed/19850723	Direct interaction	48	I2D	http://ophid.utoronto.ca/
	I2D-Bandyopadhyay-Ideker-2010-MAPK-LOW-Human2Yeast	0.12	A human MAP kinase interactome.	Bandyopadhyay, Chiang, Srivastava, Gersten, White, Bell, Kurschner, Martin, Smoot, Sahasrabudhe, Barber, Chanda, Ideker	2010	Nat Methods	20936779	http://www.ncbi.nlm.nih.gov/pubmed/20936779	Direct interaction	20	I2D	http://ophid.utoronto.ca/	Transcription Factors,Signal Transduction,Cell Line,Cultured Cells
	I2D-Stelzl-Wanker-2005-High-Human2Yeast	0.08	A human protein-protein interaction network: a resource for annotating the proteome.	Stelzl, Worm, Lalowski, Haenig, Brembeck, Goehler, Stroedicke, Zenkner, Schoenherr, Koeppen, Timm, Mintzlaff, Abraham, Bock, Kietzmann, Goedde, Toksöz, Droege, Krobitsch, Korn, Birchmeier, Lehrach, Wanker	2005	Cell	16169070	http://www.ncbi.nlm.nih.gov/pubmed/16169070	Direct interaction	46	I2D	http://ophid.utoronto.ca/	Transcription Factors,Nervous System
	I2D-MINT-Human2Yeast	0.07	MINT: a Molecular INTeraction database.	Zanzoni, Montecchi-Palazzi, Quondam, Ausiello, Helmer-Citterich, Cesareni	2002	FEBS Lett	11911893	http://www.ncbi.nlm.nih.gov/pubmed/11911893	Direct interaction	437	I2D	http://ophid.utoronto.ca/
	I2D-MINT-Fly2Yeast	0.04	MINT: a Molecular INTeraction database.	Zanzoni, Montecchi-Palazzi, Quondam, Ausiello, Helmer-Citterich, Cesareni	2002	FEBS Lett	11911893	http://www.ncbi.nlm.nih.gov/pubmed/11911893	Direct interaction	400	I2D	http://ophid.utoronto.ca/
	I2D-IntAct-Human2Yeast	0	The IntAct molecular interaction database in 2010.	Aranda, Achuthan, Alam-Faruque, Armean, Bridge, Derow, Feuermann, Ghanbarian, Kerrien, Khadake, Kerssemakers, Leroy, Menden, Michaut, Montecchi-Palazzi, Neuhauser, Orchard, Perreau, Roechert, van Eijk, Hermjakob	2010	Nucleic Acids Res	19850723	http://www.ncbi.nlm.nih.gov/pubmed/19850723	Direct interaction	1465	I2D	http://ophid.utoronto.ca/
Other		3.07
	Hillenmeyer-Giaever-2008 A	1.71	The chemical genomic portrait of yeast: uncovering a phenotype for all genes.	Hillenmeyer, Fung, Wildenhain, Pierce, Hoon, Lee, Proctor, St Onge, Tyers, Koller, Altman, Davis, Nislow, Giaever	2008	Science	18420932	http://www.ncbi.nlm.nih.gov/pubmed/18420932	Pearson correlation	201531	COLLABORATOR		Signal Transduction
	Hillenmeyer-Giaever-2008 B	1.24	The chemical genomic portrait of yeast: uncovering a phenotype for all genes.	Hillenmeyer, Fung, Wildenhain, Pierce, Hoon, Lee, Proctor, St Onge, Tyers, Koller, Altman, Davis, Nislow, Giaever	2008	Science	18420932	http://www.ncbi.nlm.nih.gov/pubmed/18420932	Pearson correlation	148490	COLLABORATOR		Signal Transduction
	Lee-Marcotte-2007 Co-citation	0.13	An improved, bias-reduced probabilistic functional gene network of baker's yeast, Saccharomyces cerevisiae.	Lee, Li, Marcotte	2007	PLoS One	17912365	http://www.ncbi.nlm.nih.gov/pubmed/17912365		29461	SUPPLEMENTARY_MATERIAL
Shared protein domains		0.32
	INTERPRO	0.24							Pearson correlation	46815	INTERPRO	http://www.ebi.ac.uk/interpro/
	PFAM	0.08							Pearson correlation	31272	PFAM	http://pfam.sanger.ac.uk/
Gene 1	Gene 2	Weight	Type	Source
EGD1	YAL003W	0.0205616	Co-expression	Aceituno-Agosin-2012
EGD1	YDR064W	0.0177022	Co-expression	Aceituno-Agosin-2012
EGD1	YER056C-A	0.0171975	Co-expression	Aceituno-Agosin-2012
EGD1	YJR123W	0.0213291	Co-expression	Aceituno-Agosin-2012
EGD1	YLL050C	0.0190316	Co-expression	Aceituno-Agosin-2012
EGD1	YLR185W	0.0185708	Co-expression	Aceituno-Agosin-2012
EGD1	YLR333C	0.0206483	Co-expression	Aceituno-Agosin-2012
EGD1	YLR388W	0.0204056	Co-expression	Aceituno-Agosin-2012
EGD1	YNL010W	0.0188153	Co-expression	Aceituno-Agosin-2012
EGD1	YNL067W	0.0203448	Co-expression	Aceituno-Agosin-2012
EGD1	YNL135C	0.0194559	Co-expression	Aceituno-Agosin-2012
EGD1	YOR096W	0.0161651	Co-expression	Aceituno-Agosin-2012
EGD2	RPL36B	0.0252538	Co-expression	Aceituno-Agosin-2012
EGD2	RPS0A	0.0194293	Co-expression	Aceituno-Agosin-2012
EGD2	RPS0B	0.0239334	Co-expression	Aceituno-Agosin-2012
EGD2	YGL189C	0.0244633	Co-expression	Aceituno-Agosin-2012
EGD2	YHL033C	0.0302948	Co-expression	Aceituno-Agosin-2012
EGD2	YLR448W	0.0230437	Co-expression	Aceituno-Agosin-2012
EGD2	YML056C	0.0183343	Co-expression	Aceituno-Agosin-2012
EGD2	YPL081W	0.0263496	Co-expression	Aceituno-Agosin-2012
RPL29	RPL39	0.0235947	Co-expression	Aceituno-Agosin-2012
RPL29	RPS22A	0.0205665	Co-expression	Aceituno-Agosin-2012
RPL29	RPS28A	0.0179686	Co-expression	Aceituno-Agosin-2012
RPL29	RPS28B	0.0180979	Co-expression	Aceituno-Agosin-2012
RPL29	RPS31	0.0215947	Co-expression	Aceituno-Agosin-2012
RPL29	YBL092W	0.0200662	Co-expression	Aceituno-Agosin-2012
RPL29	YDL082W	0.0156419	Co-expression	Aceituno-Agosin-2012
RPL29	YDR447C	0.0251964	Co-expression	Aceituno-Agosin-2012
RPL29	YFL034C-A	0.019697	Co-expression	Aceituno-Agosin-2012
RPL29	YGL147C	0.0228384	Co-expression	Aceituno-Agosin-2012
RPL29	YGR027C	0.0178096	Co-expression	Aceituno-Agosin-2012
RPL29	YGR034W	0.0205295	Co-expression	Aceituno-Agosin-2012
RPL29	YGR085C	0.0254682	Co-expression	Aceituno-Agosin-2012
RPL29	YHR010W	0.0183915	Co-expression	Aceituno-Agosin-2012
RPL29	YKL006W	0.0189612	Co-expression	Aceituno-Agosin-2012
RPL29	YLR029C	0.0174796	Co-expression	Aceituno-Agosin-2012
RPL29	YLR325C	0.0236215	Co-expression	Aceituno-Agosin-2012
RPL29	YLR344W	0.0187959	Co-expression	Aceituno-Agosin-2012
RPL29	YLR441C	0.0164769	Co-expression	Aceituno-Agosin-2012
RPL29	YML024W	0.0246158	Co-expression	Aceituno-Agosin-2012
RPL29	YML063W	0.0159429	Co-expression	Aceituno-Agosin-2012
RPL29	YML073C	0.0190255	Co-expression	Aceituno-Agosin-2012
RPL29	YNL096C	0.0184775	Co-expression	Aceituno-Agosin-2012
RPL29	YNL302C	0.0220172	Co-expression	Aceituno-Agosin-2012
RPL29	YOL127W	0.0160214	Co-expression	Aceituno-Agosin-2012
RPL29	YOR096W	0.0182007	Co-expression	Aceituno-Agosin-2012
RPL29	YOR234C	0.0182176	Co-expression	Aceituno-Agosin-2012
RPL29	YOR293W	0.0213787	Co-expression	Aceituno-Agosin-2012
RPL29	YPL143W	0.0165596	Co-expression	Aceituno-Agosin-2012
RPL29	YPR102C	0.0187973	Co-expression	Aceituno-Agosin-2012
RPL36A	RPS26B	0.0278707	Co-expression	Aceituno-Agosin-2012
RPL36A	RPS28A	0.0167875	Co-expression	Aceituno-Agosin-2012
RPL36A	RPS29B	0.0245464	Co-expression	Aceituno-Agosin-2012
RPL36A	YBL092W	0.0227313	Co-expression	Aceituno-Agosin-2012
RPL36A	YBR189W	0.025323	Co-expression	Aceituno-Agosin-2012
RPL36A	YBR191W	0.0280688	Co-expression	Aceituno-Agosin-2012
RPL36A	YCR031C	0.0246023	Co-expression	Aceituno-Agosin-2012
RPL36A	YDL075W	0.0245103	Co-expression	Aceituno-Agosin-2012
RPL36A	YDL082W	0.0171633	Co-expression	Aceituno-Agosin-2012
RPL36A	YDR471W	0.0220575	Co-expression	Aceituno-Agosin-2012
RPL36A	YDR500C	0.0287903	Co-expression	Aceituno-Agosin-2012
RPL36A	YFL034C-A	0.0196652	Co-expression	Aceituno-Agosin-2012
RPL36A	YGL031C	0.0274882	Co-expression	Aceituno-Agosin-2012
RPL36A	YGL147C	0.0218758	Co-expression	Aceituno-Agosin-2012
RPL36A	YGL189C	0.0248641	Co-expression	Aceituno-Agosin-2012
RPL36A	YGR148C	0.0224898	Co-expression	Aceituno-Agosin-2012
RPL36A	YHL001W	0.0287041	Co-expression	Aceituno-Agosin-2012
RPL36A	YHL015W	0.0215875	Co-expression	Aceituno-Agosin-2012
RPL36A	YHR010W	0.0176783	Co-expression	Aceituno-Agosin-2012
RPL36A	YIL052C	0.0238948	Co-expression	Aceituno-Agosin-2012
RPL36A	YJL177W	0.0247558	Co-expression	Aceituno-Agosin-2012
RPL36A	YKL006W	0.021517	Co-expression	Aceituno-Agosin-2012
RPL36A	YLR029C	0.0184797	Co-expression	Aceituno-Agosin-2012
RPL36A	YLR061W	0.0241472	Co-expression	Aceituno-Agosin-2012
RPL36A	YLR344W	0.0190426	Co-expression	Aceituno-Agosin-2012
RPL36A	YLR406C	0.0239913	Co-expression	Aceituno-Agosin-2012
RPL36A	YLR441C	0.0181636	Co-expression	Aceituno-Agosin-2012
RPL36A	YML063W	0.0159573	Co-expression	Aceituno-Agosin-2012
RPL36A	YML073C	0.021731	Co-expression	Aceituno-Agosin-2012
RPL36A	YMR142C	0.0239485	Co-expression	Aceituno-Agosin-2012
RPL36A	YNL069C	0.0257662	Co-expression	Aceituno-Agosin-2012
RPL36A	YOL121C	0.0230452	Co-expression	Aceituno-Agosin-2012
RPL36A	YOR234C	0.0173403	Co-expression	Aceituno-Agosin-2012
RPL36A	YPL079W	0.0230898	Co-expression	Aceituno-Agosin-2012
RPL36B	RPL36A	0.0241661	Co-expression	Aceituno-Agosin-2012
RPL36B	RPS0B	0.0267736	Co-expression	Aceituno-Agosin-2012
RPL36B	RPS29B	0.0278068	Co-expression	Aceituno-Agosin-2012
RPL36B	YDL075W	0.0201415	Co-expression	Aceituno-Agosin-2012
RPL36B	YDL131W	0.0180828	Co-expression	Aceituno-Agosin-2012
RPL36B	YGL189C	0.028513	Co-expression	Aceituno-Agosin-2012
RPL36B	YHL001W	0.0237701	Co-expression	Aceituno-Agosin-2012
RPL36B	YHR128W	0.0212204	Co-expression	Aceituno-Agosin-2012
RPL36B	YIL052C	0.0205244	Co-expression	Aceituno-Agosin-2012
RPL36B	YIL133C	0.0211479	Co-expression	Aceituno-Agosin-2012
RPL36B	YJL177W	0.0268048	Co-expression	Aceituno-Agosin-2012
RPL36B	YJL200C	0.0234693	Co-expression	Aceituno-Agosin-2012
RPL36B	YKL180W	0.0246409	Co-expression	Aceituno-Agosin-2012
RPL36B	YLR061W	0.0238997	Co-expression	Aceituno-Agosin-2012
RPL36B	YNL069C	0.0237061	Co-expression	Aceituno-Agosin-2012
RPL36B	YPL081W	0.0252098	Co-expression	Aceituno-Agosin-2012
RPL39	RPL36A	0.0232892	Co-expression	Aceituno-Agosin-2012
RPL39	RPP1A	0.0233856	Co-expression	Aceituno-Agosin-2012
RPL39	RPS22A	0.0242375	Co-expression	Aceituno-Agosin-2012
RPL39	RPS27B	0.0250899	Co-expression	Aceituno-Agosin-2012
RPL39	RPS28A	0.0195074	Co-expression	Aceituno-Agosin-2012
RPL39	RPS31	0.0263967	Co-expression	Aceituno-Agosin-2012
RPL39	YBL092W	0.0207975	Co-expression	Aceituno-Agosin-2012
RPL39	YDL075W	0.0202349	Co-expression	Aceituno-Agosin-2012
RPL39	YDR447C	0.0242691	Co-expression	Aceituno-Agosin-2012
RPL39	YDR500C	0.024932	Co-expression	Aceituno-Agosin-2012
RPL39	YGL103W	0.0251228	Co-expression	Aceituno-Agosin-2012
RPL39	YGL147C	0.0243485	Co-expression	Aceituno-Agosin-2012
RPL39	YGR034W	0.0241219	Co-expression	Aceituno-Agosin-2012
RPL39	YGR085C	0.0270442	Co-expression	Aceituno-Agosin-2012
RPL39	YHR010W	0.0211577	Co-expression	Aceituno-Agosin-2012
RPL39	YKL006W	0.0234858	Co-expression	Aceituno-Agosin-2012
RPL39	YLR029C	0.020968	Co-expression	Aceituno-Agosin-2012
RPL39	YLR325C	0.0284243	Co-expression	Aceituno-Agosin-2012
RPL39	YLR344W	0.0198543	Co-expression	Aceituno-Agosin-2012
RPL39	YLR441C	0.0185155	Co-expression	Aceituno-Agosin-2012
RPL39	YML063W	0.0156714	Co-expression	Aceituno-Agosin-2012
RPL39	YMR230W	0.0276811	Co-expression	Aceituno-Agosin-2012
RPL39	YNL302C	0.0257416	Co-expression	Aceituno-Agosin-2012
RPL39	YOL121C	0.0226006	Co-expression	Aceituno-Agosin-2012
RPL39	YOL127W	0.0181549	Co-expression	Aceituno-Agosin-2012
RPL39	YOR234C	0.0200607	Co-expression	Aceituno-Agosin-2012
RPL39	YOR293W	0.0256407	Co-expression	Aceituno-Agosin-2012
RPL39	YOR369C	0.0269879	Co-expression	Aceituno-Agosin-2012
RPL39	YPL143W	0.0185972	Co-expression	Aceituno-Agosin-2012
RPL39	YPR102C	0.023631	Co-expression	Aceituno-Agosin-2012
RPP1A	RPS22A	0.0220064	Co-expression	Aceituno-Agosin-2012
RPP1A	YGL030W	0.0244416	Co-expression	Aceituno-Agosin-2012
RPP1A	YGL103W	0.0283099	Co-expression	Aceituno-Agosin-2012
RPP1A	YGL123W	0.0246944	Co-expression	Aceituno-Agosin-2012
RPP1A	YGR027C	0.0188306	Co-expression	Aceituno-Agosin-2012
RPP1A	YGR034W	0.0202813	Co-expression	Aceituno-Agosin-2012
RPP1A	YHR010W	0.0171198	Co-expression	Aceituno-Agosin-2012
RPP1A	YKL006W	0.0243184	Co-expression	Aceituno-Agosin-2012
RPP1A	YLR029C	0.0222079	Co-expression	Aceituno-Agosin-2012
RPP1A	YLR075W	0.0192915	Co-expression	Aceituno-Agosin-2012
RPP1A	YLR344W	0.0171395	Co-expression	Aceituno-Agosin-2012
RPP1A	YLR441C	0.0176418	Co-expression	Aceituno-Agosin-2012
RPP1A	YMR230W	0.0240583	Co-expression	Aceituno-Agosin-2012
RPP1A	YNL281W	0.0219508	Co-expression	Aceituno-Agosin-2012
RPP1A	YNL302C	0.0240753	Co-expression	Aceituno-Agosin-2012
RPP1A	YOL121C	0.0236343	Co-expression	Aceituno-Agosin-2012
RPP1A	YOL127W	0.0164063	Co-expression	Aceituno-Agosin-2012
RPP1A	YOR293W	0.0225481	Co-expression	Aceituno-Agosin-2012
RPP1A	YOR369C	0.0242277	Co-expression	Aceituno-Agosin-2012
RPP1A	YPL143W	0.0195401	Co-expression	Aceituno-Agosin-2012
RPP1A	YPR041W	0.0245897	Co-expression	Aceituno-Agosin-2012
RPS0A	YAR015W	0.0215339	Co-expression	Aceituno-Agosin-2012
RPS0A	YBR031W	0.01789	Co-expression	Aceituno-Agosin-2012
RPS0A	YDL131W	0.0182416	Co-expression	Aceituno-Agosin-2012
RPS0A	YDR341C	0.0195962	Co-expression	Aceituno-Agosin-2012
RPS0A	YGR094W	0.0144374	Co-expression	Aceituno-Agosin-2012
RPS0A	YHL033C	0.0233012	Co-expression	Aceituno-Agosin-2012
RPS0A	YHR064C	0.0216077	Co-expression	Aceituno-Agosin-2012
RPS0A	YIL053W	0.0179419	Co-expression	Aceituno-Agosin-2012
RPS0A	YIL133C	0.0197123	Co-expression	Aceituno-Agosin-2012
RPS0A	YKL081W	0.0158759	Co-expression	Aceituno-Agosin-2012
RPS0A	YKL180W	0.0204619	Co-expression	Aceituno-Agosin-2012
RPS0A	YLR340W	0.016443	Co-expression	Aceituno-Agosin-2012
RPS0A	YML056C	0.0172119	Co-expression	Aceituno-Agosin-2012
RPS0A	YPL131W	0.0204771	Co-expression	Aceituno-Agosin-2012
RPS0A	YPR163C	0.014422	Co-expression	Aceituno-Agosin-2012
RPS0B	RPS0A	0.0216008	Co-expression	Aceituno-Agosin-2012
RPS0B	YBR025C	0.0283193	Co-expression	Aceituno-Agosin-2012
RPS0B	YDL082W	0.0165576	Co-expression	Aceituno-Agosin-2012
RPS0B	YGL076C	0.0200635	Co-expression	Aceituno-Agosin-2012
RPS0B	YGL189C	0.0230325	Co-expression	Aceituno-Agosin-2012
RPS0B	YHR128W	0.0227657	Co-expression	Aceituno-Agosin-2012
RPS0B	YIL053W	0.0196035	Co-expression	Aceituno-Agosin-2012
RPS0B	YIL133C	0.0205149	Co-expression	Aceituno-Agosin-2012
RPS0B	YJL177W	0.0239185	Co-expression	Aceituno-Agosin-2012
RPS0B	YKL180W	0.0267921	Co-expression	Aceituno-Agosin-2012
RPS0B	YNL069C	0.0236247	Co-expression	Aceituno-Agosin-2012
RPS0B	YNL096C	0.0211059	Co-expression	Aceituno-Agosin-2012
RPS0B	YPL081W	0.02491	Co-expression	Aceituno-Agosin-2012
RPS0B	YPL131W	0.0231327	Co-expression	Aceituno-Agosin-2012
RPS22A	YBL092W	0.018291	Co-expression	Aceituno-Agosin-2012
RPS22A	YDL082W	0.0151671	Co-expression	Aceituno-Agosin-2012
RPS22A	YDR447C	0.0214849	Co-expression	Aceituno-Agosin-2012
RPS22A	YDR471W	0.0167211	Co-expression	Aceituno-Agosin-2012
RPS22A	YGL103W	0.0237094	Co-expression	Aceituno-Agosin-2012
RPS22A	YGL147C	0.0215555	Co-expression	Aceituno-Agosin-2012
RPS22A	YGR027C	0.017297	Co-expression	Aceituno-Agosin-2012
RPS22A	YGR034W	0.0217016	Co-expression	Aceituno-Agosin-2012
RPS22A	YGR085C	0.0239178	Co-expression	Aceituno-Agosin-2012
RPS22A	YHR010W	0.0186592	Co-expression	Aceituno-Agosin-2012
RPS22A	YKL006W	0.0214556	Co-expression	Aceituno-Agosin-2012
RPS22A	YLR029C	0.0199724	Co-expression	Aceituno-Agosin-2012
RPS22A	YLR325C	0.0238003	Co-expression	Aceituno-Agosin-2012
RPS22A	YLR344W	0.0175351	Co-expression	Aceituno-Agosin-2012
RPS22A	YLR441C	0.0171532	Co-expression	Aceituno-Agosin-2012
RPS22A	YML063W	0.0147158	Co-expression	Aceituno-Agosin-2012
RPS22A	YMR230W	0.0238586	Co-expression	Aceituno-Agosin-2012
RPS22A	YNL302C	0.023232	Co-expression	Aceituno-Agosin-2012
RPS22A	YOL121C	0.0202679	Co-expression	Aceituno-Agosin-2012
RPS22A	YOL127W	0.0174342	Co-expression	Aceituno-Agosin-2012
RPS22A	YOR234C	0.0184956	Co-expression	Aceituno-Agosin-2012
RPS22A	YOR293W	0.0227159	Co-expression	Aceituno-Agosin-2012
RPS22A	YOR369C	0.0232214	Co-expression	Aceituno-Agosin-2012
RPS22A	YPL143W	0.0178854	Co-expression	Aceituno-Agosin-2012
RPS22A	YPR102C	0.0198084	Co-expression	Aceituno-Agosin-2012
RPS26B	YBL092W	0.0186188	Co-expression	Aceituno-Agosin-2012
RPS26B	YBR189W	0.0257942	Co-expression	Aceituno-Agosin-2012
RPS26B	YBR191W	0.025965	Co-expression	Aceituno-Agosin-2012
RPS26B	YCR031C	0.0222643	Co-expression	Aceituno-Agosin-2012
RPS26B	YDL075W	0.0237379	Co-expression	Aceituno-Agosin-2012
RPS26B	YDR064W	0.0190175	Co-expression	Aceituno-Agosin-2012
RPS26B	YDR382W	0.0268031	Co-expression	Aceituno-Agosin-2012
RPS26B	YDR471W	0.0210708	Co-expression	Aceituno-Agosin-2012
RPS26B	YDR500C	0.0284234	Co-expression	Aceituno-Agosin-2012
RPS26B	YER056C-A	0.0198989	Co-expression	Aceituno-Agosin-2012
RPS26B	YGL031C	0.0300732	Co-expression	Aceituno-Agosin-2012
RPS26B	YGL076C	0.0203119	Co-expression	Aceituno-Agosin-2012
RPS26B	YGL189C	0.0237439	Co-expression	Aceituno-Agosin-2012
RPS26B	YGR148C	0.0265342	Co-expression	Aceituno-Agosin-2012
RPS26B	YHL001W	0.0268473	Co-expression	Aceituno-Agosin-2012
RPS26B	YHL015W	0.0211271	Co-expression	Aceituno-Agosin-2012
RPS26B	YIL052C	0.0222682	Co-expression	Aceituno-Agosin-2012
RPS26B	YJL136C	0.0279003	Co-expression	Aceituno-Agosin-2012
RPS26B	YJL177W	0.0261286	Co-expression	Aceituno-Agosin-2012
RPS26B	YKR057W	0.0267087	Co-expression	Aceituno-Agosin-2012
RPS26B	YLR061W	0.0252956	Co-expression	Aceituno-Agosin-2012
RPS26B	YLR185W	0.0215686	Co-expression	Aceituno-Agosin-2012
RPS26B	YLR333C	0.0249606	Co-expression	Aceituno-Agosin-2012
RPS26B	YLR367W	0.0227722	Co-expression	Aceituno-Agosin-2012
RPS26B	YLR388W	0.0247917	Co-expression	Aceituno-Agosin-2012
RPS26B	YLR406C	0.0254559	Co-expression	Aceituno-Agosin-2012
RPS26B	YMR142C	0.0241562	Co-expression	Aceituno-Agosin-2012
RPS26B	YNL069C	0.0246311	Co-expression	Aceituno-Agosin-2012
RPS26B	YOL121C	0.0208622	Co-expression	Aceituno-Agosin-2012
RPS26B	YOR096W	0.0187524	Co-expression	Aceituno-Agosin-2012
RPS26B	YPL079W	0.0220691	Co-expression	Aceituno-Agosin-2012
RPS27B	RPP1A	0.0262075	Co-expression	Aceituno-Agosin-2012
RPS27B	RPS22A	0.0227757	Co-expression	Aceituno-Agosin-2012
RPS27B	RPS28A	0.0186774	Co-expression	Aceituno-Agosin-2012
RPS27B	YGL103W	0.0261699	Co-expression	Aceituno-Agosin-2012
RPS27B	YGR034W	0.0216638	Co-expression	Aceituno-Agosin-2012
RPS27B	YHR010W	0.0189043	Co-expression	Aceituno-Agosin-2012
RPS27B	YKL006W	0.0229315	Co-expression	Aceituno-Agosin-2012
RPS27B	YLR029C	0.0207925	Co-expression	Aceituno-Agosin-2012
RPS27B	YLR325C	0.0260253	Co-expression	Aceituno-Agosin-2012
RPS27B	YLR344W	0.016631	Co-expression	Aceituno-Agosin-2012
RPS27B	YLR441C	0.0165459	Co-expression	Aceituno-Agosin-2012
RPS27B	YMR230W	0.0275813	Co-expression	Aceituno-Agosin-2012
RPS27B	YOL127W	0.0177018	Co-expression	Aceituno-Agosin-2012
RPS27B	YOR234C	0.0184426	Co-expression	Aceituno-Agosin-2012
RPS27B	YOR293W	0.0250642	Co-expression	Aceituno-Agosin-2012
RPS27B	YOR369C	0.0258323	Co-expression	Aceituno-Agosin-2012
RPS27B	YPL143W	0.0183683	Co-expression	Aceituno-Agosin-2012
RPS27B	YPR102C	0.0201237	Co-expression	Aceituno-Agosin-2012
RPS28A	RPP1A	0.0183883	Co-expression	Aceituno-Agosin-2012
RPS28A	RPS22A	0.0182776	Co-expression	Aceituno-Agosin-2012
RPS28A	RPS31	0.0177554	Co-expression	Aceituno-Agosin-2012
RPS28A	YBL092W	0.0164197	Co-expression	Aceituno-Agosin-2012
RPS28A	YCR031C	0.0162298	Co-expression	Aceituno-Agosin-2012
RPS28A	YDL082W	0.0134686	Co-expression	Aceituno-Agosin-2012
RPS28A	YDR447C	0.0182613	Co-expression	Aceituno-Agosin-2012
RPS28A	YFL034C-A	0.0148412	Co-expression	Aceituno-Agosin-2012
RPS28A	YGL103W	0.0188575	Co-expression	Aceituno-Agosin-2012
RPS28A	YGL147C	0.0178842	Co-expression	Aceituno-Agosin-2012
RPS28A	YGR027C	0.0151311	Co-expression	Aceituno-Agosin-2012
RPS28A	YGR034W	0.0178299	Co-expression	Aceituno-Agosin-2012
RPS28A	YGR085C	0.0208195	Co-expression	Aceituno-Agosin-2012
RPS28A	YHL001W	0.0174524	Co-expression	Aceituno-Agosin-2012
RPS28A	YHR010W	0.015722	Co-expression	Aceituno-Agosin-2012
RPS28A	YKL006W	0.018356	Co-expression	Aceituno-Agosin-2012
RPS28A	YLR029C	0.016607	Co-expression	Aceituno-Agosin-2012
RPS28A	YLR075W	0.0149274	Co-expression	Aceituno-Agosin-2012
RPS28A	YLR325C	0.0197539	Co-expression	Aceituno-Agosin-2012
RPS28A	YLR344W	0.0151268	Co-expression	Aceituno-Agosin-2012
RPS28A	YLR441C	0.0142848	Co-expression	Aceituno-Agosin-2012
RPS28A	YML063W	0.0127917	Co-expression	Aceituno-Agosin-2012
RPS28A	YML073C	0.0160647	Co-expression	Aceituno-Agosin-2012
RPS28A	YMR230W	0.0193677	Co-expression	Aceituno-Agosin-2012
RPS28A	YNL096C	0.0160089	Co-expression	Aceituno-Agosin-2012
RPS28A	YNL281W	0.0191747	Co-expression	Aceituno-Agosin-2012
RPS28A	YNL302C	0.0194851	Co-expression	Aceituno-Agosin-2012
RPS28A	YOL121C	0.0161869	Co-expression	Aceituno-Agosin-2012
RPS28A	YOL127W	0.0148273	Co-expression	Aceituno-Agosin-2012
RPS28A	YOR234C	0.0156677	Co-expression	Aceituno-Agosin-2012
RPS28A	YOR293W	0.0188558	Co-expression	Aceituno-Agosin-2012
RPS28A	YOR369C	0.0184807	Co-expression	Aceituno-Agosin-2012
RPS28A	YPL143W	0.014949	Co-expression	Aceituno-Agosin-2012
RPS28A	YPR102C	0.0163442	Co-expression	Aceituno-Agosin-2012
RPS28B	RPL39	0.0190538	Co-expression	Aceituno-Agosin-2012
RPS28B	RPP1A	0.0193382	Co-expression	Aceituno-Agosin-2012
RPS28B	RPS22A	0.0190538	Co-expression	Aceituno-Agosin-2012
RPS28B	RPS27B	0.0200348	Co-expression	Aceituno-Agosin-2012
RPS28B	RPS28A	0.016714	Co-expression	Aceituno-Agosin-2012
RPS28B	YBL092W	0.0166251	Co-expression	Aceituno-Agosin-2012
RPS28B	YBR025C	0.0184227	Co-expression	Aceituno-Agosin-2012
RPS28B	YDL082W	0.0149688	Co-expression	Aceituno-Agosin-2012
RPS28B	YGL103W	0.0197115	Co-expression	Aceituno-Agosin-2012
RPS28B	YGL147C	0.0174957	Co-expression	Aceituno-Agosin-2012
RPS28B	YGR027C	0.0161353	Co-expression	Aceituno-Agosin-2012
RPS28B	YGR034W	0.0193344	Co-expression	Aceituno-Agosin-2012
RPS28B	YGR085C	0.0216553	Co-expression	Aceituno-Agosin-2012
RPS28B	YHR010W	0.0162433	Co-expression	Aceituno-Agosin-2012
RPS28B	YKL006W	0.0192632	Co-expression	Aceituno-Agosin-2012
RPS28B	YLR029C	0.0174702	Co-expression	Aceituno-Agosin-2012
RPS28B	YLR325C	0.0200734	Co-expression	Aceituno-Agosin-2012
RPS28B	YLR344W	0.0157702	Co-expression	Aceituno-Agosin-2012
RPS28B	YLR441C	0.0147858	Co-expression	Aceituno-Agosin-2012
RPS28B	YML063W	0.013175	Co-expression	Aceituno-Agosin-2012
RPS28B	YML073C	0.0171332	Co-expression	Aceituno-Agosin-2012
RPS28B	YMR230W	0.02076	Co-expression	Aceituno-Agosin-2012
RPS28B	YNL096C	0.0182044	Co-expression	Aceituno-Agosin-2012
RPS28B	YNL281W	0.0207329	Co-expression	Aceituno-Agosin-2012
RPS28B	YNL302C	0.0205577	Co-expression	Aceituno-Agosin-2012
RPS28B	YOL127W	0.015494	Co-expression	Aceituno-Agosin-2012
RPS28B	YOR234C	0.0166948	Co-expression	Aceituno-Agosin-2012
RPS28B	YOR293W	0.0202693	Co-expression	Aceituno-Agosin-2012
RPS28B	YOR369C	0.0192376	Co-expression	Aceituno-Agosin-2012
RPS28B	YPL143W	0.0153742	Co-expression	Aceituno-Agosin-2012
RPS28B	YPR041W	0.0187956	Co-expression	Aceituno-Agosin-2012
RPS28B	YPR102C	0.0169265	Co-expression	Aceituno-Agosin-2012
RPS29B	RPS0B	0.0279745	Co-expression	Aceituno-Agosin-2012
RPS29B	YDL075W	0.0209378	Co-expression	Aceituno-Agosin-2012
RPS29B	YDL082W	0.0179007	Co-expression	Aceituno-Agosin-2012
RPS29B	YDR471W	0.0195344	Co-expression	Aceituno-Agosin-2012
RPS29B	YGL189C	0.0251438	Co-expression	Aceituno-Agosin-2012
RPS29B	YHL001W	0.0288918	Co-expression	Aceituno-Agosin-2012
RPS29B	YIL053W	0.0214387	Co-expression	Aceituno-Agosin-2012
RPS29B	YJL177W	0.025983	Co-expression	Aceituno-Agosin-2012
RPS29B	YKL006W	0.0224277	Co-expression	Aceituno-Agosin-2012
RPS29B	YKL180W	0.0263377	Co-expression	Aceituno-Agosin-2012
RPS29B	YNL096C	0.0215318	Co-expression	Aceituno-Agosin-2012
RPS29B	YPL081W	0.0280597	Co-expression	Aceituno-Agosin-2012
RPS31	RPS22A	0.0225778	Co-expression	Aceituno-Agosin-2012
RPS31	YDR447C	0.0262334	Co-expression	Aceituno-Agosin-2012
RPS31	YGL030W	0.0268174	Co-expression	Aceituno-Agosin-2012
RPS31	YGL103W	0.0258556	Co-expression	Aceituno-Agosin-2012
RPS31	YGL147C	0.0232845	Co-expression	Aceituno-Agosin-2012
RPS31	YGR027C	0.019976	Co-expression	Aceituno-Agosin-2012
RPS31	YHR010W	0.0196465	Co-expression	Aceituno-Agosin-2012
RPS31	YLR029C	0.0201455	Co-expression	Aceituno-Agosin-2012
RPS31	YLR325C	0.0264419	Co-expression	Aceituno-Agosin-2012
RPS31	YLR441C	0.0177827	Co-expression	Aceituno-Agosin-2012
RPS31	YML063W	0.0160728	Co-expression	Aceituno-Agosin-2012
RPS31	YNL178W	0.0263997	Co-expression	Aceituno-Agosin-2012
RPS31	YNL302C	0.0253652	Co-expression	Aceituno-Agosin-2012
RPS31	YOL127W	0.0182178	Co-expression	Aceituno-Agosin-2012
RPS31	YOR234C	0.0181169	Co-expression	Aceituno-Agosin-2012
RPS31	YOR293W	0.0235146	Co-expression	Aceituno-Agosin-2012
RPS31	YPL143W	0.020338	Co-expression	Aceituno-Agosin-2012
RPS31	YPR102C	0.0221556	Co-expression	Aceituno-Agosin-2012
TMA19	YDR071C	0.0179946	Co-expression	Aceituno-Agosin-2012
TMA19	YHL015W	0.0227216	Co-expression	Aceituno-Agosin-2012
TMA19	YJL136C	0.0277864	Co-expression	Aceituno-Agosin-2012
TMA19	YLR333C	0.0283294	Co-expression	Aceituno-Agosin-2012
TMA19	YLR367W	0.0260466	Co-expression	Aceituno-Agosin-2012
TMA19	YOR096W	0.0214098	Co-expression	Aceituno-Agosin-2012
YAL003W	YDR064W	0.0209968	Co-expression	Aceituno-Agosin-2012
YAL003W	YER056C-A	0.0217885	Co-expression	Aceituno-Agosin-2012
YAL003W	YGL076C	0.0224969	Co-expression	Aceituno-Agosin-2012
YAL003W	YJR123W	0.0251402	Co-expression	Aceituno-Agosin-2012
YAL003W	YLL045C	0.0255204	Co-expression	Aceituno-Agosin-2012
YAL003W	YLR388W	0.0263946	Co-expression	Aceituno-Agosin-2012
YAL005C	YCL040W	0.0199795	Co-expression	Aceituno-Agosin-2012
YAL005C	YEL011W	0.019433	Co-expression	Aceituno-Agosin-2012
YAL005C	YIL033C	0.0218896	Co-expression	Aceituno-Agosin-2012
YAL005C	YML070W	0.0217642	Co-expression	Aceituno-Agosin-2012
YAL005C	YMR250W	0.0203434	Co-expression	Aceituno-Agosin-2012
YAL005C	YNL134C	0.0175517	Co-expression	Aceituno-Agosin-2012
YAL012W	YGR204W	0.0154628	Co-expression	Aceituno-Agosin-2012
YAL012W	YJL159W	0.0179805	Co-expression	Aceituno-Agosin-2012
YAL012W	YNL104C	0.0197151	Co-expression	Aceituno-Agosin-2012
YAL012W	YOR063W	0.0143426	Co-expression	Aceituno-Agosin-2012
YAL012W	YPR145W	0.0223447	Co-expression	Aceituno-Agosin-2012
YAL038W	YOR063W	0.0136496	Co-expression	Aceituno-Agosin-2012
YAR015W	YBR031W	0.0189547	Co-expression	Aceituno-Agosin-2012
YAR015W	YDR341C	0.023693	Co-expression	Aceituno-Agosin-2012
YAR015W	YML056C	0.0174607	Co-expression	Aceituno-Agosin-2012
YAR015W	YMR120C	0.0271173	Co-expression	Aceituno-Agosin-2012
YAR015W	YPL131W	0.0220207	Co-expression	Aceituno-Agosin-2012
YBL002W	YDR483W	0.0212488	Co-expression	Aceituno-Agosin-2012
YBL002W	YJR105W	0.0235725	Co-expression	Aceituno-Agosin-2012
YBL045C	YBL099W	0.0225757	Co-expression	Aceituno-Agosin-2012
YBL045C	YEL034W	0.0252498	Co-expression	Aceituno-Agosin-2012
YBL064C	YBR072W	0.0169437	Co-expression	Aceituno-Agosin-2012
YBL064C	YBR149W	0.0152152	Co-expression	Aceituno-Agosin-2012
YBL064C	YDL124W	0.0181886	Co-expression	Aceituno-Agosin-2012
YBL064C	YDR032C	0.0152527	Co-expression	Aceituno-Agosin-2012
YBL064C	YGR256W	0.0168614	Co-expression	Aceituno-Agosin-2012
YBL064C	YHR087W	0.0160244	Co-expression	Aceituno-Agosin-2012
YBL064C	YHR104W	0.017955	Co-expression	Aceituno-Agosin-2012
YBL064C	YML028W	0.0199645	Co-expression	Aceituno-Agosin-2012
YBL064C	YML100W	0.0158497	Co-expression	Aceituno-Agosin-2012
YBL064C	YMR315W	0.0181917	Co-expression	Aceituno-Agosin-2012
YBL064C	YNL015W	0.0164993	Co-expression	Aceituno-Agosin-2012
YBL064C	YNL160W	0.0183269	Co-expression	Aceituno-Agosin-2012
YBL064C	YNL274C	0.0170186	Co-expression	Aceituno-Agosin-2012
YBL064C	YNR034W-A	0.0162826	Co-expression	Aceituno-Agosin-2012
YBL064C	YOL151W	0.0183777	Co-expression	Aceituno-Agosin-2012
YBL075C	YGR043C	0.017599	Co-expression	Aceituno-Agosin-2012
YBL075C	YNL014W	0.0187399	Co-expression	Aceituno-Agosin-2012
YBL076C	YLR340W	0.0145984	Co-expression	Aceituno-Agosin-2012
YBL076C	YMR205C	0.0120971	Co-expression	Aceituno-Agosin-2012
YBL076C	YNL209W	0.0160661	Co-expression	Aceituno-Agosin-2012
YBL092W	YBR191W	0.0227789	Co-expression	Aceituno-Agosin-2012
YBL092W	YDL075W	0.0180068	Co-expression	Aceituno-Agosin-2012
YBL092W	YLR029C	0.0171499	Co-expression	Aceituno-Agosin-2012
YBL092W	YML024W	0.0209124	Co-expression	Aceituno-Agosin-2012
YBL092W	YMR142C	0.018355	Co-expression	Aceituno-Agosin-2012
YBL092W	YNL069C	0.0203338	Co-expression	Aceituno-Agosin-2012
YBL092W	YNL302C	0.02081	Co-expression	Aceituno-Agosin-2012
YBL092W	YOL121C	0.0182141	Co-expression	Aceituno-Agosin-2012
YBL099W	YGR254W	0.0212912	Co-expression	Aceituno-Agosin-2012
YBR011C	YDR037W	0.00916617	Co-expression	Aceituno-Agosin-2012
YBR011C	YLR150W	0.0111337	Co-expression	Aceituno-Agosin-2012
YBR011C	YLR249W	0.00983854	Co-expression	Aceituno-Agosin-2012
YBR011C	YML124C	0.010398	Co-expression	Aceituno-Agosin-2012
YBR011C	YMR205C	0.0102964	Co-expression	Aceituno-Agosin-2012
YBR011C	YNL104C	0.013855	Co-expression	Aceituno-Agosin-2012
YBR011C	YOL040C	0.0107054	Co-expression	Aceituno-Agosin-2012
YBR025C	YDL082W	0.0182493	Co-expression	Aceituno-Agosin-2012
YBR025C	YDR471W	0.0182801	Co-expression	Aceituno-Agosin-2012
YBR025C	YKL180W	0.0247312	Co-expression	Aceituno-Agosin-2012
YBR025C	YLR359W	0.0236779	Co-expression	Aceituno-Agosin-2012
YBR025C	YNL096C	0.0245439	Co-expression	Aceituno-Agosin-2012
YBR026C	YDL004W	0.0181696	Co-expression	Aceituno-Agosin-2012
YBR026C	YDR298C	0.0173956	Co-expression	Aceituno-Agosin-2012
YBR026C	YJL217W	0.0183533	Co-expression	Aceituno-Agosin-2012
YBR026C	YNR001C	0.0173047	Co-expression	Aceituno-Agosin-2012
YBR031W	YLR340W	0.0163108	Co-expression	Aceituno-Agosin-2012
YBR031W	YPL131W	0.0199055	Co-expression	Aceituno-Agosin-2012
YBR072W	YDL124W	0.0225289	Co-expression	Aceituno-Agosin-2012
YBR072W	YGR209C	0.0202909	Co-expression	Aceituno-Agosin-2012
YBR072W	YHR087W	0.0190059	Co-expression	Aceituno-Agosin-2012
YBR072W	YML028W	0.0246063	Co-expression	Aceituno-Agosin-2012
YBR072W	YNL015W	0.0187118	Co-expression	Aceituno-Agosin-2012
YBR072W	YNL160W	0.0228611	Co-expression	Aceituno-Agosin-2012
YBR072W	YNR034W-A	0.021018	Co-expression	Aceituno-Agosin-2012
YBR079C	YAL038W	0.0117166	Co-expression	Aceituno-Agosin-2012
YBR079C	YCR088W	0.0138184	Co-expression	Aceituno-Agosin-2012
YBR079C	YGR285C	0.00803549	Co-expression	Aceituno-Agosin-2012
YBR079C	YLL018C	0.00893079	Co-expression	Aceituno-Agosin-2012
YBR085C-A	YNR034W-A	0.0216732	Co-expression	Aceituno-Agosin-2012
YBR109C	YDL130W	0.0171185	Co-expression	Aceituno-Agosin-2012
YBR109C	YER012W	0.0160117	Co-expression	Aceituno-Agosin-2012
YBR109C	YMR072W	0.0180906	Co-expression	Aceituno-Agosin-2012
YBR127C	YGR094W	0.0133232	Co-expression	Aceituno-Agosin-2012
YBR127C	YHR183W	0.0193798	Co-expression	Aceituno-Agosin-2012
YBR127C	YNL209W	0.015707	Co-expression	Aceituno-Agosin-2012
YBR127C	YOR375C	0.018446	Co-expression	Aceituno-Agosin-2012
YBR149W	YAL060W	0.0206074	Co-expression	Aceituno-Agosin-2012
YBR149W	YCR012W	0.0196486	Co-expression	Aceituno-Agosin-2012
YBR149W	YDR032C	0.0161741	Co-expression	Aceituno-Agosin-2012
YBR149W	YDR368W	0.0139814	Co-expression	Aceituno-Agosin-2012
YBR149W	YGR256W	0.0175643	Co-expression	Aceituno-Agosin-2012
YBR149W	YNL274C	0.0174983	Co-expression	Aceituno-Agosin-2012
YBR149W	YOR136W	0.0164043	Co-expression	Aceituno-Agosin-2012
YBR149W	YOR185C	0.018867	Co-expression	Aceituno-Agosin-2012
YBR169C	YBL064C	0.0177653	Co-expression	Aceituno-Agosin-2012
YBR169C	YBR072W	0.0207691	Co-expression	Aceituno-Agosin-2012
YBR169C	YCL035C	0.0183646	Co-expression	Aceituno-Agosin-2012
YBR169C	YDL124W	0.0239153	Co-expression	Aceituno-Agosin-2012
YBR169C	YDL168W	0.0202361	Co-expression	Aceituno-Agosin-2012
YBR169C	YDR513W	0.0193128	Co-expression	Aceituno-Agosin-2012
YBR169C	YGR019W	0.0240601	Co-expression	Aceituno-Agosin-2012
YBR169C	YHR087W	0.019742	Co-expression	Aceituno-Agosin-2012
YBR169C	YHR104W	0.0274738	Co-expression	Aceituno-Agosin-2012
YBR169C	YLR258W	0.0228464	Co-expression	Aceituno-Agosin-2012
YBR169C	YML100W	0.018603	Co-expression	Aceituno-Agosin-2012
YBR169C	YMR105C	0.0217034	Co-expression	Aceituno-Agosin-2012
YBR169C	YMR250W	0.0202776	Co-expression	Aceituno-Agosin-2012
YBR169C	YMR315W	0.0243868	Co-expression	Aceituno-Agosin-2012
YBR169C	YNL160W	0.0244337	Co-expression	Aceituno-Agosin-2012
YBR169C	YNL274C	0.0200228	Co-expression	Aceituno-Agosin-2012
YBR169C	YNR034W-A	0.021588	Co-expression	Aceituno-Agosin-2012
YBR189W	YBL092W	0.0189452	Co-expression	Aceituno-Agosin-2012
YBR189W	YBR191W	0.0271557	Co-expression	Aceituno-Agosin-2012
YBR189W	YDL075W	0.0217841	Co-expression	Aceituno-Agosin-2012
YBR189W	YDR064W	0.0204168	Co-expression	Aceituno-Agosin-2012
YBR189W	YER056C-A	0.0221822	Co-expression	Aceituno-Agosin-2012
YBR189W	YHL001W	0.0258536	Co-expression	Aceituno-Agosin-2012
YBR189W	YHL015W	0.0225409	Co-expression	Aceituno-Agosin-2012
YBR189W	YML073C	0.0225523	Co-expression	Aceituno-Agosin-2012
YBR189W	YMR142C	0.0246689	Co-expression	Aceituno-Agosin-2012
YBR189W	YNL069C	0.0264865	Co-expression	Aceituno-Agosin-2012
YBR189W	YOL121C	0.0219192	Co-expression	Aceituno-Agosin-2012
YBR189W	YOR096W	0.0198594	Co-expression	Aceituno-Agosin-2012
YBR191W	YDL075W	0.0235656	Co-expression	Aceituno-Agosin-2012
YBR191W	YER056C-A	0.0225679	Co-expression	Aceituno-Agosin-2012
YBR221C	YBL099W	0.0187795	Co-expression	Aceituno-Agosin-2012
YBR221C	YBR031W	0.0175225	Co-expression	Aceituno-Agosin-2012
YBR221C	YFL018C	0.0215428	Co-expression	Aceituno-Agosin-2012
YBR221C	YHR183W	0.0205784	Co-expression	Aceituno-Agosin-2012
YBR221C	YPL262W	0.0213086	Co-expression	Aceituno-Agosin-2012
YBR222C	YDL182W	0.0252417	Co-expression	Aceituno-Agosin-2012
YBR222C	YER177W	0.0172075	Co-expression	Aceituno-Agosin-2012
YBR222C	YLR150W	0.0143278	Co-expression	Aceituno-Agosin-2012
YBR222C	YML124C	0.0131645	Co-expression	Aceituno-Agosin-2012
YBR248C	YBL076C	0.0121046	Co-expression	Aceituno-Agosin-2012
YBR248C	YBR031W	0.0124683	Co-expression	Aceituno-Agosin-2012
YBR248C	YDL131W	0.0124758	Co-expression	Aceituno-Agosin-2012
YBR248C	YGL026C	0.0114716	Co-expression	Aceituno-Agosin-2012
YBR248C	YGL245W	0.0109449	Co-expression	Aceituno-Agosin-2012
YBR248C	YGR094W	0.0117716	Co-expression	Aceituno-Agosin-2012
YBR248C	YGR240C	0.0108101	Co-expression	Aceituno-Agosin-2012
YBR248C	YKL081W	0.0125021	Co-expression	Aceituno-Agosin-2012
YBR248C	YLR027C	0.012041	Co-expression	Aceituno-Agosin-2012
YBR248C	YLR058C	0.0111494	Co-expression	Aceituno-Agosin-2012
YBR248C	YLR249W	0.00939083	Co-expression	Aceituno-Agosin-2012
YBR248C	YLR340W	0.0124148	Co-expression	Aceituno-Agosin-2012
YBR248C	YLR432W	0.0127687	Co-expression	Aceituno-Agosin-2012
YBR248C	YMR108W	0.0115567	Co-expression	Aceituno-Agosin-2012
YBR248C	YNL209W	0.0126228	Co-expression	Aceituno-Agosin-2012
YBR248C	YPR163C	0.0117712	Co-expression	Aceituno-Agosin-2012
YBR263W	YDR012W	0.0263176	Co-expression	Aceituno-Agosin-2012
YBR263W	YGL253W	0.0217174	Co-expression	Aceituno-Agosin-2012
YBR263W	YIL078W	0.0218084	Co-expression	Aceituno-Agosin-2012
YBR263W	YMR120C	0.0241324	Co-expression	Aceituno-Agosin-2012
YCL035C	YBR072W	0.0195655	Co-expression	Aceituno-Agosin-2012
YCL035C	YBR085C-A	0.0201775	Co-expression	Aceituno-Agosin-2012
YCL035C	YGR209C	0.0181894	Co-expression	Aceituno-Agosin-2012
YCL035C	YHR087W	0.0179025	Co-expression	Aceituno-Agosin-2012
YCL035C	YNL015W	0.0188606	Co-expression	Aceituno-Agosin-2012
YCL035C	YNL160W	0.0208851	Co-expression	Aceituno-Agosin-2012
YCL035C	YNR034W-A	0.0198957	Co-expression	Aceituno-Agosin-2012
YCL035C	YOR285W	0.0178614	Co-expression	Aceituno-Agosin-2012
YCL040W	YHR008C	0.0254004	Co-expression	Aceituno-Agosin-2012
YCR031C	YBL092W	0.0202689	Co-expression	Aceituno-Agosin-2012
YCR031C	YBR189W	0.0247116	Co-expression	Aceituno-Agosin-2012
YCR031C	YBR191W	0.0276326	Co-expression	Aceituno-Agosin-2012
YCR031C	YDL075W	0.0212398	Co-expression	Aceituno-Agosin-2012
YCR031C	YDR064W	0.0194797	Co-expression	Aceituno-Agosin-2012
YCR031C	YER056C-A	0.0210241	Co-expression	Aceituno-Agosin-2012
YCR031C	YHL001W	0.0246151	Co-expression	Aceituno-Agosin-2012
YCR031C	YHL015W	0.0202916	Co-expression	Aceituno-Agosin-2012
YCR031C	YML024W	0.0228915	Co-expression	Aceituno-Agosin-2012
YCR031C	YML073C	0.022924	Co-expression	Aceituno-Agosin-2012
YCR031C	YMR142C	0.0230381	Co-expression	Aceituno-Agosin-2012
YCR031C	YNL069C	0.0277431	Co-expression	Aceituno-Agosin-2012
YCR031C	YNL302C	0.0226514	Co-expression	Aceituno-Agosin-2012
YCR031C	YOL121C	0.0207111	Co-expression	Aceituno-Agosin-2012
YCR031C	YOR096W	0.0191451	Co-expression	Aceituno-Agosin-2012
YCR088W	YDL195W	0.0275458	Co-expression	Aceituno-Agosin-2012
YCR088W	YLL018C	0.0157498	Co-expression	Aceituno-Agosin-2012
YDL066W	YBR011C	0.0127029	Co-expression	Aceituno-Agosin-2012
YDL066W	YDL171C	0.0195468	Co-expression	Aceituno-Agosin-2012
YDL066W	YDR037W	0.0114656	Co-expression	Aceituno-Agosin-2012
YDL066W	YGL148W	0.0135394	Co-expression	Aceituno-Agosin-2012
YDL066W	YLR150W	0.0139913	Co-expression	Aceituno-Agosin-2012
YDL066W	YLR249W	0.0122659	Co-expression	Aceituno-Agosin-2012
YDL066W	YML124C	0.0134101	Co-expression	Aceituno-Agosin-2012
YDL066W	YMR205C	0.0130791	Co-expression	Aceituno-Agosin-2012
YDL078C	YDR099W	0.0200305	Co-expression	Aceituno-Agosin-2012
YDL078C	YNL015W	0.019892	Co-expression	Aceituno-Agosin-2012
YDL082W	YBL092W	0.0153779	Co-expression	Aceituno-Agosin-2012
YDL082W	YBR189W	0.0156138	Co-expression	Aceituno-Agosin-2012
YDL082W	YBR191W	0.0189362	Co-expression	Aceituno-Agosin-2012
YDL082W	YCR031C	0.017835	Co-expression	Aceituno-Agosin-2012
YDL082W	YDL075W	0.0148675	Co-expression	Aceituno-Agosin-2012
YDL082W	YGR027C	0.0135015	Co-expression	Aceituno-Agosin-2012
YDL082W	YGR034W	0.0168684	Co-expression	Aceituno-Agosin-2012
YDL082W	YHL001W	0.0174338	Co-expression	Aceituno-Agosin-2012
YDL082W	YHR010W	0.013724	Co-expression	Aceituno-Agosin-2012
YDL082W	YIL052C	0.0162158	Co-expression	Aceituno-Agosin-2012
YDL082W	YKL006W	0.0161402	Co-expression	Aceituno-Agosin-2012
YDL082W	YLR029C	0.0143786	Co-expression	Aceituno-Agosin-2012
YDL082W	YLR441C	0.0131217	Co-expression	Aceituno-Agosin-2012
YDL082W	YML063W	0.0126088	Co-expression	Aceituno-Agosin-2012
YDL082W	YML073C	0.016226	Co-expression	Aceituno-Agosin-2012
YDL082W	YMR142C	0.0149056	Co-expression	Aceituno-Agosin-2012
YDL082W	YMR230W	0.0171742	Co-expression	Aceituno-Agosin-2012
YDL082W	YNL069C	0.0191594	Co-expression	Aceituno-Agosin-2012
YDL082W	YNL302C	0.017965	Co-expression	Aceituno-Agosin-2012
YDL082W	YOL121C	0.0154184	Co-expression	Aceituno-Agosin-2012
YDL082W	YOL127W	0.0126646	Co-expression	Aceituno-Agosin-2012
YDL082W	YOR293W	0.0162383	Co-expression	Aceituno-Agosin-2012
YDL082W	YPR102C	0.0152449	Co-expression	Aceituno-Agosin-2012
YDL100C	YJR047C	0.0260891	Co-expression	Aceituno-Agosin-2012
YDL100C	YMR072W	0.0232291	Co-expression	Aceituno-Agosin-2012
YDL124W	YHR087W	0.0194518	Co-expression	Aceituno-Agosin-2012
YDL124W	YLR258W	0.0256411	Co-expression	Aceituno-Agosin-2012
YDL124W	YML028W	0.0262836	Co-expression	Aceituno-Agosin-2012
YDL124W	YNL160W	0.0253655	Co-expression	Aceituno-Agosin-2012
YDL124W	YNR034W-A	0.0241193	Co-expression	Aceituno-Agosin-2012
YDL131W	YHL033C	0.0222403	Co-expression	Aceituno-Agosin-2012
YDL131W	YIL051C	0.0192111	Co-expression	Aceituno-Agosin-2012
YDL131W	YIL133C	0.018659	Co-expression	Aceituno-Agosin-2012
YDL131W	YPL081W	0.0201995	Co-expression	Aceituno-Agosin-2012
YDL131W	YPL131W	0.0181924	Co-expression	Aceituno-Agosin-2012
YDL182W	YLR150W	0.016529	Co-expression	Aceituno-Agosin-2012
YDL182W	YOL040C	0.0159666	Co-expression	Aceituno-Agosin-2012
YDL185W	YDR037W	0.0110176	Co-expression	Aceituno-Agosin-2012
YDL185W	YGL245W	0.0131074	Co-expression	Aceituno-Agosin-2012
YDL185W	YMR205C	0.0126375	Co-expression	Aceituno-Agosin-2012
YDL185W	YPL061W	0.0190377	Co-expression	Aceituno-Agosin-2012
YDL195W	YLL018C	0.0169803	Co-expression	Aceituno-Agosin-2012
YDL229W	YBL076C	0.0151023	Co-expression	Aceituno-Agosin-2012
YDL229W	YBR127C	0.0147038	Co-expression	Aceituno-Agosin-2012
YDL229W	YBR248C	0.0128235	Co-expression	Aceituno-Agosin-2012
YDL229W	YDL131W	0.0153842	Co-expression	Aceituno-Agosin-2012
YDL229W	YDR037W	0.0109465	Co-expression	Aceituno-Agosin-2012
YDL229W	YGR094W	0.0146058	Co-expression	Aceituno-Agosin-2012
YDL229W	YGR185C	0.0174184	Co-expression	Aceituno-Agosin-2012
YDL229W	YIL051C	0.0185596	Co-expression	Aceituno-Agosin-2012
YDL229W	YIL142W	0.0171451	Co-expression	Aceituno-Agosin-2012
YDL229W	YKL081W	0.0154801	Co-expression	Aceituno-Agosin-2012
YDL229W	YLR058C	0.0136095	Co-expression	Aceituno-Agosin-2012
YDL229W	YLR150W	0.013885	Co-expression	Aceituno-Agosin-2012
YDL229W	YLR249W	0.0120599	Co-expression	Aceituno-Agosin-2012
YDL229W	YLR259C	0.0166177	Co-expression	Aceituno-Agosin-2012
YDL229W	YLR340W	0.0151582	Co-expression	Aceituno-Agosin-2012
YDL229W	YML085C	0.0161013	Co-expression	Aceituno-Agosin-2012
YDL229W	YML092C	0.0176743	Co-expression	Aceituno-Agosin-2012
YDL229W	YMR205C	0.0128368	Co-expression	Aceituno-Agosin-2012
YDL229W	YNL209W	0.0165933	Co-expression	Aceituno-Agosin-2012
YDL229W	YOL040C	0.0139079	Co-expression	Aceituno-Agosin-2012
YDL229W	YPR036W	0.014325	Co-expression	Aceituno-Agosin-2012
YDL229W	YPR163C	0.014603	Co-expression	Aceituno-Agosin-2012
YDR001C	YER103W	0.0192583	Co-expression	Aceituno-Agosin-2012
YDR001C	YOR347C	0.0171297	Co-expression	Aceituno-Agosin-2012
YDR032C	YCR012W	0.019472	Co-expression	Aceituno-Agosin-2012
YDR032C	YER062C	0.0206001	Co-expression	Aceituno-Agosin-2012
YDR032C	YGR256W	0.0172853	Co-expression	Aceituno-Agosin-2012
YDR032C	YML028W	0.0193077	Co-expression	Aceituno-Agosin-2012
YDR037W	YLR150W	0.0101447	Co-expression	Aceituno-Agosin-2012
YDR037W	YLR249W	0.00885534	Co-expression	Aceituno-Agosin-2012
YDR037W	YMR205C	0.00956698	Co-expression	Aceituno-Agosin-2012
YDR037W	YOL040C	0.00993843	Co-expression	Aceituno-Agosin-2012
YDR064W	YBR191W	0.0210049	Co-expression	Aceituno-Agosin-2012
YDR064W	YDR447C	0.02011	Co-expression	Aceituno-Agosin-2012
YDR064W	YER056C-A	0.0200771	Co-expression	Aceituno-Agosin-2012
YDR064W	YJR123W	0.0201381	Co-expression	Aceituno-Agosin-2012
YDR064W	YML024W	0.022235	Co-expression	Aceituno-Agosin-2012
YDR064W	YMR142C	0.018044	Co-expression	Aceituno-Agosin-2012
YDR064W	YNL069C	0.0204095	Co-expression	Aceituno-Agosin-2012
YDR064W	YOR096W	0.0192499	Co-expression	Aceituno-Agosin-2012
YDR071C	YPL225W	0.0147617	Co-expression	Aceituno-Agosin-2012
YDR074W	YDR513W	0.0155436	Co-expression	Aceituno-Agosin-2012
YDR074W	YDR516C	0.0207135	Co-expression	Aceituno-Agosin-2012
YDR074W	YGR019W	0.01894	Co-expression	Aceituno-Agosin-2012
YDR074W	YGR043C	0.0149513	Co-expression	Aceituno-Agosin-2012
YDR074W	YHR087W	0.015265	Co-expression	Aceituno-Agosin-2012
YDR074W	YML100W	0.018327	Co-expression	Aceituno-Agosin-2012
YDR074W	YML131W	0.0203286	Co-expression	Aceituno-Agosin-2012
YDR074W	YMR105C	0.0179037	Co-expression	Aceituno-Agosin-2012
YDR127W	YBR218C	0.0166182	Co-expression	Aceituno-Agosin-2012
YDR127W	YGL234W	0.015704	Co-expression	Aceituno-Agosin-2012
YDR127W	YGR061C	0.0144304	Co-expression	Aceituno-Agosin-2012
YDR127W	YJL130C	0.0135212	Co-expression	Aceituno-Agosin-2012
YDR127W	YJL200C	0.0175607	Co-expression	Aceituno-Agosin-2012
YDR127W	YJR121W	0.0177271	Co-expression	Aceituno-Agosin-2012
YDR127W	YOR063W	0.0119927	Co-expression	Aceituno-Agosin-2012
YDR148C	YBL045C	0.0206298	Co-expression	Aceituno-Agosin-2012
YDR148C	YBL099W	0.0189578	Co-expression	Aceituno-Agosin-2012
YDR148C	YEL034W	0.0222419	Co-expression	Aceituno-Agosin-2012
YDR148C	YFL018C	0.0200193	Co-expression	Aceituno-Agosin-2012
YDR148C	YLR304C	0.0248413	Co-expression	Aceituno-Agosin-2012
YDR148C	YOR142W	0.0158178	Co-expression	Aceituno-Agosin-2012
YDR224C	YMR083W	0.0158999	Co-expression	Aceituno-Agosin-2012
YDR224C	YOR142W	0.0171775	Co-expression	Aceituno-Agosin-2012
YDR298C	YDL004W	0.0141239	Co-expression	Aceituno-Agosin-2012
YDR341C	YBR031W	0.0187487	Co-expression	Aceituno-Agosin-2012
YDR341C	YDR012W	0.0224728	Co-expression	Aceituno-Agosin-2012
YDR341C	YIL133C	0.0213926	Co-expression	Aceituno-Agosin-2012
YDR341C	YPL131W	0.021265	Co-expression	Aceituno-Agosin-2012
YDR368W	YDR032C	0.0142387	Co-expression	Aceituno-Agosin-2012
YDR368W	YGR205W	0.0135215	Co-expression	Aceituno-Agosin-2012
YDR368W	YGR256W	0.0149189	Co-expression	Aceituno-Agosin-2012
YDR368W	YJL217W	0.0126144	Co-expression	Aceituno-Agosin-2012
YDR382W	YHL001W	0.0268911	Co-expression	Aceituno-Agosin-2012
YDR382W	YMR142C	0.0220916	Co-expression	Aceituno-Agosin-2012
YDR447C	YBL092W	0.0203149	Co-expression	Aceituno-Agosin-2012
YDR447C	YML024W	0.0289564	Co-expression	Aceituno-Agosin-2012
YDR447C	YNL302C	0.0246766	Co-expression	Aceituno-Agosin-2012
YDR447C	YOL127W	0.0182645	Co-expression	Aceituno-Agosin-2012
YDR447C	YOR096W	0.0228254	Co-expression	Aceituno-Agosin-2012
YDR447C	YPL143W	0.0178444	Co-expression	Aceituno-Agosin-2012
YDR454C	YAL003W	0.0213827	Co-expression	Aceituno-Agosin-2012
YDR454C	YER057C	0.0208165	Co-expression	Aceituno-Agosin-2012
YDR454C	YJR123W	0.0212463	Co-expression	Aceituno-Agosin-2012
YDR454C	YLL045C	0.0202586	Co-expression	Aceituno-Agosin-2012
YDR454C	YLR388W	0.0201826	Co-expression	Aceituno-Agosin-2012
YDR471W	YBL092W	0.0170945	Co-expression	Aceituno-Agosin-2012
YDR471W	YBR189W	0.0203903	Co-expression	Aceituno-Agosin-2012
YDR471W	YBR191W	0.0222367	Co-expression	Aceituno-Agosin-2012
YDR471W	YCR031C	0.0196209	Co-expression	Aceituno-Agosin-2012
YDR471W	YDL075W	0.0200034	Co-expression	Aceituno-Agosin-2012
YDR471W	YDL082W	0.0148308	Co-expression	Aceituno-Agosin-2012
YDR471W	YDR500C	0.0220801	Co-expression	Aceituno-Agosin-2012
YDR471W	YGL031C	0.0213542	Co-expression	Aceituno-Agosin-2012
YDR471W	YGR034W	0.0173852	Co-expression	Aceituno-Agosin-2012
YDR471W	YHL001W	0.023483	Co-expression	Aceituno-Agosin-2012
YDR471W	YHL015W	0.0177386	Co-expression	Aceituno-Agosin-2012
YDR471W	YHR010W	0.0149805	Co-expression	Aceituno-Agosin-2012
YDR471W	YIL052C	0.0188636	Co-expression	Aceituno-Agosin-2012
YDR471W	YJL177W	0.0187372	Co-expression	Aceituno-Agosin-2012
YDR471W	YKL006W	0.0178067	Co-expression	Aceituno-Agosin-2012
YDR471W	YLR029C	0.0161457	Co-expression	Aceituno-Agosin-2012
YDR471W	YLR061W	0.0187479	Co-expression	Aceituno-Agosin-2012
YDR471W	YLR344W	0.0154139	Co-expression	Aceituno-Agosin-2012
YDR471W	YLR406C	0.0208731	Co-expression	Aceituno-Agosin-2012
YDR471W	YLR441C	0.0162419	Co-expression	Aceituno-Agosin-2012
YDR471W	YML063W	0.0138136	Co-expression	Aceituno-Agosin-2012
YDR471W	YML073C	0.0178317	Co-expression	Aceituno-Agosin-2012
YDR471W	YMR142C	0.0196437	Co-expression	Aceituno-Agosin-2012
YDR471W	YMR230W	0.0198073	Co-expression	Aceituno-Agosin-2012
YDR471W	YNL069C	0.0211661	Co-expression	Aceituno-Agosin-2012
YDR471W	YNL096C	0.0165275	Co-expression	Aceituno-Agosin-2012
YDR471W	YOL121C	0.0206425	Co-expression	Aceituno-Agosin-2012
YDR471W	YOL127W	0.0140687	Co-expression	Aceituno-Agosin-2012
YDR471W	YOR369C	0.0203306	Co-expression	Aceituno-Agosin-2012
YDR471W	YPL079W	0.018886	Co-expression	Aceituno-Agosin-2012
YDR471W	YPR102C	0.0169399	Co-expression	Aceituno-Agosin-2012
YDR500C	YBL092W	0.0206974	Co-expression	Aceituno-Agosin-2012
YDR500C	YBR189W	0.0255363	Co-expression	Aceituno-Agosin-2012
YDR500C	YBR191W	0.0262012	Co-expression	Aceituno-Agosin-2012
YDR500C	YCR031C	0.0229441	Co-expression	Aceituno-Agosin-2012
YDR500C	YDL075W	0.0251651	Co-expression	Aceituno-Agosin-2012
YDR500C	YDR064W	0.0197504	Co-expression	Aceituno-Agosin-2012
YDR500C	YER056C-A	0.0206698	Co-expression	Aceituno-Agosin-2012
YDR500C	YGL031C	0.0263355	Co-expression	Aceituno-Agosin-2012
YDR500C	YHL001W	0.0272818	Co-expression	Aceituno-Agosin-2012
YDR500C	YHL015W	0.0229625	Co-expression	Aceituno-Agosin-2012
YDR500C	YJL136C	0.0274978	Co-expression	Aceituno-Agosin-2012
YDR500C	YLR333C	0.0271981	Co-expression	Aceituno-Agosin-2012
YDR500C	YLR441C	0.0183998	Co-expression	Aceituno-Agosin-2012
YDR500C	YMR142C	0.0220417	Co-expression	Aceituno-Agosin-2012
YDR500C	YOL121C	0.0252452	Co-expression	Aceituno-Agosin-2012
YDR500C	YOR096W	0.020935	Co-expression	Aceituno-Agosin-2012
YDR513W	YBL064C	0.0171714	Co-expression	Aceituno-Agosin-2012
YDR513W	YBR072W	0.0177845	Co-expression	Aceituno-Agosin-2012
YDR513W	YCL035C	0.0181165	Co-expression	Aceituno-Agosin-2012
YDR513W	YDL124W	0.01882	Co-expression	Aceituno-Agosin-2012
YDR513W	YHR087W	0.0179725	Co-expression	Aceituno-Agosin-2012
YDR513W	YHR104W	0.0182256	Co-expression	Aceituno-Agosin-2012
YDR513W	YKL067W	0.0146804	Co-expression	Aceituno-Agosin-2012
YDR513W	YML100W	0.018279	Co-expression	Aceituno-Agosin-2012
YDR513W	YMR105C	0.0179731	Co-expression	Aceituno-Agosin-2012
YDR513W	YNL015W	0.0183707	Co-expression	Aceituno-Agosin-2012
YDR513W	YNL160W	0.0197809	Co-expression	Aceituno-Agosin-2012
YDR513W	YNR034W-A	0.0191794	Co-expression	Aceituno-Agosin-2012
YDR516C	YDL124W	0.0273397	Co-expression	Aceituno-Agosin-2012
YDR516C	YGL037C	0.0277872	Co-expression	Aceituno-Agosin-2012
YDR516C	YGR205W	0.0209533	Co-expression	Aceituno-Agosin-2012
YDR516C	YLR258W	0.0249804	Co-expression	Aceituno-Agosin-2012
YDR516C	YNR034W-A	0.023161	Co-expression	Aceituno-Agosin-2012
YDR516C	YOR136W	0.0213195	Co-expression	Aceituno-Agosin-2012
YDR533C	YCR012W	0.0202182	Co-expression	Aceituno-Agosin-2012
YDR533C	YGR256W	0.0183048	Co-expression	Aceituno-Agosin-2012
YDR533C	YKL035W	0.0204209	Co-expression	Aceituno-Agosin-2012
YEL011W	YCL040W	0.0279401	Co-expression	Aceituno-Agosin-2012
YEL011W	YGL037C	0.0218707	Co-expression	Aceituno-Agosin-2012
YEL011W	YGR019W	0.0222863	Co-expression	Aceituno-Agosin-2012
YEL011W	YLR258W	0.0269058	Co-expression	Aceituno-Agosin-2012
YEL011W	YMR105C	0.0224359	Co-expression	Aceituno-Agosin-2012
YEL011W	YPL111W	0.021439	Co-expression	Aceituno-Agosin-2012
YER012W	YBR085C-A	0.0213172	Co-expression	Aceituno-Agosin-2012
YER012W	YNL281W	0.0194369	Co-expression	Aceituno-Agosin-2012
YER025W	YBR221C	0.0205686	Co-expression	Aceituno-Agosin-2012
YER025W	YBR263W	0.0258855	Co-expression	Aceituno-Agosin-2012
YER025W	YDR341C	0.0215754	Co-expression	Aceituno-Agosin-2012
YER025W	YGL253W	0.0237675	Co-expression	Aceituno-Agosin-2012
YER025W	YHR047C	0.0261926	Co-expression	Aceituno-Agosin-2012
YER025W	YIL078W	0.0209509	Co-expression	Aceituno-Agosin-2012
YER057C	YJR123W	0.0219961	Co-expression	Aceituno-Agosin-2012
YER057C	YLL045C	0.0209142	Co-expression	Aceituno-Agosin-2012
YER057C	YLR388W	0.0211367	Co-expression	Aceituno-Agosin-2012
YER062C	YLL050C	0.0232637	Co-expression	Aceituno-Agosin-2012
YER073W	YGL245W	0.0147535	Co-expression	Aceituno-Agosin-2012
YER073W	YHR216W	0.0209031	Co-expression	Aceituno-Agosin-2012
YER073W	YLR027C	0.0162733	Co-expression	Aceituno-Agosin-2012
YER091C	YBL099W	0.0187421	Co-expression	Aceituno-Agosin-2012
YER091C	YOR142W	0.0167333	Co-expression	Aceituno-Agosin-2012
YER177W	YDL182W	0.0203371	Co-expression	Aceituno-Agosin-2012
YER177W	YDR037W	0.0111444	Co-expression	Aceituno-Agosin-2012
YER177W	YGR192C	0.0176842	Co-expression	Aceituno-Agosin-2012
YER177W	YHL033C	0.0205277	Co-expression	Aceituno-Agosin-2012
YER177W	YHR174W	0.0180339	Co-expression	Aceituno-Agosin-2012
YER177W	YKL081W	0.014799	Co-expression	Aceituno-Agosin-2012
YER177W	YLR058C	0.0134455	Co-expression	Aceituno-Agosin-2012
YER177W	YLR150W	0.0138953	Co-expression	Aceituno-Agosin-2012
YER177W	YLR293C	0.0135817	Co-expression	Aceituno-Agosin-2012
YER177W	YLR448W	0.0157032	Co-expression	Aceituno-Agosin-2012
YER177W	YOL040C	0.0136543	Co-expression	Aceituno-Agosin-2012
YFL014W	YDR032C	0.0205849	Co-expression	Aceituno-Agosin-2012
YFL014W	YER062C	0.0319979	Co-expression	Aceituno-Agosin-2012
YFL018C	YBR031W	0.0185082	Co-expression	Aceituno-Agosin-2012
YFL018C	YLR304C	0.024038	Co-expression	Aceituno-Agosin-2012
YFL034C-A	YBL092W	0.0174298	Co-expression	Aceituno-Agosin-2012
YFL034C-A	YBR191W	0.0220905	Co-expression	Aceituno-Agosin-2012
YFL034C-A	YCR031C	0.0205632	Co-expression	Aceituno-Agosin-2012
YFL034C-A	YDL075W	0.0174531	Co-expression	Aceituno-Agosin-2012
YFL034C-A	YDL082W	0.0149413	Co-expression	Aceituno-Agosin-2012
YFL034C-A	YDR447C	0.0210988	Co-expression	Aceituno-Agosin-2012
YFL034C-A	YDR500C	0.0215907	Co-expression	Aceituno-Agosin-2012
YFL034C-A	YER056C-A	0.0180295	Co-expression	Aceituno-Agosin-2012
YFL034C-A	YGL030W	0.021186	Co-expression	Aceituno-Agosin-2012
YFL034C-A	YGR027C	0.0166336	Co-expression	Aceituno-Agosin-2012
YFL034C-A	YIL052C	0.0201701	Co-expression	Aceituno-Agosin-2012
YFL034C-A	YLR406C	0.0183401	Co-expression	Aceituno-Agosin-2012
YFL034C-A	YML024W	0.0211608	Co-expression	Aceituno-Agosin-2012
YFL034C-A	YML063W	0.0150226	Co-expression	Aceituno-Agosin-2012
YFL034C-A	YML073C	0.0189723	Co-expression	Aceituno-Agosin-2012
YFL034C-A	YNL069C	0.0199816	Co-expression	Aceituno-Agosin-2012
YFL039C	YBR127C	0.0171698	Co-expression	Aceituno-Agosin-2012
YFL039C	YFR044C	0.0172276	Co-expression	Aceituno-Agosin-2012
YFL039C	YGR240C	0.0139738	Co-expression	Aceituno-Agosin-2012
YFL039C	YHR183W	0.0217113	Co-expression	Aceituno-Agosin-2012
YFL039C	YKL085W	0.019555	Co-expression	Aceituno-Agosin-2012
YFL039C	YLR153C	0.0220869	Co-expression	Aceituno-Agosin-2012
YFL039C	YMR027W	0.0181991	Co-expression	Aceituno-Agosin-2012
YFL039C	YOR375C	0.0225333	Co-expression	Aceituno-Agosin-2012
YFL039C	YPR036W	0.0153454	Co-expression	Aceituno-Agosin-2012
YFR044C	YIL051C	0.0201205	Co-expression	Aceituno-Agosin-2012
YFR044C	YOR375C	0.0195291	Co-expression	Aceituno-Agosin-2012
YGL026C	YKL081W	0.0140765	Co-expression	Aceituno-Agosin-2012
YGL026C	YLR027C	0.0143858	Co-expression	Aceituno-Agosin-2012
YGL026C	YLR058C	0.0123877	Co-expression	Aceituno-Agosin-2012
YGL026C	YLR340W	0.014777	Co-expression	Aceituno-Agosin-2012
YGL026C	YLR432W	0.0151911	Co-expression	Aceituno-Agosin-2012
YGL030W	YPL143W	0.0193506	Co-expression	Aceituno-Agosin-2012
YGL031C	YBR189W	0.0261924	Co-expression	Aceituno-Agosin-2012
YGL031C	YBR191W	0.0256524	Co-expression	Aceituno-Agosin-2012
YGL031C	YCR031C	0.0222502	Co-expression	Aceituno-Agosin-2012
YGL031C	YDL075W	0.0239651	Co-expression	Aceituno-Agosin-2012
YGL031C	YDR382W	0.0317104	Co-expression	Aceituno-Agosin-2012
YGL031C	YGL189C	0.0229252	Co-expression	Aceituno-Agosin-2012
YGL031C	YHL001W	0.0303559	Co-expression	Aceituno-Agosin-2012
YGL031C	YHL015W	0.0203864	Co-expression	Aceituno-Agosin-2012
YGL031C	YJL136C	0.0267858	Co-expression	Aceituno-Agosin-2012
YGL031C	YMR142C	0.0261648	Co-expression	Aceituno-Agosin-2012
YGL031C	YNL069C	0.0251757	Co-expression	Aceituno-Agosin-2012
YGL031C	YOL121C	0.0211553	Co-expression	Aceituno-Agosin-2012
YGL037C	YCL040W	0.0214415	Co-expression	Aceituno-Agosin-2012
YGL037C	YDL124W	0.0243746	Co-expression	Aceituno-Agosin-2012
YGL037C	YDL168W	0.0210258	Co-expression	Aceituno-Agosin-2012
YGL037C	YFR053C	0.0239507	Co-expression	Aceituno-Agosin-2012
YGL037C	YLR258W	0.0231333	Co-expression	Aceituno-Agosin-2012
YGL037C	YNL037C	0.0172665	Co-expression	Aceituno-Agosin-2012
YGL068W	YML078W	0.0163353	Co-expression	Aceituno-Agosin-2012
YGL068W	YOR020C	0.0178354	Co-expression	Aceituno-Agosin-2012
YGL076C	YBR189W	0.0219194	Co-expression	Aceituno-Agosin-2012
YGL076C	YBR191W	0.0219233	Co-expression	Aceituno-Agosin-2012
YGL076C	YCR031C	0.0203557	Co-expression	Aceituno-Agosin-2012
YGL076C	YER056C-A	0.0191695	Co-expression	Aceituno-Agosin-2012
YGL076C	YML073C	0.0193109	Co-expression	Aceituno-Agosin-2012
YGL076C	YMR142C	0.0199794	Co-expression	Aceituno-Agosin-2012
YGL076C	YNL069C	0.0222359	Co-expression	Aceituno-Agosin-2012
YGL103W	YGL123W	0.02671	Co-expression	Aceituno-Agosin-2012
YGL103W	YLR029C	0.0232209	Co-expression	Aceituno-Agosin-2012
YGL103W	YNL302C	0.0254173	Co-expression	Aceituno-Agosin-2012
YGL103W	YOL121C	0.0224738	Co-expression	Aceituno-Agosin-2012
YGL103W	YOL127W	0.0185953	Co-expression	Aceituno-Agosin-2012
YGL103W	YOR293W	0.0233073	Co-expression	Aceituno-Agosin-2012
YGL103W	YOR369C	0.0257804	Co-expression	Aceituno-Agosin-2012
YGL103W	YPL143W	0.0203181	Co-expression	Aceituno-Agosin-2012
YGL123W	YGL030W	0.0274527	Co-expression	Aceituno-Agosin-2012
YGL123W	YHL015W	0.0225759	Co-expression	Aceituno-Agosin-2012
YGL123W	YLR029C	0.0196231	Co-expression	Aceituno-Agosin-2012
YGL123W	YPL143W	0.0196732	Co-expression	Aceituno-Agosin-2012
YGL147C	YBL092W	0.0197002	Co-expression	Aceituno-Agosin-2012
YGL147C	YBR189W	0.0201759	Co-expression	Aceituno-Agosin-2012
YGL147C	YBR191W	0.0228463	Co-expression	Aceituno-Agosin-2012
YGL147C	YCR031C	0.0206615	Co-expression	Aceituno-Agosin-2012
YGL147C	YDL075W	0.0183438	Co-expression	Aceituno-Agosin-2012
YGL147C	YDL082W	0.0151579	Co-expression	Aceituno-Agosin-2012
YGL147C	YDR447C	0.0247764	Co-expression	Aceituno-Agosin-2012
YGL147C	YDR500C	0.0227983	Co-expression	Aceituno-Agosin-2012
YGL147C	YGL103W	0.0230104	Co-expression	Aceituno-Agosin-2012
YGL147C	YGL123W	0.022765	Co-expression	Aceituno-Agosin-2012
YGL147C	YGR027C	0.0178321	Co-expression	Aceituno-Agosin-2012
YGL147C	YGR034W	0.0202654	Co-expression	Aceituno-Agosin-2012
YGL147C	YGR085C	0.0236863	Co-expression	Aceituno-Agosin-2012
YGL147C	YHL015W	0.0221387	Co-expression	Aceituno-Agosin-2012
YGL147C	YHR010W	0.0187484	Co-expression	Aceituno-Agosin-2012
YGL147C	YKL006W	0.0203008	Co-expression	Aceituno-Agosin-2012
YGL147C	YLR029C	0.0197032	Co-expression	Aceituno-Agosin-2012
YGL147C	YLR075W	0.0188912	Co-expression	Aceituno-Agosin-2012
YGL147C	YLR325C	0.0229856	Co-expression	Aceituno-Agosin-2012
YGL147C	YLR344W	0.0181024	Co-expression	Aceituno-Agosin-2012
YGL147C	YLR441C	0.0177227	Co-expression	Aceituno-Agosin-2012
YGL147C	YML024W	0.0239043	Co-expression	Aceituno-Agosin-2012
YGL147C	YML063W	0.0166223	Co-expression	Aceituno-Agosin-2012
YGL147C	YNL178W	0.0223044	Co-expression	Aceituno-Agosin-2012
YGL147C	YNL302C	0.023133	Co-expression	Aceituno-Agosin-2012
YGL147C	YOL121C	0.0209175	Co-expression	Aceituno-Agosin-2012
YGL147C	YOL127W	0.01727	Co-expression	Aceituno-Agosin-2012
YGL147C	YOR096W	0.0195764	Co-expression	Aceituno-Agosin-2012
YGL147C	YOR293W	0.0205439	Co-expression	Aceituno-Agosin-2012
YGL147C	YPL079W	0.0206487	Co-expression	Aceituno-Agosin-2012
YGL147C	YPL143W	0.0180115	Co-expression	Aceituno-Agosin-2012
YGL147C	YPR102C	0.0197269	Co-expression	Aceituno-Agosin-2012
YGL148W	YDL171C	0.0166479	Co-expression	Aceituno-Agosin-2012
YGL148W	YDR037W	0.00949353	Co-expression	Aceituno-Agosin-2012
YGL148W	YLR150W	0.0117133	Co-expression	Aceituno-Agosin-2012
YGL148W	YOL040C	0.011566	Co-expression	Aceituno-Agosin-2012
YGL189C	YDL075W	0.0214515	Co-expression	Aceituno-Agosin-2012
YGL189C	YNL069C	0.0236727	Co-expression	Aceituno-Agosin-2012
YGL234W	YML056C	0.0154667	Co-expression	Aceituno-Agosin-2012
YGL234W	YOR063W	0.0134361	Co-expression	Aceituno-Agosin-2012
YGL245W	YIL133C	0.0142445	Co-expression	Aceituno-Agosin-2012
YGL245W	YPL061W	0.015607	Co-expression	Aceituno-Agosin-2012
YGL253W	YDR012W	0.0210308	Co-expression	Aceituno-Agosin-2012
YGL253W	YMR120C	0.0225256	Co-expression	Aceituno-Agosin-2012
YGR019W	YDL124W	0.0228076	Co-expression	Aceituno-Agosin-2012
YGR019W	YDL168W	0.02315	Co-expression	Aceituno-Agosin-2012
YGR019W	YHR087W	0.019145	Co-expression	Aceituno-Agosin-2012
YGR019W	YHR104W	0.0233087	Co-expression	Aceituno-Agosin-2012
YGR019W	YLR258W	0.025946	Co-expression	Aceituno-Agosin-2012
YGR019W	YML100W	0.0210106	Co-expression	Aceituno-Agosin-2012
YGR019W	YMR105C	0.0245802	Co-expression	Aceituno-Agosin-2012
YGR019W	YMR315W	0.0239072	Co-expression	Aceituno-Agosin-2012
YGR019W	YNR034W-A	0.0211745	Co-expression	Aceituno-Agosin-2012
YGR027C	YCR031C	0.0175518	Co-expression	Aceituno-Agosin-2012
YGR027C	YDR447C	0.0196727	Co-expression	Aceituno-Agosin-2012
YGR027C	YGL030W	0.0214809	Co-expression	Aceituno-Agosin-2012
YGR027C	YGL103W	0.0189248	Co-expression	Aceituno-Agosin-2012
YGR027C	YGL123W	0.0202636	Co-expression	Aceituno-Agosin-2012
YGR027C	YGR034W	0.0173123	Co-expression	Aceituno-Agosin-2012
YGR027C	YHR010W	0.0145373	Co-expression	Aceituno-Agosin-2012
YGR027C	YKL006W	0.0170953	Co-expression	Aceituno-Agosin-2012
YGR027C	YLR029C	0.0162184	Co-expression	Aceituno-Agosin-2012
YGR027C	YLR441C	0.0140243	Co-expression	Aceituno-Agosin-2012
YGR027C	YML024W	0.0184331	Co-expression	Aceituno-Agosin-2012
YGR027C	YML063W	0.0142297	Co-expression	Aceituno-Agosin-2012
YGR027C	YML073C	0.0168098	Co-expression	Aceituno-Agosin-2012
YGR027C	YNL302C	0.020854	Co-expression	Aceituno-Agosin-2012
YGR027C	YOL127W	0.013931	Co-expression	Aceituno-Agosin-2012
YGR027C	YOR293W	0.0176087	Co-expression	Aceituno-Agosin-2012
YGR027C	YPL143W	0.0154462	Co-expression	Aceituno-Agosin-2012
YGR027C	YPR102C	0.0160309	Co-expression	Aceituno-Agosin-2012
YGR034W	YBL092W	0.0179013	Co-expression	Aceituno-Agosin-2012
YGR034W	YDR447C	0.0213624	Co-expression	Aceituno-Agosin-2012
YGR034W	YGL103W	0.0217834	Co-expression	Aceituno-Agosin-2012
YGR034W	YHR010W	0.0184059	Co-expression	Aceituno-Agosin-2012
YGR034W	YLR029C	0.0188646	Co-expression	Aceituno-Agosin-2012
YGR034W	YNL302C	0.0234344	Co-expression	Aceituno-Agosin-2012
YGR034W	YOL121C	0.0201853	Co-expression	Aceituno-Agosin-2012
YGR034W	YOL127W	0.016563	Co-expression	Aceituno-Agosin-2012
YGR034W	YOR293W	0.0231264	Co-expression	Aceituno-Agosin-2012
YGR034W	YOR369C	0.0227406	Co-expression	Aceituno-Agosin-2012
YGR034W	YPL143W	0.0164983	Co-expression	Aceituno-Agosin-2012
YGR043C	YBL064C	0.0156929	Co-expression	Aceituno-Agosin-2012
YGR043C	YBR072W	0.0168713	Co-expression	Aceituno-Agosin-2012
YGR043C	YDR513W	0.0160746	Co-expression	Aceituno-Agosin-2012
YGR043C	YGR256W	0.0159576	Co-expression	Aceituno-Agosin-2012
YGR043C	YHR087W	0.0167089	Co-expression	Aceituno-Agosin-2012
YGR043C	YML028W	0.0197223	Co-expression	Aceituno-Agosin-2012
YGR043C	YML100W	0.0158343	Co-expression	Aceituno-Agosin-2012
YGR043C	YML131W	0.0184391	Co-expression	Aceituno-Agosin-2012
YGR043C	YOL151W	0.0192387	Co-expression	Aceituno-Agosin-2012
YGR061C	YDL185W	0.0150088	Co-expression	Aceituno-Agosin-2012
YGR061C	YER073W	0.01725	Co-expression	Aceituno-Agosin-2012
YGR061C	YGL245W	0.0139311	Co-expression	Aceituno-Agosin-2012
YGR061C	YJL130C	0.0143738	Co-expression	Aceituno-Agosin-2012
YGR061C	YOR332W	0.0122422	Co-expression	Aceituno-Agosin-2012
YGR061C	YPL061W	0.0186757	Co-expression	Aceituno-Agosin-2012
YGR085C	YBL092W	0.0225849	Co-expression	Aceituno-Agosin-2012
YGR085C	YDL082W	0.0182236	Co-expression	Aceituno-Agosin-2012
YGR085C	YDR447C	0.0270711	Co-expression	Aceituno-Agosin-2012
YGR085C	YFL034C-A	0.0216833	Co-expression	Aceituno-Agosin-2012
YGR085C	YGR027C	0.0199863	Co-expression	Aceituno-Agosin-2012
YGR085C	YGR034W	0.0239549	Co-expression	Aceituno-Agosin-2012
YGR085C	YHR010W	0.0215961	Co-expression	Aceituno-Agosin-2012
YGR085C	YKL006W	0.0229815	Co-expression	Aceituno-Agosin-2012
YGR085C	YLR029C	0.0209812	Co-expression	Aceituno-Agosin-2012
YGR085C	YLR325C	0.0281372	Co-expression	Aceituno-Agosin-2012
YGR085C	YLR441C	0.0204762	Co-expression	Aceituno-Agosin-2012
YGR085C	YML063W	0.0178218	Co-expression	Aceituno-Agosin-2012
YGR085C	YMR230W	0.0269286	Co-expression	Aceituno-Agosin-2012
YGR085C	YNL302C	0.0259612	Co-expression	Aceituno-Agosin-2012
YGR085C	YOL127W	0.0192496	Co-expression	Aceituno-Agosin-2012
YGR085C	YOR293W	0.0263471	Co-expression	Aceituno-Agosin-2012
YGR085C	YPL143W	0.0194806	Co-expression	Aceituno-Agosin-2012
YGR085C	YPR102C	0.022956	Co-expression	Aceituno-Agosin-2012
YGR094W	YBL076C	0.0133917	Co-expression	Aceituno-Agosin-2012
YGR094W	YBR031W	0.0139977	Co-expression	Aceituno-Agosin-2012
YGR094W	YDL131W	0.0135896	Co-expression	Aceituno-Agosin-2012
YGR094W	YDR341C	0.0155604	Co-expression	Aceituno-Agosin-2012
YGR094W	YGL245W	0.0121967	Co-expression	Aceituno-Agosin-2012
YGR094W	YHR183W	0.0159741	Co-expression	Aceituno-Agosin-2012
YGR094W	YLR340W	0.0133289	Co-expression	Aceituno-Agosin-2012
YGR094W	YNL209W	0.0140138	Co-expression	Aceituno-Agosin-2012
YGR148C	YAL003W	0.0240199	Co-expression	Aceituno-Agosin-2012
YGR148C	YBR189W	0.0243002	Co-expression	Aceituno-Agosin-2012
YGR148C	YCR031C	0.020899	Co-expression	Aceituno-Agosin-2012
YGR148C	YDL075W	0.0194871	Co-expression	Aceituno-Agosin-2012
YGR148C	YDR064W	0.0190612	Co-expression	Aceituno-Agosin-2012
YGR148C	YDR382W	0.0239245	Co-expression	Aceituno-Agosin-2012
YGR148C	YDR500C	0.0228334	Co-expression	Aceituno-Agosin-2012
YGR148C	YER056C-A	0.0205394	Co-expression	Aceituno-Agosin-2012
YGR148C	YGL031C	0.027297	Co-expression	Aceituno-Agosin-2012
YGR148C	YGL076C	0.0221417	Co-expression	Aceituno-Agosin-2012
YGR148C	YHL001W	0.0235945	Co-expression	Aceituno-Agosin-2012
YGR148C	YJL136C	0.0253206	Co-expression	Aceituno-Agosin-2012
YGR148C	YLL045C	0.0242446	Co-expression	Aceituno-Agosin-2012
YGR148C	YLR388W	0.0257355	Co-expression	Aceituno-Agosin-2012
YGR148C	YLR406C	0.0221126	Co-expression	Aceituno-Agosin-2012
YGR148C	YML073C	0.0197048	Co-expression	Aceituno-Agosin-2012
YGR148C	YMR142C	0.023365	Co-expression	Aceituno-Agosin-2012
YGR148C	YNL069C	0.0235299	Co-expression	Aceituno-Agosin-2012
YGR155W	YER091C	0.0211067	Co-expression	Aceituno-Agosin-2012
YGR155W	YOR142W	0.0152245	Co-expression	Aceituno-Agosin-2012
YGR180C	YAL038W	0.0190557	Co-expression	Aceituno-Agosin-2012
YGR185C	YBL076C	0.0160075	Co-expression	Aceituno-Agosin-2012
YGR185C	YDL182W	0.0207178	Co-expression	Aceituno-Agosin-2012
YGR185C	YDR037W	0.0117943	Co-expression	Aceituno-Agosin-2012
YGR185C	YER177W	0.0169651	Co-expression	Aceituno-Agosin-2012
YGR185C	YHL033C	0.0225121	Co-expression	Aceituno-Agosin-2012
YGR185C	YJL026W	0.0209175	Co-expression	Aceituno-Agosin-2012
YGR185C	YKL081W	0.0168775	Co-expression	Aceituno-Agosin-2012
YGR185C	YLR150W	0.0153067	Co-expression	Aceituno-Agosin-2012
YGR185C	YLR293C	0.0146533	Co-expression	Aceituno-Agosin-2012
YGR185C	YLR340W	0.0159145	Co-expression	Aceituno-Agosin-2012
YGR185C	YLR448W	0.0178027	Co-expression	Aceituno-Agosin-2012
YGR185C	YML085C	0.0176897	Co-expression	Aceituno-Agosin-2012
YGR185C	YNL209W	0.0173406	Co-expression	Aceituno-Agosin-2012
YGR185C	YOL040C	0.0149126	Co-expression	Aceituno-Agosin-2012
YGR185C	YPR074C	0.0137759	Co-expression	Aceituno-Agosin-2012
YGR192C	YHR174W	0.024275	Co-expression	Aceituno-Agosin-2012
YGR192C	YLR340W	0.0198459	Co-expression	Aceituno-Agosin-2012
YGR192C	YNL209W	0.0181624	Co-expression	Aceituno-Agosin-2012
YGR204W	YDL195W	0.0196025	Co-expression	Aceituno-Agosin-2012
YGR204W	YDR127W	0.0125784	Co-expression	Aceituno-Agosin-2012
YGR204W	YOR063W	0.0120587	Co-expression	Aceituno-Agosin-2012
YGR204W	YPL231W	0.0134241	Co-expression	Aceituno-Agosin-2012
YGR205W	YBR085C-A	0.01925	Co-expression	Aceituno-Agosin-2012
YGR205W	YDL168W	0.0182528	Co-expression	Aceituno-Agosin-2012
YGR205W	YDR099W	0.0164237	Co-expression	Aceituno-Agosin-2012
YGR205W	YNL015W	0.0169155	Co-expression	Aceituno-Agosin-2012
YGR209C	YHR087W	0.0178058	Co-expression	Aceituno-Agosin-2012
YGR209C	YML028W	0.0225853	Co-expression	Aceituno-Agosin-2012
YGR209C	YNR034W-A	0.0199421	Co-expression	Aceituno-Agosin-2012
YGR240C	YBL076C	0.0127633	Co-expression	Aceituno-Agosin-2012
YGR240C	YBR127C	0.0134465	Co-expression	Aceituno-Agosin-2012
YGR240C	YFR044C	0.0138173	Co-expression	Aceituno-Agosin-2012
YGR240C	YGL026C	0.0120993	Co-expression	Aceituno-Agosin-2012
YGR240C	YGL245W	0.0114332	Co-expression	Aceituno-Agosin-2012
YGR240C	YGR094W	0.0122194	Co-expression	Aceituno-Agosin-2012
YGR240C	YKL157W	0.0163983	Co-expression	Aceituno-Agosin-2012
YGR240C	YLR027C	0.0130491	Co-expression	Aceituno-Agosin-2012
YGR240C	YLR249W	0.0100155	Co-expression	Aceituno-Agosin-2012
YGR240C	YLR432W	0.0138596	Co-expression	Aceituno-Agosin-2012
YGR240C	YMR027W	0.0153282	Co-expression	Aceituno-Agosin-2012
YGR240C	YMR108W	0.0122753	Co-expression	Aceituno-Agosin-2012
YGR240C	YMR205C	0.0107115	Co-expression	Aceituno-Agosin-2012
YGR244C	YBL099W	0.0205125	Co-expression	Aceituno-Agosin-2012
YGR244C	YDR148C	0.0211367	Co-expression	Aceituno-Agosin-2012
YGR244C	YER091C	0.0213923	Co-expression	Aceituno-Agosin-2012
YGR244C	YGR155W	0.0194095	Co-expression	Aceituno-Agosin-2012
YGR244C	YLR304C	0.0234031	Co-expression	Aceituno-Agosin-2012
YGR244C	YOR142W	0.0172458	Co-expression	Aceituno-Agosin-2012
YGR256W	YCR012W	0.0212876	Co-expression	Aceituno-Agosin-2012
YGR256W	YML028W	0.020605	Co-expression	Aceituno-Agosin-2012
YGR285C	YAL038W	0.0117361	Co-expression	Aceituno-Agosin-2012
YGR285C	YCL043C	0.0115121	Co-expression	Aceituno-Agosin-2012
YGR285C	YCR088W	0.0136184	Co-expression	Aceituno-Agosin-2012
YGR285C	YLL018C	0.00893288	Co-expression	Aceituno-Agosin-2012
YHL001W	YBL092W	0.0212166	Co-expression	Aceituno-Agosin-2012
YHL001W	YBR191W	0.0272122	Co-expression	Aceituno-Agosin-2012
YHL001W	YDL075W	0.0250553	Co-expression	Aceituno-Agosin-2012
YHL001W	YLR029C	0.0201505	Co-expression	Aceituno-Agosin-2012
YHL001W	YMR142C	0.0264184	Co-expression	Aceituno-Agosin-2012
YHL001W	YNL069C	0.0257402	Co-expression	Aceituno-Agosin-2012
YHL001W	YOL121C	0.0247802	Co-expression	Aceituno-Agosin-2012
YHL001W	YOL127W	0.0169256	Co-expression	Aceituno-Agosin-2012
YHL015W	YBL092W	0.0177703	Co-expression	Aceituno-Agosin-2012
YHL015W	YBR191W	0.0234376	Co-expression	Aceituno-Agosin-2012
YHL015W	YDL075W	0.0183671	Co-expression	Aceituno-Agosin-2012
YHL015W	YDR064W	0.0187937	Co-expression	Aceituno-Agosin-2012
YHL015W	YDR447C	0.0217062	Co-expression	Aceituno-Agosin-2012
YHL015W	YER056C-A	0.0196297	Co-expression	Aceituno-Agosin-2012
YHL015W	YLR029C	0.0175498	Co-expression	Aceituno-Agosin-2012
YHL015W	YML024W	0.0226043	Co-expression	Aceituno-Agosin-2012
YHL015W	YML073C	0.0187365	Co-expression	Aceituno-Agosin-2012
YHL015W	YMR142C	0.0200477	Co-expression	Aceituno-Agosin-2012
YHL015W	YNL069C	0.0206912	Co-expression	Aceituno-Agosin-2012
YHL015W	YOL121C	0.0208516	Co-expression	Aceituno-Agosin-2012
YHL015W	YOL127W	0.0152747	Co-expression	Aceituno-Agosin-2012
YHL015W	YOR096W	0.0203304	Co-expression	Aceituno-Agosin-2012
YHL015W	YPL143W	0.0160086	Co-expression	Aceituno-Agosin-2012
YHL033C	YOL040C	0.0177334	Co-expression	Aceituno-Agosin-2012
YHR008C	YBL045C	0.0224684	Co-expression	Aceituno-Agosin-2012
YHR008C	YEL034W	0.0290435	Co-expression	Aceituno-Agosin-2012
YHR008C	YGR254W	0.0256354	Co-expression	Aceituno-Agosin-2012
YHR010W	YBL092W	0.0168166	Co-expression	Aceituno-Agosin-2012
YHR010W	YDL075W	0.0152678	Co-expression	Aceituno-Agosin-2012
YHR010W	YDR447C	0.0198622	Co-expression	Aceituno-Agosin-2012
YHR010W	YGL103W	0.0191176	Co-expression	Aceituno-Agosin-2012
YHR010W	YLR029C	0.0169623	Co-expression	Aceituno-Agosin-2012
YHR010W	YML024W	0.018096	Co-expression	Aceituno-Agosin-2012
YHR010W	YNL302C	0.0205132	Co-expression	Aceituno-Agosin-2012
YHR010W	YOL121C	0.0168317	Co-expression	Aceituno-Agosin-2012
YHR010W	YOL127W	0.0154786	Co-expression	Aceituno-Agosin-2012
YHR010W	YOR293W	0.0196931	Co-expression	Aceituno-Agosin-2012
YHR010W	YOR369C	0.0208638	Co-expression	Aceituno-Agosin-2012
YHR010W	YPL143W	0.0146485	Co-expression	Aceituno-Agosin-2012
YHR047C	YBL002W	0.0244016	Co-expression	Aceituno-Agosin-2012
YHR047C	YBR263W	0.0279356	Co-expression	Aceituno-Agosin-2012
YHR047C	YDR483W	0.0251928	Co-expression	Aceituno-Agosin-2012
YHR047C	YJR105W	0.0254317	Co-expression	Aceituno-Agosin-2012
YHR064C	YBR031W	0.0230285	Co-expression	Aceituno-Agosin-2012
YHR064C	YHR183W	0.0257931	Co-expression	Aceituno-Agosin-2012
YHR064C	YIL053W	0.0230008	Co-expression	Aceituno-Agosin-2012
YHR064C	YLR340W	0.0200917	Co-expression	Aceituno-Agosin-2012
YHR064C	YNL209W	0.0205972	Co-expression	Aceituno-Agosin-2012
YHR064C	YPL160W	0.029954	Co-expression	Aceituno-Agosin-2012
YHR064C	YPR035W	0.0277636	Co-expression	Aceituno-Agosin-2012
YHR087W	YNL160W	0.0193732	Co-expression	Aceituno-Agosin-2012
YHR087W	YNR034W-A	0.0197933	Co-expression	Aceituno-Agosin-2012
YHR104W	YBR072W	0.0218609	Co-expression	Aceituno-Agosin-2012
YHR104W	YCL035C	0.0180454	Co-expression	Aceituno-Agosin-2012
YHR104W	YDL124W	0.0254699	Co-expression	Aceituno-Agosin-2012
YHR104W	YDR099W	0.020277	Co-expression	Aceituno-Agosin-2012
YHR104W	YHR087W	0.0188575	Co-expression	Aceituno-Agosin-2012
YHR104W	YLR258W	0.023627	Co-expression	Aceituno-Agosin-2012
YHR104W	YML028W	0.024662	Co-expression	Aceituno-Agosin-2012
YHR104W	YNL160W	0.026206	Co-expression	Aceituno-Agosin-2012
YHR104W	YNL274C	0.0208511	Co-expression	Aceituno-Agosin-2012
YHR104W	YNR034W-A	0.0209421	Co-expression	Aceituno-Agosin-2012
YHR128W	YBR189W	0.0205498	Co-expression	Aceituno-Agosin-2012
YHR128W	YBR191W	0.0230609	Co-expression	Aceituno-Agosin-2012
YHR128W	YCR031C	0.0210023	Co-expression	Aceituno-Agosin-2012
YHR128W	YDL082W	0.0152527	Co-expression	Aceituno-Agosin-2012
YHR128W	YGL076C	0.0215299	Co-expression	Aceituno-Agosin-2012
YHR128W	YJL177W	0.0230927	Co-expression	Aceituno-Agosin-2012
YHR128W	YKL180W	0.0228595	Co-expression	Aceituno-Agosin-2012
YHR128W	YLR061W	0.0222625	Co-expression	Aceituno-Agosin-2012
YHR128W	YNL069C	0.0232313	Co-expression	Aceituno-Agosin-2012
YHR128W	YNL096C	0.0189858	Co-expression	Aceituno-Agosin-2012
YHR183W	YBR031W	0.020099	Co-expression	Aceituno-Agosin-2012
YHR216W	YDR341C	0.0211929	Co-expression	Aceituno-Agosin-2012
YHR216W	YGL253W	0.021532	Co-expression	Aceituno-Agosin-2012
YHR216W	YNL220W	0.017696	Co-expression	Aceituno-Agosin-2012
YIL033C	YDL182W	0.0239085	Co-expression	Aceituno-Agosin-2012
YIL033C	YKL164C	0.0186531	Co-expression	Aceituno-Agosin-2012
YIL033C	YNL134C	0.0173385	Co-expression	Aceituno-Agosin-2012
YIL041W	YGL234W	0.0191515	Co-expression	Aceituno-Agosin-2012
YIL041W	YLR293C	0.0147146	Co-expression	Aceituno-Agosin-2012
YIL041W	YOR063W	0.0145293	Co-expression	Aceituno-Agosin-2012
YIL041W	YOR168W	0.0221723	Co-expression	Aceituno-Agosin-2012
YIL051C	YOL040C	0.0167146	Co-expression	Aceituno-Agosin-2012
YIL052C	YBL092W	0.0195599	Co-expression	Aceituno-Agosin-2012
YIL052C	YBR189W	0.0210671	Co-expression	Aceituno-Agosin-2012
YIL052C	YBR191W	0.0247962	Co-expression	Aceituno-Agosin-2012
YIL052C	YCR031C	0.0228202	Co-expression	Aceituno-Agosin-2012
YIL052C	YDL075W	0.0213965	Co-expression	Aceituno-Agosin-2012
YIL052C	YDR064W	0.0176487	Co-expression	Aceituno-Agosin-2012
YIL052C	YDR447C	0.021495	Co-expression	Aceituno-Agosin-2012
YIL052C	YDR500C	0.0226087	Co-expression	Aceituno-Agosin-2012
YIL052C	YER056C-A	0.0185068	Co-expression	Aceituno-Agosin-2012
YIL052C	YGL031C	0.0212595	Co-expression	Aceituno-Agosin-2012
YIL052C	YGL189C	0.0231461	Co-expression	Aceituno-Agosin-2012
YIL052C	YHL001W	0.0228731	Co-expression	Aceituno-Agosin-2012
YIL052C	YHR010W	0.0159895	Co-expression	Aceituno-Agosin-2012
YIL052C	YJL136C	0.0209985	Co-expression	Aceituno-Agosin-2012
YIL052C	YLR333C	0.0217938	Co-expression	Aceituno-Agosin-2012
YIL052C	YLR441C	0.0153161	Co-expression	Aceituno-Agosin-2012
YIL052C	YML024W	0.0221516	Co-expression	Aceituno-Agosin-2012
YIL052C	YML073C	0.0195274	Co-expression	Aceituno-Agosin-2012
YIL052C	YMR142C	0.0201845	Co-expression	Aceituno-Agosin-2012
YIL052C	YNL069C	0.0246521	Co-expression	Aceituno-Agosin-2012
YIL052C	YOR096W	0.0177872	Co-expression	Aceituno-Agosin-2012
YIL052C	YPR102C	0.0182302	Co-expression	Aceituno-Agosin-2012
YIL053W	YGR192C	0.0233829	Co-expression	Aceituno-Agosin-2012
YIL053W	YKL081W	0.0162001	Co-expression	Aceituno-Agosin-2012
YIL053W	YKL180W	0.0209019	Co-expression	Aceituno-Agosin-2012
YIL053W	YLR340W	0.0165971	Co-expression	Aceituno-Agosin-2012
YIL053W	YLR448W	0.0176032	Co-expression	Aceituno-Agosin-2012
YIL053W	YPR035W	0.0203334	Co-expression	Aceituno-Agosin-2012
YIL078W	YDR012W	0.0236813	Co-expression	Aceituno-Agosin-2012
YIL078W	YDR341C	0.0204352	Co-expression	Aceituno-Agosin-2012
YIL078W	YGL253W	0.0201547	Co-expression	Aceituno-Agosin-2012
YIL078W	YIL133C	0.0192276	Co-expression	Aceituno-Agosin-2012
YIL078W	YPL160W	0.0229899	Co-expression	Aceituno-Agosin-2012
YIL125W	YBR039W	0.0267909	Co-expression	Aceituno-Agosin-2012
YIL133C	YPL131W	0.0235156	Co-expression	Aceituno-Agosin-2012
YIL142W	YBL076C	0.0162352	Co-expression	Aceituno-Agosin-2012
YIL142W	YBR127C	0.0169353	Co-expression	Aceituno-Agosin-2012
YIL142W	YGR094W	0.014523	Co-expression	Aceituno-Agosin-2012
YIL142W	YGR185C	0.0185425	Co-expression	Aceituno-Agosin-2012
YIL142W	YHR183W	0.0205842	Co-expression	Aceituno-Agosin-2012
YIL142W	YJL026W	0.022515	Co-expression	Aceituno-Agosin-2012
YIL142W	YLR259C	0.0191063	Co-expression	Aceituno-Agosin-2012
YIL142W	YML092C	0.0202947	Co-expression	Aceituno-Agosin-2012
YIL142W	YNL209W	0.0178652	Co-expression	Aceituno-Agosin-2012
YIL142W	YPR036W	0.017179	Co-expression	Aceituno-Agosin-2012
YIR037W	YBR149W	0.0202565	Co-expression	Aceituno-Agosin-2012
YIR037W	YDR099W	0.0238384	Co-expression	Aceituno-Agosin-2012
YJL026W	YLR150W	0.0165344	Co-expression	Aceituno-Agosin-2012
YJL026W	YNL209W	0.0198075	Co-expression	Aceituno-Agosin-2012
YJL026W	YOL040C	0.0158169	Co-expression	Aceituno-Agosin-2012
YJL130C	YDL185W	0.0150398	Co-expression	Aceituno-Agosin-2012
YJL130C	YGL245W	0.0132954	Co-expression	Aceituno-Agosin-2012
YJL130C	YKL157W	0.0172571	Co-expression	Aceituno-Agosin-2012
YJL130C	YLR027C	0.0147321	Co-expression	Aceituno-Agosin-2012
YJL136C	YDL075W	0.0220047	Co-expression	Aceituno-Agosin-2012
YJL136C	YDR064W	0.0198739	Co-expression	Aceituno-Agosin-2012
YJL136C	YOR096W	0.0194916	Co-expression	Aceituno-Agosin-2012
YJL159W	YOR063W	0.0130256	Co-expression	Aceituno-Agosin-2012
YJL172W	YKL157W	0.0240533	Co-expression	Aceituno-Agosin-2012
YJL177W	YBR189W	0.0232109	Co-expression	Aceituno-Agosin-2012
YJL177W	YCR031C	0.0215291	Co-expression	Aceituno-Agosin-2012
YJL177W	YDL075W	0.0213137	Co-expression	Aceituno-Agosin-2012
YJL177W	YDR382W	0.0264851	Co-expression	Aceituno-Agosin-2012
YJL177W	YDR500C	0.0244958	Co-expression	Aceituno-Agosin-2012
YJL177W	YGL031C	0.0255951	Co-expression	Aceituno-Agosin-2012
YJL177W	YGL076C	0.0227151	Co-expression	Aceituno-Agosin-2012
YJL177W	YGL189C	0.0255948	Co-expression	Aceituno-Agosin-2012
YJL177W	YGR148C	0.0240554	Co-expression	Aceituno-Agosin-2012
YJL177W	YHL001W	0.0241342	Co-expression	Aceituno-Agosin-2012
YJL177W	YIL052C	0.0203716	Co-expression	Aceituno-Agosin-2012
YJL177W	YKL180W	0.0223887	Co-expression	Aceituno-Agosin-2012
YJL177W	YLR406C	0.023063	Co-expression	Aceituno-Agosin-2012
YJL177W	YMR142C	0.0209783	Co-expression	Aceituno-Agosin-2012
YJL177W	YNL069C	0.02447	Co-expression	Aceituno-Agosin-2012
YJL191W	YDR064W	0.0178701	Co-expression	Aceituno-Agosin-2012
YJL191W	YER056C-A	0.018639	Co-expression	Aceituno-Agosin-2012
YJL191W	YFL034C-A	0.0211985	Co-expression	Aceituno-Agosin-2012
YJL191W	YGL030W	0.0240555	Co-expression	Aceituno-Agosin-2012
YJL191W	YLR333C	0.0248714	Co-expression	Aceituno-Agosin-2012
YJL191W	YML024W	0.0227293	Co-expression	Aceituno-Agosin-2012
YJL191W	YML063W	0.0149959	Co-expression	Aceituno-Agosin-2012
YJL191W	YNL067W	0.0264981	Co-expression	Aceituno-Agosin-2012
YJL191W	YOR096W	0.0184694	Co-expression	Aceituno-Agosin-2012
YJL200C	YDL171C	0.0253595	Co-expression	Aceituno-Agosin-2012
YJL200C	YGL189C	0.024056	Co-expression	Aceituno-Agosin-2012
YJL200C	YIL133C	0.0218262	Co-expression	Aceituno-Agosin-2012
YJL200C	YPL081W	0.0256465	Co-expression	Aceituno-Agosin-2012
YJL217W	YCR012W	0.0171072	Co-expression	Aceituno-Agosin-2012
YJL217W	YNR001C	0.0125074	Co-expression	Aceituno-Agosin-2012
YJR045C	YAL038W	0.020872	Co-expression	Aceituno-Agosin-2012
YJR045C	YGR285C	0.0134067	Co-expression	Aceituno-Agosin-2012
YJR045C	YHR137W	0.0248198	Co-expression	Aceituno-Agosin-2012
YJR045C	YLL018C	0.0153871	Co-expression	Aceituno-Agosin-2012
YJR045C	YNL241C	0.0275856	Co-expression	Aceituno-Agosin-2012
YJR045C	YPL048W	0.0208055	Co-expression	Aceituno-Agosin-2012
YJR104C	YBR039W	0.0200274	Co-expression	Aceituno-Agosin-2012
YJR104C	YGR254W	0.0184182	Co-expression	Aceituno-Agosin-2012
YJR104C	YOL109W	0.0201825	Co-expression	Aceituno-Agosin-2012
YJR105W	YAR015W	0.021816	Co-expression	Aceituno-Agosin-2012
YJR105W	YLR359W	0.0233944	Co-expression	Aceituno-Agosin-2012
YJR105W	YMR120C	0.0257799	Co-expression	Aceituno-Agosin-2012
YJR121W	YGL245W	0.0154373	Co-expression	Aceituno-Agosin-2012
YJR121W	YPL061W	0.0253177	Co-expression	Aceituno-Agosin-2012
YKL006W	YBL092W	0.0194296	Co-expression	Aceituno-Agosin-2012
YKL006W	YBR191W	0.0217172	Co-expression	Aceituno-Agosin-2012
YKL006W	YCR031C	0.0196287	Co-expression	Aceituno-Agosin-2012
YKL006W	YDL075W	0.0179617	Co-expression	Aceituno-Agosin-2012
YKL006W	YGL103W	0.0239755	Co-expression	Aceituno-Agosin-2012
YKL006W	YGR034W	0.0210125	Co-expression	Aceituno-Agosin-2012
YKL006W	YHL001W	0.0237167	Co-expression	Aceituno-Agosin-2012
YKL006W	YHR010W	0.0183824	Co-expression	Aceituno-Agosin-2012
YKL006W	YLR029C	0.0206512	Co-expression	Aceituno-Agosin-2012
YKL006W	YLR441C	0.0170613	Co-expression	Aceituno-Agosin-2012
YKL006W	YNL302C	0.02396	Co-expression	Aceituno-Agosin-2012
YKL006W	YOL121C	0.0207976	Co-expression	Aceituno-Agosin-2012
YKL006W	YOL127W	0.017348	Co-expression	Aceituno-Agosin-2012
YKL006W	YOR293W	0.0222919	Co-expression	Aceituno-Agosin-2012
YKL006W	YOR369C	0.0245959	Co-expression	Aceituno-Agosin-2012
YKL006W	YPL143W	0.0169908	Co-expression	Aceituno-Agosin-2012
YKL006W	YPR102C	0.0201083	Co-expression	Aceituno-Agosin-2012
YKL035W	YCR012W	0.0236433	Co-expression	Aceituno-Agosin-2012
YKL035W	YDL168W	0.0218529	Co-expression	Aceituno-Agosin-2012
YKL035W	YFR053C	0.0222354	Co-expression	Aceituno-Agosin-2012
YKL035W	YGL037C	0.0231902	Co-expression	Aceituno-Agosin-2012
YKL035W	YGR254W	0.0237323	Co-expression	Aceituno-Agosin-2012
YKL035W	YGR256W	0.0214258	Co-expression	Aceituno-Agosin-2012
YKL035W	YNR001C	0.0161452	Co-expression	Aceituno-Agosin-2012
YKL067W	YBR085C-A	0.0173841	Co-expression	Aceituno-Agosin-2012
YKL067W	YDL168W	0.0150743	Co-expression	Aceituno-Agosin-2012
YKL067W	YGR205W	0.0146986	Co-expression	Aceituno-Agosin-2012
YKL067W	YNL015W	0.0162928	Co-expression	Aceituno-Agosin-2012
YKL067W	YNL160W	0.0163118	Co-expression	Aceituno-Agosin-2012
YKL067W	YNL274C	0.0157197	Co-expression	Aceituno-Agosin-2012
YKL067W	YNR034W-A	0.0151858	Co-expression	Aceituno-Agosin-2012
YKL067W	YOR285W	0.0149545	Co-expression	Aceituno-Agosin-2012
YKL081W	YBL076C	0.0153636	Co-expression	Aceituno-Agosin-2012
YKL081W	YGR192C	0.0185311	Co-expression	Aceituno-Agosin-2012
YKL081W	YLR150W	0.0131136	Co-expression	Aceituno-Agosin-2012
YKL081W	YLR340W	0.0166687	Co-expression	Aceituno-Agosin-2012
YKL081W	YNL209W	0.0165974	Co-expression	Aceituno-Agosin-2012
YKL085W	YBL099W	0.0220936	Co-expression	Aceituno-Agosin-2012
YKL085W	YDR148C	0.02104	Co-expression	Aceituno-Agosin-2012
YKL085W	YGR254W	0.0245831	Co-expression	Aceituno-Agosin-2012
YKL085W	YHR008C	0.0254631	Co-expression	Aceituno-Agosin-2012
YKL085W	YPR191W	0.0275709	Co-expression	Aceituno-Agosin-2012
YKL142W	YBR026C	0.0195469	Co-expression	Aceituno-Agosin-2012
YKL142W	YDR533C	0.0166414	Co-expression	Aceituno-Agosin-2012
YKL142W	YGR256W	0.0168986	Co-expression	Aceituno-Agosin-2012
YKL142W	YJL217W	0.0149843	Co-expression	Aceituno-Agosin-2012
YKL142W	YKL150W	0.0186952	Co-expression	Aceituno-Agosin-2012
YKL150W	YBR149W	0.0182095	Co-expression	Aceituno-Agosin-2012
YKL150W	YDR533C	0.0185808	Co-expression	Aceituno-Agosin-2012
YKL150W	YGR256W	0.0188103	Co-expression	Aceituno-Agosin-2012
YKL150W	YLR174W	0.0175024	Co-expression	Aceituno-Agosin-2012
YKL150W	YNL037C	0.0188082	Co-expression	Aceituno-Agosin-2012
YKL150W	YNR001C	0.0160875	Co-expression	Aceituno-Agosin-2012
YKL150W	YOR136W	0.0194299	Co-expression	Aceituno-Agosin-2012
YKL150W	YOR185C	0.0213003	Co-expression	Aceituno-Agosin-2012
YKL164C	YER177W	0.0158718	Co-expression	Aceituno-Agosin-2012
YKL164C	YHR174W	0.0206832	Co-expression	Aceituno-Agosin-2012
YKL210W	YGR094W	0.0165322	Co-expression	Aceituno-Agosin-2012
YKL210W	YIL133C	0.0225507	Co-expression	Aceituno-Agosin-2012
YKL210W	YML056C	0.0193469	Co-expression	Aceituno-Agosin-2012
YKL216W	YER056C-A	0.0221206	Co-expression	Aceituno-Agosin-2012
YKL216W	YHL015W	0.0236185	Co-expression	Aceituno-Agosin-2012
YKL216W	YJL191W	0.02487	Co-expression	Aceituno-Agosin-2012
YKL216W	YLR185W	0.0255139	Co-expression	Aceituno-Agosin-2012
YKL216W	YLR367W	0.0228127	Co-expression	Aceituno-Agosin-2012
YKL216W	YLR406C	0.0233287	Co-expression	Aceituno-Agosin-2012
YKL216W	YNL067W	0.0273742	Co-expression	Aceituno-Agosin-2012
YKL216W	YNL178W	0.0283174	Co-expression	Aceituno-Agosin-2012
YKL216W	YOR096W	0.020659	Co-expression	Aceituno-Agosin-2012
YKR057W	YDR500C	0.0256885	Co-expression	Aceituno-Agosin-2012
YKR057W	YGL031C	0.0260585	Co-expression	Aceituno-Agosin-2012
YKR057W	YGR148C	0.0255125	Co-expression	Aceituno-Agosin-2012
YKR057W	YJL136C	0.0333908	Co-expression	Aceituno-Agosin-2012
YKR057W	YLL045C	0.0246653	Co-expression	Aceituno-Agosin-2012
YKR057W	YLR333C	0.0294727	Co-expression	Aceituno-Agosin-2012
YKR057W	YLR388W	0.0310214	Co-expression	Aceituno-Agosin-2012
YLL018C	YAL038W	0.0129767	Co-expression	Aceituno-Agosin-2012
YLL024C	YDL131W	0.0184261	Co-expression	Aceituno-Agosin-2012
YLL024C	YDR127W	0.017079	Co-expression	Aceituno-Agosin-2012
YLL024C	YIL041W	0.0209869	Co-expression	Aceituno-Agosin-2012
YLL024C	YML085C	0.0188936	Co-expression	Aceituno-Agosin-2012
YLL024C	YOL040C	0.0159642	Co-expression	Aceituno-Agosin-2012
YLL024C	YOR063W	0.0159365	Co-expression	Aceituno-Agosin-2012
YLL045C	YGL076C	0.0207066	Co-expression	Aceituno-Agosin-2012
YLL045C	YLR388W	0.0270904	Co-expression	Aceituno-Agosin-2012
YLL050C	YJR123W	0.0206233	Co-expression	Aceituno-Agosin-2012
YLR027C	YDR037W	0.0108067	Co-expression	Aceituno-Agosin-2012
YLR027C	YGL245W	0.013753	Co-expression	Aceituno-Agosin-2012
YLR027C	YLR058C	0.0133099	Co-expression	Aceituno-Agosin-2012
YLR027C	YMR205C	0.0121916	Co-expression	Aceituno-Agosin-2012
YLR028C	YBR011C	0.0121603	Co-expression	Aceituno-Agosin-2012
YLR028C	YDL185W	0.0160877	Co-expression	Aceituno-Agosin-2012
YLR028C	YJL130C	0.0145506	Co-expression	Aceituno-Agosin-2012
YLR028C	YLR027C	0.0154948	Co-expression	Aceituno-Agosin-2012
YLR028C	YLR058C	0.0144842	Co-expression	Aceituno-Agosin-2012
YLR028C	YLR249W	0.0121559	Co-expression	Aceituno-Agosin-2012
YLR028C	YMR205C	0.0133265	Co-expression	Aceituno-Agosin-2012
YLR028C	YNL104C	0.0182006	Co-expression	Aceituno-Agosin-2012
YLR028C	YOR332W	0.0126593	Co-expression	Aceituno-Agosin-2012
YLR028C	YPR074C	0.0125735	Co-expression	Aceituno-Agosin-2012
YLR029C	YBR191W	0.0197466	Co-expression	Aceituno-Agosin-2012
YLR029C	YNL302C	0.0220929	Co-expression	Aceituno-Agosin-2012
YLR029C	YOL121C	0.0195766	Co-expression	Aceituno-Agosin-2012
YLR029C	YPL143W	0.0165518	Co-expression	Aceituno-Agosin-2012
YLR058C	YDR037W	0.0102371	Co-expression	Aceituno-Agosin-2012
YLR058C	YKL081W	0.0135364	Co-expression	Aceituno-Agosin-2012
YLR058C	YLR150W	0.0120571	Co-expression	Aceituno-Agosin-2012
YLR058C	YLR249W	0.0105829	Co-expression	Aceituno-Agosin-2012
YLR058C	YMR205C	0.0112885	Co-expression	Aceituno-Agosin-2012
YLR058C	YOL040C	0.0119497	Co-expression	Aceituno-Agosin-2012
YLR058C	YPR163C	0.0124411	Co-expression	Aceituno-Agosin-2012
YLR061W	YAL003W	0.0281985	Co-expression	Aceituno-Agosin-2012
YLR061W	YBL092W	0.0185841	Co-expression	Aceituno-Agosin-2012
YLR061W	YBR189W	0.0255788	Co-expression	Aceituno-Agosin-2012
YLR061W	YBR191W	0.0268501	Co-expression	Aceituno-Agosin-2012
YLR061W	YCR031C	0.0254971	Co-expression	Aceituno-Agosin-2012
YLR061W	YDL075W	0.0207791	Co-expression	Aceituno-Agosin-2012
YLR061W	YDL082W	0.0162374	Co-expression	Aceituno-Agosin-2012
YLR061W	YDR064W	0.0209104	Co-expression	Aceituno-Agosin-2012
YLR061W	YER056C-A	0.0234708	Co-expression	Aceituno-Agosin-2012
YLR061W	YFL034C-A	0.0216281	Co-expression	Aceituno-Agosin-2012
YLR061W	YGL031C	0.0243167	Co-expression	Aceituno-Agosin-2012
YLR061W	YGL076C	0.0250797	Co-expression	Aceituno-Agosin-2012
YLR061W	YGL189C	0.0239045	Co-expression	Aceituno-Agosin-2012
YLR061W	YGR148C	0.0272687	Co-expression	Aceituno-Agosin-2012
YLR061W	YIL052C	0.0242297	Co-expression	Aceituno-Agosin-2012
YLR061W	YJL177W	0.0258253	Co-expression	Aceituno-Agosin-2012
YLR061W	YLR185W	0.0213171	Co-expression	Aceituno-Agosin-2012
YLR061W	YLR388W	0.0251216	Co-expression	Aceituno-Agosin-2012
YLR061W	YLR406C	0.0221023	Co-expression	Aceituno-Agosin-2012
YLR061W	YML073C	0.0240805	Co-expression	Aceituno-Agosin-2012
YLR061W	YMR142C	0.02434	Co-expression	Aceituno-Agosin-2012
YLR061W	YNL069C	0.027819	Co-expression	Aceituno-Agosin-2012
YLR061W	YPL079W	0.0218852	Co-expression	Aceituno-Agosin-2012
YLR075W	YBR189W	0.0188046	Co-expression	Aceituno-Agosin-2012
YLR075W	YBR191W	0.0201133	Co-expression	Aceituno-Agosin-2012
YLR075W	YER056C-A	0.0170807	Co-expression	Aceituno-Agosin-2012
YLR075W	YGL103W	0.0197521	Co-expression	Aceituno-Agosin-2012
YLR075W	YGL123W	0.0217429	Co-expression	Aceituno-Agosin-2012
YLR075W	YGR027C	0.0155612	Co-expression	Aceituno-Agosin-2012
YLR075W	YHL015W	0.0200698	Co-expression	Aceituno-Agosin-2012
YLR075W	YKL006W	0.017381	Co-expression	Aceituno-Agosin-2012
YLR075W	YLR029C	0.0173266	Co-expression	Aceituno-Agosin-2012
YLR075W	YLR441C	0.0153934	Co-expression	Aceituno-Agosin-2012
YLR075W	YML024W	0.0191386	Co-expression	Aceituno-Agosin-2012
YLR075W	YML063W	0.0139591	Co-expression	Aceituno-Agosin-2012
YLR075W	YML073C	0.0178773	Co-expression	Aceituno-Agosin-2012
YLR075W	YMR142C	0.0184798	Co-expression	Aceituno-Agosin-2012
YLR075W	YNL178W	0.020731	Co-expression	Aceituno-Agosin-2012
YLR075W	YOL127W	0.0152566	Co-expression	Aceituno-Agosin-2012
YLR075W	YOR096W	0.0168203	Co-expression	Aceituno-Agosin-2012
YLR075W	YPL143W	0.0158716	Co-expression	Aceituno-Agosin-2012
YLR150W	YOL040C	0.0124616	Co-expression	Aceituno-Agosin-2012
YLR153C	YBR127C	0.0196224	Co-expression	Aceituno-Agosin-2012
YLR153C	YGR240C	0.0165747	Co-expression	Aceituno-Agosin-2012
YLR153C	YHR183W	0.0246612	Co-expression	Aceituno-Agosin-2012
YLR153C	YMR027W	0.0217555	Co-expression	Aceituno-Agosin-2012
YLR153C	YPL061W	0.0274123	Co-expression	Aceituno-Agosin-2012
YLR153C	YPR036W	0.0177759	Co-expression	Aceituno-Agosin-2012
YLR174W	YFR053C	0.0186709	Co-expression	Aceituno-Agosin-2012
YLR174W	YGL037C	0.0188831	Co-expression	Aceituno-Agosin-2012
YLR174W	YGR254W	0.0194549	Co-expression	Aceituno-Agosin-2012
YLR174W	YKL035W	0.019283	Co-expression	Aceituno-Agosin-2012
YLR174W	YNL037C	0.016363	Co-expression	Aceituno-Agosin-2012
YLR174W	YNR001C	0.0143569	Co-expression	Aceituno-Agosin-2012
YLR174W	YOR136W	0.017254	Co-expression	Aceituno-Agosin-2012
YLR174W	YOR374W	0.0188762	Co-expression	Aceituno-Agosin-2012
YLR185W	YBR189W	0.0220615	Co-expression	Aceituno-Agosin-2012
YLR185W	YDR064W	0.0196733	Co-expression	Aceituno-Agosin-2012
YLR185W	YDR500C	0.021523	Co-expression	Aceituno-Agosin-2012
YLR185W	YER056C-A	0.0212838	Co-expression	Aceituno-Agosin-2012
YLR185W	YGL076C	0.019008	Co-expression	Aceituno-Agosin-2012
YLR185W	YGR148C	0.021502	Co-expression	Aceituno-Agosin-2012
YLR185W	YHL015W	0.0208255	Co-expression	Aceituno-Agosin-2012
YLR185W	YJR123W	0.0215886	Co-expression	Aceituno-Agosin-2012
YLR185W	YLR333C	0.0227153	Co-expression	Aceituno-Agosin-2012
YLR185W	YLR388W	0.0220256	Co-expression	Aceituno-Agosin-2012
YLR185W	YLR406C	0.0204359	Co-expression	Aceituno-Agosin-2012
YLR185W	YML073C	0.0191052	Co-expression	Aceituno-Agosin-2012
YLR185W	YMR142C	0.0200144	Co-expression	Aceituno-Agosin-2012
YLR185W	YOR096W	0.0189992	Co-expression	Aceituno-Agosin-2012
YLR195C	YDL084W	0.0145578	Co-expression	Aceituno-Agosin-2012
YLR195C	YNR050C	0.0199107	Co-expression	Aceituno-Agosin-2012
YLR249W	YLR150W	0.0106966	Co-expression	Aceituno-Agosin-2012
YLR249W	YOL040C	0.0103712	Co-expression	Aceituno-Agosin-2012
YLR258W	YDL168W	0.0220097	Co-expression	Aceituno-Agosin-2012
YLR258W	YNR034W-A	0.0228777	Co-expression	Aceituno-Agosin-2012
YLR259C	YBR222C	0.0196395	Co-expression	Aceituno-Agosin-2012
YLR259C	YFL018C	0.0203773	Co-expression	Aceituno-Agosin-2012
YLR259C	YGR185C	0.0177129	Co-expression	Aceituno-Agosin-2012
YLR259C	YIL051C	0.0229517	Co-expression	Aceituno-Agosin-2012
YLR259C	YKL085W	0.0227118	Co-expression	Aceituno-Agosin-2012
YLR259C	YML092C	0.0199171	Co-expression	Aceituno-Agosin-2012
YLR259C	YPR191W	0.0232899	Co-expression	Aceituno-Agosin-2012
YLR293C	YDR037W	0.00948797	Co-expression	Aceituno-Agosin-2012
YLR293C	YHL033C	0.0183338	Co-expression	Aceituno-Agosin-2012
YLR293C	YLR150W	0.0118852	Co-expression	Aceituno-Agosin-2012
YLR293C	YLR448W	0.0143849	Co-expression	Aceituno-Agosin-2012
YLR293C	YOL040C	0.0116131	Co-expression	Aceituno-Agosin-2012
YLR304C	YEL034W	0.0255888	Co-expression	Aceituno-Agosin-2012
YLR325C	YBL092W	0.0204133	Co-expression	Aceituno-Agosin-2012
YLR325C	YDR447C	0.0242476	Co-expression	Aceituno-Agosin-2012
YLR325C	YGL103W	0.023961	Co-expression	Aceituno-Agosin-2012
YLR325C	YGR034W	0.0229898	Co-expression	Aceituno-Agosin-2012
YLR325C	YHR010W	0.0211031	Co-expression	Aceituno-Agosin-2012
YLR325C	YKL006W	0.022573	Co-expression	Aceituno-Agosin-2012
YLR325C	YLR029C	0.0205813	Co-expression	Aceituno-Agosin-2012
YLR325C	YLR441C	0.0183263	Co-expression	Aceituno-Agosin-2012
YLR325C	YMR230W	0.0273143	Co-expression	Aceituno-Agosin-2012
YLR325C	YNL302C	0.0246818	Co-expression	Aceituno-Agosin-2012
YLR325C	YOL127W	0.0185701	Co-expression	Aceituno-Agosin-2012
YLR325C	YOR293W	0.0260436	Co-expression	Aceituno-Agosin-2012
YLR325C	YOR369C	0.0255246	Co-expression	Aceituno-Agosin-2012
YLR325C	YPL143W	0.0186756	Co-expression	Aceituno-Agosin-2012
YLR325C	YPR102C	0.0223483	Co-expression	Aceituno-Agosin-2012
YLR333C	YDL075W	0.020802	Co-expression	Aceituno-Agosin-2012
YLR333C	YDR064W	0.0226288	Co-expression	Aceituno-Agosin-2012
YLR333C	YER056C-A	0.021447	Co-expression	Aceituno-Agosin-2012
YLR333C	YHL015W	0.0214238	Co-expression	Aceituno-Agosin-2012
YLR333C	YJL136C	0.0308674	Co-expression	Aceituno-Agosin-2012
YLR333C	YML024W	0.0265538	Co-expression	Aceituno-Agosin-2012
YLR333C	YOR096W	0.0234639	Co-expression	Aceituno-Agosin-2012
YLR344W	YBL092W	0.0171038	Co-expression	Aceituno-Agosin-2012
YLR344W	YBR191W	0.0191271	Co-expression	Aceituno-Agosin-2012
YLR344W	YCR031C	0.0171245	Co-expression	Aceituno-Agosin-2012
YLR344W	YDL075W	0.015581	Co-expression	Aceituno-Agosin-2012
YLR344W	YDL082W	0.0142259	Co-expression	Aceituno-Agosin-2012
YLR344W	YDR447C	0.0186171	Co-expression	Aceituno-Agosin-2012
YLR344W	YDR500C	0.0189587	Co-expression	Aceituno-Agosin-2012
YLR344W	YFL034C-A	0.0163237	Co-expression	Aceituno-Agosin-2012
YLR344W	YGL103W	0.0170305	Co-expression	Aceituno-Agosin-2012
YLR344W	YGR027C	0.0144533	Co-expression	Aceituno-Agosin-2012
YLR344W	YGR034W	0.0180988	Co-expression	Aceituno-Agosin-2012
YLR344W	YGR085C	0.0214641	Co-expression	Aceituno-Agosin-2012
YLR344W	YHL001W	0.017558	Co-expression	Aceituno-Agosin-2012
YLR344W	YHR010W	0.0153995	Co-expression	Aceituno-Agosin-2012
YLR344W	YIL052C	0.0161496	Co-expression	Aceituno-Agosin-2012
YLR344W	YKL006W	0.0174495	Co-expression	Aceituno-Agosin-2012
YLR344W	YLR029C	0.0157028	Co-expression	Aceituno-Agosin-2012
YLR344W	YLR325C	0.0194693	Co-expression	Aceituno-Agosin-2012
YLR344W	YLR441C	0.0147896	Co-expression	Aceituno-Agosin-2012
YLR344W	YML024W	0.0177205	Co-expression	Aceituno-Agosin-2012
YLR344W	YML063W	0.013002	Co-expression	Aceituno-Agosin-2012
YLR344W	YML073C	0.0165254	Co-expression	Aceituno-Agosin-2012
YLR344W	YMR230W	0.0199755	Co-expression	Aceituno-Agosin-2012
YLR344W	YNL302C	0.018849	Co-expression	Aceituno-Agosin-2012
YLR344W	YOL121C	0.0174541	Co-expression	Aceituno-Agosin-2012
YLR344W	YOL127W	0.0133781	Co-expression	Aceituno-Agosin-2012
YLR344W	YOR293W	0.0187134	Co-expression	Aceituno-Agosin-2012
YLR344W	YPL079W	0.0156838	Co-expression	Aceituno-Agosin-2012
YLR344W	YPL143W	0.0138562	Co-expression	Aceituno-Agosin-2012
YLR344W	YPR102C	0.0163814	Co-expression	Aceituno-Agosin-2012
YLR367W	YGL031C	0.0239041	Co-expression	Aceituno-Agosin-2012
YLR367W	YGR148C	0.0211522	Co-expression	Aceituno-Agosin-2012
YLR367W	YJL136C	0.0242784	Co-expression	Aceituno-Agosin-2012
YLR367W	YKR057W	0.0248928	Co-expression	Aceituno-Agosin-2012
YLR367W	YLR185W	0.0213996	Co-expression	Aceituno-Agosin-2012
YLR367W	YLR333C	0.0231609	Co-expression	Aceituno-Agosin-2012
YLR367W	YLR406C	0.0211399	Co-expression	Aceituno-Agosin-2012
YLR367W	YMR142C	0.0200694	Co-expression	Aceituno-Agosin-2012
YLR367W	YNL067W	0.0231846	Co-expression	Aceituno-Agosin-2012
YLR367W	YOL039W	0.0220666	Co-expression	Aceituno-Agosin-2012
YLR388W	YDR064W	0.0209846	Co-expression	Aceituno-Agosin-2012
YLR388W	YER056C-A	0.0200726	Co-expression	Aceituno-Agosin-2012
YLR388W	YJL136C	0.0296379	Co-expression	Aceituno-Agosin-2012
YLR388W	YJR123W	0.0258527	Co-expression	Aceituno-Agosin-2012
YLR388W	YLR333C	0.0290276	Co-expression	Aceituno-Agosin-2012
YLR406C	YBR189W	0.0238201	Co-expression	Aceituno-Agosin-2012
YLR406C	YBR191W	0.023924	Co-expression	Aceituno-Agosin-2012
YLR406C	YCR031C	0.0206384	Co-expression	Aceituno-Agosin-2012
YLR406C	YDL075W	0.0220536	Co-expression	Aceituno-Agosin-2012
YLR406C	YDR382W	0.024076	Co-expression	Aceituno-Agosin-2012
YLR406C	YDR500C	0.0278465	Co-expression	Aceituno-Agosin-2012
YLR406C	YER056C-A	0.0190993	Co-expression	Aceituno-Agosin-2012
YLR406C	YGL031C	0.0254543	Co-expression	Aceituno-Agosin-2012
YLR406C	YGL076C	0.0201558	Co-expression	Aceituno-Agosin-2012
YLR406C	YHL001W	0.0258632	Co-expression	Aceituno-Agosin-2012
YLR406C	YHL015W	0.0201319	Co-expression	Aceituno-Agosin-2012
[truncated: 121,753 more rows]
[truncated: 357 more columns]

## Sheet: GO
GO id	Description	q-value	Occurrences in Sample	Occurrences in Genome
GO:0002181	cytoplasmic translation	2.8831e-136	132	162
GO:0022626	cytosolic ribosome	2.8831e-136	134	168
GO:0044445	cytosolic part	4.59604e-127	147	230
GO:0003735	structural constituent of ribosome	1.22606e-104	129	215
GO:0044391	ribosomal subunit	1.02294e-99	129	229
GO:0022625	cytosolic large ribosomal subunit	9.46384e-73	73	89
GO:0022627	cytosolic small ribosomal subunit	4.37387e-60	56	62
GO:0015934	large ribosomal subunit	3.64382e-52	73	134
GO:0015935	small ribosomal subunit	6.91237e-42	56	95
GO:0006414	translational elongation	1.25162e-28	34	48
GO:0051029	rRNA transport	1.7057e-15	16	18
GO:0006407	rRNA export from nucleus	1.7057e-15	16	18
GO:0006520	cellular amino acid metabolic process	1.28424e-14	53	241
GO:0016491	oxidoreductase activity	1.10582e-13	56	279
GO:0006448	regulation of translational elongation	4.68334e-12	16	24
GO:0042255	ribosome assembly	9.73777e-12	23	56
GO:0042274	ribosomal small subunit biogenesis	1.28875e-11	34	126
GO:0016616	oxidoreductase activity, acting on the CH-OH group of donors, NAD or NADP as acceptor	8.87659e-11	25	73
GO:0016053	organic acid biosynthetic process	4.72324e-10	37	166
GO:0043648	dicarboxylic acid metabolic process	4.72324e-10	16	30
GO:0046394	carboxylic acid biosynthetic process	4.72324e-10	37	166
GO:1901605	alpha-amino acid metabolic process	6.33044e-10	33	136
GO:0006450	regulation of translational fidelity	8.15517e-10	12	16
GO:0016614	oxidoreductase activity, acting on CH-OH group of donors	9.61322e-10	25	81
GO:0000462	maturation of SSU-rRNA from tricistronic rRNA transcript (SSU-rRNA, 5.8S rRNA, LSU-rRNA)	1.10487e-09	27	95
GO:0030490	maturation of SSU-rRNA	1.79923e-09	28	104
GO:0030684	preribosome	6.30514e-09	36	173
GO:0044283	small molecule biosynthetic process	6.77688e-09	47	274
GO:0006364	rRNA processing	6.77688e-09	42	227
GO:0042645	mitochondrial nucleoid	6.94262e-09	14	26
GO:1901607	alpha-amino acid biosynthetic process	6.94262e-09	27	103
GO:0009295	nucleoid	6.94262e-09	14	26
GO:0006091	generation of precursor metabolites and energy	1.03427e-08	34	160
GO:0006457	protein folding	4.40288e-08	24	89
GO:0016072	rRNA metabolic process	6.97855e-08	42	245
GO:0055086	nucleobase-containing small molecule metabolic process	7.77412e-08	36	190
GO:0008652	cellular amino acid biosynthetic process	9.23894e-08	29	131
GO:0046365	monosaccharide catabolic process	3.52566e-07	17	50
GO:0055114	oxidation-reduction process	3.89089e-07	33	174
GO:0006099	tricarboxylic acid cycle	5.22276e-07	10	16
GO:0000028	ribosomal small subunit assembly	5.22276e-07	10	16
GO:0006417	regulation of translation	5.32616e-07	23	93
GO:0009117	nucleotide metabolic process	5.32616e-07	30	150
GO:0019320	hexose catabolic process	6.26603e-07	16	46
GO:0051082	unfolded protein binding	7.8698e-07	19	66
GO:0033178	proton-transporting two-sector ATPase complex, catalytic domain	7.8698e-07	9	13
GO:0006753	nucleoside phosphate metabolic process	1.0868e-06	30	155
GO:0010608	posttranscriptional regulation of gene expression	2.06403e-06	25	116
GO:0006007	glucose catabolic process	3.35883e-06	14	39
GO:0030686	90S preribosome	6.72194e-06	21	90
GO:0043650	dicarboxylic acid biosynthetic process	7.77735e-06	10	20
GO:0003746	translation elongation factor activity	8.16018e-06	8	12
GO:0044724	single-organism carbohydrate catabolic process	1.06547e-05	19	77
GO:0008135	translation factor activity, nucleic acid binding	1.75758e-05	14	44
GO:0006096	glycolysis	2.238e-05	10	22
GO:0022618	ribonucleoprotein complex assembly	2.238e-05	26	140
GO:0016052	carbohydrate catabolic process	2.36007e-05	19	81
GO:0070925	organelle assembly	3.2857e-05	23	116
GO:0000027	ribosomal large subunit assembly	3.52921e-05	12	34
GO:0071826	ribonucleoprotein complex subunit organization	4.94454e-05	26	146
GO:0009064	glutamine family amino acid metabolic process	6.27924e-05	13	42
GO:0006418	tRNA aminoacylation for protein translation	6.54617e-05	12	36
GO:0016875	ligase activity, forming carbon-oxygen bonds	6.54617e-05	12	36
GO:0004812	aminoacyl-tRNA ligase activity	6.54617e-05	12	36
GO:0016876	ligase activity, forming aminoacyl-tRNA and related compounds	6.54617e-05	12	36
GO:0006536	glutamate metabolic process	7.11019e-05	8	15
GO:0006458	'de novo' protein folding	7.13616e-05	7	11
GO:0006164	purine nucleotide biosynthetic process	7.63774e-05	13	43
GO:0016903	oxidoreductase activity, acting on the aldehyde or oxo group of donors	8.41943e-05	9	20
GO:0009126	purine nucleoside monophosphate metabolic process	0.00012488	11	32
GO:0009167	purine ribonucleoside monophosphate metabolic process	0.00012488	11	32
GO:0006537	glutamate biosynthetic process	0.000150209	7	12
GO:0043038	amino acid activation	0.000150209	12	39
GO:0043039	tRNA aminoacylation	0.000150209	12	39
GO:0015980	energy derivation by oxidation of organic compounds	0.000150209	24	137
GO:0072522	purine-containing compound biosynthetic process	0.000158209	14	53
GO:0009161	ribonucleoside monophosphate metabolic process	0.000228729	11	34
GO:0016874	ligase activity	0.000280903	29	192
GO:0051246	regulation of protein metabolic process	0.000280903	29	192
GO:0005996	monosaccharide metabolic process	0.000315805	19	97
GO:0009165	nucleotide biosynthetic process	0.000317254	17	80
GO:0009152	purine ribonucleotide biosynthetic process	0.000329044	12	42
GO:0032268	regulation of cellular protein metabolic process	0.000341409	28	184
GO:1901293	nucleoside phosphate biosynthetic process	0.000366115	17	81
GO:0009123	nucleoside monophosphate metabolic process	0.000389819	11	36
GO:0044769	ATPase activity, coupled to transmembrane movement of ions, rotational mechanism	0.000423983	10	30
GO:0009127	purine nucleoside monophosphate biosynthetic process	0.000423983	10	30
GO:0009168	purine ribonucleoside monophosphate biosynthetic process	0.000423983	10	30
GO:0019318	hexose metabolic process	0.000442113	18	91
GO:1990204	oxidoreductase complex	0.000579443	10	31
GO:0042273	ribosomal large subunit biogenesis	0.000595941	18	93
GO:0016835	carbon-oxygen lyase activity	0.000639338	11	38
GO:0009060	aerobic respiration	0.000639338	15	68
GO:0006979	response to oxidative stress	0.000675252	19	103
GO:0006006	glucose metabolic process	0.000706562	16	77
GO:0006913	nucleocytoplasmic transport	0.000739054	26	172
GO:0009156	ribonucleoside monophosphate biosynthetic process	0.000740455	10	32
GO:0006740	NADPH regeneration	0.000769034	7	15
GO:0009260	ribonucleotide biosynthetic process	0.000769034	12	46
GO:0051169	nuclear transport	0.000789255	26	173
GO:0005844	polysome	0.000956658	10	33
GO:0016469	proton-transporting two-sector ATPase complex	0.000956658	10	33
GO:0034599	cellular response to oxidative stress	0.00112413	18	98
GO:0046961	proton-transporting ATPase activity, rotational mechanism	0.00122228	7	16
GO:0009124	nucleoside monophosphate biosynthetic process	0.00124665	10	34
GO:0072521	purine-containing compound metabolic process	0.00126238	18	99
GO:0006405	RNA export from nucleus	0.00126406	17	90
GO:0051168	nuclear export	0.00133077	21	128
GO:0005975	carbohydrate metabolic process	0.00136413	34	267
GO:0016836	hydro-lyase activity	0.00140731	9	28
GO:0042026	protein refolding	0.00182996	7	17
GO:0000788	nuclear nucleosome	0.00182996	6	12
GO:0009084	glutamine family amino acid biosynthetic process	0.00183314	9	29
GO:0016051	carbohydrate biosynthetic process	0.00183314	16	84
GO:0051236	establishment of RNA localization	0.00183314	17	93
GO:0050658	RNA transport	0.00183314	17	93
GO:0044723	single-organism carbohydrate metabolic process	0.00200889	32	250
GO:0050657	nucleic acid transport	0.00237922	17	95
GO:0046390	ribose phosphate biosynthetic process	0.00243806	12	52
GO:0006739	NADP metabolic process	0.00262894	7	18
GO:0036442	hydrogen-exporting ATPase activity	0.00262894	7	18
GO:0009142	nucleoside triphosphate biosynthetic process	0.00271153	8	24
GO:1990104	DNA bending complex	0.00289466	6	13
GO:0000786	nucleosome	0.00289466	6	13
GO:0019829	cation-transporting ATPase activity	0.00303596	10	38
GO:0009206	purine ribonucleoside triphosphate biosynthetic process	0.00376167	7	19
GO:0009145	purine nucleoside triphosphate biosynthetic process	0.00376167	7	19
GO:0006732	coenzyme metabolic process	0.00396379	18	109
GO:0019362	pyridine nucleotide metabolic process	0.00407321	11	47
GO:0045333	cellular respiration	0.00450724	16	91
GO:0006637	acyl-CoA metabolic process	0.00451773	6	14
GO:0035383	thioester metabolic process	0.00451773	6	14
GO:0009150	purine ribonucleotide metabolic process	0.00518694	13	65
GO:0006403	RNA localization	0.00544421	18	112
GO:0006163	purine nucleotide metabolic process	0.00612559	14	75
GO:0046912	transferase activity, transferring acyl groups, acyl groups converted into alkyl on transfer	0.00718845	5	10
GO:0009201	ribonucleoside triphosphate biosynthetic process	0.00718845	7	21
GO:0016877	ligase activity, forming carbon-sulfur bonds	0.00718845	5	10
GO:0042625	ATPase activity, coupled to transmembrane movement of ions	0.00843749	10	43
GO:0015078	hydrogen ion transmembrane transporter activity	0.00905155	12	60
GO:0009259	ribonucleotide metabolic process	0.00923601	13	69
GO:0005991	trehalose metabolic process	0.0120385	5	11
GO:0019200	carbohydrate kinase activity	0.0120385	5	11
GO:0046496	nicotinamide nucleotide metabolic process	0.0121574	10	45
GO:0051186	cofactor metabolic process	0.0131068	19	131
GO:0006090	pyruvate metabolic process	0.0190866	5	12
GO:0019321	pentose metabolic process	0.0190866	5	12
GO:0006415	translational termination	0.0202465	6	18
GO:0016054	organic acid catabolic process	0.0231789	13	76
GO:0019693	ribose phosphate metabolic process	0.0231789	13	76
GO:0046395	carboxylic acid catabolic process	0.0231789	13	76
GO:0016829	lyase activity	0.0239757	14	86
GO:0044815	DNA packaging complex	0.0271829	6	19
GO:0072524	pyridine-containing compound metabolic process	0.0284777	11	59
GO:0030687	preribosome, large subunit precursor	0.0292064	13	78
GO:0032787	monocarboxylic acid metabolic process	0.0294094	15	98
GO:0005759	mitochondrial matrix	0.0296565	22	174
GO:0009063	cellular amino acid catabolic process	0.0319849	10	51
GO:0006733	oxidoreduction coenzyme metabolic process	0.0319849	11	60
GO:0015992	proton transport	0.0345356	7	27
GO:0015931	nucleobase-containing compound transport	0.0352892	17	121
GO:0016887	ATPase activity	0.0358552	29	260
GO:0034637	cellular carbohydrate biosynthetic process	0.0364583	10	52
GO:0044282	small molecule catabolic process	0.0396988	14	91
GO:0006818	hydrogen transport	0.0421163	7	28
GO:0016209	antioxidant activity	0.0421163	7	28
GO:0003743	translation initiation factor activity	0.0523687	7	29
GO:0009070	serine family amino acid biosynthetic process	0.0534864	5	15
GO:0016620	oxidoreductase activity, acting on the aldehyde or oxo group of donors, NAD or NADP as acceptor	0.0534864	5	15
GO:0033176	proton-transporting V-type ATPase complex	0.0534864	5	15
GO:0016471	vacuolar proton-transporting V-type ATPase complex	0.0534864	5	15
GO:0015077	monovalent inorganic cation transmembrane transporter activity	0.0605122	12	75
GO:0045047	protein targeting to ER	0.0715593	8	39
GO:0072599	establishment of protein localization to endoplasmic reticulum	0.0715593	8	39
GO:0032040	small-subunit processome	0.0732368	9	48
GO:0072593	reactive oxygen species metabolic process	0.0752877	4	10
GO:0005977	glycogen metabolic process	0.0910894	7	32
GO:1902600	hydrogen ion transmembrane transport	0.0921459	5	17
GO:0006754	ATP biosynthetic process	0.0921459	5	17
GO:0009081	branched-chain amino acid metabolic process	0.0921459	5	17
GO:0004601	peroxidase activity	0.0921459	5	17
GO:0015985	energy coupled proton transport, down electrochemical gradient	0.0921459	5	17
GO:0015986	ATP synthesis coupled proton transport	0.0921459	5	17
GO:0046933	proton-transporting ATP synthase activity, rotational mechanism	0.0921459	5	17
GO:0016684	oxidoreductase activity, acting on peroxide as acceptor	0.0921459	5	17

## Sheet: Graph
q-value	Description	-log q-value
2.8831e-136	cytoplasmic translation	135.54
2.8831e-136	cytosolic ribosome	135.54
4.59604e-127	cytosolic part	126.338
1.22606e-104	structural constituent of ribosome	103.911
1.02294e-99	ribosomal subunit	98.9901
9.46384e-73	cytosolic large ribosomal subunit	72.0239
4.37387e-60	cytosolic small ribosomal subunit	59.3591
3.64382e-52	large ribosomal subunit	51.4384
6.91237e-42	small ribosomal subunit	41.1604
1.25162e-28	translational elongation	27.9025
1.7057e-15	rRNA transport	14.7681
1.7057e-15	rRNA export from nucleus	14.7681
1.28424e-14	cellular amino acid metabolic process	13.8914
1.10582e-13	oxidoreductase activity	12.9563
4.68334e-12	regulation of translational elongation	11.3294
9.73777e-12	ribosome assembly	11.0115
1.28875e-11	ribosomal small subunit biogenesis	10.8898
8.87659e-11	oxidoreductase activity, acting on the CH-OH group of donors, NAD or NADP as acceptor	10.0518
4.72324e-10	organic acid biosynthetic process	9.32576
4.72324e-10	dicarboxylic acid metabolic process	9.32576
4.72324e-10	carboxylic acid biosynthetic process	9.32576
6.33044e-10	alpha-amino acid metabolic process	9.19857
8.15517e-10	regulation of translational fidelity	9.08857
9.61322e-10	oxidoreductase activity, acting on CH-OH group of donors	9.01713
1.10487e-09	maturation of SSU-rRNA from tricistronic rRNA transcript (SSU-rRNA, 5.8S rRNA, LSU-rRNA)	8.95669
1.79923e-09	maturation of SSU-rRNA	8.74491
6.30514e-09	preribosome	8.20031
6.77688e-09	small molecule biosynthetic process	8.16897
6.77688e-09	rRNA processing	8.16897
6.94262e-09	mitochondrial nucleoid	8.15848
6.94262e-09	alpha-amino acid biosynthetic process	8.15848
6.94262e-09	nucleoid	8.15848
1.03427e-08	generation of precursor metabolites and energy	7.98537
4.40288e-08	protein folding	7.35626
6.97855e-08	rRNA metabolic process	7.15623
7.77412e-08	nucleobase-containing small molecule metabolic process	7.10935
9.23894e-08	cellular amino acid biosynthetic process	7.03438
3.52566e-07	monosaccharide catabolic process	6.45276
3.89089e-07	oxidation-reduction process	6.40995
5.22276e-07	tricarboxylic acid cycle	6.2821
5.22276e-07	ribosomal small subunit assembly	6.2821
5.32616e-07	regulation of translation	6.27359
5.32616e-07	nucleotide metabolic process	6.27359
6.26603e-07	hexose catabolic process	6.20301
7.8698e-07	unfolded protein binding	6.10404
7.8698e-07	proton-transporting two-sector ATPase complex, catalytic domain	6.10404
1.0868e-06	nucleoside phosphate metabolic process	5.96385
2.06403e-06	posttranscriptional regulation of gene expression	5.68528
3.35883e-06	glucose catabolic process	5.47381
6.72194e-06	90S preribosome	5.17251
7.77735e-06	dicarboxylic acid biosynthetic process	5.10917
8.16018e-06	translation elongation factor activity	5.0883
1.06547e-05	single-organism carbohydrate catabolic process	4.97246
1.75758e-05	translation factor activity, nucleic acid binding	4.75509
2.238e-05	glycolysis	4.65014
2.238e-05	ribonucleoprotein complex assembly	4.65014
2.36007e-05	carbohydrate catabolic process	4.62708
3.2857e-05	organelle assembly	4.48337
3.52921e-05	ribosomal large subunit assembly	4.45232
4.94454e-05	ribonucleoprotein complex subunit organization	4.30587
6.27924e-05	glutamine family amino acid metabolic process	4.20209
6.54617e-05	tRNA aminoacylation for protein translation	4.18401
6.54617e-05	ligase activity, forming carbon-oxygen bonds	4.18401
6.54617e-05	aminoacyl-tRNA ligase activity	4.18401
6.54617e-05	ligase activity, forming aminoacyl-tRNA and related compounds	4.18401
7.11019e-05	glutamate metabolic process	4.14812
7.13616e-05	'de novo' protein folding	4.14654
7.63774e-05	purine nucleotide biosynthetic process	4.11704
8.41943e-05	oxidoreductase activity, acting on the aldehyde or oxo group of donors	4.07472
0.00012488	purine nucleoside monophosphate metabolic process	3.90351
0.00012488	purine ribonucleoside monophosphate metabolic process	3.90351
0.000150209	glutamate biosynthetic process	3.8233
0.000150209	amino acid activation	3.8233
0.000150209	tRNA aminoacylation	3.8233
0.000150209	energy derivation by oxidation of organic compounds	3.8233
0.000158209	purine-containing compound biosynthetic process	3.80077
0.000228729	ribonucleoside monophosphate metabolic process	3.64068
0.000280903	ligase activity	3.55144
0.000280903	regulation of protein metabolic process	3.55144
0.000315805	monosaccharide metabolic process	3.50058
0.000317254	nucleotide biosynthetic process	3.49859
0.000329044	purine ribonucleotide biosynthetic process	3.48275
0.000341409	regulation of cellular protein metabolic process	3.46672
0.000366115	nucleoside phosphate biosynthetic process	3.43638
0.000389819	nucleoside monophosphate metabolic process	3.40914
0.000423983	ATPase activity, coupled to transmembrane movement of ions, rotational mechanism	3.37265
0.000423983	purine nucleoside monophosphate biosynthetic process	3.37265
0.000423983	purine ribonucleoside monophosphate biosynthetic process	3.37265
0.000442113	hexose metabolic process	3.35447
0.000579443	oxidoreductase complex	3.23699
0.000595941	ribosomal large subunit biogenesis	3.2248
0.000639338	carbon-oxygen lyase activity	3.19427
0.000639338	aerobic respiration	3.19427
0.000675252	response to oxidative stress	3.17053
0.000706562	glucose metabolic process	3.15085
0.000739054	nucleocytoplasmic transport	3.13132
0.000740455	ribonucleoside monophosphate biosynthetic process	3.1305
0.000769034	NADPH regeneration	3.11405
0.000769034	ribonucleotide biosynthetic process	3.11405
0.000789255	nuclear transport	3.10278
0.000956658	polysome	3.01924
0.000956658	proton-transporting two-sector ATPase complex	3.01924
0.00112413	cellular response to oxidative stress	2.94918
0.00122228	proton-transporting ATPase activity, rotational mechanism	2.91283
0.00124665	nucleoside monophosphate biosynthetic process	2.90425
0.00126238	purine-containing compound metabolic process	2.89881
0.00126406	RNA export from nucleus	2.89823
0.00133077	nuclear export	2.8759
0.00136413	carbohydrate metabolic process	2.86514
0.00140731	hydro-lyase activity	2.85161
0.00182996	protein refolding	2.73756
0.00182996	nuclear nucleosome	2.73756
0.00183314	glutamine family amino acid biosynthetic process	2.7368
0.00183314	carbohydrate biosynthetic process	2.7368
0.00183314	establishment of RNA localization	2.7368
0.00183314	RNA transport	2.7368
0.00200889	single-organism carbohydrate metabolic process	2.69704
0.00237922	nucleic acid transport	2.62357
0.00243806	ribose phosphate biosynthetic process	2.61296
0.00262894	NADP metabolic process	2.58022
0.00262894	hydrogen-exporting ATPase activity	2.58022
0.00271153	nucleoside triphosphate biosynthetic process	2.56679
0.00289466	DNA bending complex	2.5384
0.00289466	nucleosome	2.5384
0.00303596	cation-transporting ATPase activity	2.5177
0.00376167	purine ribonucleoside triphosphate biosynthetic process	2.42462
0.00376167	purine nucleoside triphosphate biosynthetic process	2.42462
0.00396379	coenzyme metabolic process	2.40189
0.00407321	pyridine nucleotide metabolic process	2.39006
0.00450724	cellular respiration	2.34609
0.00451773	acyl-CoA metabolic process	2.34508
0.00451773	thioester metabolic process	2.34508
0.00518694	purine ribonucleotide metabolic process	2.28509
0.00544421	RNA localization	2.26407
0.00612559	purine nucleotide metabolic process	2.21285
0.00718845	transferase activity, transferring acyl groups, acyl groups converted into alkyl on transfer	2.14336
0.00718845	ribonucleoside triphosphate biosynthetic process	2.14336
0.00718845	ligase activity, forming carbon-sulfur bonds	2.14336
0.00843749	ATPase activity, coupled to transmembrane movement of ions	2.07379
0.00905155	hydrogen ion transmembrane transporter activity	2.04328
0.00923601	ribonucleotide metabolic process	2.03452
0.0120385	trehalose metabolic process	1.91943
0.0120385	carbohydrate kinase activity	1.91943
0.0121574	nicotinamide nucleotide metabolic process	1.91516
0.0131068	cofactor metabolic process	1.8825
0.0190866	pyruvate metabolic process	1.71927
0.0190866	pentose metabolic process	1.71927
0.0202465	translational termination	1.69365
0.0231789	organic acid catabolic process	1.63491
0.0231789	ribose phosphate metabolic process	1.63491
0.0231789	carboxylic acid catabolic process	1.63491
0.0239757	lyase activity	1.62023
0.0271829	DNA packaging complex	1.5657
0.0284777	pyridine-containing compound metabolic process	1.5455
0.0292064	preribosome, large subunit precursor	1.53452
0.0294094	monocarboxylic acid metabolic process	1.53151
0.0296565	mitochondrial matrix	1.52788
0.0319849	cellular amino acid catabolic process	1.49506
0.0319849	oxidoreduction coenzyme metabolic process	1.49506
0.0345356	proton transport	1.46173
0.0352892	nucleobase-containing compound transport	1.45236
0.0358552	ATPase activity	1.44545
0.0364583	cellular carbohydrate biosynthetic process	1.4382
0.0396988	small molecule catabolic process	1.40122
0.0421163	hydrogen transport	1.37555
0.0421163	antioxidant activity	1.37555
0.0523687	translation initiation factor activity	1.28093
0.0534864	serine family amino acid biosynthetic process	1.27176
0.0534864	oxidoreductase activity, acting on the aldehyde or oxo group of donors, NAD or NADP as acceptor	1.27176
0.0534864	proton-transporting V-type ATPase complex	1.27176
0.0534864	vacuolar proton-transporting V-type ATPase complex	1.27176
0.0605122	monovalent inorganic cation transmembrane transporter activity	1.21816
0.0715593	protein targeting to ER	1.14533
0.0715593	establishment of protein localization to endoplasmic reticulum	1.14533
0.0732368	small-subunit processome	1.13527
0.0752877	reactive oxygen species metabolic process	1.12328
0.0910894	glycogen metabolic process	1.04053
0.0921459	hydrogen ion transmembrane transport	1.03552
0.0921459	ATP biosynthetic process	1.03552
0.0921459	branched-chain amino acid metabolic process	1.03552
0.0921459	peroxidase activity	1.03552
0.0921459	energy coupled proton transport, down electrochemical gradient	1.03552
0.0921459	ATP synthesis coupled proton transport	1.03552
0.0921459	proton-transporting ATP synthase activity, rotational mechanism	1.03552
0.0921459	oxidoreductase activity, acting on peroxide as acceptor	1.03552
