# Supplementary material for: Environmental Interactions and Epistasis Are Revealed in the Proteomic Responses to Complex Stimuli
Source: PLoS One. 2015 Aug 6;10(8):e0134099. doi: 10.1371/journal.pone.0134099 (PMC4527715; doi:10.1371/journal.pone.0134099)
Supplement: S5 Table — (XLSX) [file pone.0134099.s009.xlsx]

## Sheet: HT_DominantProteinsGeneMANIA-Re
GeneMANIA Results
Plugin Version	3.3.4 (20140731-1725)
Data Version	2014-08-12
Report Generated	Fri May 08 11:00:31 CDT 2015
Gene	Score	Description
YBR085C-A		Putative protein of unknown function; green fluorescent protein (GFP)-fusion protein localizes to the cytoplasm and to the nucleus [Source:SGD;Acc:S000007522]
FUR1 (YHR128W)		Uracil phosphoribosyltransferase, synthesizes UMP from uracil; involved in the pyrimidine salvage pathway [Source:SGD;Acc:S000001170]
HSP10 (YOR020C)		Mitochondrial matrix co-chaperonin that inhibits the ATPase activity of Hsp60p, a mitochondrial chaperonin; involved in protein folding and sorting in the mitochondria; 10 kD heat shock protein with similarity to E. coli groES [Source:SGD;Acc:S000005546]
PIR1 (YKL164C)		O-glycosylated protein required for cell wall stability; attached to the cell wall via beta-1,3-glucan; mediates mitochondrial translocation of Apn1p; expression regulated by the cell integrity pathway and by Swi5p during the cell cycle [Source:SGD;Acc:S000001647]
HCH1 (YNL281W)		Heat shock protein regulator that binds to Hsp90p and may stimulate ATPase activity; originally identified as a high-copy number suppressor of a HSP90 loss-of-function mutation; GFP-fusion protein localizes to the cytoplasm and nucleus [Source:SGD;Acc:S000005225]
ENO1 (YGR254W)		Enolase I, a phosphopyruvate hydratase that catalyzes the conversion of 2-phosphoglycerate to phosphoenolpyruvate during glycolysis and the reverse reaction during gluconeogenesis; expression is repressed in response to glucose [Source:SGD;Acc:S000003486]
IMD4 (YML056C)		Inosine monophosphate dehydrogenase, catalyzes the first step of GMP biosynthesis, member of a four-gene family in S. cerevisiae, constitutively expressed [Source:SGD;Acc:S000004520]
YPL225W		Protein of unknown function that may interact with ribosomes, based on co-purification experiments; green fluorescent protein (GFP)-fusion protein localizes to the cytoplasm [Source:SGD;Acc:S000006146]
SSA4 (YER103W)		Heat shock protein that is highly induced upon stress; plays a role in SRP-dependent cotranslational protein-membrane targeting and translocation; member of the HSP70 family; cytoplasmic protein that concentrates in nuclei upon starvation [Source:SGD;Acc:S000000905]
ADO1 (YJR105W)		Adenosine kinase, required for the utilization of S-adenosylmethionine (AdoMet); may be involved in recycling adenosine produced through the methyl cycle [Source:SGD;Acc:S000003866]
MNP1 (YGL068W)		Protein associated with the mitochondrial nucleoid; putative mitochondrial ribosomal protein with similarity to E. coli L7/L12 ribosomal protein; required for normal respiratory growth [Source:SGD;Acc:S000003036]
IPP1 (YBR011C)		Cytoplasmic inorganic pyrophosphatase (PPase), homodimer that catalyzes the rapid exchange of oxygens from Pi with water, highly expressed and essential for viability, active-site residues show identity to those from E. coli PPase [Source:SGD;Acc:S000000215]
HSP150 (YJL159W)		O-mannosylated heat shock protein that is secreted and covalently attached to the cell wall via beta-1,3-glucan and disulfide bridges; required for cell wall stability; induced by heat shock, oxidative stress, and nitrogen limitation [Source:SGD;Acc:S000003695]
UBA1 (YKL210W)		Ubiquitin activating enzyme (E1), involved in ubiquitin-mediated protein degradation and essential for viability [Source:SGD;Acc:S000001693]
GRE2 (YOL151W)		3-methylbutanal reductase and NADPH-dependent methylglyoxal reductase (D-lactaldehyde dehydrogenase); stress induced (osmotic, ionic, oxidative, heat shock and heavy metals); regulated by the HOG pathway [Source:SGD;Acc:S000005511]
GUK1 (YDR454C)		Guanylate kinase, converts GMP to GDP; required for growth and mannose outer chain elongation of cell wall N-linked glycoproteins [Source:SGD;Acc:S000002862]
PRE5 (YMR314W)		Alpha 6 subunit of the 20S proteasome [Source:SGD;Acc:S000004931]
GSP2 (YOR185C)		GTP binding protein (mammalian Ranp homolog) involved in the maintenance of nuclear organization, RNA processing and transport; interacts with Kap121p, Kap123p and Pdr6p (karyophilin betas); Gsp1p homolog that is not required for viability [Source:SGD;Acc:S000005711]
STI1 (YOR027W)		Hsp90 cochaperone, interacts with the Ssa group of the cytosolic Hsp70 chaperones and activates Ssa1p ATPase activity; interacts with Hsp90 chaperones and inhibits their ATPase activity; homolog of mammalian Hop [Source:SGD;Acc:S000005553]
ARO7 (YPR060C)		Chorismate mutase, catalyzes the conversion of chorismate to prephenate to initiate the tyrosine/phenylalanine-specific branch of aromatic amino acid biosynthesis [Source:SGD;Acc:S000006264]
TSA1 (YML028W)		Thioredoxin peroxidase, acts as both a ribosome-associated and free cytoplasmic antioxidant; self-associates to form a high-molecular weight chaperone complex under oxidative stress; deletion results in mutator phenotype [Source:SGD;Acc:S000004490]
GRE3 (YHR104W)		Aldose reductase involved in methylglyoxal, d-xylose, arabinose, and galactose metabolism; stress induced (osmotic, ionic, oxidative, heat shock, starvation and heavy metals); regulated by the HOG pathway [Source:SGD;Acc:S000001146]
PDI1 (YCL043C)		Protein disulfide isomerase; multifunctional protein resident in the endoplasmic reticulum lumen, essential for the formation of disulfide bonds in secretory and cell-surface proteins, unscrambles non-native disulfide bonds; forms a complex with Mnl /.../t has exomannosidase activity, processing unfolded protein-bound Man8GlcNAc2 oligosaccharides to Man7GlcNAc2 which promotes degradation in the u…
FAA1 (YOR317W)		Long chain fatty acyl-CoA synthetase, activates imported fatty acids with a preference for C12:0-C16:0 chain lengths; functions in long chain fatty acid import; accounts for most acyl-CoA synthetase activity; localized to lipid particles [Source:SGD;Acc:S000005844]
SSA3 (YBL075C)		ATPase involved in protein folding and the response to stress; plays a role in SRP-dependent cotranslational protein-membrane targeting and translocation; member of the heat shock protein 70 (HSP70) family; localized to the cytoplasm [Source:SGD;Acc:S000000171]
HSP60 (YLR259C)		Tetradecameric mitochondrial chaperonin required for ATP-dependent folding of precursor polypeptides and complex assembly; prevents aggregation and mediates protein refolding after heat shock; role in mtDNA transmission; phosphorylated [Source:SGD;Acc:S000004249]
GSP1 (YLR293C)		Ran GTPase, GTP binding protein (mammalian Ranp homolog) involved in the maintenance of nuclear organization, RNA processing and transport; regulated by Srm1p, Rna1p, Yrb1p, Yrb2p, Yrp4p, Yrb30p, Cse1p and Kap95p; yeast Gsp2p homolog [Source:SGD;Acc:S000004284]
KAR2 (YJL034W)		ATPase involved in protein import into the ER, also acts as a chaperone to mediate protein folding in the ER and may play a role in ER export of soluble proteins; regulates the unfolded protein response via interaction with Ire1p [Source:SGD;Acc:S000003571]
SSA2 (YLL024C)		ATP binding protein involved in protein folding and vacuolar import of proteins; member of heat shock protein 70 (HSP70) family; associated with the chaperonin-containing T-complex; present in the cytoplasm, vacuolar membrane and cell wall; 98% iden /.../with Ssa1p, but subtle differences between the two proteins provide functional specificity with respect to propagation of yeast [URE3] prions an…
SSA1 (YAL005C)		ATPase involved in protein folding and nuclear localization signal (NLS)-directed nuclear transport; member of heat shock protein 70 (HSP70) family; forms a chaperone complex with Ydj1p; localized to the nucleus, cytoplasm, and cell wall; 98% identi /.../th Ssa2p, but subtle differences between the two proteins provide functional specificity with respect to propagation of yeast [URE3] prions and …
AHA1	3.35	Co-chaperone that binds to Hsp82p and activates its ATPase activity; similar to Hch1p; expression is regulated by stresses such as heat shock [Source:SGD;Acc:S000002622]
NTF2	2.37	Nuclear envelope protein, interacts with GDP-bound Gsp1p and with proteins of the nuclear pore to transport Gsp1p into the nucleus where it is an essential player in nucleocytoplasmic transport [Source:SGD;Acc:S000000811]
SIS1	2.3	Type II HSP40 co-chaperone that interacts with the HSP70 protein Ssa1p; not functionally redundant with Ydj1p due to due to substrate specificity; shares similarity with bacterial DnaJ proteins [Source:SGD;Acc:S000004952]
HSC82	2.28	Cytoplasmic chaperone of the Hsp90 family, redundant in function and nearly identical with Hsp82p, and together they are essential; expressed constitutively at 10-fold higher basal levels than HSP82 and induced 2-3 fold by heat shock [Source:SGD;Acc:S000004798]
CPR6	2.13	Peptidyl-prolyl cis-trans isomerase (cyclophilin), catalyzes the cis-trans isomerization of peptide bonds N-terminal to proline residues; binds to Hsp82p and contributes to chaperone activity [Source:SGD;Acc:S000004206]
ERO1	2.08	Thiol oxidase required for oxidative protein folding in the endoplasmic reticulum [Source:SGD;Acc:S000004599]
YDJ1	2.05	Type I HSP40 co-chaperone involved in regulation of the HSP90 and HSP70 functions; involved in protein translocation across membranes; member of the DnaJ family [Source:SGD;Acc:S000005008]
CPR1	1.8	Cytoplasmic peptidyl-prolyl cis-trans isomerase (cyclophilin), catalyzes the cis-trans isomerization of peptide bonds N-terminal to proline residues; binds the drug cyclosporin A [Source:SGD;Acc:S000002562]
PGK1	1.75	3-phosphoglycerate kinase, catalyzes transfer of high-energy phosphoryl groups from the acyl phosphate of 1,3-bisphosphoglycerate to ADP to produce ATP; key enzyme in glycolysis and gluconeogenesis [Source:SGD;Acc:S000000605]
SSC1	1.7	Hsp70 family ATPase, constituent of the import motor component of the Translocase of the Inner Mitochondrial membrane (TIM23 complex); involved in protein translocation and folding; subunit of SceI endonuclease [Source:SGD;Acc:S000003806]
HSP82	1.66	Hsp90 chaperone required for pheromone signaling and negative regulation of Hsf1p; docks with Tom70p for mitochondrial preprotein delivery; promotes telomerase DNA binding and nucleotide addition; interacts with Cns1p, Cpr6p, Cpr7p, Sti1p [Source:SGD;Acc:S000006161]
ERG2	1.62	C-8 sterol isomerase, catalyzes the isomerization of the delta-8 double bond to the delta-7 position at an intermediate step in ergosterol biosynthesis [Source:SGD;Acc:S000004815]
ENO2	1.61	Enolase II, a phosphopyruvate hydratase that catalyzes the conversion of 2-phosphoglycerate to phosphoenolpyruvate during glycolysis and the reverse reaction during gluconeogenesis; expression is induced in response to glucose [Source:SGD;Acc:S000001217]
PRE2	1.47	Beta 5 subunit of the 20S proteasome, responsible for the chymotryptic activity of the proteasome [Source:SGD;Acc:S000006307]
AHP1	1.46	Thiol-specific peroxiredoxin, reduces hydroperoxides to protect against oxidative damage; function in vivo requires covalent conjugation to Urm1p [Source:SGD;Acc:S000004099]
FAA4	1.36	Long chain fatty acyl-CoA synthetase, activates imported fatty acids with a preference for C12:0-C16:0 chain lengths; functions in long chain fatty acid import; important for survival during stationary phase; localized to lipid particles [Source:SGD;Acc:S000004860]
SGT2	1.35	Glutamine-rich cytoplasmic protein that serves as a scaffold for binding Get4/5p and other proteins required to mediate posttranslational insertion of tail-anchored proteins into the ER membrane; has similarity to human cochaperone SGT [Source:SGD;Acc:S000005533]
TDH3	1.34	Glyceraldehyde-3-phosphate dehydrogenase, isozyme 3, involved in glycolysis and gluconeogenesis; tetramer that catalyzes the reaction of glyceraldehyde-3-phosphate to 1,3 bis-phosphoglycerate; detected in the cytoplasm and cell wall [Source:SGD;Acc:S000003424]
SSE1	1.31	ATPase that is a component of the heat shock protein Hsp90 chaperone complex; binds unfolded proteins; member of the heat shock protein 70 (HSP70) family; localized to the cytoplasm [Source:SGD;Acc:S000006027]
YLR217W	1.29	Dubious open reading frame unlikely to encode a protein, based on available experimental and comparative sequence data; partially overlaps the verified gene CPR6 [Source:SGD;Acc:S000004207]
Network Group	Network	Weight	Title	Authors	Year	Publication	PMID	URL	Processing Method	Interactions	Source	Source URL	Tags
Co-expression		61.92
	Spellman-Futcher-1998	8.6	Comprehensive identification of cell cycle-regulated genes of the yeast Saccharomyces cerevisiae by microarray hybridization.	Spellman, Sherlock, Zhang, Iyer, Anders, Eisen, Brown, Botstein, Futcher	1998	Mol Biol Cell	9843569	http://www.ncbi.nlm.nih.gov/pubmed/9843569	Pearson correlation	168858	SUPPLEMENTARY_MATERIAL		Cell Proliferation
	Gasch-Brown-2000	7.74	Genomic expression programs in the response of yeast cells to environmental changes.	Gasch, Spellman, Kao, Carmel-Harel, Eisen, Storz, Botstein, Brown	2000	Mol Biol Cell	11102521	http://www.ncbi.nlm.nih.gov/pubmed/11102521	Pearson correlation	229946	SUPPLEMENTARY_MATERIAL		Transcription Factors
	Gasch-Brown-2001	6.72	Genomic expression responses to DNA-damaging agents and the regulatory role of the yeast ATR homolog Mec1p.	Gasch, Huang, Metzner, Botstein, Elledge, Brown	2001	Mol Biol Cell	11598186	http://www.ncbi.nlm.nih.gov/pubmed/11598186	Pearson correlation	191093	SUPPLEMENTARY_MATERIAL		Signal Transduction
	Yona-Dahan-2012	6.59	Chromosomal duplication is a transient evolutionary solution to stress.	Yona, Manor, Herbst, Romano, Mitchell, Kupiec, Pilpel, Dahan	2012	Proc Natl Acad Sci U S A	23197825	http://www.ncbi.nlm.nih.gov/pubmed/23197825	Pearson correlation	192970	GEO	http://www.ncbi.nlm.nih.gov/projects/geo/query/acc.cgi?acc=GSE40817	Cancer
	Hughes-Friend-2000	5.72	Functional discovery via a compendium of expression profiles.	Hughes, Marton, Jones, Roberts, Stoughton, Armour, Bennett, Coffey, Dai, He, Kidd, King, Meyer, Slade, Lum, Stepaniants, Shoemaker, Gachotte, Chakraburtty, Simon, Bard, Friend	2000	Cell	10929718	http://www.ncbi.nlm.nih.gov/pubmed/10929718	Pearson correlation	202410	SUPPLEMENTARY_MATERIAL
	Mitchell-Pilpel-2009	4.87	Adaptive prediction of environmental changes by microorganisms.	Mitchell, Romano, Groisman, Yona, Dekel, Kupiec, Dahan, Pilpel	2009	Nature	19536156	http://www.ncbi.nlm.nih.gov/pubmed/19536156	Pearson correlation	193100	GEO	http://www.ncbi.nlm.nih.gov/projects/geo/query/acc.cgi?acc=GSE15936	Time Series
	Shalem-Pilpel-2011	4.48	Transcriptome kinetics is governed by a genome-wide coupling of mRNA production and degradation: a role for RNA Pol II.	Shalem, Groisman, Choder, Dahan, Pilpel	2011	PLoS Genet	21931566	http://www.ncbi.nlm.nih.gov/pubmed/21931566	Pearson correlation	197813	GEO	http://www.ncbi.nlm.nih.gov/projects/geo/query/acc.cgi?acc=GSE26829
	Knijnenburg-Wessels-2009	4.18	Combinatorial effects of environmental parameters on transcriptional regulation in Saccharomyces cerevisiae: a quantitative analysis of a compendium of chemostat-based transcriptome data.	Knijnenburg, Daran, van den Broek, Daran-Lapujade, de Winde, Pronk, Reinders, Wessels	2009	BMC Genomics	19173729	http://www.ncbi.nlm.nih.gov/pubmed/19173729	Pearson correlation	215514	GEO	http://www.ncbi.nlm.nih.gov/projects/geo/query/acc.cgi?acc=GSE11452
	Roberts-Friend-2000	3.68	Signaling and circuitry of multiple MAPK pathways revealed by a matrix of global gene expression profiles.	Roberts, Nelson, Marton, Stoughton, Meyer, Bennett, He, Dai, Walker, Hughes, Tyers, Boone, Friend	2000	Science	10657304	http://www.ncbi.nlm.nih.gov/pubmed/10657304	Pearson correlation	184639	SUPPLEMENTARY_MATERIAL		Cell Proliferation,Transcription Factors,Signal Transduction,Cancer
	Orlando-Haase-2008	3.55	Global control of cell-cycle transcription by coupled CDK and network oscillators.	Orlando, Lin, Bernard, Wang, Socolar, Iversen, Hartemink, Haase	2008	Nature	18463633	http://www.ncbi.nlm.nih.gov/pubmed/18463633	Pearson correlation	192045	GEO	http://www.ncbi.nlm.nih.gov/projects/geo/query/acc.cgi?acc=GSE8799	Cell Proliferation,Time Series,Biological Clocks
	Yvert-Kruglyak-2003	1.48	Trans-acting regulatory variation in Saccharomyces cerevisiae and the role of transcription factors.	Yvert, Brem, Whittle, Akey, Foss, Smith, Mackelprang, Kruglyak	2003	Nat Genet	12897782	http://www.ncbi.nlm.nih.gov/pubmed/12897782	Pearson correlation	205453	SUPPLEMENTARY_MATERIAL		Transcription Factors
	Hong-Nielsen-2011	1.35	Unravelling evolutionary strategies of yeast for improving galactose utilization through integrated systems level analysis.	Hong, Vongsangnak, Vemuri, Nielsen	2011	Proc Natl Acad Sci U S A	21715660	http://www.ncbi.nlm.nih.gov/pubmed/21715660	Pearson correlation	157385	GEO	http://www.ncbi.nlm.nih.gov/projects/geo/query/acc.cgi?acc=GSE27185
	Brauer-Botstein-2008	0.94	Coordination of growth rate, cell cycle, stress response, and metabolic activity in yeast.	Brauer, Huttenhower, Airoldi, Rosenstein, Matese, Gresham, Boer, Troyanskaya, Botstein	2008	Mol Biol Cell	17959824	http://www.ncbi.nlm.nih.gov/pubmed/17959824	Pearson correlation	184210	GEO	http://www.ncbi.nlm.nih.gov/projects/geo/query/acc.cgi?acc=GSE8825	Cell Proliferation
	Morillo-Huesca-Prado-2010	0.69	The SWR1 histone replacement complex causes genetic instability and genome-wide transcription misregulation in the absence of H2A.Z.	Morillo-Huesca, Clemente-Ruiz, Andújar, Prado	2010	PLoS One	20711347	http://www.ncbi.nlm.nih.gov/pubmed/20711347	Pearson correlation	187066	GEO	http://www.ncbi.nlm.nih.gov/projects/geo/query/acc.cgi?acc=GSE21571
	Zhang-Nielsen-2011	0.62	Mapping the interaction of Snf1 with TORC1 in Saccharomyces cerevisiae.	Zhang, Vaga, Chumnanpuen, Kumar, Vemuri, Aebersold, Nielsen	2011	Mol Syst Biol	22068328	http://www.ncbi.nlm.nih.gov/pubmed/22068328	Pearson correlation	198688	GEO	http://www.ncbi.nlm.nih.gov/projects/geo/query/acc.cgi?acc=GSE24421	Transcription Factors
	Rintala-Ruohonen-2011	0.44	Transcriptional responses of Saccharomyces cerevisiae to shift from respiratory and respirofermentative to fully fermentative metabolism.	Rintala, Jouhten, Toivari, Wiebe, Maaheimo, Penttilä, Ruohonen	2011	OMICS	21348598	http://www.ncbi.nlm.nih.gov/pubmed/21348598	Pearson correlation	199449	GEO	http://www.ncbi.nlm.nih.gov/projects/geo/query/acc.cgi?acc=GSE22832
	Shalem-Pilpel-2008 A	0.27	Transient transcriptional responses to stress are generated by opposing effects of mRNA production and degradation.	Shalem, Dahan, Levo, Martinez, Furman, Segal, Pilpel	2008	Mol Syst Biol	18854817	http://www.ncbi.nlm.nih.gov/pubmed/18854817	Pearson correlation	185909	GEO	http://www.ncbi.nlm.nih.gov/projects/geo/query/acc.cgi?acc=GSE12220
Predicted		17.25
	I2D-IntAct-Rat2Yeast	5.38	The IntAct molecular interaction database in 2010.	Aranda, Achuthan, Alam-Faruque, Armean, Bridge, Derow, Feuermann, Ghanbarian, Kerrien, Khadake, Kerssemakers, Leroy, Menden, Michaut, Montecchi-Palazzi, Neuhauser, Orchard, Perreau, Roechert, van Eijk, Hermjakob	2010	Nucleic Acids Res	19850723	http://www.ncbi.nlm.nih.gov/pubmed/19850723	Direct interaction	48	I2D	http://ophid.utoronto.ca/
	I2D-BIND-Rat2Yeast	4.88	BIND--a data specification for storing and describing biomolecular interactions, molecular complexes and pathways.	Bader, Hogue	2000	Bioinformatics	10871269	http://www.ncbi.nlm.nih.gov/pubmed/10871269	Direct interaction	25	I2D	http://ophid.utoronto.ca/
	I2D-BIND-Human2Yeast	3.91	BIND--a data specification for storing and describing biomolecular interactions, molecular complexes and pathways.	Bader, Hogue	2000	Bioinformatics	10871269	http://www.ncbi.nlm.nih.gov/pubmed/10871269	Direct interaction	252	I2D	http://ophid.utoronto.ca/
	Stuart-Kim-2003	1.31	A gene-coexpression network for global discovery of conserved genetic modules.	Stuart, Segal, Koller, Kim	2003	Science	12934013	http://www.ncbi.nlm.nih.gov/pubmed/12934013		16787	SUPPLEMENTARY_MATERIAL		Cell Proliferation,Cultured Cells,Signal Transduction,Cancer
	I2D-HPRD-Human2Yeast	0.81	Development of human protein reference database as an initial platform for approaching systems biology in humans.	Peri, Navarro, Amanchy, Kristiansen, Jonnalagadda, Surendranath, Niranjan, Muthusamy, Gandhi, Gronborg, Ibarrola, Deshpande, Shanker, Shivashankar, Rashmi, Ramya, Zhao, Chandrika, Padma, Harsha, Yatish, Kavitha, Menezes, Choudhury, Suresh, Ghosh, Saravana, Chandran, Krishna, Joy, Anand, Madavan, Joseph, Wong, Schiemann, Constantinescu, Huang, Khosravi-Far, Steen, Tewari, Ghaffari, Blobe, Dang, Ga…	2003	Genome Res	14525934	http://www.ncbi.nlm.nih.gov/pubmed/14525934	Direct interaction	1237	I2D	http://ophid.utoronto.ca/	Transcription Factors,Cancer
	I2D-IntAct-Human2Yeast	0.79	The IntAct molecular interaction database in 2010.	Aranda, Achuthan, Alam-Faruque, Armean, Bridge, Derow, Feuermann, Ghanbarian, Kerrien, Khadake, Kerssemakers, Leroy, Menden, Michaut, Montecchi-Palazzi, Neuhauser, Orchard, Perreau, Roechert, van Eijk, Hermjakob	2010	Nucleic Acids Res	19850723	http://www.ncbi.nlm.nih.gov/pubmed/19850723	Direct interaction	1465	I2D	http://ophid.utoronto.ca/
	I2D-BioGRID-Human2Yeast	0.16	BioGRID: a general repository for interaction datasets.	Stark, Breitkreutz, Reguly, Boucher, Breitkreutz, Tyers	2006	Nucleic Acids Res	16381927	http://www.ncbi.nlm.nih.gov/pubmed/16381927	Direct interaction	1488	I2D	http://ophid.utoronto.ca/
Genetic interactions		13.34
	Surma-Ernst-2013 A	7.79	A lipid E-MAP identifies Ubx2 as a critical regulator of lipid saturation and lipid bilayer stress.	Surma, Klose, Peng, Shales, Mrejen, Stefanko, Braberg, Gordon, Vorkel, Ejsing, Farese, Simons, Krogan, Ernst	2013	Mol Cell	23891562	http://www.ncbi.nlm.nih.gov/pubmed/23891562	Direct interaction	5716	BIOGRID	http://thebiogrid.org/	Cultured Cells,Metabolism
	BIOGRID-SMALL-SCALE-STUDIES	2.08							Direct interaction	22661	BIOGRID	http://thebiogrid.org/
	Costanzo-Boone-2010 A	1.37	The genetic landscape of a cell.	Costanzo, Baryshnikova, Bellay, Kim, Spear, Sevier, Ding, Koh, Toufighi, Mostafavi, Prinz, St Onge, VanderSluis, Makhnevych, Vizeacoumar, Alizadeh, Bahr, Brost, Chen, Cokol, Deshpande, Li, Lin, Liang, Marback, Paw, San Luis, Shuteriqi, Tong, van Dyk, Wallace, Whitney, Weirauch, Zhong, Zhu, Houry, Brudno, Ragibizadeh, Papp, Pál, Roth, Giaever, Nislow, Troyanskaya, Bussey, Bader, Gingras, Morris, K…	2010	Science	20093466	http://www.ncbi.nlm.nih.gov/pubmed/20093466	Direct interaction	52122	BIOGRID	http://thebiogrid.org/
	Vembar-Brodsky-2010	0.95	J domain co-chaperone specificity defines the role of BiP during protein translocation.	Vembar, Jonikas, Hendershot, Weissman, Brodsky	2010	J Biol Chem	20430885	http://www.ncbi.nlm.nih.gov/pubmed/20430885	Direct interaction	332	BIOGRID	http://thebiogrid.org/
	Lee-Marcotte-2007 Genetic interactions	0.67	An improved, bias-reduced probabilistic functional gene network of baker's yeast, Saccharomyces cerevisiae.	Lee, Li, Marcotte	2007	PLoS One	17912365	http://www.ncbi.nlm.nih.gov/pubmed/17912365		12533	SUPPLEMENTARY_MATERIAL
	Fiedler-Krogan-2009 A	0.46	Functional organization of the S. cerevisiae phosphorylation network.	Fiedler, Braberg, Mehta, Chechik, Cagney, Mukherjee, Silva, Shales, Collins, van Wageningen, Kemmeren, Holstege, Weissman, Keogh, Koller, Shokat, Krogan	2009	Cell	19269370	http://www.ncbi.nlm.nih.gov/pubmed/19269370	Direct interaction	2642	BIOGRID	http://thebiogrid.org/	Signal Transduction
Physical interactions		4.79
	Gong-Houry-2009	1.96	An atlas of chaperone-protein interactions in Saccharomyces cerevisiae: implications to protein folding pathways in the cell.	Gong, Kakihara, Krogan, Greenblatt, Emili, Zhang, Houry	2009	Mol Syst Biol	19536198	http://www.ncbi.nlm.nih.gov/pubmed/19536198	Direct interaction	21190	IREF	http://irefindex.uio.no/wiki/iRefIndex	Signal Transduction
	IREF-BIND	1.11							Direct interaction	8744	IREF	http://irefindex.uio.no/wiki/iRefIndex
	Lee-Marcotte-2007 Protein interactions	0.94	An improved, bias-reduced probabilistic functional gene network of baker's yeast, Saccharomyces cerevisiae.	Lee, Li, Marcotte	2007	PLoS One	17912365	http://www.ncbi.nlm.nih.gov/pubmed/17912365		11713	SUPPLEMENTARY_MATERIAL
	BIOGRID-SMALL-SCALE-STUDIES	0.5							Direct interaction	20750	BIOGRID	http://thebiogrid.org/
	Ho-Tyers-2002	0.27	Systematic identification of protein complexes in Saccharomyces cerevisiae by mass spectrometry.	Ho, Gruhler, Heilbut, Bader, Moore, Adams, Millar, Taylor, Bennett, Boutilier, Yang, Wolting, Donaldson, Schandorff, Shewnarane, Vo, Taggart, Goudreault, Muskat, Alfarano, Dewar, Lin, Michalickova, Willems, Sassi, Nielsen, Rasmussen, Andersen, Johansen, Hansen, Jespersen, Podtelejnikov, Nielsen, Crawford, Poulsen, Sørensen, Matthiesen, Hendrickson, Gleeson, Pawson, Moran, Durocher, Mann, Hogue, F…	2002	Nature	11805837	http://www.ncbi.nlm.nih.gov/pubmed/11805837	Direct interaction	7970	IREF	http://irefindex.uio.no/wiki/iRefIndex	Signal Transduction
Co-localization		1.5
	Huh-O'Shea-2003	1.5	Global analysis of protein localization in budding yeast.	Huh, Falvo, Gerke, Carroll, Howson, Weissman, O'Shea	2003	Nature	14562095	http://www.ncbi.nlm.nih.gov/pubmed/14562095		904057	SUPPLEMENTARY_MATERIAL
Shared protein domains		1.21
	INTERPRO	1.21							Pearson correlation	46815	INTERPRO	http://www.ebi.ac.uk/interpro/
Gene 1	Gene 2	Weight	Type	Source
AHA1	YAL005C	0.011754	Co-expression	Brauer-Botstein-2008
AHA1	YOR027W	0.0147965	Co-expression	Brauer-Botstein-2008
AHP1	YOL151W	0.0126603	Co-expression	Brauer-Botstein-2008
CPR1	YJL034W	0.012997	Co-expression	Brauer-Botstein-2008
CPR6	YNL281W	0.0154956	Co-expression	Brauer-Botstein-2008
ENO2	PGK1	0.00959751	Co-expression	Brauer-Botstein-2008
ENO2	YGR254W	0.0147596	Co-expression	Brauer-Botstein-2008
FAA4	SSC1	0.0086674	Co-expression	Brauer-Botstein-2008
HSC82	SIS1	0.015098	Co-expression	Brauer-Botstein-2008
HSC82	YBL075C	0.0150472	Co-expression	Brauer-Botstein-2008
HSC82	YER103W	0.0158702	Co-expression	Brauer-Botstein-2008
HSC82	YOR027W	0.0153951	Co-expression	Brauer-Botstein-2008
HSP82	CPR6	0.0159375	Co-expression	Brauer-Botstein-2008
HSP82	HSC82	0.0156824	Co-expression	Brauer-Botstein-2008
HSP82	SIS1	0.0165985	Co-expression	Brauer-Botstein-2008
HSP82	YBL075C	0.0188991	Co-expression	Brauer-Botstein-2008
HSP82	YER103W	0.0190337	Co-expression	Brauer-Botstein-2008
HSP82	YOR027W	0.0164977	Co-expression	Brauer-Botstein-2008
NTF2	YDR454C	0.00685078	Co-expression	Brauer-Botstein-2008
PGK1	CPR1	0.00910652	Co-expression	Brauer-Botstein-2008
PGK1	YGR254W	0.0111816	Co-expression	Brauer-Botstein-2008
PRE2	SSC1	0.0127359	Co-expression	Brauer-Botstein-2008
SGT2	CPR6	0.0163011	Co-expression	Brauer-Botstein-2008
SGT2	HSC82	0.0128467	Co-expression	Brauer-Botstein-2008
SGT2	YMR314W	0.0139204	Co-expression	Brauer-Botstein-2008
SIS1	AHA1	0.0172347	Co-expression	Brauer-Botstein-2008
SIS1	YAL005C	0.0119613	Co-expression	Brauer-Botstein-2008
SIS1	YBL075C	0.0159306	Co-expression	Brauer-Botstein-2008
SIS1	YER103W	0.0160546	Co-expression	Brauer-Botstein-2008
SIS1	YOR027W	0.0165337	Co-expression	Brauer-Botstein-2008
SSC1	YLR259C	0.0104408	Co-expression	Brauer-Botstein-2008
SSC1	YML028W	0.0127324	Co-expression	Brauer-Botstein-2008
SSE1	AHA1	0.017587	Co-expression	Brauer-Botstein-2008
SSE1	HSC82	0.016084	Co-expression	Brauer-Botstein-2008
SSE1	HSP82	0.0190088	Co-expression	Brauer-Botstein-2008
SSE1	SIS1	0.0175989	Co-expression	Brauer-Botstein-2008
SSE1	YAL005C	0.0106495	Co-expression	Brauer-Botstein-2008
SSE1	YBL075C	0.0183284	Co-expression	Brauer-Botstein-2008
SSE1	YDJ1	0.0233474	Co-expression	Brauer-Botstein-2008
SSE1	YER103W	0.0176625	Co-expression	Brauer-Botstein-2008
SSE1	YOR027W	0.0174094	Co-expression	Brauer-Botstein-2008
TDH3	YLR293C	0.0113577	Co-expression	Brauer-Botstein-2008
TDH3	YML056C	0.0114431	Co-expression	Brauer-Botstein-2008
YAL005C	YOR027W	0.0114238	Co-expression	Brauer-Botstein-2008
YBL075C	YER103W	0.0213993	Co-expression	Brauer-Botstein-2008
YBL075C	YOR027W	0.0179754	Co-expression	Brauer-Botstein-2008
YCL043C	YJR105W	0.0108075	Co-expression	Brauer-Botstein-2008
YDJ1	YLL024C	0.0186363	Co-expression	Brauer-Botstein-2008
YDJ1	YLR259C	0.0149903	Co-expression	Brauer-Botstein-2008
YJR105W	YKL164C	0.0120401	Co-expression	Brauer-Botstein-2008
YLL024C	YML028W	0.0162442	Co-expression	Brauer-Botstein-2008
YLR259C	YML028W	0.0141816	Co-expression	Brauer-Botstein-2008
YLR293C	YHR128W	0.00940701	Co-expression	Brauer-Botstein-2008
YLR293C	YML056C	0.0080527	Co-expression	Brauer-Botstein-2008
YML056C	YHR128W	0.00916598	Co-expression	Brauer-Botstein-2008
YMR314W	YPL225W	0.00983174	Co-expression	Brauer-Botstein-2008
YNL281W	YOR020C	0.0145197	Co-expression	Brauer-Botstein-2008
YOR027W	YER103W	0.0171834	Co-expression	Brauer-Botstein-2008
AHA1	YBL075C	0.0764721	Co-expression	Gasch-Brown-2000
AHA1	YER103W	0.0761089	Co-expression	Gasch-Brown-2000
AHA1	YHR104W	0.0445304	Co-expression	Gasch-Brown-2000
AHA1	YJL159W	0.0762332	Co-expression	Gasch-Brown-2000
AHA1	YLR259C	0.0842007	Co-expression	Gasch-Brown-2000
AHA1	YNL281W	0.120584	Co-expression	Gasch-Brown-2000
AHA1	YOR020C	0.0966771	Co-expression	Gasch-Brown-2000
AHA1	YOR027W	0.0971304	Co-expression	Gasch-Brown-2000
AHP1	ERO1	0.119016	Co-expression	Gasch-Brown-2000
AHP1	PRE2	0.0987935	Co-expression	Gasch-Brown-2000
AHP1	YML028W	0.123538	Co-expression	Gasch-Brown-2000
AHP1	YOL151W	0.103451	Co-expression	Gasch-Brown-2000
CPR1	HSC82	0.103481	Co-expression	Gasch-Brown-2000
CPR1	YCL043C	0.126268	Co-expression	Gasch-Brown-2000
CPR1	YGR254W	0.15487	Co-expression	Gasch-Brown-2000
CPR1	YJL034W	0.104623	Co-expression	Gasch-Brown-2000
CPR1	YML028W	0.12442	Co-expression	Gasch-Brown-2000
CPR1	YOR020C	0.107536	Co-expression	Gasch-Brown-2000
CPR6	AHA1	0.0819626	Co-expression	Gasch-Brown-2000
CPR6	HSC82	0.088445	Co-expression	Gasch-Brown-2000
CPR6	SIS1	0.0978479	Co-expression	Gasch-Brown-2000
CPR6	YAL005C	0.071062	Co-expression	Gasch-Brown-2000
CPR6	YER103W	0.0657672	Co-expression	Gasch-Brown-2000
CPR6	YHR104W	0.0418407	Co-expression	Gasch-Brown-2000
CPR6	YJL034W	0.0734264	Co-expression	Gasch-Brown-2000
CPR6	YJL159W	0.0739641	Co-expression	Gasch-Brown-2000
CPR6	YLL024C	0.084795	Co-expression	Gasch-Brown-2000
CPR6	YLR259C	0.084166	Co-expression	Gasch-Brown-2000
CPR6	YNL281W	0.111991	Co-expression	Gasch-Brown-2000
CPR6	YOR020C	0.0991351	Co-expression	Gasch-Brown-2000
CPR6	YOR027W	0.0874201	Co-expression	Gasch-Brown-2000
ENO2	CPR1	0.151261	Co-expression	Gasch-Brown-2000
ENO2	PGK1	0.147928	Co-expression	Gasch-Brown-2000
ENO2	YGR254W	0.221395	Co-expression	Gasch-Brown-2000
ENO2	YJL034W	0.093771	Co-expression	Gasch-Brown-2000
ENO2	YJL159W	0.109504	Co-expression	Gasch-Brown-2000
ENO2	YKL164C	0.156896	Co-expression	Gasch-Brown-2000
ENO2	YKL210W	0.0693543	Co-expression	Gasch-Brown-2000
ENO2	YLL024C	0.11732	Co-expression	Gasch-Brown-2000
ERG2	NTF2	0.0731214	Co-expression	Gasch-Brown-2000
ERG2	YHR128W	0.0481932	Co-expression	Gasch-Brown-2000
ERG2	YJR105W	0.101963	Co-expression	Gasch-Brown-2000
ERG2	YLR293C	0.0380355	Co-expression	Gasch-Brown-2000
ERO1	CPR6	0.0795735	Co-expression	Gasch-Brown-2000
ERO1	HSC82	0.106063	Co-expression	Gasch-Brown-2000
ERO1	YAL005C	0.136871	Co-expression	Gasch-Brown-2000
ERO1	YCL043C	0.129807	Co-expression	Gasch-Brown-2000
ERO1	YJL034W	0.142635	Co-expression	Gasch-Brown-2000
ERO1	YLL024C	0.122072	Co-expression	Gasch-Brown-2000
ERO1	YML028W	0.117257	Co-expression	Gasch-Brown-2000
ERO1	YOR020C	0.105193	Co-expression	Gasch-Brown-2000
FAA4	YML056C	0.0905831	Co-expression	Gasch-Brown-2000
HSC82	SIS1	0.095538	Co-expression	Gasch-Brown-2000
HSC82	YAL005C	0.0977166	Co-expression	Gasch-Brown-2000
HSC82	YJL034W	0.0958075	Co-expression	Gasch-Brown-2000
HSC82	YKL210W	0.055782	Co-expression	Gasch-Brown-2000
HSC82	YLL024C	0.120099	Co-expression	Gasch-Brown-2000
HSC82	YLR259C	0.08724	Co-expression	Gasch-Brown-2000
HSC82	YNL281W	0.134684	Co-expression	Gasch-Brown-2000
HSC82	YOR020C	0.107678	Co-expression	Gasch-Brown-2000
HSC82	YOR027W	0.0926211	Co-expression	Gasch-Brown-2000
HSP82	AHA1	0.0845051	Co-expression	Gasch-Brown-2000
HSP82	CPR6	0.0923581	Co-expression	Gasch-Brown-2000
HSP82	ERO1	0.0966825	Co-expression	Gasch-Brown-2000
HSP82	HSC82	0.11352	Co-expression	Gasch-Brown-2000
HSP82	PGK1	0.0879417	Co-expression	Gasch-Brown-2000
HSP82	SIS1	0.10977	Co-expression	Gasch-Brown-2000
HSP82	SSC1	0.0885498	Co-expression	Gasch-Brown-2000
HSP82	YAL005C	0.088244	Co-expression	Gasch-Brown-2000
HSP82	YDJ1	0.0909928	Co-expression	Gasch-Brown-2000
HSP82	YER103W	0.0677227	Co-expression	Gasch-Brown-2000
HSP82	YHR104W	0.0445677	Co-expression	Gasch-Brown-2000
HSP82	YJL034W	0.0870274	Co-expression	Gasch-Brown-2000
HSP82	YJL159W	0.0778001	Co-expression	Gasch-Brown-2000
HSP82	YLL024C	0.104609	Co-expression	Gasch-Brown-2000
HSP82	YLR259C	0.0921495	Co-expression	Gasch-Brown-2000
HSP82	YNL281W	0.131619	Co-expression	Gasch-Brown-2000
HSP82	YOR020C	0.110714	Co-expression	Gasch-Brown-2000
HSP82	YOR027W	0.0983071	Co-expression	Gasch-Brown-2000
NTF2	YHR128W	0.0381187	Co-expression	Gasch-Brown-2000
NTF2	YLR293C	0.032169	Co-expression	Gasch-Brown-2000
PGK1	CPR1	0.132214	Co-expression	Gasch-Brown-2000
PGK1	HSC82	0.104222	Co-expression	Gasch-Brown-2000
PGK1	YBR011C	0.0421039	Co-expression	Gasch-Brown-2000
PGK1	YCL043C	0.0904111	Co-expression	Gasch-Brown-2000
PGK1	YDJ1	0.117126	Co-expression	Gasch-Brown-2000
PGK1	YGR254W	0.154304	Co-expression	Gasch-Brown-2000
PGK1	YJL034W	0.0971888	Co-expression	Gasch-Brown-2000
PGK1	YKL210W	0.064251	Co-expression	Gasch-Brown-2000
PGK1	YLL024C	0.114303	Co-expression	Gasch-Brown-2000
PGK1	YNL281W	0.110778	Co-expression	Gasch-Brown-2000
PRE2	CPR1	0.11756	Co-expression	Gasch-Brown-2000
PRE2	YDJ1	0.0956995	Co-expression	Gasch-Brown-2000
PRE2	YML028W	0.0978552	Co-expression	Gasch-Brown-2000
PRE2	YMR314W	0.115886	Co-expression	Gasch-Brown-2000
PRE2	YPL225W	0.0829544	Co-expression	Gasch-Brown-2000
SGT2	AHA1	0.0811586	Co-expression	Gasch-Brown-2000
SGT2	CPR1	0.131684	Co-expression	Gasch-Brown-2000
SGT2	CPR6	0.086808	Co-expression	Gasch-Brown-2000
SGT2	HSC82	0.11658	Co-expression	Gasch-Brown-2000
SGT2	HSP82	0.100182	Co-expression	Gasch-Brown-2000
SGT2	PGK1	0.107372	Co-expression	Gasch-Brown-2000
SGT2	PRE2	0.0958528	Co-expression	Gasch-Brown-2000
SGT2	YDJ1	0.118652	Co-expression	Gasch-Brown-2000
SGT2	YJL034W	0.086684	Co-expression	Gasch-Brown-2000
SGT2	YMR314W	0.113824	Co-expression	Gasch-Brown-2000
SGT2	YNL281W	0.139135	Co-expression	Gasch-Brown-2000
SGT2	YOR020C	0.103125	Co-expression	Gasch-Brown-2000
SGT2	YOR027W	0.103617	Co-expression	Gasch-Brown-2000
SGT2	YPL225W	0.106638	Co-expression	Gasch-Brown-2000
SIS1	AHA1	0.112173	Co-expression	Gasch-Brown-2000
SIS1	YBL075C	0.0936218	Co-expression	Gasch-Brown-2000
SIS1	YER103W	0.0950472	Co-expression	Gasch-Brown-2000
SIS1	YHR104W	0.0550695	Co-expression	Gasch-Brown-2000
SIS1	YLR259C	0.0915903	Co-expression	Gasch-Brown-2000
SIS1	YNL281W	0.136515	Co-expression	Gasch-Brown-2000
SIS1	YOR020C	0.111423	Co-expression	Gasch-Brown-2000
SIS1	YOR027W	0.12294	Co-expression	Gasch-Brown-2000
SSC1	AHA1	0.0666493	Co-expression	Gasch-Brown-2000
SSC1	CPR6	0.0788275	Co-expression	Gasch-Brown-2000
SSC1	ERO1	0.0919639	Co-expression	Gasch-Brown-2000
SSC1	HSC82	0.088303	Co-expression	Gasch-Brown-2000
SSC1	PGK1	0.0755512	Co-expression	Gasch-Brown-2000
SSC1	SIS1	0.0862055	Co-expression	Gasch-Brown-2000
SSC1	YAL005C	0.105221	Co-expression	Gasch-Brown-2000
SSC1	YCL043C	0.079261	Co-expression	Gasch-Brown-2000
SSC1	YER103W	0.0574103	Co-expression	Gasch-Brown-2000
SSC1	YJL034W	0.0833018	Co-expression	Gasch-Brown-2000
SSC1	YJL159W	0.0926845	Co-expression	Gasch-Brown-2000
SSC1	YKL210W	0.0494447	Co-expression	Gasch-Brown-2000
SSC1	YLL024C	0.106517	Co-expression	Gasch-Brown-2000
SSC1	YLR259C	0.0860448	Co-expression	Gasch-Brown-2000
SSC1	YNL281W	0.09145	Co-expression	Gasch-Brown-2000
SSC1	YOR020C	0.0935498	Co-expression	Gasch-Brown-2000
SSC1	YOR027W	0.0787418	Co-expression	Gasch-Brown-2000
SSE1	ENO2	0.0927629	Co-expression	Gasch-Brown-2000
SSE1	ERO1	0.0809827	Co-expression	Gasch-Brown-2000
SSE1	HSC82	0.0907268	Co-expression	Gasch-Brown-2000
SSE1	HSP82	0.0724439	Co-expression	Gasch-Brown-2000
SSE1	PGK1	0.0914304	Co-expression	Gasch-Brown-2000
SSE1	SGT2	0.0810055	Co-expression	Gasch-Brown-2000
SSE1	SSC1	0.0689369	Co-expression	Gasch-Brown-2000
SSE1	TDH3	0.0860991	Co-expression	Gasch-Brown-2000
SSE1	YAL005C	0.088584	Co-expression	Gasch-Brown-2000
SSE1	YBR011C	0.0348764	Co-expression	Gasch-Brown-2000
SSE1	YDJ1	0.112691	Co-expression	Gasch-Brown-2000
SSE1	YGR254W	0.0967817	Co-expression	Gasch-Brown-2000
SSE1	YJL034W	0.0740099	Co-expression	Gasch-Brown-2000
SSE1	YKL164C	0.0838971	Co-expression	Gasch-Brown-2000
SSE1	YKL210W	0.0521485	Co-expression	Gasch-Brown-2000
SSE1	YLL024C	0.1052	Co-expression	Gasch-Brown-2000
SSE1	YNL281W	0.0909368	Co-expression	Gasch-Brown-2000
TDH3	CPR1	0.173055	Co-expression	Gasch-Brown-2000
TDH3	ENO2	0.201874	Co-expression	Gasch-Brown-2000
TDH3	HSC82	0.0972072	Co-expression	Gasch-Brown-2000
TDH3	PGK1	0.155838	Co-expression	Gasch-Brown-2000
TDH3	YCL043C	0.11824	Co-expression	Gasch-Brown-2000
TDH3	YDJ1	0.137878	Co-expression	Gasch-Brown-2000
TDH3	YGR254W	0.196136	Co-expression	Gasch-Brown-2000
TDH3	YJL034W	0.103161	Co-expression	Gasch-Brown-2000
TDH3	YJL159W	0.113389	Co-expression	Gasch-Brown-2000
TDH3	YKL164C	0.152966	Co-expression	Gasch-Brown-2000
TDH3	YLL024C	0.124927	Co-expression	Gasch-Brown-2000
YAL005C	YJL034W	0.0994537	Co-expression	Gasch-Brown-2000
YAL005C	YLL024C	0.151306	Co-expression	Gasch-Brown-2000
YAL005C	YLR259C	0.0818769	Co-expression	Gasch-Brown-2000
YBL075C	YER103W	0.0791121	Co-expression	Gasch-Brown-2000
YBL075C	YOR027W	0.069979	Co-expression	Gasch-Brown-2000
YBR011C	YGR254W	0.0510651	Co-expression	Gasch-Brown-2000
YCL043C	YGL068W	0.0898718	Co-expression	Gasch-Brown-2000
YCL043C	YJL159W	0.0938409	Co-expression	Gasch-Brown-2000
YDJ1	ERO1	0.132009	Co-expression	Gasch-Brown-2000
YDJ1	HSC82	0.117652	Co-expression	Gasch-Brown-2000
YDJ1	YAL005C	0.13217	Co-expression	Gasch-Brown-2000
YDJ1	YJL034W	0.100373	Co-expression	Gasch-Brown-2000
YDJ1	YLL024C	0.149145	Co-expression	Gasch-Brown-2000
YDJ1	YNL281W	0.151603	Co-expression	Gasch-Brown-2000
YDJ1	YOR020C	0.104744	Co-expression	Gasch-Brown-2000
YER103W	YNL281W	0.0804479	Co-expression	Gasch-Brown-2000
YER103W	YOR020C	0.0735865	Co-expression	Gasch-Brown-2000
YGR254W	YKL164C	0.137221	Co-expression	Gasch-Brown-2000
YHR104W	YER103W	0.0427877	Co-expression	Gasch-Brown-2000
YHR104W	YNL281W	0.0516164	Co-expression	Gasch-Brown-2000
YHR104W	YOR020C	0.049809	Co-expression	Gasch-Brown-2000
YHR104W	YOR027W	0.0434261	Co-expression	Gasch-Brown-2000
YHR104W	YOR185C	0.0520075	Co-expression	Gasch-Brown-2000
YJL034W	YCL043C	0.0969888	Co-expression	Gasch-Brown-2000
YJL034W	YGR254W	0.102302	Co-expression	Gasch-Brown-2000
YJL034W	YJL159W	0.0824183	Co-expression	Gasch-Brown-2000
YJL034W	YLR259C	0.0777862	Co-expression	Gasch-Brown-2000
YJL034W	YNL281W	0.105584	Co-expression	Gasch-Brown-2000
YJL034W	YOR020C	0.0921636	Co-expression	Gasch-Brown-2000
YJL159W	YKL164C	0.156625	Co-expression	Gasch-Brown-2000
YJR105W	YHR128W	0.0491553	Co-expression	Gasch-Brown-2000
YKL210W	YGR254W	0.0727318	Co-expression	Gasch-Brown-2000
YKL210W	YJL159W	0.05536	Co-expression	Gasch-Brown-2000
YLL024C	YCL043C	0.10392	Co-expression	Gasch-Brown-2000
YLL024C	YGR254W	0.121167	Co-expression	Gasch-Brown-2000
YLL024C	YJL034W	0.10869	Co-expression	Gasch-Brown-2000
YLL024C	YJL159W	0.106852	Co-expression	Gasch-Brown-2000
YLL024C	YKL210W	0.0622357	Co-expression	Gasch-Brown-2000
YLL024C	YLR259C	0.0891773	Co-expression	Gasch-Brown-2000
YLL024C	YNL281W	0.129763	Co-expression	Gasch-Brown-2000
YLL024C	YOR020C	0.104945	Co-expression	Gasch-Brown-2000
YLL024C	YOR027W	0.0872173	Co-expression	Gasch-Brown-2000
YLR217W	AHA1	0.0799639	Co-expression	Gasch-Brown-2000
YLR217W	CPR6	0.0867323	Co-expression	Gasch-Brown-2000
YLR217W	HSC82	0.0940735	Co-expression	Gasch-Brown-2000
YLR217W	HSP82	0.0962632	Co-expression	Gasch-Brown-2000
YLR217W	SGT2	0.0901596	Co-expression	Gasch-Brown-2000
YLR217W	SIS1	0.0942905	Co-expression	Gasch-Brown-2000
YLR217W	SSC1	0.0843298	Co-expression	Gasch-Brown-2000
YLR217W	SSE1	0.0620419	Co-expression	Gasch-Brown-2000
YLR217W	YAL005C	0.0803363	Co-expression	Gasch-Brown-2000
YLR217W	YER103W	0.0654551	Co-expression	Gasch-Brown-2000
YLR217W	YHR104W	0.041784	Co-expression	Gasch-Brown-2000
YLR217W	YJL034W	0.0760023	Co-expression	Gasch-Brown-2000
YLR217W	YLL024C	0.0916709	Co-expression	Gasch-Brown-2000
YLR217W	YLR259C	0.0880193	Co-expression	Gasch-Brown-2000
YLR217W	YNL281W	0.115442	Co-expression	Gasch-Brown-2000
YLR217W	YOR020C	0.102014	Co-expression	Gasch-Brown-2000
YLR217W	YOR027W	0.0869615	Co-expression	Gasch-Brown-2000
YLR259C	YER103W	0.0626314	Co-expression	Gasch-Brown-2000
YLR259C	YHR104W	0.0419374	Co-expression	Gasch-Brown-2000
YLR259C	YJL159W	0.0837726	Co-expression	Gasch-Brown-2000
YLR259C	YNL281W	0.111678	Co-expression	Gasch-Brown-2000
YLR259C	YOR020C	0.106665	Co-expression	Gasch-Brown-2000
YLR259C	YOR027W	0.0862521	Co-expression	Gasch-Brown-2000
YLR293C	YBR011C	0.0177011	Co-expression	Gasch-Brown-2000
YLR293C	YDR454C	0.0258252	Co-expression	Gasch-Brown-2000
YLR293C	YHR128W	0.0214659	Co-expression	Gasch-Brown-2000
YLR293C	YJR105W	0.0405842	Co-expression	Gasch-Brown-2000
YLR293C	YPR060C	0.024758	Co-expression	Gasch-Brown-2000
YML028W	YBR011C	0.0437511	Co-expression	Gasch-Brown-2000
YML028W	YKL210W	0.0694508	Co-expression	Gasch-Brown-2000
YMR314W	YKL210W	0.0587036	Co-expression	Gasch-Brown-2000
YNL281W	YOR020C	0.150166	Co-expression	Gasch-Brown-2000
YOR027W	YER103W	0.0728364	Co-expression	Gasch-Brown-2000
YOR027W	YJL159W	0.0846114	Co-expression	Gasch-Brown-2000
YOR027W	YNL281W	0.124247	Co-expression	Gasch-Brown-2000
YOR027W	YOR020C	0.0988336	Co-expression	Gasch-Brown-2000
YOR185C	YER103W	0.0748169	Co-expression	Gasch-Brown-2000
YOR185C	YOR020C	0.0883993	Co-expression	Gasch-Brown-2000
YOR317W	YER103W	0.0652477	Co-expression	Gasch-Brown-2000
YPR060C	YHR128W	0.0320244	Co-expression	Gasch-Brown-2000
AHA1	YHR104W	0.0475242	Co-expression	Gasch-Brown-2001
AHA1	YJL034W	0.0827693	Co-expression	Gasch-Brown-2001
AHA1	YLR259C	0.0711557	Co-expression	Gasch-Brown-2001
AHA1	YOR020C	0.0738584	Co-expression	Gasch-Brown-2001
AHA1	YOR027W	0.108864	Co-expression	Gasch-Brown-2001
AHP1	AHA1	0.0727166	Co-expression	Gasch-Brown-2001
AHP1	CPR1	0.0651627	Co-expression	Gasch-Brown-2001
AHP1	YKL210W	0.0769845	Co-expression	Gasch-Brown-2001
AHP1	YML028W	0.083745	Co-expression	Gasch-Brown-2001
AHP1	YOL151W	0.0773135	Co-expression	Gasch-Brown-2001
CPR1	YCL043C	0.0730813	Co-expression	Gasch-Brown-2001
CPR1	YGL068W	0.0977976	Co-expression	Gasch-Brown-2001
CPR1	YGR254W	0.0949973	Co-expression	Gasch-Brown-2001
CPR1	YOL151W	0.0709988	Co-expression	Gasch-Brown-2001
CPR6	AHA1	0.0763435	Co-expression	Gasch-Brown-2001
CPR6	HSC82	0.0788899	Co-expression	Gasch-Brown-2001
CPR6	SIS1	0.0808358	Co-expression	Gasch-Brown-2001
CPR6	YBL075C	0.0730576	Co-expression	Gasch-Brown-2001
CPR6	YER103W	0.0674431	Co-expression	Gasch-Brown-2001
CPR6	YHR104W	0.0423109	Co-expression	Gasch-Brown-2001
CPR6	YJL034W	0.0763843	Co-expression	Gasch-Brown-2001
CPR6	YML028W	0.0729644	Co-expression	Gasch-Brown-2001
CPR6	YNL281W	0.0826011	Co-expression	Gasch-Brown-2001
CPR6	YOR020C	0.0771798	Co-expression	Gasch-Brown-2001
CPR6	YOR027W	0.0764065	Co-expression	Gasch-Brown-2001
CPR6	YPL225W	0.0520159	Co-expression	Gasch-Brown-2001
ENO2	PGK1	0.187271	Co-expression	Gasch-Brown-2001
ENO2	YCL043C	0.0890873	Co-expression	Gasch-Brown-2001
ENO2	YGR254W	0.263673	Co-expression	Gasch-Brown-2001
ERO1	AHA1	0.0911504	Co-expression	Gasch-Brown-2001
ERO1	CPR6	0.081166	Co-expression	Gasch-Brown-2001
ERO1	HSC82	0.0845388	Co-expression	Gasch-Brown-2001
ERO1	SIS1	0.0929602	Co-expression	Gasch-Brown-2001
ERO1	YJL034W	0.0788328	Co-expression	Gasch-Brown-2001
ERO1	YNL281W	0.0798923	Co-expression	Gasch-Brown-2001
ERO1	YOR020C	0.0731306	Co-expression	Gasch-Brown-2001
ERO1	YOR027W	0.0872783	Co-expression	Gasch-Brown-2001
ERO1	YPL225W	0.0585571	Co-expression	Gasch-Brown-2001
HSC82	AHA1	0.0972926	Co-expression	Gasch-Brown-2001
HSC82	SIS1	0.0999805	Co-expression	Gasch-Brown-2001
HSC82	YAL005C	0.0731826	Co-expression	Gasch-Brown-2001
HSC82	YBL075C	0.0758414	Co-expression	Gasch-Brown-2001
HSC82	YER103W	0.0648317	Co-expression	Gasch-Brown-2001
HSC82	YJL034W	0.0924346	Co-expression	Gasch-Brown-2001
HSC82	YLL024C	0.0825904	Co-expression	Gasch-Brown-2001
HSC82	YLR259C	0.0732316	Co-expression	Gasch-Brown-2001
HSC82	YNL281W	0.0821515	Co-expression	Gasch-Brown-2001
HSC82	YOR020C	0.0709065	Co-expression	Gasch-Brown-2001
HSC82	YOR027W	0.109916	Co-expression	Gasch-Brown-2001
HSP82	AHA1	0.0989866	Co-expression	Gasch-Brown-2001
HSP82	CPR6	0.0849026	Co-expression	Gasch-Brown-2001
HSP82	ERO1	0.0862328	Co-expression	Gasch-Brown-2001
HSP82	HSC82	0.105378	Co-expression	Gasch-Brown-2001
HSP82	SIS1	0.0985677	Co-expression	Gasch-Brown-2001
HSP82	SSC1	0.090168	Co-expression	Gasch-Brown-2001
HSP82	YBL075C	0.0828839	Co-expression	Gasch-Brown-2001
HSP82	YDJ1	0.0886043	Co-expression	Gasch-Brown-2001
HSP82	YER103W	0.0726205	Co-expression	Gasch-Brown-2001
HSP82	YHR104W	0.044724	Co-expression	Gasch-Brown-2001
HSP82	YJL034W	0.0913159	Co-expression	Gasch-Brown-2001
HSP82	YLL024C	0.0727407	Co-expression	Gasch-Brown-2001
HSP82	YLR259C	0.0701571	Co-expression	Gasch-Brown-2001
HSP82	YNL281W	0.0873744	Co-expression	Gasch-Brown-2001
HSP82	YOR020C	0.0775411	Co-expression	Gasch-Brown-2001
HSP82	YOR027W	0.105038	Co-expression	Gasch-Brown-2001
PGK1	YCL043C	0.0857579	Co-expression	Gasch-Brown-2001
PGK1	YGR254W	0.180063	Co-expression	Gasch-Brown-2001
PGK1	YHR104W	0.0621567	Co-expression	Gasch-Brown-2001
PGK1	YLR259C	0.0807259	Co-expression	Gasch-Brown-2001
PRE2	YMR314W	0.0740526	Co-expression	Gasch-Brown-2001
SGT2	AHA1	0.0711068	Co-expression	Gasch-Brown-2001
SGT2	CPR6	0.0668096	Co-expression	Gasch-Brown-2001
SGT2	ERO1	0.0802395	Co-expression	Gasch-Brown-2001
SGT2	HSP82	0.0639073	Co-expression	Gasch-Brown-2001
SGT2	SIS1	0.0701176	Co-expression	Gasch-Brown-2001
SGT2	YDJ1	0.0821602	Co-expression	Gasch-Brown-2001
SGT2	YOR027W	0.0663403	Co-expression	Gasch-Brown-2001
SGT2	YPL225W	0.0528493	Co-expression	Gasch-Brown-2001
SIS1	AHA1	0.113661	Co-expression	Gasch-Brown-2001
SIS1	YAL005C	0.076034	Co-expression	Gasch-Brown-2001
SIS1	YJL034W	0.0928018	Co-expression	Gasch-Brown-2001
SIS1	YLL024C	0.0739039	Co-expression	Gasch-Brown-2001
SIS1	YLR259C	0.0681022	Co-expression	Gasch-Brown-2001
SIS1	YNL281W	0.0831486	Co-expression	Gasch-Brown-2001
SIS1	YOR020C	0.0769968	Co-expression	Gasch-Brown-2001
SIS1	YOR027W	0.108223	Co-expression	Gasch-Brown-2001
SIS1	YPL225W	0.0540766	Co-expression	Gasch-Brown-2001
SSC1	HSC82	0.0921558	Co-expression	Gasch-Brown-2001
SSC1	YAL005C	0.117793	Co-expression	Gasch-Brown-2001
SSC1	YBL075C	0.103747	Co-expression	Gasch-Brown-2001
SSC1	YER103W	0.0894771	Co-expression	Gasch-Brown-2001
SSC1	YHR104W	0.05152	Co-expression	Gasch-Brown-2001
SSC1	YJL034W	0.0962248	Co-expression	Gasch-Brown-2001
SSC1	YJL159W	0.121979	Co-expression	Gasch-Brown-2001
SSC1	YKL164C	0.13671	Co-expression	Gasch-Brown-2001
SSC1	YLL024C	0.105993	Co-expression	Gasch-Brown-2001
SSC1	YLR259C	0.107086	Co-expression	Gasch-Brown-2001
SSC1	YOR027W	0.113501	Co-expression	Gasch-Brown-2001
SSE1	CPR6	0.0744064	Co-expression	Gasch-Brown-2001
SSE1	ERO1	0.07315	Co-expression	Gasch-Brown-2001
SSE1	HSC82	0.105584	Co-expression	Gasch-Brown-2001
SSE1	HSP82	0.099444	Co-expression	Gasch-Brown-2001
SSE1	SIS1	0.0862302	Co-expression	Gasch-Brown-2001
SSE1	SSC1	0.114597	Co-expression	Gasch-Brown-2001
SSE1	YAL005C	0.0921562	Co-expression	Gasch-Brown-2001
SSE1	YBL075C	0.0877447	Co-expression	Gasch-Brown-2001
SSE1	YER103W	0.07372	Co-expression	Gasch-Brown-2001
SSE1	YJL034W	0.0945108	Co-expression	Gasch-Brown-2001
SSE1	YKL164C	0.11878	Co-expression	Gasch-Brown-2001
SSE1	YLL024C	0.0948154	Co-expression	Gasch-Brown-2001
SSE1	YLR259C	0.079507	Co-expression	Gasch-Brown-2001
SSE1	YNL281W	0.0808858	Co-expression	Gasch-Brown-2001
SSE1	YOR027W	0.105408	Co-expression	Gasch-Brown-2001
TDH3	CPR1	0.093997	Co-expression	Gasch-Brown-2001
TDH3	ENO2	0.170765	Co-expression	Gasch-Brown-2001
TDH3	PGK1	0.123104	Co-expression	Gasch-Brown-2001
TDH3	YCL043C	0.0865889	Co-expression	Gasch-Brown-2001
TDH3	YGR254W	0.169619	Co-expression	Gasch-Brown-2001
YAL005C	YKL164C	0.132955	Co-expression	Gasch-Brown-2001
YAL005C	YLL024C	0.0920081	Co-expression	Gasch-Brown-2001
YAL005C	YLR259C	0.0652684	Co-expression	Gasch-Brown-2001
YAL005C	YOR027W	0.0868805	Co-expression	Gasch-Brown-2001
YBL075C	YER103W	0.084725	Co-expression	Gasch-Brown-2001
YBL075C	YHR104W	0.0488519	Co-expression	Gasch-Brown-2001
YBL075C	YKL164C	0.0969992	Co-expression	Gasch-Brown-2001
YBL075C	YNL281W	0.0695392	Co-expression	Gasch-Brown-2001
YBL075C	YOR027W	0.0798411	Co-expression	Gasch-Brown-2001
YCL043C	YGR254W	0.0914409	Co-expression	Gasch-Brown-2001
YCL043C	YOL151W	0.0630496	Co-expression	Gasch-Brown-2001
YDJ1	ERO1	0.0854181	Co-expression	Gasch-Brown-2001
YDJ1	HSC82	0.103296	Co-expression	Gasch-Brown-2001
YDJ1	SIS1	0.114063	Co-expression	Gasch-Brown-2001
YDJ1	YAL005C	0.0980506	Co-expression	Gasch-Brown-2001
YDJ1	YOR027W	0.107811	Co-expression	Gasch-Brown-2001
YER103W	YKL164C	0.0747751	Co-expression	Gasch-Brown-2001
YER103W	YNL281W	0.0642023	Co-expression	Gasch-Brown-2001
YER103W	YOR020C	0.0578021	Co-expression	Gasch-Brown-2001
YHR104W	YER103W	0.0448407	Co-expression	Gasch-Brown-2001
YHR104W	YML028W	0.0523688	Co-expression	Gasch-Brown-2001
YHR104W	YOR185C	0.0477305	Co-expression	Gasch-Brown-2001
YJL034W	YBL075C	0.0811156	Co-expression	Gasch-Brown-2001
YJL034W	YER103W	0.0719237	Co-expression	Gasch-Brown-2001
YJL034W	YHR104W	0.0472085	Co-expression	Gasch-Brown-2001
YJL034W	YKL164C	0.0854525	Co-expression	Gasch-Brown-2001
YJL034W	YLR259C	0.0755851	Co-expression	Gasch-Brown-2001
YJL034W	YNL281W	0.0709005	Co-expression	Gasch-Brown-2001
YJL034W	YOR020C	0.0666417	Co-expression	Gasch-Brown-2001
YJL034W	YOR027W	0.0950203	Co-expression	Gasch-Brown-2001
YJL159W	YKL164C	0.152692	Co-expression	Gasch-Brown-2001
YJR105W	YHR128W	0.0852696	Co-expression	Gasch-Brown-2001
YLL024C	YBL075C	0.0596968	Co-expression	Gasch-Brown-2001
YLL024C	YJL034W	0.0756799	Co-expression	Gasch-Brown-2001
YLL024C	YJL159W	0.0787937	Co-expression	Gasch-Brown-2001
YLL024C	YKL164C	0.100612	Co-expression	Gasch-Brown-2001
YLL024C	YLR259C	0.0746713	Co-expression	Gasch-Brown-2001
YLL024C	YOR027W	0.0953361	Co-expression	Gasch-Brown-2001
YLR217W	AHA1	0.0706714	Co-expression	Gasch-Brown-2001
YLR217W	CPR6	0.0737552	Co-expression	Gasch-Brown-2001
YLR217W	ERO1	0.0742909	Co-expression	Gasch-Brown-2001
YLR217W	HSC82	0.0714585	Co-expression	Gasch-Brown-2001
YLR217W	HSP82	0.0765359	Co-expression	Gasch-Brown-2001
YLR217W	SGT2	0.0594554	Co-expression	Gasch-Brown-2001
YLR217W	SIS1	0.0737678	Co-expression	Gasch-Brown-2001
YLR217W	SSE1	0.0688458	Co-expression	Gasch-Brown-2001
YLR217W	YBL075C	0.0699984	Co-expression	Gasch-Brown-2001
YLR217W	YER103W	0.0646753	Co-expression	Gasch-Brown-2001
YLR217W	YHR104W	0.0418855	Co-expression	Gasch-Brown-2001
YLR217W	YJL034W	0.0727604	Co-expression	Gasch-Brown-2001
YLR217W	YLR259C	0.0503841	Co-expression	Gasch-Brown-2001
YLR217W	YNL281W	0.0723519	Co-expression	Gasch-Brown-2001
YLR217W	YOR020C	0.0692719	Co-expression	Gasch-Brown-2001
YLR217W	YOR027W	0.0719242	Co-expression	Gasch-Brown-2001
YLR259C	YBL075C	0.0664932	Co-expression	Gasch-Brown-2001
YLR259C	YER103W	0.0560461	Co-expression	Gasch-Brown-2001
YLR259C	YHR104W	0.042076	Co-expression	Gasch-Brown-2001
YLR259C	YJL159W	0.0728197	Co-expression	Gasch-Brown-2001
YLR259C	YKL164C	0.0884974	Co-expression	Gasch-Brown-2001
YLR259C	YOR027W	0.0852848	Co-expression	Gasch-Brown-2001
YLR293C	YHR128W	0.0912549	Co-expression	Gasch-Brown-2001
YNL281W	YOR020C	0.0895132	Co-expression	Gasch-Brown-2001
YOL151W	YKL210W	0.0786103	Co-expression	Gasch-Brown-2001
YOR027W	YER103W	0.0671333	Co-expression	Gasch-Brown-2001
YOR185C	YOL151W	0.0691698	Co-expression	Gasch-Brown-2001
YPL225W	YNL281W	0.0562411	Co-expression	Gasch-Brown-2001
YPL225W	YOR020C	0.0553984	Co-expression	Gasch-Brown-2001
AHA1	YOR020C	0.0172306	Co-expression	Hong-Nielsen-2011
AHP1	YOR185C	0.0135566	Co-expression	Hong-Nielsen-2011
CPR6	YJL034W	0.0139663	Co-expression	Hong-Nielsen-2011
CPR6	YNL281W	0.0149523	Co-expression	Hong-Nielsen-2011
CPR6	YOR027W	0.0188523	Co-expression	Hong-Nielsen-2011
ENO2	CPR6	0.0191987	Co-expression	Hong-Nielsen-2011
ENO2	ERO1	0.0163302	Co-expression	Hong-Nielsen-2011
ENO2	HSC82	0.0255943	Co-expression	Hong-Nielsen-2011
ERG2	YML056C	0.0114856	Co-expression	Hong-Nielsen-2011
ERO1	CPR6	0.0137415	Co-expression	Hong-Nielsen-2011
ERO1	YJL034W	0.0122179	Co-expression	Hong-Nielsen-2011
ERO1	YOR020C	0.0152227	Co-expression	Hong-Nielsen-2011
HSP82	AHA1	0.0201808	Co-expression	Hong-Nielsen-2011
HSP82	CPR6	0.021501	Co-expression	Hong-Nielsen-2011
HSP82	YNL281W	0.017343	Co-expression	Hong-Nielsen-2011
HSP82	YOR027W	0.0244857	Co-expression	Hong-Nielsen-2011
SGT2	YLR259C	0.015963	Co-expression	Hong-Nielsen-2011
SGT2	YNL281W	0.0127933	Co-expression	Hong-Nielsen-2011
SGT2	YOR027W	0.016187	Co-expression	Hong-Nielsen-2011
SSC1	YKL210W	0.0266724	Co-expression	Hong-Nielsen-2011
SSC1	YML028W	0.0259516	Co-expression	Hong-Nielsen-2011
SSE1	CPR6	0.0177461	Co-expression	Hong-Nielsen-2011
SSE1	ERO1	0.0158129	Co-expression	Hong-Nielsen-2011
SSE1	YJL034W	0.0155987	Co-expression	Hong-Nielsen-2011
YAL005C	YHR104W	0.0154743	Co-expression	Hong-Nielsen-2011
YDJ1	CPR6	0.014303	Co-expression	Hong-Nielsen-2011
YDJ1	NTF2	0.0135336	Co-expression	Hong-Nielsen-2011
YDJ1	YLL024C	0.0163979	Co-expression	Hong-Nielsen-2011
YDJ1	YLR259C	0.0175626	Co-expression	Hong-Nielsen-2011
YDJ1	YNL281W	0.0125057	Co-expression	Hong-Nielsen-2011
YDJ1	YOR027W	0.0162022	Co-expression	Hong-Nielsen-2011
YER103W	YGR254W	0.0214022	Co-expression	Hong-Nielsen-2011
YER103W	YKL164C	0.0261504	Co-expression	Hong-Nielsen-2011
YGL068W	YHR128W	0.0190831	Co-expression	Hong-Nielsen-2011
YJL034W	YCL043C	0.012739	Co-expression	Hong-Nielsen-2011
YJL159W	YKL164C	0.0219106	Co-expression	Hong-Nielsen-2011
YLL024C	YLR259C	0.0218452	Co-expression	Hong-Nielsen-2011
YLR259C	YNL281W	0.0163464	Co-expression	Hong-Nielsen-2011
YLR259C	YOR027W	0.0232355	Co-expression	Hong-Nielsen-2011
YLR293C	YPR060C	0.0160182	Co-expression	Hong-Nielsen-2011
YOL151W	YER103W	0.0208845	Co-expression	Hong-Nielsen-2011
YOL151W	YGR254W	0.0183707	Co-expression	Hong-Nielsen-2011
YOR027W	YNL281W	0.0173261	Co-expression	Hong-Nielsen-2011
AHP1	ENO2	0.0747528	Co-expression	Hughes-Friend-2000
AHP1	PGK1	0.103028	Co-expression	Hughes-Friend-2000
AHP1	YGR254W	0.12531	Co-expression	Hughes-Friend-2000
AHP1	YLR259C	0.0681207	Co-expression	Hughes-Friend-2000
AHP1	YLR293C	0.033975	Co-expression	Hughes-Friend-2000
AHP1	YOR185C	0.0967452	Co-expression	Hughes-Friend-2000
CPR1	YBR011C	0.0782269	Co-expression	Hughes-Friend-2000
CPR1	YCL043C	0.0518903	Co-expression	Hughes-Friend-2000
CPR1	YJR105W	0.0939682	Co-expression	Hughes-Friend-2000
CPR1	YML028W	0.115136	Co-expression	Hughes-Friend-2000
CPR1	YMR314W	0.0772851	Co-expression	Hughes-Friend-2000
CPR1	YOR027W	0.068559	Co-expression	Hughes-Friend-2000
CPR1	YOR185C	0.0788873	Co-expression	Hughes-Friend-2000
CPR6	HSC82	0.140195	Co-expression	Hughes-Friend-2000
CPR6	SIS1	0.11174	Co-expression	Hughes-Friend-2000
CPR6	YBR011C	0.07012	Co-expression	Hughes-Friend-2000
CPR6	YCL043C	0.0629215	Co-expression	Hughes-Friend-2000
CPR6	YER103W	0.143883	Co-expression	Hughes-Friend-2000
CPR6	YHR104W	0.0374581	Co-expression	Hughes-Friend-2000
CPR6	YJL034W	0.128716	Co-expression	Hughes-Friend-2000
CPR6	YLR259C	0.0644404	Co-expression	Hughes-Friend-2000
CPR6	YNL281W	0.105689	Co-expression	Hughes-Friend-2000
CPR6	YOR027W	0.0754719	Co-expression	Hughes-Friend-2000
ENO2	HSC82	0.0699199	Co-expression	Hughes-Friend-2000
ENO2	PGK1	0.0861886	Co-expression	Hughes-Friend-2000
ENO2	SIS1	0.0728961	Co-expression	Hughes-Friend-2000
ENO2	SSC1	0.0576543	Co-expression	Hughes-Friend-2000
ENO2	YAL005C	0.0780692	Co-expression	Hughes-Friend-2000
ENO2	YBR011C	0.0471851	Co-expression	Hughes-Friend-2000
ENO2	YGR254W	0.102944	Co-expression	Hughes-Friend-2000
ENO2	YLL024C	0.0798717	Co-expression	Hughes-Friend-2000
ENO2	YLR259C	0.043638	Co-expression	Hughes-Friend-2000
ENO2	YLR293C	0.0244638	Co-expression	Hughes-Friend-2000
ENO2	YOR027W	0.057764	Co-expression	Hughes-Friend-2000
ERG2	YDJ1	0.0603114	Co-expression	Hughes-Friend-2000
ERG2	YLL024C	0.0934782	Co-expression	Hughes-Friend-2000
HSC82	SIS1	0.129479	Co-expression	Hughes-Friend-2000
HSC82	YAL005C	0.135982	Co-expression	Hughes-Friend-2000
HSC82	YLL024C	0.166965	Co-expression	Hughes-Friend-2000
HSC82	YOR027W	0.0793635	Co-expression	Hughes-Friend-2000
HSP82	HSC82	0.134501	Co-expression	Hughes-Friend-2000
HSP82	SIS1	0.0674236	Co-expression	Hughes-Friend-2000
HSP82	YDJ1	0.0438008	Co-expression	Hughes-Friend-2000
PGK1	HSC82	0.117306	Co-expression	Hughes-Friend-2000
PGK1	YAL005C	0.120486	Co-expression	Hughes-Friend-2000
PGK1	YCL043C	0.0642021	Co-expression	Hughes-Friend-2000
PGK1	YGR254W	0.124961	Co-expression	Hughes-Friend-2000
PGK1	YLL024C	0.125545	Co-expression	Hughes-Friend-2000
PGK1	YLR259C	0.066209	Co-expression	Hughes-Friend-2000
PGK1	YOR027W	0.0734925	Co-expression	Hughes-Friend-2000
PRE2	YGR254W	0.102968	Co-expression	Hughes-Friend-2000
SGT2	CPR1	0.0691755	Co-expression	Hughes-Friend-2000
SIS1	YAL005C	0.103568	Co-expression	Hughes-Friend-2000
SIS1	YLL024C	0.117462	Co-expression	Hughes-Friend-2000
SIS1	YLR259C	0.0680648	Co-expression	Hughes-Friend-2000
SIS1	YNL281W	0.105031	Co-expression	Hughes-Friend-2000
SIS1	YOR027W	0.107642	Co-expression	Hughes-Friend-2000
SSC1	CPR6	0.0966182	Co-expression	Hughes-Friend-2000
SSC1	PGK1	0.0931793	Co-expression	Hughes-Friend-2000
SSC1	SIS1	0.0988962	Co-expression	Hughes-Friend-2000
SSC1	YAL005C	0.103739	Co-expression	Hughes-Friend-2000
SSC1	YBR011C	0.0679044	Co-expression	Hughes-Friend-2000
SSC1	YJL034W	0.111416	Co-expression	Hughes-Friend-2000
SSC1	YLL024C	0.105714	Co-expression	Hughes-Friend-2000
SSC1	YLR259C	0.0752128	Co-expression	Hughes-Friend-2000
SSC1	YOR027W	0.0597869	Co-expression	Hughes-Friend-2000
SSE1	YCL043C	0.0366501	Co-expression	Hughes-Friend-2000
TDH3	HSC82	0.0908039	Co-expression	Hughes-Friend-2000
YAL005C	YBL075C	0.0976244	Co-expression	Hughes-Friend-2000
YAL005C	YBR011C	0.0765796	Co-expression	Hughes-Friend-2000
YAL005C	YCL043C	0.0580324	Co-expression	Hughes-Friend-2000
YAL005C	YER103W	0.117708	Co-expression	Hughes-Friend-2000
YAL005C	YLL024C	0.202665	Co-expression	Hughes-Friend-2000
YAL005C	YLR259C	0.0670483	Co-expression	Hughes-Friend-2000
YAL005C	YLR293C	0.0322848	Co-expression	Hughes-Friend-2000
YAL005C	YOR027W	0.0848624	Co-expression	Hughes-Friend-2000
YBL075C	YER103W	0.145772	Co-expression	Hughes-Friend-2000
YBL075C	YOR185C	0.0759167	Co-expression	Hughes-Friend-2000
YBR011C	YJR105W	0.0817909	Co-expression	Hughes-Friend-2000
YCL043C	YBR011C	0.0427196	Co-expression	Hughes-Friend-2000
YCL043C	YER103W	0.0661146	Co-expression	Hughes-Friend-2000
YCL043C	YGR254W	0.0604441	Co-expression	Hughes-Friend-2000
YCL043C	YML028W	0.0504373	Co-expression	Hughes-Friend-2000
YCL043C	YOR027W	0.0480735	Co-expression	Hughes-Friend-2000
YDJ1	HSC82	0.0954817	Co-expression	Hughes-Friend-2000
YDJ1	SIS1	0.119866	Co-expression	Hughes-Friend-2000
YDJ1	YAL005C	0.0895535	Co-expression	Hughes-Friend-2000
YDJ1	YHR128W	0.0436115	Co-expression	Hughes-Friend-2000
YDJ1	YLL024C	0.0961152	Co-expression	Hughes-Friend-2000
YDJ1	YLR293C	0.0260712	Co-expression	Hughes-Friend-2000
YDJ1	YML056C	0.080098	Co-expression	Hughes-Friend-2000
YDJ1	YMR314W	0.0686377	Co-expression	Hughes-Friend-2000
YDJ1	YNL281W	0.074322	Co-expression	Hughes-Friend-2000
YDJ1	YOR027W	0.0760501	Co-expression	Hughes-Friend-2000
YDR454C	YJR105W	0.0910913	Co-expression	Hughes-Friend-2000
YGL068W	YOR020C	0.0512528	Co-expression	Hughes-Friend-2000
YHR104W	YER103W	0.0498862	Co-expression	Hughes-Friend-2000
YJL034W	YCL043C	0.0626319	Co-expression	Hughes-Friend-2000
YJL034W	YLR259C	0.0579388	Co-expression	Hughes-Friend-2000
YJL159W	YKL164C	0.069556	Co-expression	Hughes-Friend-2000
YKL164C	YHR128W	0.058375	Co-expression	Hughes-Friend-2000
YLL024C	YER103W	0.123489	Co-expression	Hughes-Friend-2000
YLL024C	YLR259C	0.070771	Co-expression	Hughes-Friend-2000
YLL024C	YLR293C	0.0362638	Co-expression	Hughes-Friend-2000
YLL024C	YOR027W	0.0946079	Co-expression	Hughes-Friend-2000
YLR217W	CPR6	0.0560345	Co-expression	Hughes-Friend-2000
YLR217W	HSC82	0.0631511	Co-expression	Hughes-Friend-2000
YLR259C	YBR011C	0.0448062	Co-expression	Hughes-Friend-2000
YLR259C	YGR254W	0.0629234	Co-expression	Hughes-Friend-2000
YLR259C	YOR027W	0.050949	Co-expression	Hughes-Friend-2000
YLR293C	YBR011C	0.023194	Co-expression	Hughes-Friend-2000
YLR293C	YHR128W	0.0207483	Co-expression	Hughes-Friend-2000
YLR293C	YKL164C	0.0378401	Co-expression	Hughes-Friend-2000
YLR293C	YML056C	0.034236	Co-expression	Hughes-Friend-2000
YLR293C	YOR027W	0.0280996	Co-expression	Hughes-Friend-2000
YLR293C	YOR185C	0.0310014	Co-expression	Hughes-Friend-2000
YML028W	YBR011C	0.090281	Co-expression	Hughes-Friend-2000
YML028W	YJR105W	0.145912	Co-expression	Hughes-Friend-2000
YML056C	YHR128W	0.0629836	Co-expression	Hughes-Friend-2000
YOR027W	YGR254W	0.0760685	Co-expression	Hughes-Friend-2000
YOR185C	YBR011C	0.0627119	Co-expression	Hughes-Friend-2000
AHA1	YOR027W	0.087225	Co-expression	Knijnenburg-Wessels-2009
AHP1	YKL164C	0.0752741	Co-expression	Knijnenburg-Wessels-2009
CPR1	YBR011C	0.0352105	Co-expression	Knijnenburg-Wessels-2009
CPR1	YCL043C	0.0392904	Co-expression	Knijnenburg-Wessels-2009
CPR1	YGR254W	0.058992	Co-expression	Knijnenburg-Wessels-2009
CPR1	YJL034W	0.0439428	Co-expression	Knijnenburg-Wessels-2009
CPR1	YML028W	0.0555861	Co-expression	Knijnenburg-Wessels-2009
CPR6	AHA1	0.0711891	Co-expression	Knijnenburg-Wessels-2009
CPR6	YBR085C-A	0.0630153	Co-expression	Knijnenburg-Wessels-2009
CPR6	YOR027W	0.0698935	Co-expression	Knijnenburg-Wessels-2009
ENO2	CPR1	0.0397601	Co-expression	Knijnenburg-Wessels-2009
ENO2	ERG2	0.0328882	Co-expression	Knijnenburg-Wessels-2009
ENO2	PGK1	0.0410653	Co-expression	Knijnenburg-Wessels-2009
ENO2	YBR011C	0.0257831	Co-expression	Knijnenburg-Wessels-2009
ENO2	YCL043C	0.0265356	Co-expression	Knijnenburg-Wessels-2009
ENO2	YDJ1	0.0390542	Co-expression	Knijnenburg-Wessels-2009
ENO2	YGR254W	0.0459611	Co-expression	Knijnenburg-Wessels-2009
ENO2	YLL024C	0.0416752	Co-expression	Knijnenburg-Wessels-2009
ERG2	PGK1	0.0452673	Co-expression	Knijnenburg-Wessels-2009
ERG2	YGR254W	0.0481156	Co-expression	Knijnenburg-Wessels-2009
FAA4	HSP82	0.0535709	Co-expression	Knijnenburg-Wessels-2009
HSC82	YAL005C	0.104081	Co-expression	Knijnenburg-Wessels-2009
HSC82	YBR011C	0.0518676	Co-expression	Knijnenburg-Wessels-2009
HSC82	YML028W	0.0776023	Co-expression	Knijnenburg-Wessels-2009
HSP82	CPR6	0.0862209	Co-expression	Knijnenburg-Wessels-2009
NTF2	YPL225W	0.0321878	Co-expression	Knijnenburg-Wessels-2009
PGK1	YAL005C	0.0661034	Co-expression	Knijnenburg-Wessels-2009
PGK1	YGR254W	0.0659833	Co-expression	Knijnenburg-Wessels-2009
PGK1	YHR128W	0.063305	Co-expression	Knijnenburg-Wessels-2009
SGT2	CPR6	0.0729746	Co-expression	Knijnenburg-Wessels-2009
SGT2	YOR027W	0.0854094	Co-expression	Knijnenburg-Wessels-2009
SIS1	YKL210W	0.0679735	Co-expression	Knijnenburg-Wessels-2009
SIS1	YMR314W	0.0573336	Co-expression	Knijnenburg-Wessels-2009
SSC1	YML028W	0.0424561	Co-expression	Knijnenburg-Wessels-2009
SSE1	CPR6	0.0673283	Co-expression	Knijnenburg-Wessels-2009
SSE1	HSP82	0.0799461	Co-expression	Knijnenburg-Wessels-2009
SSE1	SSC1	0.0526785	Co-expression	Knijnenburg-Wessels-2009
TDH3	ENO2	0.0517294	Co-expression	Knijnenburg-Wessels-2009
TDH3	ERG2	0.0544397	Co-expression	Knijnenburg-Wessels-2009
TDH3	PGK1	0.0718807	Co-expression	Knijnenburg-Wessels-2009
TDH3	YAL005C	0.0974962	Co-expression	Knijnenburg-Wessels-2009
TDH3	YGR254W	0.0781815	Co-expression	Knijnenburg-Wessels-2009
TDH3	YLL024C	0.0750598	Co-expression	Knijnenburg-Wessels-2009
YAL005C	YLR259C	0.0948635	Co-expression	Knijnenburg-Wessels-2009
YAL005C	YML028W	0.0646896	Co-expression	Knijnenburg-Wessels-2009
YBL075C	YER103W	0.0608693	Co-expression	Knijnenburg-Wessels-2009
YCL043C	YBR011C	0.0241919	Co-expression	Knijnenburg-Wessels-2009
YCL043C	YDR454C	0.0390889	Co-expression	Knijnenburg-Wessels-2009
YCL043C	YGR254W	0.0380417	Co-expression	Knijnenburg-Wessels-2009
YCL043C	YJL159W	0.0381272	Co-expression	Knijnenburg-Wessels-2009
YCL043C	YKL164C	0.0391348	Co-expression	Knijnenburg-Wessels-2009
YCL043C	YML028W	0.0366384	Co-expression	Knijnenburg-Wessels-2009
YDJ1	YBR011C	0.0357121	Co-expression	Knijnenburg-Wessels-2009
YDJ1	YCL043C	0.0354766	Co-expression	Knijnenburg-Wessels-2009
YDJ1	YDR454C	0.0626755	Co-expression	Knijnenburg-Wessels-2009
YDJ1	YLL024C	0.0586546	Co-expression	Knijnenburg-Wessels-2009
YDR454C	YBR011C	0.0394492	Co-expression	Knijnenburg-Wessels-2009
YHR104W	YOL151W	0.0915371	Co-expression	Knijnenburg-Wessels-2009
YJL034W	YCL043C	0.0306282	Co-expression	Knijnenburg-Wessels-2009
YJL034W	YKL164C	0.0484714	Co-expression	Knijnenburg-Wessels-2009
YJL034W	YLR293C	0.0536382	Co-expression	Knijnenburg-Wessels-2009
YJL034W	YML028W	0.0443602	Co-expression	Knijnenburg-Wessels-2009
YJL159W	YKL164C	0.0803647	Co-expression	Knijnenburg-Wessels-2009
YJR105W	YKL164C	0.0754615	Co-expression	Knijnenburg-Wessels-2009
YLL024C	YBR011C	0.0347243	Co-expression	Knijnenburg-Wessels-2009
YLL024C	YGR254W	0.060038	Co-expression	Knijnenburg-Wessels-2009
YLR259C	YOR020C	0.0911437	Co-expression	Knijnenburg-Wessels-2009
YLR293C	YHR128W	0.080646	Co-expression	Knijnenburg-Wessels-2009
YML028W	YBR011C	0.0330711	Co-expression	Knijnenburg-Wessels-2009
YML028W	YJL159W	0.0565713	Co-expression	Knijnenburg-Wessels-2009
YML028W	YKL164C	0.0621524	Co-expression	Knijnenburg-Wessels-2009
YML056C	YHR128W	0.0956525	Co-expression	Knijnenburg-Wessels-2009
YOR185C	YKL210W	0.0752428	Co-expression	Knijnenburg-Wessels-2009
YOR317W	YOL151W	0.0828991	Co-expression	Knijnenburg-Wessels-2009
YPL225W	YNL281W	0.0571967	Co-expression	Knijnenburg-Wessels-2009
AHA1	YBL075C	0.0475818	Co-expression	Mitchell-Pilpel-2009
AHA1	YCL043C	0.0605985	Co-expression	Mitchell-Pilpel-2009
AHA1	YGR254W	0.0632805	Co-expression	Mitchell-Pilpel-2009
AHA1	YJL034W	0.077111	Co-expression	Mitchell-Pilpel-2009
AHA1	YLL024C	0.0768268	Co-expression	Mitchell-Pilpel-2009
AHA1	YLR259C	0.0651381	Co-expression	Mitchell-Pilpel-2009
AHA1	YNL281W	0.0621823	Co-expression	Mitchell-Pilpel-2009
AHA1	YOR020C	0.0636341	Co-expression	Mitchell-Pilpel-2009
AHA1	YOR027W	0.0686203	Co-expression	Mitchell-Pilpel-2009
AHP1	YML028W	0.0926592	Co-expression	Mitchell-Pilpel-2009
CPR1	CPR6	0.0743804	Co-expression	Mitchell-Pilpel-2009
CPR1	HSC82	0.0969027	Co-expression	Mitchell-Pilpel-2009
CPR1	YAL005C	0.107381	Co-expression	Mitchell-Pilpel-2009
CPR1	YCL043C	0.0820801	Co-expression	Mitchell-Pilpel-2009
CPR1	YER103W	0.0529415	Co-expression	Mitchell-Pilpel-2009
CPR1	YGR254W	0.0885793	Co-expression	Mitchell-Pilpel-2009
CPR1	YLL024C	0.103673	Co-expression	Mitchell-Pilpel-2009
CPR1	YOR027W	0.0803136	Co-expression	Mitchell-Pilpel-2009
CPR1	YOR185C	0.0728674	Co-expression	Mitchell-Pilpel-2009
CPR6	AHA1	0.0697823	Co-expression	Mitchell-Pilpel-2009
CPR6	HSC82	0.094075	Co-expression	Mitchell-Pilpel-2009
CPR6	YAL005C	0.0846628	Co-expression	Mitchell-Pilpel-2009
CPR6	YBL075C	0.0515938	Co-expression	Mitchell-Pilpel-2009
CPR6	YCL043C	0.0651173	Co-expression	Mitchell-Pilpel-2009
CPR6	YGR254W	0.0728246	Co-expression	Mitchell-Pilpel-2009
CPR6	YJL034W	0.0822501	Co-expression	Mitchell-Pilpel-2009
CPR6	YLL024C	0.0908119	Co-expression	Mitchell-Pilpel-2009
CPR6	YLR259C	0.0670806	Co-expression	Mitchell-Pilpel-2009
CPR6	YNL281W	0.0625789	Co-expression	Mitchell-Pilpel-2009
CPR6	YOR020C	0.0643547	Co-expression	Mitchell-Pilpel-2009
CPR6	YOR027W	0.0779469	Co-expression	Mitchell-Pilpel-2009
ENO2	CPR6	0.0756404	Co-expression	Mitchell-Pilpel-2009
ENO2	HSC82	0.104474	Co-expression	Mitchell-Pilpel-2009
ENO2	HSP82	0.0791401	Co-expression	Mitchell-Pilpel-2009
ENO2	PGK1	0.081106	Co-expression	Mitchell-Pilpel-2009
ENO2	YAL005C	0.0989272	Co-expression	Mitchell-Pilpel-2009
ENO2	YLL024C	0.106733	Co-expression	Mitchell-Pilpel-2009
ENO2	YOR027W	0.0789736	Co-expression	Mitchell-Pilpel-2009
ERG2	YHR128W	0.0468523	Co-expression	Mitchell-Pilpel-2009
ERG2	YLR293C	0.0586227	Co-expression	Mitchell-Pilpel-2009
ERO1	AHA1	0.0734977	Co-expression	Mitchell-Pilpel-2009
ERO1	CPR6	0.078574	Co-expression	Mitchell-Pilpel-2009
ERO1	HSC82	0.0892327	Co-expression	Mitchell-Pilpel-2009
ERO1	YBL075C	0.055665	Co-expression	Mitchell-Pilpel-2009
ERO1	YCL043C	0.0747672	Co-expression	Mitchell-Pilpel-2009
ERO1	YGR254W	0.07757	Co-expression	Mitchell-Pilpel-2009
ERO1	YJL034W	0.0852847	Co-expression	Mitchell-Pilpel-2009
ERO1	YLR259C	0.0759741	Co-expression	Mitchell-Pilpel-2009
ERO1	YNL281W	0.0737375	Co-expression	Mitchell-Pilpel-2009
ERO1	YOR020C	0.074127	Co-expression	Mitchell-Pilpel-2009
ERO1	YOR027W	0.0741048	Co-expression	Mitchell-Pilpel-2009
FAA4	YPR060C	0.0668451	Co-expression	Mitchell-Pilpel-2009
HSC82	AHA1	0.0814703	Co-expression	Mitchell-Pilpel-2009
HSC82	SIS1	0.0852424	Co-expression	Mitchell-Pilpel-2009
HSC82	YAL005C	0.130989	Co-expression	Mitchell-Pilpel-2009
HSC82	YCL043C	0.0753895	Co-expression	Mitchell-Pilpel-2009
HSC82	YGR254W	0.0926913	Co-expression	Mitchell-Pilpel-2009
HSC82	YJL034W	0.109589	Co-expression	Mitchell-Pilpel-2009
HSC82	YLL024C	0.15907	Co-expression	Mitchell-Pilpel-2009
HSC82	YLR259C	0.080842	Co-expression	Mitchell-Pilpel-2009
HSC82	YOR027W	0.10321	Co-expression	Mitchell-Pilpel-2009
HSC82	YOR185C	0.0677946	Co-expression	Mitchell-Pilpel-2009
HSP82	AHA1	0.0672334	Co-expression	Mitchell-Pilpel-2009
HSP82	CPR1	0.0892164	Co-expression	Mitchell-Pilpel-2009
HSP82	CPR6	0.0783165	Co-expression	Mitchell-Pilpel-2009
HSP82	ERO1	0.0744009	Co-expression	Mitchell-Pilpel-2009
HSP82	HSC82	0.0999407	Co-expression	Mitchell-Pilpel-2009
HSP82	PGK1	0.0746203	Co-expression	Mitchell-Pilpel-2009
HSP82	YAL005C	0.105645	Co-expression	Mitchell-Pilpel-2009
HSP82	YCL043C	0.0711363	Co-expression	Mitchell-Pilpel-2009
HSP82	YER103W	0.0526515	Co-expression	Mitchell-Pilpel-2009
HSP82	YGR254W	0.082309	Co-expression	Mitchell-Pilpel-2009
HSP82	YJL034W	0.0767125	Co-expression	Mitchell-Pilpel-2009
HSP82	YLL024C	0.105675	Co-expression	Mitchell-Pilpel-2009
HSP82	YOR027W	0.0873577	Co-expression	Mitchell-Pilpel-2009
HSP82	YOR185C	0.0706764	Co-expression	Mitchell-Pilpel-2009
NTF2	YDR454C	0.0438253	Co-expression	Mitchell-Pilpel-2009
PGK1	AHA1	0.0656426	Co-expression	Mitchell-Pilpel-2009
PGK1	CPR1	0.071054	Co-expression	Mitchell-Pilpel-2009
PGK1	CPR6	0.0747823	Co-expression	Mitchell-Pilpel-2009
PGK1	ERO1	0.0699128	Co-expression	Mitchell-Pilpel-2009
PGK1	HSC82	0.0910006	Co-expression	Mitchell-Pilpel-2009
PGK1	YGR254W	0.0808653	Co-expression	Mitchell-Pilpel-2009
PGK1	YJL034W	0.0752061	Co-expression	Mitchell-Pilpel-2009
PGK1	YLL024C	0.0878451	Co-expression	Mitchell-Pilpel-2009
PGK1	YLR259C	0.0667058	Co-expression	Mitchell-Pilpel-2009
PGK1	YNL281W	0.0634033	Co-expression	Mitchell-Pilpel-2009
PGK1	YOR027W	0.0671637	Co-expression	Mitchell-Pilpel-2009
PRE2	YKL210W	0.0774431	Co-expression	Mitchell-Pilpel-2009
PRE2	YMR314W	0.0674937	Co-expression	Mitchell-Pilpel-2009
SGT2	AHA1	0.0769358	Co-expression	Mitchell-Pilpel-2009
SGT2	CPR1	0.0832602	Co-expression	Mitchell-Pilpel-2009
SGT2	CPR6	0.0794442	Co-expression	Mitchell-Pilpel-2009
SGT2	ERO1	0.092382	Co-expression	Mitchell-Pilpel-2009
SGT2	HSC82	0.102128	Co-expression	Mitchell-Pilpel-2009
SGT2	SSC1	0.0802046	Co-expression	Mitchell-Pilpel-2009
SGT2	YCL043C	0.0896923	Co-expression	Mitchell-Pilpel-2009
SGT2	YDJ1	0.101933	Co-expression	Mitchell-Pilpel-2009
SGT2	YGR254W	0.0906879	Co-expression	Mitchell-Pilpel-2009
SGT2	YLR259C	0.101792	Co-expression	Mitchell-Pilpel-2009
SGT2	YNL281W	0.0898696	Co-expression	Mitchell-Pilpel-2009
SGT2	YOR020C	0.0991798	Co-expression	Mitchell-Pilpel-2009
SIS1	YAL005C	0.0858435	Co-expression	Mitchell-Pilpel-2009
SIS1	YLL024C	0.0927102	Co-expression	Mitchell-Pilpel-2009
SIS1	YOR027W	0.0855269	Co-expression	Mitchell-Pilpel-2009
SSC1	YDJ1	0.0951294	Co-expression	Mitchell-Pilpel-2009
SSC1	YLL024C	0.0780391	Co-expression	Mitchell-Pilpel-2009
SSC1	YLR259C	0.0737853	Co-expression	Mitchell-Pilpel-2009
SSE1	AHA1	0.0708509	Co-expression	Mitchell-Pilpel-2009
SSE1	CPR6	0.0741813	Co-expression	Mitchell-Pilpel-2009
SSE1	ENO2	0.0954484	Co-expression	Mitchell-Pilpel-2009
SSE1	ERO1	0.0851219	Co-expression	Mitchell-Pilpel-2009
SSE1	HSC82	0.0942738	Co-expression	Mitchell-Pilpel-2009
SSE1	SGT2	0.101373	Co-expression	Mitchell-Pilpel-2009
SSE1	SSC1	0.0792263	Co-expression	Mitchell-Pilpel-2009
SSE1	YLR259C	0.0913592	Co-expression	Mitchell-Pilpel-2009
SSE1	YNL281W	0.0751526	Co-expression	Mitchell-Pilpel-2009
SSE1	YOR020C	0.0773293	Co-expression	Mitchell-Pilpel-2009
TDH3	CPR1	0.08208	Co-expression	Mitchell-Pilpel-2009
TDH3	CPR6	0.0753858	Co-expression	Mitchell-Pilpel-2009
TDH3	HSC82	0.121576	Co-expression	Mitchell-Pilpel-2009
TDH3	HSP82	0.0907118	Co-expression	Mitchell-Pilpel-2009
TDH3	PGK1	0.0924504	Co-expression	Mitchell-Pilpel-2009
TDH3	YAL005C	0.116268	Co-expression	Mitchell-Pilpel-2009
TDH3	YER103W	0.0507842	Co-expression	Mitchell-Pilpel-2009
TDH3	YGR254W	0.0987594	Co-expression	Mitchell-Pilpel-2009
TDH3	YLL024C	0.127417	Co-expression	Mitchell-Pilpel-2009
TDH3	YOR027W	0.0763675	Co-expression	Mitchell-Pilpel-2009
TDH3	YOR185C	0.0723493	Co-expression	Mitchell-Pilpel-2009
YAL005C	YGR254W	0.0955197	Co-expression	Mitchell-Pilpel-2009
YAL005C	YKL210W	0.095926	Co-expression	Mitchell-Pilpel-2009
YAL005C	YLL024C	0.146389	Co-expression	Mitchell-Pilpel-2009
YAL005C	YOR027W	0.101212	Co-expression	Mitchell-Pilpel-2009
YAL005C	YOR185C	0.0797741	Co-expression	Mitchell-Pilpel-2009
YBL075C	YER103W	0.04032	Co-expression	Mitchell-Pilpel-2009
YCL043C	YGR254W	0.0804224	Co-expression	Mitchell-Pilpel-2009
YCL043C	YJL159W	0.0640557	Co-expression	Mitchell-Pilpel-2009
YCL043C	YOR020C	0.067202	Co-expression	Mitchell-Pilpel-2009
YCL043C	YOR185C	0.0625761	Co-expression	Mitchell-Pilpel-2009
YDJ1	AHA1	0.0819597	Co-expression	Mitchell-Pilpel-2009
YDJ1	CPR6	0.0848398	Co-expression	Mitchell-Pilpel-2009
YDJ1	ERO1	0.0954527	Co-expression	Mitchell-Pilpel-2009
YDJ1	HSC82	0.124251	Co-expression	Mitchell-Pilpel-2009
YDJ1	YJL034W	0.115763	Co-expression	Mitchell-Pilpel-2009
YDJ1	YLL024C	0.130349	Co-expression	Mitchell-Pilpel-2009
YDJ1	YLR259C	0.0898392	Co-expression	Mitchell-Pilpel-2009
YDJ1	YNL281W	0.0798134	Co-expression	Mitchell-Pilpel-2009
YDJ1	YOR027W	0.0893841	Co-expression	Mitchell-Pilpel-2009
YER103W	YGR254W	0.0484273	Co-expression	Mitchell-Pilpel-2009
YHR104W	YBR085C-A	0.0274334	Co-expression	Mitchell-Pilpel-2009
YHR104W	YER103W	0.0327828	Co-expression	Mitchell-Pilpel-2009
YJL034W	YOR027W	0.0876536	Co-expression	Mitchell-Pilpel-2009
YJL159W	YER103W	0.0422321	Co-expression	Mitchell-Pilpel-2009
YLL024C	YGR254W	0.0945998	Co-expression	Mitchell-Pilpel-2009
YLL024C	YJL034W	0.104522	Co-expression	Mitchell-Pilpel-2009
YLL024C	YKL210W	0.0871661	Co-expression	Mitchell-Pilpel-2009
YLL024C	YLR259C	0.0796451	Co-expression	Mitchell-Pilpel-2009
YLL024C	YOR027W	0.108432	Co-expression	Mitchell-Pilpel-2009
YLL024C	YOR185C	0.0682537	Co-expression	Mitchell-Pilpel-2009
YLR259C	YCL043C	0.0701369	Co-expression	Mitchell-Pilpel-2009
YLR259C	YGR254W	0.0716129	Co-expression	Mitchell-Pilpel-2009
YLR259C	YNL281W	0.0733562	Co-expression	Mitchell-Pilpel-2009
YLR259C	YOR020C	0.0816295	Co-expression	Mitchell-Pilpel-2009
YLR293C	YHR128W	0.0625422	Co-expression	Mitchell-Pilpel-2009
YNL281W	YOR020C	0.0767145	Co-expression	Mitchell-Pilpel-2009
YOR185C	YER103W	0.0479131	Co-expression	Mitchell-Pilpel-2009
YOR185C	YGR254W	0.0683695	Co-expression	Mitchell-Pilpel-2009
YOR317W	YHR104W	0.0405296	Co-expression	Mitchell-Pilpel-2009
AHA1	YOR027W	0.0144209	Co-expression	Morillo-Huesca-Prado-2010
AHP1	CPR1	0.0128189	Co-expression	Morillo-Huesca-Prado-2010
AHP1	ENO2	0.0106361	Co-expression	Morillo-Huesca-Prado-2010
AHP1	YLR293C	0.00622603	Co-expression	Morillo-Huesca-Prado-2010
AHP1	YML028W	0.0106573	Co-expression	Morillo-Huesca-Prado-2010
CPR1	YBR011C	0.00459481	Co-expression	Morillo-Huesca-Prado-2010
CPR1	YML028W	0.00970195	Co-expression	Morillo-Huesca-Prado-2010
CPR6	HSC82	0.0130387	Co-expression	Morillo-Huesca-Prado-2010
CPR6	SIS1	0.0121797	Co-expression	Morillo-Huesca-Prado-2010
CPR6	YER103W	0.0139299	Co-expression	Morillo-Huesca-Prado-2010
CPR6	YLR259C	0.0104641	Co-expression	Morillo-Huesca-Prado-2010
CPR6	YOR027W	0.0147591	Co-expression	Morillo-Huesca-Prado-2010
ENO2	PGK1	0.00954413	Co-expression	Morillo-Huesca-Prado-2010
ENO2	SSC1	0.00813515	Co-expression	Morillo-Huesca-Prado-2010
ENO2	YLL024C	0.0106235	Co-expression	Morillo-Huesca-Prado-2010
ENO2	YML028W	0.00833206	Co-expression	Morillo-Huesca-Prado-2010
ENO2	YNL281W	0.0105304	Co-expression	Morillo-Huesca-Prado-2010
HSC82	YBR011C	0.00467407	Co-expression	Morillo-Huesca-Prado-2010
HSP82	SIS1	0.0105128	Co-expression	Morillo-Huesca-Prado-2010
HSP82	YAL005C	0.0132149	Co-expression	Morillo-Huesca-Prado-2010
HSP82	YOR027W	0.0154815	Co-expression	Morillo-Huesca-Prado-2010
HSP82	YOR185C	0.0107649	Co-expression	Morillo-Huesca-Prado-2010
PRE2	YBR011C	0.00401113	Co-expression	Morillo-Huesca-Prado-2010
SGT2	AHP1	0.013587	Co-expression	Morillo-Huesca-Prado-2010
SGT2	CPR1	0.0127116	Co-expression	Morillo-Huesca-Prado-2010
SGT2	SSC1	0.00994304	Co-expression	Morillo-Huesca-Prado-2010
SGT2	YKL210W	0.0116444	Co-expression	Morillo-Huesca-Prado-2010
SGT2	YOR020C	0.0140134	Co-expression	Morillo-Huesca-Prado-2010
SIS1	AHA1	0.0113305	Co-expression	Morillo-Huesca-Prado-2010
SIS1	YER103W	0.0120173	Co-expression	Morillo-Huesca-Prado-2010
SIS1	YOR027W	0.0134928	Co-expression	Morillo-Huesca-Prado-2010
SSC1	PGK1	0.00952896	Co-expression	Morillo-Huesca-Prado-2010
SSC1	YAL005C	0.00958055	Co-expression	Morillo-Huesca-Prado-2010
SSC1	YLL024C	0.0105098	Co-expression	Morillo-Huesca-Prado-2010
SSC1	YLR259C	0.00806191	Co-expression	Morillo-Huesca-Prado-2010
SSC1	YOR020C	0.0100547	Co-expression	Morillo-Huesca-Prado-2010
SSE1	SSC1	0.00822824	Co-expression	Morillo-Huesca-Prado-2010
SSE1	YBL075C	0.0117149	Co-expression	Morillo-Huesca-Prado-2010
SSE1	YLR259C	0.00832004	Co-expression	Morillo-Huesca-Prado-2010
TDH3	CPR1	0.0104698	Co-expression	Morillo-Huesca-Prado-2010
TDH3	ENO2	0.00915494	Co-expression	Morillo-Huesca-Prado-2010
TDH3	YJL034W	0.0102672	Co-expression	Morillo-Huesca-Prado-2010
TDH3	YLR293C	0.00529596	Co-expression	Morillo-Huesca-Prado-2010
TDH3	YML028W	0.00893801	Co-expression	Morillo-Huesca-Prado-2010
TDH3	YNL281W	0.0110331	Co-expression	Morillo-Huesca-Prado-2010
YAL005C	YLR259C	0.0100955	Co-expression	Morillo-Huesca-Prado-2010
YAL005C	YOR027W	0.0138349	Co-expression	Morillo-Huesca-Prado-2010
YDJ1	CPR6	0.0129291	Co-expression	Morillo-Huesca-Prado-2010
YDJ1	HSC82	0.0115977	Co-expression	Morillo-Huesca-Prado-2010
YDJ1	YBR011C	0.00438503	Co-expression	Morillo-Huesca-Prado-2010
YDR454C	YJR105W	0.011999	Co-expression	Morillo-Huesca-Prado-2010
YHR104W	YOR185C	0.00793394	Co-expression	Morillo-Huesca-Prado-2010
YJL034W	YCL043C	0.0120961	Co-expression	Morillo-Huesca-Prado-2010
YJL159W	YBR011C	0.0035456	Co-expression	Morillo-Huesca-Prado-2010
YLL024C	YNL281W	0.0134237	Co-expression	Morillo-Huesca-Prado-2010
YLL024C	YOR020C	0.0134647	Co-expression	Morillo-Huesca-Prado-2010
YLR259C	YER103W	0.0098838	Co-expression	Morillo-Huesca-Prado-2010
YLR259C	YOR027W	0.0104463	Co-expression	Morillo-Huesca-Prado-2010
YLR293C	YBR011C	0.00230136	Co-expression	Morillo-Huesca-Prado-2010
YLR293C	YDR454C	0.0057801	Co-expression	Morillo-Huesca-Prado-2010
YLR293C	YML028W	0.00489692	Co-expression	Morillo-Huesca-Prado-2010
AHA1	YAL005C	0.040627	Co-expression	Orlando-Haase-2008
AHA1	YJL034W	0.0480358	Co-expression	Orlando-Haase-2008
AHA1	YLL024C	0.0620955	Co-expression	Orlando-Haase-2008
AHA1	YLR259C	0.0401496	Co-expression	Orlando-Haase-2008
AHA1	YNL281W	0.0520334	Co-expression	Orlando-Haase-2008
AHA1	YOR020C	0.0394559	Co-expression	Orlando-Haase-2008
AHA1	YOR027W	0.0373133	Co-expression	Orlando-Haase-2008
AHP1	CPR1	0.065687	Co-expression	Orlando-Haase-2008
AHP1	CPR6	0.0413395	Co-expression	Orlando-Haase-2008
AHP1	PRE2	0.0398855	Co-expression	Orlando-Haase-2008
AHP1	YAL005C	0.046611	Co-expression	Orlando-Haase-2008
AHP1	YKL210W	0.050959	Co-expression	Orlando-Haase-2008
AHP1	YML028W	0.0699677	Co-expression	Orlando-Haase-2008
CPR1	YAL005C	0.0463991	Co-expression	Orlando-Haase-2008
CPR1	YCL043C	0.0484288	Co-expression	Orlando-Haase-2008
CPR1	YGR254W	0.0652688	Co-expression	Orlando-Haase-2008
CPR1	YKL210W	0.0545196	Co-expression	Orlando-Haase-2008
CPR1	YMR314W	0.0559513	Co-expression	Orlando-Haase-2008
CPR6	AHA1	0.0409264	Co-expression	Orlando-Haase-2008
CPR6	HSC82	0.0410482	Co-expression	Orlando-Haase-2008
CPR6	SIS1	0.0353595	Co-expression	Orlando-Haase-2008
CPR6	YAL005C	0.032582	Co-expression	Orlando-Haase-2008
CPR6	YLL024C	0.0426778	Co-expression	Orlando-Haase-2008
CPR6	YOR020C	0.0280133	Co-expression	Orlando-Haase-2008
CPR6	YOR027W	0.027217	Co-expression	Orlando-Haase-2008
ENO2	PGK1	0.0569425	Co-expression	Orlando-Haase-2008
ENO2	YCL043C	0.0403762	Co-expression	Orlando-Haase-2008
ENO2	YJL034W	0.0444384	Co-expression	Orlando-Haase-2008
ERO1	YLR259C	0.0324326	Co-expression	Orlando-Haase-2008
ERO1	YNL281W	0.0425856	Co-expression	Orlando-Haase-2008
ERO1	YOR020C	0.0315917	Co-expression	Orlando-Haase-2008
ERO1	YOR027W	0.0296566	Co-expression	Orlando-Haase-2008
HSC82	AHA1	0.0588296	Co-expression	Orlando-Haase-2008
HSC82	SIS1	0.0506774	Co-expression	Orlando-Haase-2008
HSC82	YAL005C	0.0428662	Co-expression	Orlando-Haase-2008
HSC82	YCL043C	0.0454346	Co-expression	Orlando-Haase-2008
HSC82	YJL034W	0.053195	Co-expression	Orlando-Haase-2008
HSC82	YLL024C	0.0708798	Co-expression	Orlando-Haase-2008
HSC82	YLR259C	0.043939	Co-expression	Orlando-Haase-2008
HSC82	YOR020C	0.0420276	Co-expression	Orlando-Haase-2008
HSC82	YOR027W	0.0386178	Co-expression	Orlando-Haase-2008
HSP82	AHA1	0.036067	Co-expression	Orlando-Haase-2008
HSP82	CPR6	0.0271624	Co-expression	Orlando-Haase-2008
HSP82	HSC82	0.0385163	Co-expression	Orlando-Haase-2008
HSP82	SIS1	0.0328132	Co-expression	Orlando-Haase-2008
HSP82	YAL005C	0.0288468	Co-expression	Orlando-Haase-2008
HSP82	YCL043C	0.0289077	Co-expression	Orlando-Haase-2008
HSP82	YJL034W	0.0318226	Co-expression	Orlando-Haase-2008
HSP82	YLL024C	0.0417591	Co-expression	Orlando-Haase-2008
HSP82	YOR020C	0.0267913	Co-expression	Orlando-Haase-2008
HSP82	YOR027W	0.0251676	Co-expression	Orlando-Haase-2008
NTF2	YLR293C	0.0422212	Co-expression	Orlando-Haase-2008
NTF2	YML056C	0.0345379	Co-expression	Orlando-Haase-2008
PGK1	HSC82	0.0497741	Co-expression	Orlando-Haase-2008
PGK1	YCL043C	0.0416596	Co-expression	Orlando-Haase-2008
PGK1	YJL034W	0.0438557	Co-expression	Orlando-Haase-2008
PGK1	YLL024C	0.0530009	Co-expression	Orlando-Haase-2008
PGK1	YOR020C	0.0337669	Co-expression	Orlando-Haase-2008
PRE2	CPR1	0.0408904	Co-expression	Orlando-Haase-2008
PRE2	CPR6	0.028259	Co-expression	Orlando-Haase-2008
PRE2	HSC82	0.0367447	Co-expression	Orlando-Haase-2008
PRE2	HSP82	0.0248664	Co-expression	Orlando-Haase-2008
PRE2	SIS1	0.0332613	Co-expression	Orlando-Haase-2008
PRE2	YAL005C	0.0304435	Co-expression	Orlando-Haase-2008
PRE2	YCL043C	0.0291909	Co-expression	Orlando-Haase-2008
PRE2	YKL210W	0.0332355	Co-expression	Orlando-Haase-2008
PRE2	YLL024C	0.0391784	Co-expression	Orlando-Haase-2008
PRE2	YMR314W	0.0367294	Co-expression	Orlando-Haase-2008
PRE2	YOL151W	0.0236347	Co-expression	Orlando-Haase-2008
SGT2	AHP1	0.0590734	Co-expression	Orlando-Haase-2008
SGT2	CPR1	0.060932	Co-expression	Orlando-Haase-2008
SGT2	CPR6	0.0415847	Co-expression	Orlando-Haase-2008
SGT2	PRE2	0.0362713	Co-expression	Orlando-Haase-2008
SGT2	YAL005C	0.0428177	Co-expression	Orlando-Haase-2008
SGT2	YKL210W	0.0469016	Co-expression	Orlando-Haase-2008
SGT2	YMR314W	0.0509426	Co-expression	Orlando-Haase-2008
SIS1	AHA1	0.0477746	Co-expression	Orlando-Haase-2008
SIS1	YAL005C	0.0361186	Co-expression	Orlando-Haase-2008
SIS1	YJL034W	0.0414429	Co-expression	Orlando-Haase-2008
SIS1	YLL024C	0.0554127	Co-expression	Orlando-Haase-2008
SIS1	YOR027W	0.0313562	Co-expression	Orlando-Haase-2008
SSC1	ERO1	0.0282575	Co-expression	Orlando-Haase-2008
SSC1	YDJ1	0.0329507	Co-expression	Orlando-Haase-2008
SSC1	YGL068W	0.0257674	Co-expression	Orlando-Haase-2008
SSC1	YJL034W	0.0322707	Co-expression	Orlando-Haase-2008
SSC1	YLR259C	0.0291899	Co-expression	Orlando-Haase-2008
SSC1	YNL281W	0.0333163	Co-expression	Orlando-Haase-2008
SSC1	YOR020C	0.0243216	Co-expression	Orlando-Haase-2008
SSC1	YOR027W	0.0221881	Co-expression	Orlando-Haase-2008
SSE1	ERO1	0.0486896	Co-expression	Orlando-Haase-2008
SSE1	YDJ1	0.0605362	Co-expression	Orlando-Haase-2008
SSE1	YNL281W	0.0615897	Co-expression	Orlando-Haase-2008
TDH3	CPR1	0.0620326	Co-expression	Orlando-Haase-2008
TDH3	ENO2	0.0713718	Co-expression	Orlando-Haase-2008
TDH3	PGK1	0.0535289	Co-expression	Orlando-Haase-2008
TDH3	YGR254W	0.0579089	Co-expression	Orlando-Haase-2008
YAL005C	YCL043C	0.0329208	Co-expression	Orlando-Haase-2008
YAL005C	YKL210W	0.0364129	Co-expression	Orlando-Haase-2008
YAL005C	YLL024C	0.046331	Co-expression	Orlando-Haase-2008
YAL005C	YML028W	0.0475608	Co-expression	Orlando-Haase-2008
YAL005C	YMR314W	0.0393213	Co-expression	Orlando-Haase-2008
YCL043C	YOR020C	0.0309041	Co-expression	Orlando-Haase-2008
YDJ1	AHA1	0.0483001	Co-expression	Orlando-Haase-2008
YDJ1	ERO1	0.0416499	Co-expression	Orlando-Haase-2008
YDJ1	YLR259C	0.0390342	Co-expression	Orlando-Haase-2008
YDJ1	YNL281W	0.0574571	Co-expression	Orlando-Haase-2008
YDJ1	YOR020C	0.0348242	Co-expression	Orlando-Haase-2008
YDJ1	YOR027W	0.0329165	Co-expression	Orlando-Haase-2008
YDR454C	YML056C	0.0253306	Co-expression	Orlando-Haase-2008
YER103W	YBR085C-A	0.0405916	Co-expression	Orlando-Haase-2008
YHR104W	YBR085C-A	0.0274286	Co-expression	Orlando-Haase-2008
YHR104W	YGR254W	0.0337694	Co-expression	Orlando-Haase-2008
YHR104W	YOL151W	0.0216852	Co-expression	Orlando-Haase-2008
YJL034W	YCL043C	0.0385542	Co-expression	Orlando-Haase-2008
YJL034W	YLR259C	0.0406935	Co-expression	Orlando-Haase-2008
YJL034W	YOR020C	0.0356738	Co-expression	Orlando-Haase-2008
YJL034W	YOR027W	0.0321918	Co-expression	Orlando-Haase-2008
YKL210W	YGR254W	0.0474509	Co-expression	Orlando-Haase-2008
YLL024C	YCL043C	0.049431	Co-expression	Orlando-Haase-2008
YLL024C	YJL034W	0.057548	Co-expression	Orlando-Haase-2008
YLL024C	YLR259C	0.046775	Co-expression	Orlando-Haase-2008
YLL024C	YOR020C	0.0437661	Co-expression	Orlando-Haase-2008
YLL024C	YOR027W	0.0406058	Co-expression	Orlando-Haase-2008
YLR259C	YNL281W	0.0394041	Co-expression	Orlando-Haase-2008
YLR259C	YOR020C	0.0308209	Co-expression	Orlando-Haase-2008
YLR259C	YOR027W	0.0275131	Co-expression	Orlando-Haase-2008
YLR293C	YDR454C	0.0338446	Co-expression	Orlando-Haase-2008
YLR293C	YML056C	0.0360131	Co-expression	Orlando-Haase-2008
YML028W	YKL210W	0.0514514	Co-expression	Orlando-Haase-2008
YMR314W	YKL210W	0.045372	Co-expression	Orlando-Haase-2008
YMR314W	YOL151W	0.0321539	Co-expression	Orlando-Haase-2008
YNL281W	YOR020C	0.0366003	Co-expression	Orlando-Haase-2008
YOL151W	YKL210W	0.0295378	Co-expression	Orlando-Haase-2008
YOR027W	YNL281W	0.0349526	Co-expression	Orlando-Haase-2008
YOR027W	YOR020C	0.0273647	Co-expression	Orlando-Haase-2008
YOR317W	YOR185C	0.0387053	Co-expression	Orlando-Haase-2008
AHA1	YBL075C	0.00442421	Co-expression	Rintala-Ruohonen-2011
AHA1	YER103W	0.00340705	Co-expression	Rintala-Ruohonen-2011
AHA1	YGR254W	0.00485982	Co-expression	Rintala-Ruohonen-2011
AHA1	YJL159W	0.00431089	Co-expression	Rintala-Ruohonen-2011
AHA1	YLR259C	0.00506029	Co-expression	Rintala-Ruohonen-2011
AHA1	YOR027W	0.00381622	Co-expression	Rintala-Ruohonen-2011
AHA1	YOR185C	0.00362919	Co-expression	Rintala-Ruohonen-2011
AHP1	AHA1	0.00398526	Co-expression	Rintala-Ruohonen-2011
AHP1	CPR6	0.00282222	Co-expression	Rintala-Ruohonen-2011
AHP1	SIS1	0.00414575	Co-expression	Rintala-Ruohonen-2011
AHP1	YBL075C	0.00470747	Co-expression	Rintala-Ruohonen-2011
AHP1	YOR027W	0.00385998	Co-expression	Rintala-Ruohonen-2011
AHP1	YOR185C	0.00377217	Co-expression	Rintala-Ruohonen-2011
CPR1	AHA1	0.00507955	Co-expression	Rintala-Ruohonen-2011
CPR1	HSC82	0.00562195	Co-expression	Rintala-Ruohonen-2011
CPR1	SIS1	0.00525481	Co-expression	Rintala-Ruohonen-2011
CPR1	YBL075C	0.00640821	Co-expression	Rintala-Ruohonen-2011
CPR1	YDJ1	0.00602587	Co-expression	Rintala-Ruohonen-2011
CPR1	YER103W	0.00440925	Co-expression	Rintala-Ruohonen-2011
CPR1	YOR027W	0.00486743	Co-expression	Rintala-Ruohonen-2011
CPR6	AHA1	0.00254815	Co-expression	Rintala-Ruohonen-2011
CPR6	HSC82	0.002679	Co-expression	Rintala-Ruohonen-2011
CPR6	YBL075C	0.00296342	Co-expression	Rintala-Ruohonen-2011
CPR6	YER103W	0.00232483	Co-expression	Rintala-Ruohonen-2011
CPR6	YJL034W	0.0024035	Co-expression	Rintala-Ruohonen-2011
CPR6	YOR027W	0.00253278	Co-expression	Rintala-Ruohonen-2011
CPR6	YOR185C	0.00245288	Co-expression	Rintala-Ruohonen-2011
ENO2	PGK1	0.00557755	Co-expression	Rintala-Ruohonen-2011
ENO2	YCL043C	0.00604074	Co-expression	Rintala-Ruohonen-2011
ENO2	YLL024C	0.00541039	Co-expression	Rintala-Ruohonen-2011
ENO2	YNL281W	0.00404108	Co-expression	Rintala-Ruohonen-2011
ERO1	YJL034W	0.00390866	Co-expression	Rintala-Ruohonen-2011
ERO1	YNL281W	0.00429196	Co-expression	Rintala-Ruohonen-2011
HSC82	AHA1	0.00383597	Co-expression	Rintala-Ruohonen-2011
HSC82	YBL075C	0.00454304	Co-expression	Rintala-Ruohonen-2011
HSC82	YER103W	0.00334632	Co-expression	Rintala-Ruohonen-2011
HSC82	YGR254W	0.00517615	Co-expression	Rintala-Ruohonen-2011
HSC82	YNL281W	0.00355448	Co-expression	Rintala-Ruohonen-2011
HSC82	YOR020C	0.00449728	Co-expression	Rintala-Ruohonen-2011
HSC82	YOR027W	0.00373854	Co-expression	Rintala-Ruohonen-2011
HSP82	AHA1	0.00322453	Co-expression	Rintala-Ruohonen-2011
HSP82	SIS1	0.00343338	Co-expression	Rintala-Ruohonen-2011
HSP82	SSC1	0.00405374	Co-expression	Rintala-Ruohonen-2011
HSP82	YGR254W	0.00408057	Co-expression	Rintala-Ruohonen-2011
HSP82	YJL159W	0.00362427	Co-expression	Rintala-Ruohonen-2011
HSP82	YLR259C	0.00428851	Co-expression	Rintala-Ruohonen-2011
HSP82	YOR027W	0.00311516	Co-expression	Rintala-Ruohonen-2011
HSP82	YOR185C	0.0029433	Co-expression	Rintala-Ruohonen-2011
PGK1	HSC82	0.00451421	Co-expression	Rintala-Ruohonen-2011
PGK1	YCL043C	0.00595667	Co-expression	Rintala-Ruohonen-2011
PGK1	YDJ1	0.00464283	Co-expression	Rintala-Ruohonen-2011
PGK1	YLL024C	0.00452389	Co-expression	Rintala-Ruohonen-2011
PGK1	YNL281W	0.00489183	Co-expression	Rintala-Ruohonen-2011
PGK1	YOR020C	0.00514566	Co-expression	Rintala-Ruohonen-2011
PRE2	YKL210W	0.00660009	Co-expression	Rintala-Ruohonen-2011
PRE2	YMR314W	0.00690982	Co-expression	Rintala-Ruohonen-2011
SGT2	AHP1	0.00318656	Co-expression	Rintala-Ruohonen-2011
SGT2	CPR6	0.00212469	Co-expression	Rintala-Ruohonen-2011
SGT2	ERO1	0.00330801	Co-expression	Rintala-Ruohonen-2011
SGT2	HSC82	0.00334953	Co-expression	Rintala-Ruohonen-2011
SGT2	PRE2	0.0033716	Co-expression	Rintala-Ruohonen-2011
SGT2	YDJ1	0.00301183	Co-expression	Rintala-Ruohonen-2011
SGT2	YER103W	0.00255475	Co-expression	Rintala-Ruohonen-2011
SGT2	YJL034W	0.00274393	Co-expression	Rintala-Ruohonen-2011
SGT2	YOR027W	0.00279767	Co-expression	Rintala-Ruohonen-2011
SIS1	AHA1	0.00411943	Co-expression	Rintala-Ruohonen-2011
SIS1	YBL075C	0.00453002	Co-expression	Rintala-Ruohonen-2011
SIS1	YER103W	0.00353995	Co-expression	Rintala-Ruohonen-2011
SIS1	YGR254W	0.00505683	Co-expression	Rintala-Ruohonen-2011
SIS1	YLR259C	0.00544648	Co-expression	Rintala-Ruohonen-2011
SIS1	YOR027W	0.00398998	Co-expression	Rintala-Ruohonen-2011
SIS1	YOR185C	0.00378826	Co-expression	Rintala-Ruohonen-2011
SSC1	AHA1	0.00484314	Co-expression	Rintala-Ruohonen-2011
SSC1	SIS1	0.00526165	Co-expression	Rintala-Ruohonen-2011
SSC1	YLR259C	0.00795325	Co-expression	Rintala-Ruohonen-2011
SSC1	YOR020C	0.00612551	Co-expression	Rintala-Ruohonen-2011
SSC1	YOR185C	0.00468166	Co-expression	Rintala-Ruohonen-2011
SSE1	AHA1	0.00303057	Co-expression	Rintala-Ruohonen-2011
SSE1	AHP1	0.00340567	Co-expression	Rintala-Ruohonen-2011
SSE1	CPR1	0.00417569	Co-expression	Rintala-Ruohonen-2011
SSE1	CPR6	0.00217713	Co-expression	Rintala-Ruohonen-2011
SSE1	ERO1	0.00368241	Co-expression	Rintala-Ruohonen-2011
SSE1	HSC82	0.00362504	Co-expression	Rintala-Ruohonen-2011
SSE1	PGK1	0.00339751	Co-expression	Rintala-Ruohonen-2011
SSE1	SGT2	0.00257139	Co-expression	Rintala-Ruohonen-2011
SSE1	YBL075C	0.0037191	Co-expression	Rintala-Ruohonen-2011
SSE1	YDJ1	0.00358792	Co-expression	Rintala-Ruohonen-2011
SSE1	YNL281W	0.00288379	Co-expression	Rintala-Ruohonen-2011
SSE1	YOR027W	0.00302337	Co-expression	Rintala-Ruohonen-2011
YBL075C	YER103W	0.0040285	Co-expression	Rintala-Ruohonen-2011
YBL075C	YGR254W	0.00541466	Co-expression	Rintala-Ruohonen-2011
YBL075C	YOR027W	0.00448381	Co-expression	Rintala-Ruohonen-2011
YDJ1	AHA1	0.00351812	Co-expression	Rintala-Ruohonen-2011
YDJ1	HSC82	0.00476642	Co-expression	Rintala-Ruohonen-2011
YDJ1	YBL075C	0.0044086	Co-expression	Rintala-Ruohonen-2011
YDJ1	YGR254W	0.0046352	Co-expression	Rintala-Ruohonen-2011
YDJ1	YNL281W	0.00377068	Co-expression	Rintala-Ruohonen-2011
YDJ1	YOR027W	0.00349885	Co-expression	Rintala-Ruohonen-2011
YJR105W	YML056C	0.00370835	Co-expression	Rintala-Ruohonen-2011
YLL024C	YNL281W	0.00392537	Co-expression	Rintala-Ruohonen-2011
YLR259C	YGR254W	0.00685376	Co-expression	Rintala-Ruohonen-2011
YLR259C	YOR020C	0.00673265	Co-expression	Rintala-Ruohonen-2011
YLR293C	YPR060C	0.00311227	Co-expression	Rintala-Ruohonen-2011
YMR314W	YBR085C-A	0.00604803	Co-expression	Rintala-Ruohonen-2011
YNL281W	YOR020C	0.00422773	Co-expression	Rintala-Ruohonen-2011
YOL151W	YER103W	0.00348314	Co-expression	Rintala-Ruohonen-2011
YOR027W	YER103W	0.0034397	Co-expression	Rintala-Ruohonen-2011
YOR027W	YGR254W	0.00465512	Co-expression	Rintala-Ruohonen-2011
YOR027W	YOR185C	0.00353589	Co-expression	Rintala-Ruohonen-2011
YOR185C	YER103W	0.00324421	Co-expression	Rintala-Ruohonen-2011
YPR060C	YDR454C	0.00368779	Co-expression	Rintala-Ruohonen-2011
YPR060C	YML056C	0.00286319	Co-expression	Rintala-Ruohonen-2011
AHP1	CPR1	0.0325368	Co-expression	Roberts-Friend-2000
AHP1	ENO2	0.0551032	Co-expression	Roberts-Friend-2000
AHP1	YAL005C	0.0484308	Co-expression	Roberts-Friend-2000
AHP1	YGR254W	0.0543539	Co-expression	Roberts-Friend-2000
AHP1	YOR027W	0.0569235	Co-expression	Roberts-Friend-2000
CPR1	SIS1	0.0426923	Co-expression	Roberts-Friend-2000
CPR1	YAL005C	0.0361586	Co-expression	Roberts-Friend-2000
CPR1	YCL043C	0.0294617	Co-expression	Roberts-Friend-2000
CPR1	YGR254W	0.0401383	Co-expression	Roberts-Friend-2000
CPR1	YLL024C	0.0383967	Co-expression	Roberts-Friend-2000
CPR1	YOL151W	0.0322165	Co-expression	Roberts-Friend-2000
CPR1	YOR027W	0.0409335	Co-expression	Roberts-Friend-2000
ENO2	CPR1	0.0363298	Co-expression	Roberts-Friend-2000
ENO2	YAL005C	0.0651159	Co-expression	Roberts-Friend-2000
ENO2	YGR254W	0.0832342	Co-expression	Roberts-Friend-2000
ENO2	YJL034W	0.0654907	Co-expression	Roberts-Friend-2000
ENO2	YLL024C	0.0636257	Co-expression	Roberts-Friend-2000
ENO2	YOR027W	0.0601038	Co-expression	Roberts-Friend-2000
ERO1	CPR6	0.0350072	Co-expression	Roberts-Friend-2000
ERO1	YJL034W	0.0945321	Co-expression	Roberts-Friend-2000
HSC82	YOR020C	0.0622953	Co-expression	Roberts-Friend-2000
HSP82	YLR259C	0.0382467	Co-expression	Roberts-Friend-2000
PGK1	YGR254W	0.061492	Co-expression	Roberts-Friend-2000
PGK1	YJL034W	0.0819334	Co-expression	Roberts-Friend-2000
PGK1	YJR105W	0.0842572	Co-expression	Roberts-Friend-2000
PGK1	YLL024C	0.0717002	Co-expression	Roberts-Friend-2000
PGK1	YLR293C	0.0373954	Co-expression	Roberts-Friend-2000
SGT2	CPR6	0.0365283	Co-expression	Roberts-Friend-2000
SGT2	ERO1	0.0938626	Co-expression	Roberts-Friend-2000
SGT2	YCL043C	0.0378007	Co-expression	Roberts-Friend-2000
SGT2	YDJ1	0.0963674	Co-expression	Roberts-Friend-2000
SGT2	YJL034W	0.0885708	Co-expression	Roberts-Friend-2000
SGT2	YLL024C	0.0793224	Co-expression	Roberts-Friend-2000
SIS1	AHA1	0.101293	Co-expression	Roberts-Friend-2000
SIS1	YOR027W	0.0797917	Co-expression	Roberts-Friend-2000
SSC1	YLR259C	0.0412243	Co-expression	Roberts-Friend-2000
SSC1	YML056C	0.0374045	Co-expression	Roberts-Friend-2000
SSE1	YJR105W	0.0633413	Co-expression	Roberts-Friend-2000
TDH3	AHP1	0.0520381	Co-expression	Roberts-Friend-2000
TDH3	ENO2	0.0800853	Co-expression	Roberts-Friend-2000
TDH3	YAL005C	0.0648288	Co-expression	Roberts-Friend-2000
TDH3	YGR254W	0.0770517	Co-expression	Roberts-Friend-2000
TDH3	YLR259C	0.0575643	Co-expression	Roberts-Friend-2000
YAL005C	YCL043C	0.0388763	Co-expression	Roberts-Friend-2000
YAL005C	YGR254W	0.0579286	Co-expression	Roberts-Friend-2000
YAL005C	YJL034W	0.0836243	Co-expression	Roberts-Friend-2000
YAL005C	YJL159W	0.0467651	Co-expression	Roberts-Friend-2000
YAL005C	YLL024C	0.0928631	Co-expression	Roberts-Friend-2000
YAL005C	YLR259C	0.051404	Co-expression	Roberts-Friend-2000
YAL005C	YOR027W	0.0699264	Co-expression	Roberts-Friend-2000
YCL043C	YGR254W	0.0330624	Co-expression	Roberts-Friend-2000
YCL043C	YOR185C	0.0418266	Co-expression	Roberts-Friend-2000
YDJ1	ERO1	0.0910949	Co-expression	Roberts-Friend-2000
YDJ1	YAL005C	0.0665648	Co-expression	Roberts-Friend-2000
YDJ1	YCL043C	0.045385	Co-expression	Roberts-Friend-2000
YDJ1	YJL034W	0.0844906	Co-expression	Roberts-Friend-2000
YDJ1	YLL024C	0.0835488	Co-expression	Roberts-Friend-2000
YDJ1	YOR027W	0.0685113	Co-expression	Roberts-Friend-2000
YGL068W	YOR020C	0.0275334	Co-expression	Roberts-Friend-2000
YJL034W	YCL043C	0.0450395	Co-expression	Roberts-Friend-2000
YJL034W	YGR254W	0.0585405	Co-expression	Roberts-Friend-2000
YJL159W	YKL164C	0.0356773	Co-expression	Roberts-Friend-2000
YLL024C	YCL043C	0.0429343	Co-expression	Roberts-Friend-2000
YLL024C	YGR254W	0.0620262	Co-expression	Roberts-Friend-2000
YLL024C	YJL034W	0.108783	Co-expression	Roberts-Friend-2000
YLL024C	YLR293C	0.0367439	Co-expression	Roberts-Friend-2000
YLL024C	YOR027W	0.069697	Co-expression	Roberts-Friend-2000
YLR217W	CPR6	0.0358536	Co-expression	Roberts-Friend-2000
YLR217W	ERO1	0.0485598	Co-expression	Roberts-Friend-2000
YLR217W	SGT2	0.0607986	Co-expression	Roberts-Friend-2000
YLR293C	YHR128W	0.0421993	Co-expression	Roberts-Friend-2000
YML056C	YHR128W	0.0712186	Co-expression	Roberts-Friend-2000
YOR027W	YGR254W	0.0600475	Co-expression	Roberts-Friend-2000
YOR185C	YBR011C	0.0636815	Co-expression	Roberts-Friend-2000
AHA1	YBL075C	0.00347275	Co-expression	Shalem-Pilpel-2008 A
AHA1	YER103W	0.00386593	Co-expression	Shalem-Pilpel-2008 A
AHA1	YOR027W	0.00413692	Co-expression	Shalem-Pilpel-2008 A
AHP1	HSP82	0.00485581	Co-expression	Shalem-Pilpel-2008 A
AHP1	YML028W	0.00526934	Co-expression	Shalem-Pilpel-2008 A
CPR6	YMR314W	0.00378561	Co-expression	Shalem-Pilpel-2008 A
ENO2	SSC1	0.00419443	Co-expression	Shalem-Pilpel-2008 A
ERG2	YJR105W	0.00221691	Co-expression	Shalem-Pilpel-2008 A
ERG2	YKL164C	0.00239598	Co-expression	Shalem-Pilpel-2008 A
HSC82	YLL024C	0.00576367	Co-expression	Shalem-Pilpel-2008 A
HSC82	YNL281W	0.00499698	Co-expression	Shalem-Pilpel-2008 A
HSC82	YOL151W	0.00377835	Co-expression	Shalem-Pilpel-2008 A
NTF2	YLR293C	0.0045404	Co-expression	Shalem-Pilpel-2008 A
NTF2	YPL225W	0.00507593	Co-expression	Shalem-Pilpel-2008 A
PGK1	YGR254W	0.00482296	Co-expression	Shalem-Pilpel-2008 A
PGK1	YLR259C	0.00498835	Co-expression	Shalem-Pilpel-2008 A
PRE2	SIS1	0.00417674	Co-expression	Shalem-Pilpel-2008 A
PRE2	YMR314W	0.00335756	Co-expression	Shalem-Pilpel-2008 A
SGT2	YBL075C	0.00399444	Co-expression	Shalem-Pilpel-2008 A
SGT2	YLR259C	0.00493568	Co-expression	Shalem-Pilpel-2008 A
SSC1	YGL068W	0.00330693	Co-expression	Shalem-Pilpel-2008 A
SSE1	YLL024C	0.00596304	Co-expression	Shalem-Pilpel-2008 A
SSE1	YNL281W	0.00663105	Co-expression	Shalem-Pilpel-2008 A
TDH3	ENO2	0.00606479	Co-expression	Shalem-Pilpel-2008 A
TDH3	PGK1	0.00539045	Co-expression	Shalem-Pilpel-2008 A
TDH3	YGR254W	0.00474744	Co-expression	Shalem-Pilpel-2008 A
YAL005C	YHR104W	0.00321785	Co-expression	Shalem-Pilpel-2008 A
YBL075C	YER103W	0.00367949	Co-expression	Shalem-Pilpel-2008 A
YCL043C	YKL210W	0.00518364	Co-expression	Shalem-Pilpel-2008 A
YDJ1	YPR060C	0.00476057	Co-expression	Shalem-Pilpel-2008 A
YDR454C	YHR128W	0.00336115	Co-expression	Shalem-Pilpel-2008 A
YDR454C	YML056C	0.00373616	Co-expression	Shalem-Pilpel-2008 A
YDR454C	YNL281W	0.00415148	Co-expression	Shalem-Pilpel-2008 A
YGL068W	YOR020C	0.00378415	Co-expression	Shalem-Pilpel-2008 A
YJR105W	YKL164C	0.00209042	Co-expression	Shalem-Pilpel-2008 A
YLL024C	YNL281W	0.00643953	Co-expression	Shalem-Pilpel-2008 A
YLR259C	YGR254W	0.00526099	Co-expression	Shalem-Pilpel-2008 A
YML056C	YHR128W	0.00296263	Co-expression	Shalem-Pilpel-2008 A
AHA1	YAL005C	0.0645857	Co-expression	Shalem-Pilpel-2011
AHA1	YHR104W	0.0642937	Co-expression	Shalem-Pilpel-2011
AHA1	YLR259C	0.0858406	Co-expression	Shalem-Pilpel-2011
AHA1	YNL281W	0.129891	Co-expression	Shalem-Pilpel-2011
AHA1	YOR020C	0.0988622	Co-expression	Shalem-Pilpel-2011
AHA1	YOR027W	0.0620723	Co-expression	Shalem-Pilpel-2011
AHP1	CPR1	0.0842349	Co-expression	Shalem-Pilpel-2011
AHP1	YKL210W	0.0824885	Co-expression	Shalem-Pilpel-2011
AHP1	YML028W	0.0988615	Co-expression	Shalem-Pilpel-2011
CPR1	AHA1	0.098845	Co-expression	Shalem-Pilpel-2011
CPR1	YKL210W	0.077506	Co-expression	Shalem-Pilpel-2011
CPR1	YML028W	0.0802302	Co-expression	Shalem-Pilpel-2011
CPR1	YMR314W	0.0655017	Co-expression	Shalem-Pilpel-2011
CPR6	AHA1	0.0612841	Co-expression	Shalem-Pilpel-2011
CPR6	HSC82	0.0660369	Co-expression	Shalem-Pilpel-2011
CPR6	SIS1	0.0513131	Co-expression	Shalem-Pilpel-2011
CPR6	YER103W	0.0501905	Co-expression	Shalem-Pilpel-2011
CPR6	YJL034W	0.0701561	Co-expression	Shalem-Pilpel-2011
CPR6	YLR259C	0.0670745	Co-expression	Shalem-Pilpel-2011
CPR6	YOR020C	0.0658581	Co-expression	Shalem-Pilpel-2011
CPR6	YOR027W	0.0501234	Co-expression	Shalem-Pilpel-2011
ENO2	HSC82	0.0646964	Co-expression	Shalem-Pilpel-2011
ENO2	YGR254W	0.0706634	Co-expression	Shalem-Pilpel-2011
ERG2	YJR105W	0.0403373	Co-expression	Shalem-Pilpel-2011
ERG2	YLR293C	0.0400893	Co-expression	Shalem-Pilpel-2011
ERG2	YML056C	0.0299349	Co-expression	Shalem-Pilpel-2011
ERO1	SIS1	0.0621186	Co-expression	Shalem-Pilpel-2011
ERO1	YBL075C	0.0575996	Co-expression	Shalem-Pilpel-2011
FAA4	ERG2	0.0529554	Co-expression	Shalem-Pilpel-2011
FAA4	YHR128W	0.0596881	Co-expression	Shalem-Pilpel-2011
FAA4	YML056C	0.0430144	Co-expression	Shalem-Pilpel-2011
HSC82	YAL005C	0.0641477	Co-expression	Shalem-Pilpel-2011
HSC82	YJL034W	0.0877249	Co-expression	Shalem-Pilpel-2011
HSC82	YLL024C	0.116267	Co-expression	Shalem-Pilpel-2011
HSC82	YLR259C	0.100681	Co-expression	Shalem-Pilpel-2011
HSC82	YOR027W	0.0669037	Co-expression	Shalem-Pilpel-2011
HSP82	AHA1	0.0815729	Co-expression	Shalem-Pilpel-2011
HSP82	CPR6	0.0590342	Co-expression	Shalem-Pilpel-2011
HSP82	SIS1	0.0688132	Co-expression	Shalem-Pilpel-2011
HSP82	YAL005C	0.0647512	Co-expression	Shalem-Pilpel-2011
HSP82	YER103W	0.0611361	Co-expression	Shalem-Pilpel-2011
HSP82	YHR104W	0.0589084	Co-expression	Shalem-Pilpel-2011
HSP82	YJL034W	0.0810142	Co-expression	Shalem-Pilpel-2011
HSP82	YOR020C	0.0769128	Co-expression	Shalem-Pilpel-2011
HSP82	YOR027W	0.0583154	Co-expression	Shalem-Pilpel-2011
PGK1	YGR254W	0.0864709	Co-expression	Shalem-Pilpel-2011
PRE2	YKL210W	0.0724282	Co-expression	Shalem-Pilpel-2011
PRE2	YMR314W	0.0655297	Co-expression	Shalem-Pilpel-2011
SGT2	AHA1	0.0798674	Co-expression	Shalem-Pilpel-2011
SGT2	CPR1	0.0807233	Co-expression	Shalem-Pilpel-2011
SIS1	AHA1	0.0678299	Co-expression	Shalem-Pilpel-2011
SIS1	YAL005C	0.0553751	Co-expression	Shalem-Pilpel-2011
SIS1	YBL075C	0.0535132	Co-expression	Shalem-Pilpel-2011
SIS1	YHR104W	0.0521416	Co-expression	Shalem-Pilpel-2011
SIS1	YJL034W	0.0715636	Co-expression	Shalem-Pilpel-2011
SIS1	YOR027W	0.0501259	Co-expression	Shalem-Pilpel-2011
SSC1	PGK1	0.0632499	Co-expression	Shalem-Pilpel-2011
SSE1	CPR6	0.0706429	Co-expression	Shalem-Pilpel-2011
SSE1	HSC82	0.101324	Co-expression	Shalem-Pilpel-2011
SSE1	YDJ1	0.102566	Co-expression	Shalem-Pilpel-2011
SSE1	YJL034W	0.0884533	Co-expression	Shalem-Pilpel-2011
SSE1	YLL024C	0.0807799	Co-expression	Shalem-Pilpel-2011
SSE1	YLR259C	0.0950647	Co-expression	Shalem-Pilpel-2011
SSE1	YOR027W	0.0653544	Co-expression	Shalem-Pilpel-2011
TDH3	PGK1	0.0905642	Co-expression	Shalem-Pilpel-2011
TDH3	YBR011C	0.0925003	Co-expression	Shalem-Pilpel-2011
YAL005C	YER103W	0.0511655	Co-expression	Shalem-Pilpel-2011
YAL005C	YHR104W	0.0509754	Co-expression	Shalem-Pilpel-2011
YAL005C	YJL034W	0.0662325	Co-expression	Shalem-Pilpel-2011
YAL005C	YLR259C	0.0604387	Co-expression	Shalem-Pilpel-2011
YAL005C	YOR020C	0.058783	Co-expression	Shalem-Pilpel-2011
YAL005C	YOR027W	0.0497419	Co-expression	Shalem-Pilpel-2011
YBR011C	YKL164C	0.0419434	Co-expression	Shalem-Pilpel-2011
YDJ1	AHA1	0.10088	Co-expression	Shalem-Pilpel-2011
YDJ1	CPR6	0.0615844	Co-expression	Shalem-Pilpel-2011
YDJ1	HSC82	0.101412	Co-expression	Shalem-Pilpel-2011
YDJ1	YJL034W	0.0756092	Co-expression	Shalem-Pilpel-2011
YDJ1	YLL024C	0.0949046	Co-expression	Shalem-Pilpel-2011
YDJ1	YLR259C	0.0896751	Co-expression	Shalem-Pilpel-2011
YDJ1	YNL281W	0.111523	Co-expression	Shalem-Pilpel-2011
YDJ1	YOR020C	0.079025	Co-expression	Shalem-Pilpel-2011
YDJ1	YOR027W	0.0563371	Co-expression	Shalem-Pilpel-2011
YDR454C	YML056C	0.0389665	Co-expression	Shalem-Pilpel-2011
YER103W	YOR020C	0.0622297	Co-expression	Shalem-Pilpel-2011
YHR104W	YOR020C	0.0539085	Co-expression	Shalem-Pilpel-2011
YJL034W	YER103W	0.0674341	Co-expression	Shalem-Pilpel-2011
YJL034W	YLR259C	0.0830157	Co-expression	Shalem-Pilpel-2011
YJL034W	YOR020C	0.0813341	Co-expression	Shalem-Pilpel-2011
YJL034W	YOR027W	0.0660177	Co-expression	Shalem-Pilpel-2011
YJR105W	YML056C	0.032623	Co-expression	Shalem-Pilpel-2011
YLL024C	YLR259C	0.0745091	Co-expression	Shalem-Pilpel-2011
YLR259C	YER103W	0.0596189	Co-expression	Shalem-Pilpel-2011
YLR259C	YNL281W	0.0603828	Co-expression	Shalem-Pilpel-2011
YLR259C	YOR020C	0.0900126	Co-expression	Shalem-Pilpel-2011
YLR259C	YOR027W	0.0626289	Co-expression	Shalem-Pilpel-2011
YLR293C	YKL164C	0.033155	Co-expression	Shalem-Pilpel-2011
YML056C	YHR128W	0.0332162	Co-expression	Shalem-Pilpel-2011
YMR314W	YBR085C-A	0.0531917	Co-expression	Shalem-Pilpel-2011
YMR314W	YKL210W	0.0791914	Co-expression	Shalem-Pilpel-2011
YNL281W	YOR020C	0.0929145	Co-expression	Shalem-Pilpel-2011
YOR027W	YER103W	0.0480859	Co-expression	Shalem-Pilpel-2011
YOR027W	YOR020C	0.0562067	Co-expression	Shalem-Pilpel-2011
YOR185C	YBR085C-A	0.0444174	Co-expression	Shalem-Pilpel-2011
YOR185C	YKL210W	0.0626301	Co-expression	Shalem-Pilpel-2011
YOR317W	YGR254W	0.0612107	Co-expression	Shalem-Pilpel-2011
YOR317W	YJL159W	0.0539849	Co-expression	Shalem-Pilpel-2011
AHA1	YAL005C	0.200142	Co-expression	Spellman-Futcher-1998
AHA1	YBL075C	0.174651	Co-expression	Spellman-Futcher-1998
AHA1	YER103W	0.143572	Co-expression	Spellman-Futcher-1998
AHA1	YJL034W	0.162894	Co-expression	Spellman-Futcher-1998
AHA1	YLL024C	0.192248	Co-expression	Spellman-Futcher-1998
AHA1	YLR259C	0.1196	Co-expression	Spellman-Futcher-1998
AHA1	YOR027W	0.15065	Co-expression	Spellman-Futcher-1998
AHP1	AHA1	0.106336	Co-expression	Spellman-Futcher-1998
AHP1	CPR1	0.10889	Co-expression	Spellman-Futcher-1998
AHP1	CPR6	0.0953441	Co-expression	Spellman-Futcher-1998
AHP1	ERO1	0.113284	Co-expression	Spellman-Futcher-1998
AHP1	HSC82	0.102255	Co-expression	Spellman-Futcher-1998
AHP1	HSP82	0.107141	Co-expression	Spellman-Futcher-1998
AHP1	SIS1	0.0938694	Co-expression	Spellman-Futcher-1998
AHP1	YAL005C	0.0920616	Co-expression	Spellman-Futcher-1998
AHP1	YBL075C	0.106851	Co-expression	Spellman-Futcher-1998
AHP1	YDJ1	0.110592	Co-expression	Spellman-Futcher-1998
AHP1	YER103W	0.100502	Co-expression	Spellman-Futcher-1998
AHP1	YLL024C	0.108919	Co-expression	Spellman-Futcher-1998
AHP1	YLR259C	0.0888592	Co-expression	Spellman-Futcher-1998
AHP1	YOR020C	0.0869101	Co-expression	Spellman-Futcher-1998
AHP1	YOR027W	0.109503	Co-expression	Spellman-Futcher-1998
AHP1	YOR185C	0.130541	Co-expression	Spellman-Futcher-1998
CPR1	AHA1	0.137357	Co-expression	Spellman-Futcher-1998
CPR1	HSC82	0.14007	Co-expression	Spellman-Futcher-1998
CPR1	SIS1	0.10952	Co-expression	Spellman-Futcher-1998
CPR1	YAL005C	0.162172	Co-expression	Spellman-Futcher-1998
CPR1	YCL043C	0.172642	Co-expression	Spellman-Futcher-1998
CPR1	YDJ1	0.161079	Co-expression	Spellman-Futcher-1998
CPR1	YKL210W	0.160976	Co-expression	Spellman-Futcher-1998
CPR1	YLL024C	0.181995	Co-expression	Spellman-Futcher-1998
CPR1	YLR259C	0.133338	Co-expression	Spellman-Futcher-1998
CPR1	YML028W	0.11207	Co-expression	Spellman-Futcher-1998
CPR1	YOR027W	0.120474	Co-expression	Spellman-Futcher-1998
CPR6	AHA1	0.15428	Co-expression	Spellman-Futcher-1998
CPR6	HSC82	0.135789	Co-expression	Spellman-Futcher-1998
CPR6	SIS1	0.110496	Co-expression	Spellman-Futcher-1998
CPR6	YAL005C	0.149602	Co-expression	Spellman-Futcher-1998
CPR6	YBL075C	0.135925	Co-expression	Spellman-Futcher-1998
CPR6	YER103W	0.138523	Co-expression	Spellman-Futcher-1998
CPR6	YJL034W	0.15238	Co-expression	Spellman-Futcher-1998
CPR6	YLL024C	0.151008	Co-expression	Spellman-Futcher-1998
CPR6	YLR259C	0.0930255	Co-expression	Spellman-Futcher-1998
CPR6	YOR027W	0.140966	Co-expression	Spellman-Futcher-1998
CPR6	YOR185C	0.117003	Co-expression	Spellman-Futcher-1998
ENO2	PGK1	0.124308	Co-expression	Spellman-Futcher-1998
ENO2	YGR254W	0.102069	Co-expression	Spellman-Futcher-1998
ERG2	NTF2	0.0743367	Co-expression	Spellman-Futcher-1998
ERG2	YCL043C	0.104175	Co-expression	Spellman-Futcher-1998
ERO1	AHA1	0.183806	Co-expression	Spellman-Futcher-1998
ERO1	CPR6	0.145047	Co-expression	Spellman-Futcher-1998
ERO1	HSC82	0.159271	Co-expression	Spellman-Futcher-1998
ERO1	SIS1	0.132511	Co-expression	Spellman-Futcher-1998
ERO1	YAL005C	0.147414	Co-expression	Spellman-Futcher-1998
ERO1	YER103W	0.152117	Co-expression	Spellman-Futcher-1998
ERO1	YJL034W	0.1938	Co-expression	Spellman-Futcher-1998
ERO1	YLL024C	0.176445	Co-expression	Spellman-Futcher-1998
ERO1	YLR259C	0.126135	Co-expression	Spellman-Futcher-1998
ERO1	YNL281W	0.17765	Co-expression	Spellman-Futcher-1998
ERO1	YOR020C	0.0890669	Co-expression	Spellman-Futcher-1998
ERO1	YOR027W	0.166735	Co-expression	Spellman-Futcher-1998
ERO1	YOR185C	0.160002	Co-expression	Spellman-Futcher-1998
FAA4	YKL164C	0.132965	Co-expression	Spellman-Futcher-1998
HSC82	AHA1	0.156402	Co-expression	Spellman-Futcher-1998
HSC82	SIS1	0.127453	Co-expression	Spellman-Futcher-1998
HSC82	YAL005C	0.165104	Co-expression	Spellman-Futcher-1998
HSC82	YBL075C	0.16875	Co-expression	Spellman-Futcher-1998
HSC82	YER103W	0.151485	Co-expression	Spellman-Futcher-1998
HSC82	YJL034W	0.192511	Co-expression	Spellman-Futcher-1998
HSC82	YKL210W	0.130975	Co-expression	Spellman-Futcher-1998
HSC82	YLL024C	0.20035	Co-expression	Spellman-Futcher-1998
HSC82	YLR259C	0.129065	Co-expression	Spellman-Futcher-1998
HSC82	YOR027W	0.163277	Co-expression	Spellman-Futcher-1998
HSP82	AHA1	0.157711	Co-expression	Spellman-Futcher-1998
HSP82	CPR6	0.146175	Co-expression	Spellman-Futcher-1998
HSP82	ERO1	0.171308	Co-expression	Spellman-Futcher-1998
HSP82	HSC82	0.151581	Co-expression	Spellman-Futcher-1998
HSP82	SIS1	0.122369	Co-expression	Spellman-Futcher-1998
HSP82	SSC1	0.0937307	Co-expression	Spellman-Futcher-1998
HSP82	YAL005C	0.149808	Co-expression	Spellman-Futcher-1998
HSP82	YBL075C	0.153278	Co-expression	Spellman-Futcher-1998
HSP82	YDJ1	0.141395	Co-expression	Spellman-Futcher-1998
HSP82	YER103W	0.168292	Co-expression	Spellman-Futcher-1998
HSP82	YJL034W	0.15982	Co-expression	Spellman-Futcher-1998
HSP82	YLL024C	0.162971	Co-expression	Spellman-Futcher-1998
HSP82	YLR259C	0.113725	Co-expression	Spellman-Futcher-1998
HSP82	YOR020C	0.0847588	Co-expression	Spellman-Futcher-1998
HSP82	YOR027W	0.164272	Co-expression	Spellman-Futcher-1998
HSP82	YOR185C	0.140355	Co-expression	Spellman-Futcher-1998
PGK1	CPR1	0.126303	Co-expression	Spellman-Futcher-1998
PGK1	YCL043C	0.141835	Co-expression	Spellman-Futcher-1998
PGK1	YGR254W	0.126026	Co-expression	Spellman-Futcher-1998
PGK1	YML028W	0.102416	Co-expression	Spellman-Futcher-1998
PRE2	HSP82	0.0602071	Co-expression	Spellman-Futcher-1998
PRE2	SSC1	0.0555165	Co-expression	Spellman-Futcher-1998
PRE2	YGL068W	0.0662689	Co-expression	Spellman-Futcher-1998
PRE2	YMR314W	0.0682864	Co-expression	Spellman-Futcher-1998
PRE2	YNL281W	0.0873172	Co-expression	Spellman-Futcher-1998
PRE2	YOR020C	0.0615185	Co-expression	Spellman-Futcher-1998
PRE2	YOR027W	0.0605731	Co-expression	Spellman-Futcher-1998
SGT2	AHA1	0.117383	Co-expression	Spellman-Futcher-1998
SGT2	AHP1	0.117557	Co-expression	Spellman-Futcher-1998
SGT2	CPR6	0.123894	Co-expression	Spellman-Futcher-1998
SGT2	ERO1	0.141986	Co-expression	Spellman-Futcher-1998
SGT2	FAA4	0.118037	Co-expression	Spellman-Futcher-1998
SGT2	HSC82	0.132873	Co-expression	Spellman-Futcher-1998
SGT2	HSP82	0.11777	Co-expression	Spellman-Futcher-1998
SGT2	PRE2	0.0645365	Co-expression	Spellman-Futcher-1998
SGT2	SIS1	0.0888157	Co-expression	Spellman-Futcher-1998
SGT2	YDJ1	0.155586	Co-expression	Spellman-Futcher-1998
SGT2	YER103W	0.100514	Co-expression	Spellman-Futcher-1998
SGT2	YJL034W	0.143463	Co-expression	Spellman-Futcher-1998
SGT2	YLL024C	0.121328	Co-expression	Spellman-Futcher-1998
SGT2	YOR020C	0.0926049	Co-expression	Spellman-Futcher-1998
SGT2	YOR027W	0.143608	Co-expression	Spellman-Futcher-1998
SGT2	YOR185C	0.139631	Co-expression	Spellman-Futcher-1998
SGT2	YPL225W	0.0785147	Co-expression	Spellman-Futcher-1998
SIS1	AHA1	0.130193	Co-expression	Spellman-Futcher-1998
SIS1	YAL005C	0.125071	Co-expression	Spellman-Futcher-1998
SIS1	YBL075C	0.12617	Co-expression	Spellman-Futcher-1998
SIS1	YER103W	0.112546	Co-expression	Spellman-Futcher-1998
SIS1	YJL034W	0.12598	Co-expression	Spellman-Futcher-1998
SIS1	YLL024C	0.14306	Co-expression	Spellman-Futcher-1998
SIS1	YLR259C	0.0969705	Co-expression	Spellman-Futcher-1998
SIS1	YOR027W	0.123052	Co-expression	Spellman-Futcher-1998
SSC1	AHA1	0.0965616	Co-expression	Spellman-Futcher-1998
SSC1	HSC82	0.111976	Co-expression	Spellman-Futcher-1998
SSC1	SIS1	0.0760879	Co-expression	Spellman-Futcher-1998
SSC1	YAL005C	0.0939108	Co-expression	Spellman-Futcher-1998
SSC1	YBL075C	0.142281	Co-expression	Spellman-Futcher-1998
SSC1	YDJ1	0.127717	Co-expression	Spellman-Futcher-1998
SSC1	YER103W	0.0863306	Co-expression	Spellman-Futcher-1998
SSC1	YJL034W	0.129341	Co-expression	Spellman-Futcher-1998
SSC1	YKL210W	0.103953	Co-expression	Spellman-Futcher-1998
SSC1	YLL024C	0.116029	Co-expression	Spellman-Futcher-1998
SSC1	YLR259C	0.109043	Co-expression	Spellman-Futcher-1998
SSC1	YML028W	0.0846614	Co-expression	Spellman-Futcher-1998
SSC1	YOR027W	0.0962226	Co-expression	Spellman-Futcher-1998
SSE1	YCL043C	0.186912	Co-expression	Spellman-Futcher-1998
TDH3	ENO2	0.121343	Co-expression	Spellman-Futcher-1998
TDH3	ERG2	0.0642223	Co-expression	Spellman-Futcher-1998
TDH3	PGK1	0.138461	Co-expression	Spellman-Futcher-1998
TDH3	YGR254W	0.115395	Co-expression	Spellman-Futcher-1998
TDH3	YML028W	0.103457	Co-expression	Spellman-Futcher-1998
YAL005C	YBL075C	0.166477	Co-expression	Spellman-Futcher-1998
YAL005C	YER103W	0.155337	Co-expression	Spellman-Futcher-1998
YAL005C	YJL034W	0.180701	Co-expression	Spellman-Futcher-1998
YAL005C	YKL210W	0.146213	Co-expression	Spellman-Futcher-1998
YAL005C	YLL024C	0.234546	Co-expression	Spellman-Futcher-1998
YAL005C	YLR259C	0.12694	Co-expression	Spellman-Futcher-1998
YAL005C	YOR027W	0.137053	Co-expression	Spellman-Futcher-1998
YBL075C	YER103W	0.166302	Co-expression	Spellman-Futcher-1998
YBL075C	YKL210W	0.135416	Co-expression	Spellman-Futcher-1998
YBL075C	YOR020C	0.0968901	Co-expression	Spellman-Futcher-1998
YBL075C	YOR027W	0.158574	Co-expression	Spellman-Futcher-1998
YDJ1	AHA1	0.167302	Co-expression	Spellman-Futcher-1998
YDJ1	CPR6	0.12453	Co-expression	Spellman-Futcher-1998
YDJ1	ERO1	0.173733	Co-expression	Spellman-Futcher-1998
YDJ1	HSC82	0.196917	Co-expression	Spellman-Futcher-1998
YDJ1	SIS1	0.113345	Co-expression	Spellman-Futcher-1998
YDJ1	YAL005C	0.173048	Co-expression	Spellman-Futcher-1998
YDJ1	YBL075C	0.186716	Co-expression	Spellman-Futcher-1998
YDJ1	YER103W	0.135777	Co-expression	Spellman-Futcher-1998
YDJ1	YJL034W	0.1949	Co-expression	Spellman-Futcher-1998
YDJ1	YKL210W	0.131883	Co-expression	Spellman-Futcher-1998
YDJ1	YLL024C	0.21576	Co-expression	Spellman-Futcher-1998
YDJ1	YLR259C	0.125165	Co-expression	Spellman-Futcher-1998
YDJ1	YOR020C	0.0996958	Co-expression	Spellman-Futcher-1998
YDJ1	YOR027W	0.163959	Co-expression	Spellman-Futcher-1998
YGL068W	YOR020C	0.0886224	Co-expression	Spellman-Futcher-1998
YJL034W	YBL075C	0.161997	Co-expression	Spellman-Futcher-1998
YJL034W	YER103W	0.156262	Co-expression	Spellman-Futcher-1998
YJL034W	YLR259C	0.159419	Co-expression	Spellman-Futcher-1998
YJL034W	YOR027W	0.173593	Co-expression	Spellman-Futcher-1998
YJL159W	YKL164C	0.220928	Co-expression	Spellman-Futcher-1998
YLL024C	YBL075C	0.180096	Co-expression	Spellman-Futcher-1998
YLL024C	YCL043C	0.166324	Co-expression	Spellman-Futcher-1998
YLL024C	YER103W	0.167902	Co-expression	Spellman-Futcher-1998
YLL024C	YJL034W	0.208498	Co-expression	Spellman-Futcher-1998
YLL024C	YKL210W	0.144261	Co-expression	Spellman-Futcher-1998
YLL024C	YLR259C	0.15081	Co-expression	Spellman-Futcher-1998
YLL024C	YOR027W	0.16128	Co-expression	Spellman-Futcher-1998
YLR217W	AHA1	0.148715	Co-expression	Spellman-Futcher-1998
YLR217W	CPR6	0.169229	Co-expression	Spellman-Futcher-1998
YLR217W	ERO1	0.16545	Co-expression	Spellman-Futcher-1998
YLR217W	HSC82	0.119321	Co-expression	Spellman-Futcher-1998
YLR217W	HSP82	0.155842	Co-expression	Spellman-Futcher-1998
YLR217W	SGT2	0.127965	Co-expression	Spellman-Futcher-1998
YLR217W	SIS1	0.104418	Co-expression	Spellman-Futcher-1998
YLR217W	YAL005C	0.132778	Co-expression	Spellman-Futcher-1998
YLR217W	YBL075C	0.133157	Co-expression	Spellman-Futcher-1998
YLR217W	YER103W	0.150381	Co-expression	Spellman-Futcher-1998
YLR217W	YJL034W	0.159942	Co-expression	Spellman-Futcher-1998
YLR217W	YLL024C	0.13837	Co-expression	Spellman-Futcher-1998
YLR217W	YNL281W	0.161946	Co-expression	Spellman-Futcher-1998
YLR217W	YOR027W	0.140618	Co-expression	Spellman-Futcher-1998
YLR217W	YOR185C	0.157256	Co-expression	Spellman-Futcher-1998
YLR259C	YBL075C	0.139376	Co-expression	Spellman-Futcher-1998
YLR259C	YER103W	0.111491	Co-expression	Spellman-Futcher-1998
YLR259C	YKL210W	0.104352	Co-expression	Spellman-Futcher-1998
YLR259C	YOR020C	0.0854427	Co-expression	Spellman-Futcher-1998
YLR259C	YOR027W	0.122028	Co-expression	Spellman-Futcher-1998
YLR293C	YPR060C	0.0950702	Co-expression	Spellman-Futcher-1998
YML028W	YGR254W	0.109625	Co-expression	Spellman-Futcher-1998
YNL281W	YOR020C	0.110268	Co-expression	Spellman-Futcher-1998
YOR027W	YER103W	0.141487	Co-expression	Spellman-Futcher-1998
YOR027W	YOR185C	0.129987	Co-expression	Spellman-Futcher-1998
YOR185C	YNL281W	0.201063	Co-expression	Spellman-Futcher-1998
AHA1	YHR104W	0.0895316	Co-expression	Yona-Dahan-2012
AHA1	YLL024C	0.0785322	Co-expression	Yona-Dahan-2012
AHA1	YOR027W	0.139625	Co-expression	Yona-Dahan-2012
AHP1	CPR1	0.0486089	Co-expression	Yona-Dahan-2012
AHP1	HSC82	0.0694819	Co-expression	Yona-Dahan-2012
AHP1	PRE2	0.0520234	Co-expression	Yona-Dahan-2012
AHP1	YBR011C	0.0420216	Co-expression	Yona-Dahan-2012
AHP1	YCL043C	0.0855574	Co-expression	Yona-Dahan-2012
AHP1	YGR254W	0.0994262	Co-expression	Yona-Dahan-2012
AHP1	YLL024C	0.0568716	Co-expression	Yona-Dahan-2012
AHP1	YLR259C	0.0771441	Co-expression	Yona-Dahan-2012
AHP1	YML028W	0.0418403	Co-expression	Yona-Dahan-2012
AHP1	YML056C	0.0852067	Co-expression	Yona-Dahan-2012
AHP1	YNL281W	0.0829088	Co-expression	Yona-Dahan-2012
AHP1	YOR020C	0.0825278	Co-expression	Yona-Dahan-2012
AHP1	YOR027W	0.092941	Co-expression	Yona-Dahan-2012
CPR1	HSC82	0.0557487	Co-expression	Yona-Dahan-2012
CPR1	YBR011C	0.0348858	Co-expression	Yona-Dahan-2012
CPR1	YGR254W	0.0790485	Co-expression	Yona-Dahan-2012
CPR1	YJL159W	0.0582818	Co-expression	Yona-Dahan-2012
CPR1	YLL024C	0.0457585	Co-expression	Yona-Dahan-2012
CPR1	YML028W	0.0348773	Co-expression	Yona-Dahan-2012
CPR6	YAL005C	0.0983801	Co-expression	Yona-Dahan-2012
CPR6	YER103W	0.123244	Co-expression	Yona-Dahan-2012
CPR6	YJL034W	0.0808456	Co-expression	Yona-Dahan-2012
ENO2	HSC82	0.0512373	Co-expression	Yona-Dahan-2012
ENO2	PGK1	0.0451229	Co-expression	Yona-Dahan-2012
ENO2	YBR011C	0.0319423	Co-expression	Yona-Dahan-2012
ENO2	YDJ1	0.0599008	Co-expression	Yona-Dahan-2012
ENO2	YDR454C	0.0414234	Co-expression	Yona-Dahan-2012
ENO2	YGR254W	0.0724788	Co-expression	Yona-Dahan-2012
ENO2	YJL159W	0.05406	Co-expression	Yona-Dahan-2012
ENO2	YJR105W	0.0517409	Co-expression	Yona-Dahan-2012
ENO2	YLR293C	0.0372693	Co-expression	Yona-Dahan-2012
ERG2	CPR1	0.0454894	Co-expression	Yona-Dahan-2012
ERG2	YBR011C	0.0400565	Co-expression	Yona-Dahan-2012
ERG2	YCL043C	0.0808617	Co-expression	Yona-Dahan-2012
ERG2	YDR454C	0.051502	Co-expression	Yona-Dahan-2012
ERG2	YML028W	0.0396059	Co-expression	Yona-Dahan-2012
FAA4	ERG2	0.0751906	Co-expression	Yona-Dahan-2012
HSC82	YBR011C	0.0485702	Co-expression	Yona-Dahan-2012
HSC82	YGR254W	0.113205	Co-expression	Yona-Dahan-2012
HSC82	YLL024C	0.0660539	Co-expression	Yona-Dahan-2012
HSC82	YLR259C	0.0885047	Co-expression	Yona-Dahan-2012
HSC82	YML028W	0.0482518	Co-expression	Yona-Dahan-2012
HSC82	YML056C	0.0970463	Co-expression	Yona-Dahan-2012
HSC82	YNL281W	0.0952162	Co-expression	Yona-Dahan-2012
HSC82	YOR020C	0.0944298	Co-expression	Yona-Dahan-2012
HSC82	YOR027W	0.108196	Co-expression	Yona-Dahan-2012
HSP82	YAL005C	0.118562	Co-expression	Yona-Dahan-2012
HSP82	YBL075C	0.0899185	Co-expression	Yona-Dahan-2012
HSP82	YOR317W	0.138382	Co-expression	Yona-Dahan-2012
NTF2	YDR454C	0.0719418	Co-expression	Yona-Dahan-2012
NTF2	YML028W	0.05467	Co-expression	Yona-Dahan-2012
PGK1	CPR1	0.0484002	Co-expression	Yona-Dahan-2012
PGK1	ERO1	0.0813762	Co-expression	Yona-Dahan-2012
PGK1	YBR011C	0.0421932	Co-expression	Yona-Dahan-2012
PGK1	YDJ1	0.0788198	Co-expression	Yona-Dahan-2012
PGK1	YDR454C	0.0548463	Co-expression	Yona-Dahan-2012
PGK1	YGR254W	0.0962225	Co-expression	Yona-Dahan-2012
PGK1	YJL159W	0.071445	Co-expression	Yona-Dahan-2012
PGK1	YLL024C	0.0552134	Co-expression	Yona-Dahan-2012
PGK1	YML028W	0.0418817	Co-expression	Yona-Dahan-2012
PRE2	CPR1	0.0415857	Co-expression	Yona-Dahan-2012
PRE2	ERG2	0.0480242	Co-expression	Yona-Dahan-2012
PRE2	HSC82	0.0594642	Co-expression	Yona-Dahan-2012
PRE2	YBR011C	0.0363414	Co-expression	Yona-Dahan-2012
PRE2	YLL024C	0.048391	Co-expression	Yona-Dahan-2012
PRE2	YLR259C	0.0644328	Co-expression	Yona-Dahan-2012
PRE2	YML028W	0.0360448	Co-expression	Yona-Dahan-2012
PRE2	YML056C	0.0722742	Co-expression	Yona-Dahan-2012
PRE2	YNL281W	0.0700488	Co-expression	Yona-Dahan-2012
PRE2	YOR020C	0.0691624	Co-expression	Yona-Dahan-2012
PRE2	YOR027W	0.0789555	Co-expression	Yona-Dahan-2012
SGT2	AHP1	0.0531059	Co-expression	Yona-Dahan-2012
SGT2	CPR1	0.0431476	Co-expression	Yona-Dahan-2012
SGT2	ERG2	0.0506402	Co-expression	Yona-Dahan-2012
SGT2	HSC82	0.0612663	Co-expression	Yona-Dahan-2012
SGT2	PRE2	0.0461502	Co-expression	Yona-Dahan-2012
SGT2	YBR011C	0.0378731	Co-expression	Yona-Dahan-2012
SGT2	YDR454C	0.0491655	Co-expression	Yona-Dahan-2012
SGT2	YML028W	0.0374437	Co-expression	Yona-Dahan-2012
SGT2	YML056C	0.0750103	Co-expression	Yona-Dahan-2012
SGT2	YMR314W	0.0617864	Co-expression	Yona-Dahan-2012
SSC1	YHR104W	0.0790322	Co-expression	Yona-Dahan-2012
SSE1	CPR1	0.0525217	Co-expression	Yona-Dahan-2012
SSE1	ERO1	0.0912483	Co-expression	Yona-Dahan-2012
SSE1	HSC82	0.0750446	Co-expression	Yona-Dahan-2012
SSE1	PRE2	0.0549868	Co-expression	Yona-Dahan-2012
SSE1	YBR011C	0.0459686	Co-expression	Yona-Dahan-2012
SSE1	YJL159W	0.0784689	Co-expression	Yona-Dahan-2012
SSE1	YLL024C	0.0608689	Co-expression	Yona-Dahan-2012
SSE1	YML028W	0.0457583	Co-expression	Yona-Dahan-2012
TDH3	ENO2	0.0438796	Co-expression	Yona-Dahan-2012
TDH3	PGK1	0.0575707	Co-expression	Yona-Dahan-2012
YAL005C	YER103W	0.129836	Co-expression	Yona-Dahan-2012
YBL075C	YER103W	0.0968372	Co-expression	Yona-Dahan-2012
YBR011C	YJR105W	0.0494272	Co-expression	Yona-Dahan-2012
YBR011C	YML056C	0.0594455	Co-expression	Yona-Dahan-2012
YDJ1	HSC82	0.092434	Co-expression	Yona-Dahan-2012
YDJ1	YLL024C	0.0749434	Co-expression	Yona-Dahan-2012
YDJ1	YOR027W	0.123094	Co-expression	Yona-Dahan-2012
YDR454C	YBR011C	0.0393723	Co-expression	Yona-Dahan-2012
YDR454C	YJR105W	0.0634111	Co-expression	Yona-Dahan-2012
YHR104W	YBR085C-A	0.0789071	Co-expression	Yona-Dahan-2012
YHR104W	YOL151W	0.0902734	Co-expression	Yona-Dahan-2012
YJL034W	YLR259C	0.08283	Co-expression	Yona-Dahan-2012
YJL034W	YNL281W	0.0908012	Co-expression	Yona-Dahan-2012
YJL034W	YOR020C	0.0895849	Co-expression	Yona-Dahan-2012
YJL034W	YOR027W	0.100373	Co-expression	Yona-Dahan-2012
YJL159W	YBR011C	0.0511995	Co-expression	Yona-Dahan-2012
YJL159W	YJR105W	0.083439	Co-expression	Yona-Dahan-2012
YLL024C	YBR011C	0.0396625	Co-expression	Yona-Dahan-2012
YLL024C	YGR254W	0.0921044	Co-expression	Yona-Dahan-2012
YLL024C	YLR259C	0.0723308	Co-expression	Yona-Dahan-2012
YLL024C	YML028W	0.0395897	Co-expression	Yona-Dahan-2012
YLL024C	YML056C	0.0786297	Co-expression	Yona-Dahan-2012
YLL024C	YNL281W	0.0775605	Co-expression	Yona-Dahan-2012
YLL024C	YOR020C	0.076664	Co-expression	Yona-Dahan-2012
YLL024C	YOR027W	0.08886	Co-expression	Yona-Dahan-2012
YLR259C	YGR254W	0.12545	Co-expression	Yona-Dahan-2012
YLR259C	YNL281W	0.1063	Co-expression	Yona-Dahan-2012
YLR259C	YOR020C	0.108453	Co-expression	Yona-Dahan-2012
YLR259C	YOR027W	0.121731	Co-expression	Yona-Dahan-2012
YLR293C	YBR011C	0.0355614	Co-expression	Yona-Dahan-2012
YLR293C	YJR105W	0.0587375	Co-expression	Yona-Dahan-2012
YML028W	YBR011C	0.0302901	Co-expression	Yona-Dahan-2012
YML028W	YJL159W	0.050906	Co-expression	Yona-Dahan-2012
YMR314W	YDR454C	0.0632745	Co-expression	Yona-Dahan-2012
YMR314W	YGR254W	0.113564	Co-expression	Yona-Dahan-2012
YNL281W	YOR020C	0.118143	Co-expression	Yona-Dahan-2012
YOR027W	YNL281W	0.135562	Co-expression	Yona-Dahan-2012
YOR027W	YOR020C	0.130851	Co-expression	Yona-Dahan-2012
YPR060C	YHR128W	0.102315	Co-expression	Yona-Dahan-2012
YPR060C	YKL164C	0.108345	Co-expression	Yona-Dahan-2012
AHA1	YLR259C	0.0298888	Co-expression	Yvert-Kruglyak-2003
AHP1	PGK1	0.0203846	Co-expression	Yvert-Kruglyak-2003
AHP1	YBR011C	0.0165368	Co-expression	Yvert-Kruglyak-2003
AHP1	YJR105W	0.00955608	Co-expression	Yvert-Kruglyak-2003
AHP1	YML028W	0.0196705	Co-expression	Yvert-Kruglyak-2003
AHP1	YOL151W	0.0257473	Co-expression	Yvert-Kruglyak-2003
CPR1	YCL043C	0.00988805	Co-expression	Yvert-Kruglyak-2003
CPR1	YOL151W	0.0202404	Co-expression	Yvert-Kruglyak-2003
CPR6	HSC82	0.0236651	Co-expression	Yvert-Kruglyak-2003
ERO1	YCL043C	0.0119383	Co-expression	Yvert-Kruglyak-2003
ERO1	YJL034W	0.0262382	Co-expression	Yvert-Kruglyak-2003
HSC82	YAL005C	0.0257081	Co-expression	Yvert-Kruglyak-2003
HSC82	YLL024C	0.0277003	Co-expression	Yvert-Kruglyak-2003
HSC82	YLR259C	0.0247838	Co-expression	Yvert-Kruglyak-2003
HSC82	YMR314W	0.0206063	Co-expression	Yvert-Kruglyak-2003
HSP82	CPR6	0.0382684	Co-expression	Yvert-Kruglyak-2003
HSP82	HSC82	0.0317981	Co-expression	Yvert-Kruglyak-2003
HSP82	YLL024C	0.0242118	Co-expression	Yvert-Kruglyak-2003
HSP82	YOR027W	0.0334146	Co-expression	Yvert-Kruglyak-2003
NTF2	YBR011C	0.00760039	Co-expression	Yvert-Kruglyak-2003
NTF2	YJR105W	0.00435823	Co-expression	Yvert-Kruglyak-2003
NTF2	YLR293C	0.00737857	Co-expression	Yvert-Kruglyak-2003
NTF2	YPL225W	0.00749374	Co-expression	Yvert-Kruglyak-2003
PGK1	NTF2	0.00813013	Co-expression	Yvert-Kruglyak-2003
PGK1	YAL005C	0.0218613	Co-expression	Yvert-Kruglyak-2003
PGK1	YBR011C	0.0145851	Co-expression	Yvert-Kruglyak-2003
PGK1	YJL159W	0.0159758	Co-expression	Yvert-Kruglyak-2003
PGK1	YJR105W	0.00841785	Co-expression	Yvert-Kruglyak-2003
PGK1	YLR259C	0.021191	Co-expression	Yvert-Kruglyak-2003
PGK1	YML028W	0.0150459	Co-expression	Yvert-Kruglyak-2003
PRE2	HSC82	0.0185447	Co-expression	Yvert-Kruglyak-2003
PRE2	YBR011C	0.0142138	Co-expression	Yvert-Kruglyak-2003
PRE2	YDR454C	0.0117607	Co-expression	Yvert-Kruglyak-2003
PRE2	YMR314W	0.0217643	Co-expression	Yvert-Kruglyak-2003
SGT2	AHA1	0.0290979	Co-expression	Yvert-Kruglyak-2003
SGT2	SIS1	0.0276362	Co-expression	Yvert-Kruglyak-2003
SGT2	YBR011C	0.0198758	Co-expression	Yvert-Kruglyak-2003
SGT2	YDR454C	0.016445	Co-expression	Yvert-Kruglyak-2003
SGT2	YJR105W	0.0108256	Co-expression	Yvert-Kruglyak-2003
SIS1	AHA1	0.0309394	Co-expression	Yvert-Kruglyak-2003
SIS1	YOR027W	0.0311689	Co-expression	Yvert-Kruglyak-2003
SSC1	YGL068W	0.023903	Co-expression	Yvert-Kruglyak-2003
SSC1	YLR259C	0.0274458	Co-expression	Yvert-Kruglyak-2003
SSC1	YOR020C	0.0338268	Co-expression	Yvert-Kruglyak-2003
SSE1	YLR293C	0.0191203	Co-expression	Yvert-Kruglyak-2003
SSE1	YML056C	0.0181687	Co-expression	Yvert-Kruglyak-2003
YAL005C	YLL024C	0.0332578	Co-expression	Yvert-Kruglyak-2003
YBL075C	YER103W	0.0271835	Co-expression	Yvert-Kruglyak-2003
YCL043C	YJL159W	0.0109764	Co-expression	Yvert-Kruglyak-2003
YCL043C	YJR105W	0.00511731	Co-expression	Yvert-Kruglyak-2003
YCL043C	YML028W	0.0107193	Co-expression	Yvert-Kruglyak-2003
YDJ1	AHA1	0.0186618	Co-expression	Yvert-Kruglyak-2003
YDJ1	CPR6	0.0223987	Co-expression	Yvert-Kruglyak-2003
YDJ1	HSC82	0.0206074	Co-expression	Yvert-Kruglyak-2003
YDJ1	YHR128W	0.0141527	Co-expression	Yvert-Kruglyak-2003
YDJ1	YLL024C	0.0199632	Co-expression	Yvert-Kruglyak-2003
YDR454C	YBR011C	0.0106373	Co-expression	Yvert-Kruglyak-2003
YGL068W	YOR020C	0.0212322	Co-expression	Yvert-Kruglyak-2003
YHR104W	YOR185C	0.0110173	Co-expression	Yvert-Kruglyak-2003
YJL034W	YCL043C	0.0131875	Co-expression	Yvert-Kruglyak-2003
YJL034W	YLR259C	0.0204336	Co-expression	Yvert-Kruglyak-2003
YJL034W	YML028W	0.0119458	Co-expression	Yvert-Kruglyak-2003
YJL159W	YJR105W	0.00757854	Co-expression	Yvert-Kruglyak-2003
YJR105W	YKL164C	0.0102942	Co-expression	Yvert-Kruglyak-2003
YLL024C	YLR293C	0.0175836	Co-expression	Yvert-Kruglyak-2003
YLR217W	CPR6	0.0379154	Co-expression	Yvert-Kruglyak-2003
YLR259C	YOR020C	0.0253824	Co-expression	Yvert-Kruglyak-2003
YLR293C	YML056C	0.0119934	Co-expression	Yvert-Kruglyak-2003
YML028W	YJR105W	0.0070138	Co-expression	Yvert-Kruglyak-2003
YOL151W	YKL164C	0.0264944	Co-expression	Yvert-Kruglyak-2003
YOR027W	YNL281W	0.0425186	Co-expression	Yvert-Kruglyak-2003
YOR185C	YKL210W	0.0274299	Co-expression	Yvert-Kruglyak-2003
AHA1	YOR027W	0.00596187	Co-expression	Zhang-Nielsen-2011
AHP1	PRE2	0.00814095	Co-expression	Zhang-Nielsen-2011
AHP1	YOL151W	0.00659641	Co-expression	Zhang-Nielsen-2011
CPR1	YAL005C	0.00744363	Co-expression	Zhang-Nielsen-2011
CPR1	YER103W	0.00734852	Co-expression	Zhang-Nielsen-2011
CPR6	AHA1	0.00677841	Co-expression	Zhang-Nielsen-2011
CPR6	HSC82	0.00668545	Co-expression	Zhang-Nielsen-2011
CPR6	YPL225W	0.00695465	Co-expression	Zhang-Nielsen-2011
ENO2	YCL043C	0.00680621	Co-expression	Zhang-Nielsen-2011
ENO2	YML056C	0.00891287	Co-expression	Zhang-Nielsen-2011
ERO1	YCL043C	0.00535021	Co-expression	Zhang-Nielsen-2011
ERO1	YJL034W	0.00514898	Co-expression	Zhang-Nielsen-2011
ERO1	YML028W	0.00585861	Co-expression	Zhang-Nielsen-2011
ERO1	YML056C	0.0056173	Co-expression	Zhang-Nielsen-2011
FAA4	YGR254W	0.00755678	Co-expression	Zhang-Nielsen-2011
FAA4	YHR104W	0.00783237	Co-expression	Zhang-Nielsen-2011
HSC82	YPL225W	0.0104037	Co-expression	Zhang-Nielsen-2011
HSP82	CPR6	0.00705709	Co-expression	Zhang-Nielsen-2011
HSP82	HSC82	0.0092014	Co-expression	Zhang-Nielsen-2011
HSP82	SIS1	0.00703633	Co-expression	Zhang-Nielsen-2011
HSP82	YAL005C	0.00700451	Co-expression	Zhang-Nielsen-2011
HSP82	YER103W	0.00735762	Co-expression	Zhang-Nielsen-2011
NTF2	YBR011C	0.00954521	Co-expression	Zhang-Nielsen-2011
PRE2	YMR314W	0.0106705	Co-expression	Zhang-Nielsen-2011
PRE2	YOL151W	0.00875801	Co-expression	Zhang-Nielsen-2011
SGT2	AHA1	0.00681101	Co-expression	Zhang-Nielsen-2011
SGT2	CPR6	0.00711269	Co-expression	Zhang-Nielsen-2011
SGT2	HSC82	0.00906312	Co-expression	Zhang-Nielsen-2011
SGT2	HSP82	0.00726693	Co-expression	Zhang-Nielsen-2011
SGT2	YOR027W	0.00582358	Co-expression	Zhang-Nielsen-2011
SGT2	YPL225W	0.00797432	Co-expression	Zhang-Nielsen-2011
SIS1	YAL005C	0.00677319	Co-expression	Zhang-Nielsen-2011
SIS1	YER103W	0.00683693	Co-expression	Zhang-Nielsen-2011
SIS1	YOR185C	0.00507343	Co-expression	Zhang-Nielsen-2011
SSC1	YLR259C	0.0101644	Co-expression	Zhang-Nielsen-2011
TDH3	YGL068W	0.00896504	Co-expression	Zhang-Nielsen-2011
YAL005C	YER103W	0.00772492	Co-expression	Zhang-Nielsen-2011
YBL075C	YER103W	0.00593208	Co-expression	Zhang-Nielsen-2011
YBL075C	YOR027W	0.00517366	Co-expression	Zhang-Nielsen-2011
YCL043C	YML028W	0.00597291	Co-expression	Zhang-Nielsen-2011
YCL043C	YML056C	0.00568505	Co-expression	Zhang-Nielsen-2011
YDJ1	CPR6	0.00641069	Co-expression	Zhang-Nielsen-2011
YDR454C	YJR105W	0.00424018	Co-expression	Zhang-Nielsen-2011
YGL068W	YOR020C	0.0074626	Co-expression	Zhang-Nielsen-2011
YHR104W	YGR254W	0.0092154	Co-expression	Zhang-Nielsen-2011
YJL034W	YCL043C	0.00526295	Co-expression	Zhang-Nielsen-2011
YJL034W	YML028W	0.00563334	Co-expression	Zhang-Nielsen-2011
YJL034W	YML056C	0.00534028	Co-expression	Zhang-Nielsen-2011
YJL159W	YPL225W	0.0096194	Co-expression	Zhang-Nielsen-2011
YLR293C	YDR454C	0.00638043	Co-expression	Zhang-Nielsen-2011
YPL225W	YNL281W	0.00916375	Co-expression	Zhang-Nielsen-2011
YPL225W	YOR020C	0.00747486	Co-expression	Zhang-Nielsen-2011
AHA1	YAL005C	0.00189301	Co-localization	Huh-O'Shea-2003
AHA1	YBL075C	0.00189301	Co-localization	Huh-O'Shea-2003
AHA1	YER103W	0.00189301	Co-localization	Huh-O'Shea-2003
AHA1	YGR254W	0.00189301	Co-localization	Huh-O'Shea-2003
AHA1	YML056C	0.00189301	Co-localization	Huh-O'Shea-2003
AHA1	YOR027W	0.00189301	Co-localization	Huh-O'Shea-2003
AHA1	YPL225W	0.00189301	Co-localization	Huh-O'Shea-2003
AHP1	CPR1	0.00191718	Co-localization	Huh-O'Shea-2003
AHP1	PRE2	0.00191718	Co-localization	Huh-O'Shea-2003
AHP1	SIS1	0.00191718	Co-localization	Huh-O'Shea-2003
AHP1	YBR011C	0.00191718	Co-localization	Huh-O'Shea-2003
[truncated: 822 more rows]
[truncated: 17 more columns]

## Sheet: GO
GO id	Description	q-value	Occurrences in Sample	Occurrences in Genome
GO:0006457	protein folding	8.09841e-20	19	89
GO:0042026	protein refolding	2.33023e-12	9	17
GO:0051082	unfolded protein binding	2.33023e-12	13	66
GO:0045047	protein targeting to ER	1.77111e-05	7	39
GO:0072599	establishment of protein localization to endoplasmic reticulum	1.77111e-05	7	39
GO:0070972	protein localization to endoplasmic reticulum	4.92985e-05	7	46
GO:0006614	SRP-dependent cotranslational protein targeting to membrane	0.000387001	5	21
GO:0006613	cotranslational protein targeting to membrane	0.000435678	5	22
GO:0060590	ATPase regulator activity	0.000617831	5	24
GO:0006458	'de novo' protein folding	0.000650359	4	11
GO:0071806	protein transmembrane transport	0.00130438	7	81
GO:0065002	intracellular protein transmembrane transport	0.00130438	7	81
GO:0006605	protein targeting	0.00176215	11	263
GO:0006612	protein targeting to membrane	0.00176215	6	56
GO:0016853	isomerase activity	0.00202637	6	58
GO:0072594	establishment of protein localization to organelle	0.00209803	11	272
GO:0044445	cytosolic part	0.00299991	10	230
GO:0051087	chaperone binding	0.00321908	4	18
GO:0006096	glycolysis	0.00712578	4	22
GO:0016887	ATPase activity	0.00747899	10	260
GO:0019320	hexose catabolic process	0.00751323	5	46
GO:0046365	monosaccharide catabolic process	0.0108304	5	50
GO:0006626	protein targeting to mitochondrion	0.0168958	5	56
GO:0006094	gluconeogenesis	0.0168958	4	29
GO:0019319	hexose biosynthetic process	0.0168958	4	29
GO:0046364	monosaccharide biosynthetic process	0.0186389	4	30
GO:0072655	establishment of protein localization to mitochondrion	0.0252726	5	63
GO:0070585	protein localization to mitochondrion	0.0252726	5	63
GO:0005844	polysome	0.0252726	4	33
GO:0090150	establishment of protein localization to membrane	0.0260434	6	102
GO:0072657	protein localization to membrane	0.0266058	6	103
GO:0001671	ATPase activator activity	0.0301888	3	14
GO:0060589	nucleoside-triphosphatase regulator activity	0.0367181	5	70
GO:0009408	response to heat	0.0381159	5	71
GO:0006007	glucose catabolic process	0.0394797	4	39
GO:0009628	response to abiotic stimulus	0.0427096	7	164
GO:0009266	response to temperature stimulus	0.047007	5	76
GO:0006839	mitochondrial transport	0.047007	5	76
GO:0044724	single-organism carbohydrate catabolic process	0.0486988	5	77
GO:0016860	intramolecular oxidoreductase activity	0.0529719	3	18
GO:0016052	carbohydrate catabolic process	0.0586921	5	81
GO:0019318	hexose metabolic process	0.0981287	5	91

## Sheet: Graph
q-value	Description	-log q-value
8.09841e-20	protein folding	19.0916
2.33023e-12	protein refolding	11.6326
2.33023e-12	unfolded protein binding	11.6326
1.77111e-05	protein targeting to ER	4.75176
1.77111e-05	establishment of protein localization to endoplasmic reticulum	4.75176
4.92985e-05	protein localization to endoplasmic reticulum	4.30717
0.000387001	SRP-dependent cotranslational protein targeting to membrane	3.41229
0.000435678	cotranslational protein targeting to membrane	3.36083
0.000617831	ATPase regulator activity	3.20913
0.000650359	'de novo' protein folding	3.18685
0.00130438	protein transmembrane transport	2.8846
0.00130438	intracellular protein transmembrane transport	2.8846
0.00176215	protein targeting	2.75396
0.00176215	protein targeting to membrane	2.75396
0.00202637	isomerase activity	2.69328
0.00209803	establishment of protein localization to organelle	2.67819
0.00299991	cytosolic part	2.52289
0.00321908	chaperone binding	2.49227
0.00712578	glycolysis	2.14717
0.00747899	ATPase activity	2.12616
0.00751323	hexose catabolic process	2.12417
0.0108304	monosaccharide catabolic process	1.96536
0.0168958	protein targeting to mitochondrion	1.77222
0.0168958	gluconeogenesis	1.77222
0.0168958	hexose biosynthetic process	1.77222
0.0186389	monosaccharide biosynthetic process	1.72958
0.0252726	establishment of protein localization to mitochondrion	1.59735
0.0252726	protein localization to mitochondrion	1.59735
0.0252726	polysome	1.59735
0.0260434	establishment of protein localization to membrane	1.5843
0.0266058	protein localization to membrane	1.57502
0.0301888	ATPase activator activity	1.52015
0.0367181	nucleoside-triphosphatase regulator activity	1.43512
0.0381159	response to heat	1.41889
0.0394797	glucose catabolic process	1.40363
0.0427096	response to abiotic stimulus	1.36947
0.047007	response to temperature stimulus	1.32784
0.047007	mitochondrial transport	1.32784
0.0486988	single-organism carbohydrate catabolic process	1.31248
0.0529719	intramolecular oxidoreductase activity	1.27595
0.0586921	carbohydrate catabolic process	1.23142
0.0981287	hexose metabolic process	1.0082
