# Supplementary material for: Environmental Interactions and Epistasis Are Revealed in the Proteomic Responses to Complex Stimuli
Source: PLoS One. 2015 Aug 6;10(8):e0134099. doi: 10.1371/journal.pone.0134099 (PMC4527715; doi:10.1371/journal.pone.0134099)
Supplement: S6 Table — (XLSX) [file pone.0134099.s010.xlsx]

## Sheet: G_Dominant_ProteinsGeneMANIA-Re
GeneMANIA Results
Plugin Version	3.3.4 (20140731-1725)
Data Version	2014-08-12
Report Generated	Fri May 08 10:55:23 CDT 2015
Gene	Score	Description
HBN1 (YCL026C-B)		Putative protein of unknown function; similar to bacterial nitroreductases; green fluorescent protein (GFP)-fusion protein localizes to the cytoplasm and nucleus; protein becomes insoluble upon intracellular iron depletion [Source:SGD;Acc:S000007548]
HHT2 (YNL031C)		Histone H3, core histone protein required for chromatin assembly, part of heterochromatin-mediated telomeric and HM silencing; one of two identical histone H3 proteins (see HHT1); regulated by acetylation, methylation, and phosphorylation [Source:SGD;Acc:S000004976]
HHF2 (YNL030W)		Histone H4, core histone protein required for chromatin assembly and chromosome function; one of two identical histone proteins (see also HHF1); contributes to telomeric silencing; N-terminal domain involved in maintaining genomic integrity [Source:SGD;Acc:S000004975]
TIF1 (YKR059W)		Translation initiation factor eIF4A, identical to Tif2p; DEA(D/H)-box RNA helicase that couples ATPase activity to RNA binding and unwinding; forms a dumbbell structure of two compact domains connected by a linker; interacts with eIF4G [Source:SGD;Acc:S000001767]
HHF1 (YBR009C)		Histone H4, core histone protein required for chromatin assembly and chromosome function; one of two identical histone proteins (see also HHF2); contributes to telomeric silencing; N-terminal domain involved in maintaining genomic integrity [Source:SGD;Acc:S000000213]
TIF2 (YJL138C)		Translation initiation factor eIF4A, identical to Tif1p; DEA(D/H)-box RNA helicase that couples ATPase activity to RNA binding and unwinding; forms a dumbbell structure of two compact domains connected by a linker; interacts with eIF4G [Source:SGD;Acc:S000003674]
HHT1 (YBR010W)		Histone H3, core histone protein required for chromatin assembly, part of heterochromatin-mediated telomeric and HM silencing; one of two identical histone H3 proteins (see HHT2); regulated by acetylation, methylation, and phosphorylation [Source:SGD;Acc:S000000214]
YNR034W-A		Putative protein of unknown function; expression is regulated by Msn2p/Msn4p [Source:SGD;Acc:S000007525]
VMA10 (YHR039C-A)		Subunit G of the eight-subunit V1 peripheral membrane domain of the vacuolar H+-ATPase (V-ATPase), an electrogenic proton pump found throughout the endomembrane system; involved in vacuolar acidification [Source:SGD;Acc:S000002100]
HEF3 (YNL014W)		Translational elongation factor EF-3; paralog of YEF3 and member of the ABC superfamily; stimulates EF-1 alpha-dependent binding of aminoacyl-tRNA by the ribosome; normally expressed in zinc deficient cells [Source:SGD;Acc:S000004959]
ATP3 (YBR039W)		Gamma subunit of the F1 sector of mitochondrial F1F0 ATP synthase, which is a large, evolutionarily conserved enzyme complex required for ATP synthesis [Source:SGD;Acc:S000000243]
ACO1 (YLR304C)		Aconitase, required for the tricarboxylic acid (TCA) cycle and also independently required for mitochondrial genome maintenance; phosphorylated; component of the mitochondrial nucleoid; mutation leads to glutamate auxotrophy [Source:SGD;Acc:S000004295]
HYP2 (YEL034W)		Translation elongation factor eIF-5A that may function in translation initiation; similar to and functionally redundant with Anb1p; structural homolog of bacterial EF-P; undergoes an essential hypusination modification [Source:SGD;Acc:S000000760]
ACC1 (YNR016C)		Acetyl-CoA carboxylase, biotin containing enzyme that catalyzes the carboxylation of acetyl-CoA to form malonyl-CoA; required for de novo biosynthesis of long-chain fatty acids [Source:SGD;Acc:S000005299]
RPS26A (YGL189C)		Protein component of the small (40S) ribosomal subunit; nearly identical to Rps26Bp and has similarity to rat S26 ribosomal protein [Source:SGD;Acc:S000003157]
ADH2 (YMR303C)		Glucose-repressible alcohol dehydrogenase II, catalyzes the conversion of ethanol to acetaldehyde; involved in the production of certain carboxylate esters; regulated by ADR1 [Source:SGD;Acc:S000004918]
LYS9 (YNR050C)		Saccharopine dehydrogenase (NADP+, L-glutamate-forming); catalyzes the formation of saccharopine from alpha-aminoadipate 6-semialdehyde, the seventh step in lysine biosynthesis pathway; exhibits genetic and physical interactions with TRM112 [Source:SGD;Acc:S000005333]
COR1 (YBL045C)		Core subunit of the ubiquinol-cytochrome c reductase complex (bc1 complex), which is a component of the mitochondrial inner membrane electron transport chain [Source:SGD;Acc:S000000141]
GND1 (YHR183W)		6-phosphogluconate dehydrogenase (decarboxylating), catalyzes an NADPH regenerating reaction in the pentose phosphate pathway; required for growth on D-glucono-delta-lactone and adaptation to oxidative stress [Source:SGD;Acc:S000001226]
PYC1 (YGL062W)		Pyruvate carboxylase isoform, cytoplasmic enzyme that converts pyruvate to oxaloacetate; highly similar to isoform Pyc2p but differentially regulated; mutations in the human homolog are associated with lactic acidosis [Source:SGD;Acc:S000003030]
ANB1 (YJR047C)		Translation elongation factor eIF-5A, previously thought to function in translation initiation; similar to and functionally redundant with Hyp2p; undergoes an essential hypusination modification; expressed under anaerobic conditions [Source:SGD;Acc:S000003808]
KGD1 (YIL125W)		Component of the mitochondrial alpha-ketoglutarate dehydrogenase complex, which catalyzes a key step in the tricarboxylic acid (TCA) cycle, the oxidative decarboxylation of alpha-ketoglutarate to form succinyl-CoA [Source:SGD;Acc:S000001387]
PGK1 (YCR012W)		3-phosphoglycerate kinase, catalyzes transfer of high-energy phosphoryl groups from the acyl phosphate of 1,3-bisphosphoglycerate to ADP to produce ATP; key enzyme in glycolysis and gluconeogenesis [Source:SGD;Acc:S000000605]
GND2 (YGR256W)		6-phosphogluconate dehydrogenase (decarboxylating), catalyzes an NADPH regenerating reaction in the pentose phosphate pathway; required for growth on D-glucono-delta-lactone [Source:SGD;Acc:S000003488]
PYC2 (YBR218C)		Pyruvate carboxylase isoform, cytoplasmic enzyme that converts pyruvate to oxaloacetate; highly similar to isoform Pyc1p but differentially regulated; mutations in the human homolog are associated with lactic acidosis [Source:SGD;Acc:S000000422]
TDA10 (YGR205W)		ATP-binding protein of unknown function; crystal structure resembles that of E.coli pantothenate kinase and other small kinases; null mutant is sensitive to expression of the top1-T722A allele [Source:SGD;Acc:S000003437]
YNL134C		Putative protein of unknown function with similarity to dehydrogenases from other model organisms; green fluorescent protein (GFP)-fusion protein localizes to both the cytoplasm and nucleus and is induced by the DNA-damaging agent MMS [Source:SGD;Acc:S000005078]
LSC1 (YOR142W)		Alpha subunit of succinyl-CoA ligase, which is a mitochondrial enzyme of the TCA cycle that catalyzes the nucleotide-dependent conversion of succinyl-CoA to succinate; phosphorylated [Source:SGD;Acc:S000005668]
RTC3 (YHR087W)		Protein of unknown function involved in RNA metabolism; has structural similarity to SBDS, the human protein mutated in Shwachman-Diamond Syndrome (the yeast SBDS ortholog = SDO1); null mutation suppresses cdc13-1 temperature sensitivity [Source:SGD;Acc:S000001129]
COF1 (YLL050C)		Cofilin, promotes actin filament depolarization in a pH-dependent manner; binds both actin monomers and filaments and severs filaments; thought to be regulated by phosphorylation at SER4; ubiquitous and essential in eukaryotes [Source:SGD;Acc:S000003973]
BDH1 (YAL060W)		NAD-dependent (R,R)-butanediol dehydrogenase, catalyzes oxidation of (R,R)-2,3-butanediol to (3R)-acetoin, oxidation of meso-butanediol to (3S)-acetoin, and reduction of acetoin; enhances use of 2,3-butanediol as an aerobic carbon source [Source:SGD;Acc:S000000056]
PBI2 (YNL015W)		Cytosolic inhibitor of vacuolar proteinase B (PRB1), required for efficient vacuole inheritance; with thioredoxin forms protein complex LMA1, which assists in priming SNARE molecules and promotes vacuole fusion [Source:SGD;Acc:S000004960]
ATP1 (YBL099W)		Alpha subunit of the F1 sector of mitochondrial F1F0 ATP synthase, which is a large, evolutionarily conserved enzyme complex required for ATP synthesis; phosphorylated [Source:SGD;Acc:S000000195]
SOD2 (YHR008C)		Mitochondrial manganese superoxide dismutase, protects cells against oxygen toxicity; phosphorylated [Source:SGD;Acc:S000001050]
KRS1 (YDR037W)		Lysyl-tRNA synthetase [Source:SGD;Acc:S000002444]
QCR2 (YPR191W)		Subunit 2 of the ubiquinol cytochrome-c reductase complex, which is a component of the mitochondrial inner membrane electron transport chain; phosphorylated; transcription is regulated by Hap1p, Hap2p/Hap3p, and heme [Source:SGD;Acc:S000006395]
GUS1 (YGL245W)		Glutamyl-tRNA synthetase (GluRS), forms a complex with methionyl-tRNA synthetase (Mes1p) and Arc1p; complex formation increases the catalytic efficiency of both tRNA synthetases and ensures their correct localization to the cytoplasm [Source:SGD;Acc:S000003214]
LEU4 (YNL104C)		Alpha-isopropylmalate synthase (2-isopropylmalate synthase); the main isozyme responsible for the first step in the leucine biosynthesis pathway [Source:SGD;Acc:S000005048]
TRP5 (YGL026C)		Tryptophan synthase, catalyzes the last step of tryptophan biosynthesis; regulated by the general control system of amino acid biosynthesis [Source:SGD;Acc:S000002994]
DPS1 (YLL018C)		Aspartyl-tRNA synthetase, primarily cytoplasmic; homodimeric enzyme that catalyzes the specific aspartylation of tRNA(Asp); class II aminoacyl tRNA synthetase; binding to its own mRNA may confer autoregulation [Source:SGD;Acc:S000003941]
LPD1 (YFL018C)		Dihydrolipoamide dehydrogenase, the lipoamide dehydrogenase component (E3) of the pyruvate dehydrogenase and 2-oxoglutarate dehydrogenase multi-enzyme complexes [Source:SGD;Acc:S000001876]
FAS2 (YPL231W)		Alpha subunit of fatty acid synthetase, which catalyzes the synthesis of long-chain saturated fatty acids; contains the acyl-carrier protein domain and beta-ketoacyl reductase, beta-ketoacyl synthase and self-pantetheinylation activities [Source:SGD;Acc:S000006152]
HOR2 (YER062C)		One of two redundant DL-glycerol-3-phosphatases (RHR2/GPP1 encodes the other) involved in glycerol biosynthesis; induced in response to hyperosmotic stress and oxidative stress, and during the diauxic transition [Source:SGD;Acc:S000000864]
KGD2 (YDR148C)		Dihydrolipoyl transsuccinylase, component of the mitochondrial alpha-ketoglutarate dehydrogenase complex, which catalyzes the oxidative decarboxylation of alpha-ketoglutarate to succinyl-CoA in the TCA cycle; phosphorylated [Source:SGD;Acc:S000002555]
DUG1 (YFR044C)		Cys-Gly metallo-di-peptidase; forms a complex with Dug2p and Dug3p to degrade glutathione (GSH) and other peptides containing a gamma-glu-X bond in an alternative pathway to GSH degradation by gamma-glutamyl transpeptidase (Ecm38p) [Source:SGD;Acc:S000001940]
CIT1 (YNR001C)		Citrate synthase, catalyzes the condensation of acetyl coenzyme A and oxaloacetate to form citrate; the rate-limiting enzyme of the TCA cycle; nuclear encoded mitochondrial protein [Source:SGD;Acc:S000005284]
ATP5 (YDR298C)		Subunit 5 of the stator stalk of mitochondrial F1F0 ATP synthase, which is an evolutionarily conserved enzyme complex required for ATP synthesis; homologous to bovine subunit OSCP (oligomycin sensitivity-conferring protein); phosphorylated [Source:SGD;Acc:S000002706]
ABF2 (YMR072W)		Mitochondrial DNA-binding protein involved in mitochondrial DNA replication and recombination, member of HMG1 DNA-binding protein family; activity may be regulated by protein kinase A phosphorylation [Source:SGD;Acc:S000004676]
VAS1 (YGR094W)		Mitochondrial and cytoplasmic valyl-tRNA synthetase [Source:SGD;Acc:S000003326]
PCS60 (YBR222C)		Peroxisomal protein that binds AMP and mRNA, localizes to both the peroxisomal peripheral membrane and matrix, expression is highly inducible by oleic acid, similar to E. coli long chain acyl-CoA synthetase [Source:SGD;Acc:S000000426]
ALD5 (YER073W)		Mitochondrial aldehyde dehydrogenase, involved in regulation or biosynthesis of electron transport chain components and acetate formation; activated by K+; utilizes NADP+ as the preferred coenzyme; constitutively expressed [Source:SGD;Acc:S000000875]
YEF3 (YLR249W)		Gamma subunit of translational elongation factor eEF1B, stimulates the binding of aminoacyl-tRNA (AA-tRNA) to ribosomes by releasing eEF1A (Tef1p/Tef2p) from the ribosomal complex; contains two ABC cassettes; binds and hydrolyzes ATP [Source:SGD;Acc:S000004239]
RHR2 (YIL053W)		Constitutively expressed isoform of DL-glycerol-3-phosphatase; involved in glycerol biosynthesis, induced in response to both anaerobic and, along with the Hor2p/Gpp2p isoform, osmotic stress [Source:SGD;Acc:S000001315]
NMT1 (YLR195C)		N-myristoyl transferase, catalyzes the cotranslational, covalent attachment of myristic acid to the N-terminal glycine residue of several proteins involved in cellular growth and signal transduction [Source:SGD;Acc:S000004185]
YMR315W		Protein with NADP(H) oxidoreductase activity; transcription is regulated by Stb5p in response to NADPH depletion induced by diamide; promoter contains a putative Stb5p binding site [Source:SGD;Acc:S000004932]
RDL1 (YOR285W)		Protein of unknown function containing a rhodanese-like domain; localized to the mitochondrial outer membrane [Source:SGD;Acc:S000005811]
MDH3 (YDL078C)		Peroxisomal malate dehydrogenase, catalyzes interconversion of malate and oxaloacetate; involved in the glyoxylate cycle [Source:SGD;Acc:S000002236]
CAR2 (YLR438W)		L-ornithine transaminase (OTAse), catalyzes the second step of arginine degradation, expression is dually-regulated by allophanate induction and a specific arginine induction process; not nitrogen catabolite repression sensitive [Source:SGD;Acc:S000004430]
GRX1 (YCL035C)		Hydroperoxide and superoxide-radical responsive heat-stable glutathione-dependent disulfide oxidoreductase with active site cysteine pair; protects cells from oxidative damage [Source:SGD;Acc:S000000540]
GOR1 (YNL274C)		Glyoxylate reductase; null mutation results in increased biomass after diauxic shift; the authentic, non-tagged protein is detected in highly purified mitochondria in high-throughput studies [Source:SGD;Acc:S000005218]
PNC1 (YGL037C)		Nicotinamidase that converts nicotinamide to nicotinic acid as part of the NAD(+) salvage pathway, required for life span extension by calorie restriction; PNC1 expression responds to all known stimuli that extend replicative life span [Source:SGD;Acc:S000003005]
CDC19 (YAL038W)		Pyruvate kinase, functions as a homotetramer in glycolysis to convert phosphoenolpyruvate to pyruvate, the input for aerobic (TCA cycle) or anaerobic (glucose fermentation) respiration [Source:SGD;Acc:S000000036]
AAT2 (YLR027C)		Cytosolic aspartate aminotransferase, involved in nitrogen metabolism; localizes to peroxisomes in oleate-grown cells [Source:SGD;Acc:S000004017]
GVP36 (YIL041W)		BAR domain-containing protein that localizes to both early and late Golgi vesicles; required for adaptation to varying nutrient concentrations, fluid-phase endocytosis, polarization of the actin cytoskeleton, and vacuole biogenesis [Source:SGD;Acc:S000001303]
DAK1 (YML070W)		Dihydroxyacetone kinase, required for detoxification of dihydroxyacetone (DHA); involved in stress adaptation [Source:SGD;Acc:S000004535]
YMR099C		Glucose-6-phosphate 1-epimerase (hexose-6-phosphate mutarotase), likely involved in carbohydrate metabolism; GFP-fusion protein localizes to both the nucleus and cytoplasm and is induced in response to the DNA-damaging agent MMS [Source:SGD;Acc:S000004705]
LSC2 (YGR244C)		Beta subunit of succinyl-CoA ligase, which is a mitochondrial enzyme of the TCA cycle that catalyzes the nucleotide-dependent conversion of succinyl-CoA to succinate [Source:SGD;Acc:S000003476]
GLN4 (YOR168W)		Glutamine tRNA synthetase, monomeric class I tRNA synthetase that catalyzes the specific glutaminylation of tRNA(Glu); N-terminal domain proposed to be involved in enzyme-tRNA interactions [Source:SGD;Acc:S000005694]
EMI2 (YDR516C)		Non-essential protein of unknown function required for transcriptional induction of the early meiotic-specific transcription factor IME1; required for sporulation; expression is regulated by glucose-repression transcription factors Mig1/2p [Source:SGD;Acc:S000002924]
ATP2 (YJR121W)		Beta subunit of the F1 sector of mitochondrial F1F0 ATP synthase, which is a large, evolutionarily conserved enzyme complex required for ATP synthesis; phosphorylated [Source:SGD;Acc:S000003882]
GRX2 (YDR513W)		Cytoplasmic glutaredoxin, thioltransferase, glutathione-dependent disulfide oxidoreductase involved in maintaining redox state of target proteins, also exhibits glutathione peroxidase activity, expression induced in response to stress [Source:SGD;Acc:S000002921]
ACO2 (YJL200C)		Putative mitochondrial aconitase isozyme; similarity to Aco1p, an aconitase required for the TCA cycle; expression induced during growth on glucose, by amino acid starvation via Gcn4p, and repressed on ethanol [Source:SGD;Acc:S000003736]
SAH1 (YER043C)		S-adenosyl-L-homocysteine hydrolase, catabolizes S-adenosyl-L-homocysteine which is formed after donation of the activated methyl group of S-adenosyl-L-methionine (AdoMet) to an acceptor [Source:SGD;Acc:S000000845]
DYS1 (YHR068W)		Deoxyhypusine synthase, catalyzes formation of deoxyhypusine, the first step in hypusine biosynthesis; triggers posttranslational hypusination of translation elongation factor eIF-5A and regulates its intracellular levels; tetrameric [Source:SGD;Acc:S000001110]
ARA1 (YBR149W)		NADP+ dependent arabinose dehydrogenase, involved in carbohydrate metabolism; purified as homodimer; naturally occurs with a N-terminus degradation product [Source:SGD;Acc:S000000353]
HSP12 (YFL014W)		Plasma membrane protein involved in maintaining membrane organization in stress conditions; induced by heat shock, oxidative stress, osmostress, stationary phase, glucose depletion, oleate and alcohol; regulated by HOG and Ras-Pka pathways [Source:SGD;Acc:S000001880]
YNL010W		Putative protein of unknown function with similarity to phosphoserine phosphatases; green fluorescent protein (GFP)-fusion protein localizes to the cytoplasm and nucleus; homozygous diploid mutant shows an increase in glycogen accumulation [Source:SGD;Acc:S000004955]
FPR1 (YNL135C)		Peptidyl-prolyl cis-trans isomerase (PPIase), binds to the drugs FK506 and rapamycin; also binds to the nonhistone chromatin binding protein Hmo1p and may regulate its assembly or function [Source:SGD;Acc:S000005079]
FUM1 (YPL262W)		Fumarase, converts fumaric acid to L-malic acid in the TCA cycle; cytosolic and mitochondrial distribution determined by the N-terminal targeting sequence, protein conformation, and status of glyoxylate shunt; phosphorylated in mitochondria [Source:SGD;Acc:S000006183]
HTB2 (YBL002W)		Histone H2B, core histone protein required for chromatin assembly and chromosome function; nearly identical to HTB1; Rad6p-Bre1p-Lge1p mediated ubiquitination regulates transcriptional activation, meiotic DSB formation and H3 methylation [Source:SGD;Acc:S000000098]
CYS4 (YGR155W)		Cystathionine beta-synthase, catalyzes synthesis of cystathionine from serine and homocysteine, the first committed step in cysteine biosynthesis; responsible for hydrogen sulfide generation; mutations in human ortholog cause homocystinuria [Source:SGD;Acc:S000003387]
PYK2 (YOR347C)		Pyruvate kinase that appears to be modulated by phosphorylation; PYK2 transcription is repressed by glucose, and Pyk2p may be active under low glycolytic flux [Source:SGD;Acc:S000005874]
MDH1 (YKL085W)		Mitochondrial malate dehydrogenase, catalyzes interconversion of malate and oxaloacetate; involved in the tricarboxylic acid (TCA) cycle; phosphorylated [Source:SGD;Acc:S000001568]
TRX2 (YGR209C)		Cytoplasmic thioredoxin isoenzyme of the thioredoxin system which protects cells against oxidative and reductive stress, forms LMA1 complex with Pbi2p, acts as a cofactor for Tsa1p, required for ER-Golgi transport and vacuole inheritance [Source:SGD;Acc:S000003441]
STM1 (YLR150W)		Protein required for optimal translation under nutrient stress; perturbs association of Yef3p with ribosomes; involved in TOR signaling; binds G4 quadruplex and purine motif triplex nucleic acid; helps maintain telomere structure [Source:SGD;Acc:S000004140]
IDP2 (YLR174W)		Cytosolic NADP-specific isocitrate dehydrogenase, catalyzes oxidation of isocitrate to alpha-ketoglutarate; levels are elevated during growth on non-fermentable carbon sources and reduced during growth on glucose [Source:SGD;Acc:S000004164]
HSP26 (YBR072W)		Small heat shock protein (sHSP) with chaperone activity; forms hollow, sphere-shaped oligomers that suppress unfolded proteins aggregation; oligomer activation requires heat-induced conformational change; also has mRNA binding activity [Source:SGD;Acc:S000000276]
MCR1 (YKL150W)		Mitochondrial NADH-cytochrome b5 reductase, involved in ergosterol biosynthesis [Source:SGD;Acc:S000001633]
ASN1 (YPR145W)		Asparagine synthetase, isozyme of Asn2p; catalyzes the synthesis of L-asparagine from L-aspartate in the asparagine biosynthetic pathway [Source:SGD;Acc:S000006349]
ARO2 (YGL148W)		Bifunctional chorismate synthase and flavin reductase, catalyzes the conversion of 5-enolpyruvylshikimate 3-phosphate (EPSP) to form chorismate, which is a precursor to aromatic amino acids [Source:SGD;Acc:S000003116]
LEU9 (YOR108W)		Alpha-isopropylmalate synthase II (2-isopropylmalate synthase), catalyzes the first step in the leucine biosynthesis pathway; the minor isozyme, responsible for the residual alpha-IPMS activity detected in a leu4 null mutant [Source:SGD;Acc:S000005634]
TYS1 (YGR185C)		Cytoplasmic tyrosyl-tRNA synthetase, required for cytoplasmic protein synthesis; interacts with positions 34 and 35 of the tRNATyr anticodon; mutations in human ortholog YARS are associated with Charcot-Marie-Tooth (CMT) neuropathies [Source:SGD;Acc:S000003417]
YNL247W		Cysteinyl-tRNA synthetase; may interact with ribosomes, based on co-purification experiments [Source:SGD;Acc:S000005191]
HYR1 (YIR037W)		Thiol peroxidase that functions as a hydroperoxide receptor to sense intracellular hydroperoxide levels and transduce a redox signal to the Yap1p transcription factor [Source:SGD;Acc:S000001476]
YNK1 (YKL067W)		Nucleoside diphosphate kinase, catalyzes the transfer of gamma phosphates from nucleoside triphosphates, usually ATP, to nucleoside diphosphates by a mechanism that involves formation of an autophosphorylated enzyme intermediate [Source:SGD;Acc:S000001550]
GET3 (YDL100C)		Guanine nucleotide exchange factor for Gpa1p; amplifies G protein signaling; subunit of the GET complex, which is involved in Golgi to ER trafficking and insertion of proteins into the ER membrane; has low-level ATPase activity [Source:SGD;Acc:S000002258]
PRE8 (YML092C)		Alpha 2 subunit of the 20S proteasome [Source:SGD;Acc:S000004557]
CYS3 (YAL012W)		Cystathionine gamma-lyase, catalyzes one of the two reactions involved in the transsulfuration pathway that yields cysteine from homocysteine with the intermediary formation of cystathionine [Source:SGD;Acc:S000000010]
TSL1 (YML100W)		Large subunit of trehalose 6-phosphate synthase (Tps1p)/phosphatase (Tps2p) complex, which converts uridine-5'-diphosphoglucose and glucose 6-phosphate to trehalose, similar to Tps3p and may share function; mutant has aneuploidy tolerance [Source:SGD;Acc:S000004566]
HSP31 (YDR533C)		Possible chaperone and cysteine protease with similarity to E. coli Hsp31; member of the DJ-1/ThiJ/PfpI superfamily, which includes human DJ-1 involved in Parkinson's disease; exists as a dimer and contains a putative metal-binding site [Source:SGD;Acc:S000002941]
GLC3 (YEL011W)		Glycogen branching enzyme, involved in glycogen accumulation; green fluorescent protein (GFP)-fusion protein localizes to the cytoplasm in a punctate pattern [Source:SGD;Acc:S000000737]
UGA1 (YGR019W)		Gamma-aminobutyrate (GABA) transaminase (4-aminobutyrate aminotransferase) involved in the 4-aminobutyrate and glutamate degradation pathways; required for normal oxidative stress tolerance and nitrogen utilization [Source:SGD;Acc:S000003251]
HTB1 (YDR224C)		Histone H2B, core histone protein required for chromatin assembly and chromosome function; nearly identical to HTB2; Rad6p-Bre1p-Lge1p mediated ubiquitination regulates transcriptional activation, meiotic DSB formation and H3 methylation [Source:SGD;Acc:S000002632]
PRX1 (YBL064C)		Mitochondrial peroxiredoxin (1-Cys Prx) with thioredoxin peroxidase activity, has a role in reduction of hydroperoxides; reactivation requires Trr2p and glutathione; induced during respiratory growth and oxidative stress; phosphorylated [Source:SGD;Acc:S000000160]
PRO2 (YOR323C)		Gamma-glutamyl phosphate reductase, catalyzes the second step in proline biosynthesis [Source:SGD;Acc:S000005850]
PEP4 (YPL154C)		Vacuolar aspartyl protease (proteinase A), required for the posttranslational precursor maturation of vacuolar proteinases; important for protein turnover after oxidative damage; synthesized as a zymogen, self-activates [Source:SGD;Acc:S000006075]
GAD1 (YMR250W)		Glutamate decarboxylase, converts glutamate into gamma-aminobutyric acid (GABA) during glutamate catabolism; involved in response to oxidative stress [Source:SGD;Acc:S000004862]
CCT2 (YIL142W)		Subunit beta of the cytosolic chaperonin Cct ring complex, related to Tcp1p, required for the assembly of actin and tubulins in vivo [Source:SGD;Acc:S000001404]
SCP160 (YJL080C)		Essential RNA-binding G protein effector of mating response pathway, mainly associated with nuclear envelope and ER, interacts in mRNA-dependent manner with translating ribosomes via multiple KH domains, similar to vertebrate vigilins [Source:SGD;Acc:S000003616]
TKL1 (YPR074C)		Transketolase, similar to Tkl2p; catalyzes conversion of xylulose-5-phosphate and ribose-5-phosphate to sedoheptulose-7-phosphate and glyceraldehyde-3-phosphate in the pentose phosphate pathway; needed for synthesis of aromatic amino acids [Source:SGD;Acc:S000006278]
PGM2 (YMR105C)		Phosphoglucomutase, catalyzes the conversion from glucose-1-phosphate to glucose-6-phosphate, which is a key step in hexose metabolism; functions as the acceptor for a Glc-phosphotransferase [Source:SGD;Acc:S000004711]
ACS2 (YLR153C)		Acetyl-coA synthetase isoform which, along with Acs1p, is the nuclear source of acetyl-coA for histone acetylation; mutants affect global transcription; required for growth on glucose; expressed under anaerobic conditions [Source:SGD;Acc:S000004143]
ETR1 (YBR026C)		2-enoyl thioester reductase, member of the medium chain dehydrogenase/reductase family; localized to in mitochondria, where it has a probable role in fatty acid synthesis [Source:SGD;Acc:S000000230]
TEF4 (YKL081W)		Gamma subunit of translational elongation factor eEF1B, stimulates the binding of aminoacyl-tRNA (AA-tRNA) to ribosomes by releasing eEF1A (Tef1p/Tef2p) from the ribosomal complex [Source:SGD;Acc:S000001564]
TPS2 (YDR074W)		Phosphatase subunit of the trehalose-6-phosphate synthase/phosphatase complex, which synthesizes the storage carbohydrate trehalose; expression is induced by stress conditions and repressed by the Ras-cAMP pathway [Source:SGD;Acc:S000002481]
ZUO1 (YGR285C)		Ribosome-associated chaperone, functions in ribosome biogenesis and, in partnership with Ssz1p and SSb1/2, as a chaperone for nascent polypeptide chains; contains a DnaJ domain and functions as a J-protein partner for Ssb1p and Ssb2p [Source:SGD;Acc:S000003517]
ACT1 (YFL039C)		Actin, structural protein involved in cell polarization, endocytosis, and other cytoskeletal functions [Source:SGD;Acc:S000001855]
NTH1 (YDR001C)		Neutral trehalase, degrades trehalose; required for thermotolerance and may mediate resistance to other cellular stresses; may be phosphorylated by Cdc28p [Source:SGD;Acc:S000002408]
SSZ1 (YHR064C)		Hsp70 protein that interacts with Zuo1p (a DnaJ homolog) to form a ribosome-associated complex that binds the ribosome via the Zuo1p subunit; also involved in pleiotropic drug resistance via sequential activation of PDR1 and PDR5; binds ATP [Source:SGD;Acc:S000001106]
HSC82 (YMR186W)		Cytoplasmic chaperone of the Hsp90 family, redundant in function and nearly identical with Hsp82p, and together they are essential; expressed constitutively at 10-fold higher basal levels than HSP82 and induced 2-3 fold by heat shock [Source:SGD;Acc:S000004798]
HSP82 (YPL240C)		Hsp90 chaperone required for pheromone signaling and negative regulation of Hsf1p; docks with Tom70p for mitochondrial preprotein delivery; promotes telomerase DNA binding and nucleotide addition; interacts with Cns1p, Cpr6p, Cpr7p, Sti1p [Source:SGD;Acc:S000006161]
GPH1	3.9	Non-essential glycogen phosphorylase required for the mobilization of glycogen, activity is regulated by cyclic AMP-mediated phosphorylation, expression is regulated by stress-response elements and by the HOG MAP kinase pathway [Source:SGD;Acc:S000006364]
HXK1	3.79	Hexokinase isoenzyme 1, a cytosolic protein that catalyzes phosphorylation of glucose during glucose metabolism; expression is highest during growth on non-glucose carbon sources; glucose-induced repression involves the hexokinase Hxk2p [Source:SGD;Acc:S000001949]
GLK1	3.74	Glucokinase, catalyzes the phosphorylation of glucose at C6 in the first irreversible step of glucose metabolism; one of three glucose phosphorylating enzymes; expression regulated by non-fermentable carbon sources [Source:SGD;Acc:S000000545]
TPS1	3.72	Synthase subunit of trehalose-6-phosphate synthase/phosphatase complex, which synthesizes the storage carbohydrate trehalose; also found in a monomeric form; expression is induced by the stress response and repressed by the Ras-cAMP pathway [Source:SGD;Acc:S000000330]
ASN2	3.66	Asparagine synthetase, isozyme of Asn1p; catalyzes the synthesis of L-asparagine from L-aspartate in the asparagine biosynthetic pathway [Source:SGD;Acc:S000003356]
PST2	3.64	Protein with similarity to members of a family of flavodoxin-like proteins; induced by oxidative stress in a Yap1p dependent manner; the authentic, non-tagged protein is detected in highly purified mitochondria in high-throughput studies [Source:SGD;Acc:S000002439]
TFS1	3.58	Protein that interacts with and inhibits carboxypeptidase Y and Ira2p; phosphatidylethanolamine-binding protein (PEBP) family member; targets to vacuolar membranes during stationary phase; acetylated by NatB N-terminal acetyltransferase [Source:SGD;Acc:S000004168]
YCP4	3.44	Protein of unknown function, has sequence and structural similarity to flavodoxins; predicted to be palmitoylated; the authentic, non-tagged protein is detected in highly purified mitochondria in high-throughput studies [Source:SGD;Acc:S000000597]
POR1	3.44	Mitochondrial porin (voltage-dependent anion channel), outer membrane protein required for the maintenance of mitochondrial osmotic stability and mitochondrial membrane permeability; phosphorylated [Source:SGD;Acc:S000005000]
SOL4	3.41	6-phosphogluconolactonase with similarity to Sol3p [Source:SGD;Acc:S000003480]
GSY2	3.36	Glycogen synthase, similar to Gsy1p; expression induced by glucose limitation, nitrogen starvation, heat shock, and stationary phase; activity regulated by cAMP-dependent, Snf1p and Pho85p kinases as well as by the Gac1p-Glc7p phosphatase [Source:SGD;Acc:S000004248]
YDL124W	3.36	NADPH-dependent alpha-keto amide reductase; reduces aromatic alpha-keto amides, aliphatic alpha-keto esters, and aromatic alpha-keto esters; member of the aldo-keto reductase (AKR) family [Source:SGD;Acc:S000002282]
IDH1	3.35	Subunit of mitochondrial NAD(+)-dependent isocitrate dehydrogenase, which catalyzes the oxidation of isocitrate to alpha-ketoglutarate in the TCA cycle [Source:SGD;Acc:S000004982]
ALD4	3.35	Mitochondrial aldehyde dehydrogenase, required for growth on ethanol and conversion of acetaldehyde to acetate; phosphorylated; activity is K+ dependent; utilizes NADP+ or NAD+ equally as coenzymes; expression is glucose repressed [Source:SGD;Acc:S000005901]
STF2	3.34	Protein involved in regulation of the mitochondrial F1F0-ATP synthase; Stf1p and Stf2p may act as stabilizing factors that enhance inhibitory action of the Inh1p protein [Source:SGD;Acc:S000003240]
IDH2	3.32	Subunit of mitochondrial NAD(+)-dependent isocitrate dehydrogenase, which catalyzes the oxidation of isocitrate to alpha-ketoglutarate in the TCA cycle; phosphorylated [Source:SGD;Acc:S000005662]
MSC1	3.28	Protein of unknown function; mutant is defective in directing meiotic recombination events to homologous chromatids; the authentic, non-tagged protein is detected in highly purified mitochondria and is phosphorylated [Source:SGD;Acc:S000004597]
ATP7	3.28	Subunit d of the stator stalk of mitochondrial F1F0 ATP synthase, which is a large, evolutionarily conserved enzyme complex required for ATP synthesis [Source:SGD;Acc:S000001499]
PET9	3.26	Major ADP/ATP carrier of the mitochondrial inner membrane, exchanges cytosolic ADP for mitochondrially synthesized ATP; also imports heme and ATP; phosphorylated; required for viability in many lab strains that carry a sal1 mutation [Source:SGD;Acc:S000000126]
SDH2	3.25	Iron-sulfur protein subunit of succinate dehydrogenase (Sdh1p, Sdh2p, Sdh3p, Sdh4p), which couples the oxidation of succinate to the transfer of electrons to ubiquinone as part of the TCA cycle and the mitochondrial respiratory chain [Source:SGD;Acc:S000003964]
Network Group	Network	Weight	Title	Authors	Year	Publication	PMID	URL	Processing Method	Interactions	Source	Source URL	Tags
Co-expression		64.55
	Yvert-Kruglyak-2003	5.53	Trans-acting regulatory variation in Saccharomyces cerevisiae and the role of transcription factors.	Yvert, Brem, Whittle, Akey, Foss, Smith, Mackelprang, Kruglyak	2003	Nat Genet	12897782	http://www.ncbi.nlm.nih.gov/pubmed/12897782	Pearson correlation	205453	SUPPLEMENTARY_MATERIAL		Transcription Factors
	Gasch-Brown-2000	5.29	Genomic expression programs in the response of yeast cells to environmental changes.	Gasch, Spellman, Kao, Carmel-Harel, Eisen, Storz, Botstein, Brown	2000	Mol Biol Cell	11102521	http://www.ncbi.nlm.nih.gov/pubmed/11102521	Pearson correlation	229946	SUPPLEMENTARY_MATERIAL		Transcription Factors
	Hughes-Friend-2000	4.75	Functional discovery via a compendium of expression profiles.	Hughes, Marton, Jones, Roberts, Stoughton, Armour, Bennett, Coffey, Dai, He, Kidd, King, Meyer, Slade, Lum, Stepaniants, Shoemaker, Gachotte, Chakraburtty, Simon, Bard, Friend	2000	Cell	10929718	http://www.ncbi.nlm.nih.gov/pubmed/10929718	Pearson correlation	202410	SUPPLEMENTARY_MATERIAL
	Orlando-Haase-2008	4.58	Global control of cell-cycle transcription by coupled CDK and network oscillators.	Orlando, Lin, Bernard, Wang, Socolar, Iversen, Hartemink, Haase	2008	Nature	18463633	http://www.ncbi.nlm.nih.gov/pubmed/18463633	Pearson correlation	192045	GEO	http://www.ncbi.nlm.nih.gov/projects/geo/query/acc.cgi?acc=GSE8799	Cell Proliferation,Time Series,Biological Clocks
	Knijnenburg-Wessels-2009	4.49	Combinatorial effects of environmental parameters on transcriptional regulation in Saccharomyces cerevisiae: a quantitative analysis of a compendium of chemostat-based transcriptome data.	Knijnenburg, Daran, van den Broek, Daran-Lapujade, de Winde, Pronk, Reinders, Wessels	2009	BMC Genomics	19173729	http://www.ncbi.nlm.nih.gov/pubmed/19173729	Pearson correlation	215514	GEO	http://www.ncbi.nlm.nih.gov/projects/geo/query/acc.cgi?acc=GSE11452
	Shalem-Pilpel-2011	4.29	Transcriptome kinetics is governed by a genome-wide coupling of mRNA production and degradation: a role for RNA Pol II.	Shalem, Groisman, Choder, Dahan, Pilpel	2011	PLoS Genet	21931566	http://www.ncbi.nlm.nih.gov/pubmed/21931566	Pearson correlation	197813	GEO	http://www.ncbi.nlm.nih.gov/projects/geo/query/acc.cgi?acc=GSE26829
	Spellman-Futcher-1998	4.11	Comprehensive identification of cell cycle-regulated genes of the yeast Saccharomyces cerevisiae by microarray hybridization.	Spellman, Sherlock, Zhang, Iyer, Anders, Eisen, Brown, Botstein, Futcher	1998	Mol Biol Cell	9843569	http://www.ncbi.nlm.nih.gov/pubmed/9843569	Pearson correlation	168858	SUPPLEMENTARY_MATERIAL		Cell Proliferation
	Morillo-Huesca-Prado-2010	3.99	The SWR1 histone replacement complex causes genetic instability and genome-wide transcription misregulation in the absence of H2A.Z.	Morillo-Huesca, Clemente-Ruiz, Andújar, Prado	2010	PLoS One	20711347	http://www.ncbi.nlm.nih.gov/pubmed/20711347	Pearson correlation	187066	GEO	http://www.ncbi.nlm.nih.gov/projects/geo/query/acc.cgi?acc=GSE21571
	Shalem-Pilpel-2008 A	3.92	Transient transcriptional responses to stress are generated by opposing effects of mRNA production and degradation.	Shalem, Dahan, Levo, Martinez, Furman, Segal, Pilpel	2008	Mol Syst Biol	18854817	http://www.ncbi.nlm.nih.gov/pubmed/18854817	Pearson correlation	185909	GEO	http://www.ncbi.nlm.nih.gov/projects/geo/query/acc.cgi?acc=GSE12220
	Yona-Dahan-2012	3.62	Chromosomal duplication is a transient evolutionary solution to stress.	Yona, Manor, Herbst, Romano, Mitchell, Kupiec, Pilpel, Dahan	2012	Proc Natl Acad Sci U S A	23197825	http://www.ncbi.nlm.nih.gov/pubmed/23197825	Pearson correlation	192970	GEO	http://www.ncbi.nlm.nih.gov/projects/geo/query/acc.cgi?acc=GSE40817	Cancer
	Roberts-Friend-2000	3.25	Signaling and circuitry of multiple MAPK pathways revealed by a matrix of global gene expression profiles.	Roberts, Nelson, Marton, Stoughton, Meyer, Bennett, He, Dai, Walker, Hughes, Tyers, Boone, Friend	2000	Science	10657304	http://www.ncbi.nlm.nih.gov/pubmed/10657304	Pearson correlation	184639	SUPPLEMENTARY_MATERIAL		Cell Proliferation,Transcription Factors,Signal Transduction,Cancer
	Li-Smith-2010	3.18	Thiamine biosynthesis in Saccharomyces cerevisiae is regulated by the NAD+-dependent histone deacetylase Hst1.	Li, Petteys, McClure, Valsakumar, Bekiranov, Frank, Smith	2010	Mol Cell Biol	20439498	http://www.ncbi.nlm.nih.gov/pubmed/20439498	Pearson correlation	171967	GEO	http://www.ncbi.nlm.nih.gov/projects/geo/query/acc.cgi?acc=GSE18488
	Brauer-Botstein-2008	2.9	Coordination of growth rate, cell cycle, stress response, and metabolic activity in yeast.	Brauer, Huttenhower, Airoldi, Rosenstein, Matese, Gresham, Boer, Troyanskaya, Botstein	2008	Mol Biol Cell	17959824	http://www.ncbi.nlm.nih.gov/pubmed/17959824	Pearson correlation	184210	GEO	http://www.ncbi.nlm.nih.gov/projects/geo/query/acc.cgi?acc=GSE8825	Cell Proliferation
	Aceituno-Agosin-2012	2.77	Oxygen response of the wine yeast Saccharomyces cerevisiae EC1118 grown under carbon-sufficient, nitrogen-limited enological conditions.	Aceituno, Orellana, Torres, Mendoza, Slater, Melo, Agosin	2012	Appl Environ Microbiol	23001663	http://www.ncbi.nlm.nih.gov/pubmed/23001663	Pearson correlation	169845	GEO	http://www.ncbi.nlm.nih.gov/projects/geo/query/acc.cgi?acc=GSE34964
	Mitchell-Pilpel-2009	2.05	Adaptive prediction of environmental changes by microorganisms.	Mitchell, Romano, Groisman, Yona, Dekel, Kupiec, Dahan, Pilpel	2009	Nature	19536156	http://www.ncbi.nlm.nih.gov/pubmed/19536156	Pearson correlation	193100	GEO	http://www.ncbi.nlm.nih.gov/projects/geo/query/acc.cgi?acc=GSE15936	Time Series
	Hochwagen-Amon-2005	1.81	Novel response to microtubule perturbation in meiosis.	Hochwagen, Wrobel, Cartron, Demougin, Niederhauser-Wiederkehr, Boselli, Primig, Amon	2005	Mol Cell Biol	15899877	http://www.ncbi.nlm.nih.gov/pubmed/15899877	Pearson correlation	175282	GEO	http://www.ncbi.nlm.nih.gov/projects/geo/query/acc.cgi?acc=GSE1693	Cell Proliferation
	Gasch-Brown-2001	1.67	Genomic expression responses to DNA-damaging agents and the regulatory role of the yeast ATR homolog Mec1p.	Gasch, Huang, Metzner, Botstein, Elledge, Brown	2001	Mol Biol Cell	11598186	http://www.ncbi.nlm.nih.gov/pubmed/11598186	Pearson correlation	191093	SUPPLEMENTARY_MATERIAL		Signal Transduction
	Zhang-Nielsen-2011	1.07	Mapping the interaction of Snf1 with TORC1 in Saccharomyces cerevisiae.	Zhang, Vaga, Chumnanpuen, Kumar, Vemuri, Aebersold, Nielsen	2011	Mol Syst Biol	22068328	http://www.ncbi.nlm.nih.gov/pubmed/22068328	Pearson correlation	198688	GEO	http://www.ncbi.nlm.nih.gov/projects/geo/query/acc.cgi?acc=GSE24421	Transcription Factors
	Hong-Nielsen-2011	0.88	Unravelling evolutionary strategies of yeast for improving galactose utilization through integrated systems level analysis.	Hong, Vongsangnak, Vemuri, Nielsen	2011	Proc Natl Acad Sci U S A	21715660	http://www.ncbi.nlm.nih.gov/pubmed/21715660	Pearson correlation	157385	GEO	http://www.ncbi.nlm.nih.gov/projects/geo/query/acc.cgi?acc=GSE27185
	Rintala-Ruohonen-2011	0.38	Transcriptional responses of Saccharomyces cerevisiae to shift from respiratory and respirofermentative to fully fermentative metabolism.	Rintala, Jouhten, Toivari, Wiebe, Maaheimo, Penttilä, Ruohonen	2011	OMICS	21348598	http://www.ncbi.nlm.nih.gov/pubmed/21348598	Pearson correlation	199449	GEO	http://www.ncbi.nlm.nih.gov/projects/geo/query/acc.cgi?acc=GSE22832
Genetic interactions		13.12
	Fillingham-Greenblatt-2008	2.53	Chaperone control of the activity and specificity of the histone H3 acetyltransferase Rtt109.	Fillingham, Recht, Silva, Suter, Emili, Stagljar, Krogan, Allis, Keogh, Greenblatt	2008	Mol Cell Biol	18458063	http://www.ncbi.nlm.nih.gov/pubmed/18458063	Direct interaction	147	BIOGRID	http://thebiogrid.org/	Cell Proliferation
	Surma-Ernst-2013 A	1.36	A lipid E-MAP identifies Ubx2 as a critical regulator of lipid saturation and lipid bilayer stress.	Surma, Klose, Peng, Shales, Mrejen, Stefanko, Braberg, Gordon, Vorkel, Ejsing, Farese, Simons, Krogan, Ernst	2013	Mol Cell	23891562	http://www.ncbi.nlm.nih.gov/pubmed/23891562	Direct interaction	5716	BIOGRID	http://thebiogrid.org/	Cultured Cells,Metabolism
	Libuda-Winston-2010 B	1.34	Alterations in DNA replication and histone levels promote histone gene amplification in Saccharomyces cerevisiae.	Libuda, Winston	2010	Genetics	20139344	http://www.ncbi.nlm.nih.gov/pubmed/20139344	Direct interaction	106	BIOGRID	http://thebiogrid.org/
	Deutscher-Ruppin-2006	1.27	Multiple knockout analysis of genetic robustness in the yeast metabolic network.	Deutscher, Meilijson, Kupiec, Ruppin	2006	Nat Genet	16941010	http://www.ncbi.nlm.nih.gov/pubmed/16941010	Direct interaction	275	BIOGRID	http://thebiogrid.org/
	McClellan-Frydman-2007	1.01	Diverse cellular functions of the Hsp90 molecular chaperone uncovered using systems approaches.	McClellan, Xia, Deutschbauer, Davis, Gerstein, Frydman	2007	Cell	17923092	http://www.ncbi.nlm.nih.gov/pubmed/17923092	Direct interaction	1409	BIOGRID	http://thebiogrid.org/	Cell Proliferation
	Franzosa-McClellan-2011	0.95	Heterozygous yeast deletion collection screens reveal essential targets of Hsp90.	Franzosa, Albanèse, Frydman, Xia, McClellan	2011	PLoS One	22140548	http://www.ncbi.nlm.nih.gov/pubmed/22140548	Direct interaction	500	BIOGRID	http://thebiogrid.org/
	Costanzo-Boone-2010-profile-similarity	0.91	The genetic landscape of a cell.	Costanzo, Baryshnikova, Bellay, Kim, Spear, Sevier, Ding, Koh, Toufighi, Mostafavi, Prinz, St Onge, VanderSluis, Makhnevych, Vizeacoumar, Alizadeh, Bahr, Brost, Chen, Cokol, Deshpande, Li, Lin, Liang, Marback, Paw, San Luis, Shuteriqi, Tong, van Dyk, Wallace, Whitney, Weirauch, Zhong, Zhu, Houry, Brudno, Ragibizadeh, Papp, Pál, Roth, Giaever, Nislow, Troyanskaya, Bussey, Bader, Gingras, Morris, K…	2010	Science	20093466	http://www.ncbi.nlm.nih.gov/pubmed/20093466		257575	SUPPLEMENTARY_MATERIAL
	Szappanos-Papp-2011 B	0.83	An integrated approach to characterize genetic interaction networks in yeast metabolism.	Szappanos, Kovács, Szamecz, Honti, Costanzo, Baryshnikova, Gelius-Dietrich, Lercher, Jelasity, Myers, Andrews, Boone, Oliver, Pál, Papp	2011	Nat Genet	21623372	http://www.ncbi.nlm.nih.gov/pubmed/21623372	Direct interaction	1954	BIOGRID	http://thebiogrid.org/
	Lin-Boeke-2008 B	0.66	A comprehensive synthetic genetic interaction network governing yeast histone acetylation and deacetylation.	Lin, Qi, Lu, Pan, Yuan, Zhao, Bader, Boeke	2008	Genes Dev	18676811	http://www.ncbi.nlm.nih.gov/pubmed/18676811	Direct interaction	721	BIOGRID	http://thebiogrid.org/
	Hoppins-Nunnari-2011 B	0.53	A mitochondrial-focused genetic interaction map reveals a scaffold-like complex required for inner membrane organization in mitochondria.	Hoppins, Collins, Cassidy-Stone, Hummel, Devay, Lackner, Westermann, Schuldiner, Weissman, Nunnari	2011	J Cell Biol	21987634	http://www.ncbi.nlm.nih.gov/pubmed/21987634	Direct interaction	2597	BIOGRID	http://thebiogrid.org/
	Szappanos-Papp-2011 A	0.42	An integrated approach to characterize genetic interaction networks in yeast metabolism.	Szappanos, Kovács, Szamecz, Honti, Costanzo, Baryshnikova, Gelius-Dietrich, Lercher, Jelasity, Myers, Andrews, Boone, Oliver, Pál, Papp	2011	Nat Genet	21623372	http://www.ncbi.nlm.nih.gov/pubmed/21623372	Direct interaction	3297	BIOGRID	http://thebiogrid.org/
	Costanzo-Boone-2010-negative-interactions-full	0.25	The genetic landscape of a cell.	Costanzo, Baryshnikova, Bellay, Kim, Spear, Sevier, Ding, Koh, Toufighi, Mostafavi, Prinz, St Onge, VanderSluis, Makhnevych, Vizeacoumar, Alizadeh, Bahr, Brost, Chen, Cokol, Deshpande, Li, Lin, Liang, Marback, Paw, San Luis, Shuteriqi, Tong, van Dyk, Wallace, Whitney, Weirauch, Zhong, Zhu, Houry, Brudno, Ragibizadeh, Papp, Pál, Roth, Giaever, Nislow, Troyanskaya, Bussey, Bader, Gingras, Morris, K…	2010	Science	20093466	http://www.ncbi.nlm.nih.gov/pubmed/20093466		353280	SUPPLEMENTARY_MATERIAL
	Hoppins-Nunnari-2011 A	0.19	A mitochondrial-focused genetic interaction map reveals a scaffold-like complex required for inner membrane organization in mitochondria.	Hoppins, Collins, Cassidy-Stone, Hummel, Devay, Lackner, Westermann, Schuldiner, Weissman, Nunnari	2011	J Cell Biol	21987634	http://www.ncbi.nlm.nih.gov/pubmed/21987634	Direct interaction	7470	BIOGRID	http://thebiogrid.org/
	Costanzo-Boone-2010 A	0.19	The genetic landscape of a cell.	Costanzo, Baryshnikova, Bellay, Kim, Spear, Sevier, Ding, Koh, Toufighi, Mostafavi, Prinz, St Onge, VanderSluis, Makhnevych, Vizeacoumar, Alizadeh, Bahr, Brost, Chen, Cokol, Deshpande, Li, Lin, Liang, Marback, Paw, San Luis, Shuteriqi, Tong, van Dyk, Wallace, Whitney, Weirauch, Zhong, Zhu, Houry, Brudno, Ragibizadeh, Papp, Pál, Roth, Giaever, Nislow, Troyanskaya, Bussey, Bader, Gingras, Morris, K…	2010	Science	20093466	http://www.ncbi.nlm.nih.gov/pubmed/20093466	Direct interaction	52122	BIOGRID	http://thebiogrid.org/
	Collins-Krogan-2007 A	0.17	Functional dissection of protein complexes involved in yeast chromosome biology using a genetic interaction map.	Collins, Miller, Maas, Roguev, Fillingham, Chu, Schuldiner, Gebbia, Recht, Shales, Ding, Xu, Han, Ingvarsdottir, Cheng, Andrews, Boone, Berger, Hieter, Zhang, Brown, Ingles, Emili, Allis, Toczyski, Weissman, Greenblatt, Krogan	2007	Nature	17314980	http://www.ncbi.nlm.nih.gov/pubmed/17314980	Direct interaction	11605	BIOGRID	http://thebiogrid.org/	Cell Proliferation
	Costanzo-Boone-2010-positive-interactions-intermediate	0.17	The genetic landscape of a cell.	Costanzo, Baryshnikova, Bellay, Kim, Spear, Sevier, Ding, Koh, Toufighi, Mostafavi, Prinz, St Onge, VanderSluis, Makhnevych, Vizeacoumar, Alizadeh, Bahr, Brost, Chen, Cokol, Deshpande, Li, Lin, Liang, Marback, Paw, San Luis, Shuteriqi, Tong, van Dyk, Wallace, Whitney, Weirauch, Zhong, Zhu, Houry, Brudno, Ragibizadeh, Papp, Pál, Roth, Giaever, Nislow, Troyanskaya, Bussey, Bader, Gingras, Morris, K…	2010	Science	20093466	http://www.ncbi.nlm.nih.gov/pubmed/20093466		57182	SUPPLEMENTARY_MATERIAL
	Haarer-Amberg-2007	0.15	Modeling complex genetic interactions in a simple eukaryotic genome: actin displays a rich spectrum of complex haploinsufficiencies.	Haarer, Viggiano, Hibbs, Troyanskaya, Amberg	2007	Genes Dev	17167106	http://www.ncbi.nlm.nih.gov/pubmed/17167106	Direct interaction	201	BIOGRID	http://thebiogrid.org/
	BIOGRID-SMALL-SCALE-STUDIES	0.09							Direct interaction	22661	BIOGRID	http://thebiogrid.org/
	Lee-Marcotte-2007 Genetic interactions	0.05	An improved, bias-reduced probabilistic functional gene network of baker's yeast, Saccharomyces cerevisiae.	Lee, Li, Marcotte	2007	PLoS One	17912365	http://www.ncbi.nlm.nih.gov/pubmed/17912365		12533	SUPPLEMENTARY_MATERIAL
	Zheng-Krogan-2010 A	0.04	Epistatic relationships reveal the functional organization of yeast transcription factors.	Zheng, Benschop, Shales, Kemmeren, Greenblatt, Cagney, Holstege, Li, Krogan	2010	Mol Syst Biol	20959818	http://www.ncbi.nlm.nih.gov/pubmed/20959818	Direct interaction	3333	BIOGRID	http://thebiogrid.org/	Transcription Factors
Physical interactions		8.86
	Drees-Drubin-2001	2.11	A protein interaction map for cell polarity development.	Drees, Sundin, Brazeau, Caviston, Chen, Guo, Kozminski, Lau, Moskow, Tong, Schenkman, McKenzie, Brennwald, Longtine, Bi, Chan, Novick, Boone, Pringle, Davis, Fields, Drubin	2001	J Cell Biol	11489916	http://www.ncbi.nlm.nih.gov/pubmed/11489916	Direct interaction	176	IREF	http://irefindex.uio.no/wiki/iRefIndex
	Gong-Houry-2009	1.27	An atlas of chaperone-protein interactions in Saccharomyces cerevisiae: implications to protein folding pathways in the cell.	Gong, Kakihara, Krogan, Greenblatt, Emili, Zhang, Houry	2009	Mol Syst Biol	19536198	http://www.ncbi.nlm.nih.gov/pubmed/19536198	Direct interaction	21190	IREF	http://irefindex.uio.no/wiki/iRefIndex	Signal Transduction
	Millson-Piper-2005	1.22	A two-hybrid screen of the yeast proteome for Hsp90 interactors uncovers a novel Hsp90 chaperone requirement in the activity of a stress-activated mitogen-activated protein kinase, Slt2p (Mpk1p).	Millson, Truman, King, Prodromou, Pearl, Piper	2005	Eukaryot Cell	15879519	http://www.ncbi.nlm.nih.gov/pubmed/15879519	Direct interaction	173	IREF	http://irefindex.uio.no/wiki/iRefIndex
	Zhao-Houry-2005	0.9	Navigating the chaperone network: an integrative map of physical and genetic interactions mediated by the hsp90 chaperone.	Zhao, Davey, Hsu, Kaplanek, Tong, Parsons, Krogan, Cagney, Mai, Greenblatt, Boone, Emili, Houry	2005	Cell	15766533	http://www.ncbi.nlm.nih.gov/pubmed/15766533	Direct interaction	552	IREF	http://irefindex.uio.no/wiki/iRefIndex	Transcription Factors
	Yu-Vidal-2008	0.76	High-quality binary protein interaction map of the yeast interactome network.	Yu, Braun, Yildirim, Lemmens, Venkatesan, Sahalie, Hirozane-Kishikawa, Gebreab, Li, Simonis, Hao, Rual, Dricot, Vazquez, Murray, Simon, Tardivo, Tam, Svrzikapa, Fan, de Smet, Motyl, Hudson, Park, Xin, Cusick, Moore, Boone, Snyder, Roth, Barabási, Tavernier, Hill, Vidal	2008	Science	18719252	http://www.ncbi.nlm.nih.gov/pubmed/18719252	Direct interaction	1609	BIOGRID	http://thebiogrid.org/	Transcription Factors,Signal Transduction
	Lee-Marcotte-2007 Protein complexes	0.72	An improved, bias-reduced probabilistic functional gene network of baker's yeast, Saccharomyces cerevisiae.	Lee, Li, Marcotte	2007	PLoS One	17912365	http://www.ncbi.nlm.nih.gov/pubmed/17912365		31902	SUPPLEMENTARY_MATERIAL
	Lee-Marcotte-2007 Protein interactions	0.59	An improved, bias-reduced probabilistic functional gene network of baker's yeast, Saccharomyces cerevisiae.	Lee, Li, Marcotte	2007	PLoS One	17912365	http://www.ncbi.nlm.nih.gov/pubmed/17912365		11713	SUPPLEMENTARY_MATERIAL
	Gilmore-Washburn-2012	0.4	Characterization of a highly conserved histone related protein, Ydl156w, and its functional associations using quantitative proteomic analyses.	Gilmore, Sardiu, Venkatesh, Stutzman, Peak, Seidel, Workman, Florens, Washburn	2012	Mol Cell Proteomics	22199229	http://www.ncbi.nlm.nih.gov/pubmed/22199229	Direct interaction	1987	BIOGRID	http://thebiogrid.org/	Transcription Factors
	Gavin-Superti-Furga-2006	0.28	Proteome survey reveals modularity of the yeast cell machinery.	Gavin, Aloy, Grandi, Krause, Boesche, Marzioch, Rau, Jensen, Bastuck, Dümpelfeld, Edelmann, Heurtier, Hoffman, Hoefert, Klein, Hudak, Michon, Schelder, Schirle, Remor, Rudi, Hooper, Bauer, Bouwmeester, Casari, Drewes, Neubauer, Rick, Kuster, Bork, Russell, Superti-Furga	2006	Nature	16429126	http://www.ncbi.nlm.nih.gov/pubmed/16429126	Direct interaction	6531	BIOGRID	http://thebiogrid.org/
	Tarassov-Michnick-2008	0.17	An in vivo map of the yeast protein interactome.	Tarassov, Messier, Landry, Radinovic, Serna Molina, Shames, Malitskaya, Vogel, Bussey, Michnick	2008	Science	18467557	http://www.ncbi.nlm.nih.gov/pubmed/18467557	Direct interaction	2394	BIOGRID	http://thebiogrid.org/	Cell Proliferation
	Ito-Sakaki-core-2001	0.14	A comprehensive two-hybrid analysis to explore the yeast protein interactome.	Ito, Chiba, Ozawa, Yoshida, Hattori, Sakaki	2001	Proc Natl Acad Sci U S A	11283351	http://www.ncbi.nlm.nih.gov/pubmed/11283351		733	BIOGRID	http://thebiogrid.org/
	Ho-Tyers-2002	0.12	Systematic identification of protein complexes in Saccharomyces cerevisiae by mass spectrometry.	Ho, Gruhler, Heilbut, Bader, Moore, Adams, Millar, Taylor, Bennett, Boutilier, Yang, Wolting, Donaldson, Schandorff, Shewnarane, Vo, Taggart, Goudreault, Muskat, Alfarano, Dewar, Lin, Michalickova, Willems, Sassi, Nielsen, Rasmussen, Andersen, Johansen, Hansen, Jespersen, Podtelejnikov, Nielsen, Crawford, Poulsen, Sørensen, Matthiesen, Hendrickson, Gleeson, Pawson, Moran, Durocher, Mann, Hogue, F…	2002	Nature	11805837	http://www.ncbi.nlm.nih.gov/pubmed/11805837	Direct interaction	7970	IREF	http://irefindex.uio.no/wiki/iRefIndex	Signal Transduction
	Krogan-Greenblatt-2006	0.08	Global landscape of protein complexes in the yeast Saccharomyces cerevisiae.	Krogan, Cagney, Yu, Zhong, Guo, Ignatchenko, Li, Pu, Datta, Tikuisis, Punna, Peregrín-Alvarez, Shales, Zhang, Davey, Robinson, Paccanaro, Bray, Sheung, Beattie, Richards, Canadien, Lalev, Mena, Wong, Starostine, Canete, Vlasblom, Wu, Orsi, Collins, Chandran, Haw, Rilstone, Gandi, Thompson, Musso, St Onge, Ghanny, Lam, Butland, Altaf-Ul, Kanaya, Shilatifard, O'Shea, Weissman, Ingles, Hughes, Parki…	2006	Nature	16554755	http://www.ncbi.nlm.nih.gov/pubmed/16554755	Direct interaction	7074	BIOGRID	http://thebiogrid.org/
	Babu-Greenblatt-2012 C	0.07	Interaction landscape of membrane-protein complexes in Saccharomyces cerevisiae.	Babu, Vlasblom, Pu, Guo, Graham, Bean, Burston, Vizeacoumar, Snider, Phanse, Fong, Tam, Davey, Hnatshak, Bajaj, Chandran, Punna, Christopolous, Wong, Yu, Zhong, Li, Stagljar, Conibear, Wodak, Emili, Greenblatt	2012	Nature	22940862	http://www.ncbi.nlm.nih.gov/pubmed/22940862		11617	None
	Collins-Krogan-2007	0.02	Toward a comprehensive atlas of the physical interactome of Saccharomyces cerevisiae.	Collins, Kemmeren, Zhao, Greenblatt, Spencer, Holstege, Weissman, Krogan	2007	Mol Cell Proteomics	17200106	http://www.ncbi.nlm.nih.gov/pubmed/17200106	Direct interaction	9064	BIOGRID	http://thebiogrid.org/
Predicted		8.23
	I2D-BIND-Rat2Yeast	3.99	BIND--a data specification for storing and describing biomolecular interactions, molecular complexes and pathways.	Bader, Hogue	2000	Bioinformatics	10871269	http://www.ncbi.nlm.nih.gov/pubmed/10871269	Direct interaction	25	I2D	http://ophid.utoronto.ca/
	Stuart-Kim-2003	1.75	A gene-coexpression network for global discovery of conserved genetic modules.	Stuart, Segal, Koller, Kim	2003	Science	12934013	http://www.ncbi.nlm.nih.gov/pubmed/12934013		16787	SUPPLEMENTARY_MATERIAL		Cell Proliferation,Cultured Cells,Signal Transduction,Cancer
	Lee-Marcotte-2007 Protein interactions inferred from complexes	0.56	An improved, bias-reduced probabilistic functional gene network of baker's yeast, Saccharomyces cerevisiae.	Lee, Li, Marcotte	2007	PLoS One	17912365	http://www.ncbi.nlm.nih.gov/pubmed/17912365		3404	SUPPLEMENTARY_MATERIAL
	I2D-IntAct-Mouse2Yeast	0.56	The IntAct molecular interaction database in 2010.	Aranda, Achuthan, Alam-Faruque, Armean, Bridge, Derow, Feuermann, Ghanbarian, Kerrien, Khadake, Kerssemakers, Leroy, Menden, Michaut, Montecchi-Palazzi, Neuhauser, Orchard, Perreau, Roechert, van Eijk, Hermjakob	2010	Nucleic Acids Res	19850723	http://www.ncbi.nlm.nih.gov/pubmed/19850723	Direct interaction	135	I2D	http://ophid.utoronto.ca/
	I2D-HPRD-Human2Yeast	0.5	Development of human protein reference database as an initial platform for approaching systems biology in humans.	Peri, Navarro, Amanchy, Kristiansen, Jonnalagadda, Surendranath, Niranjan, Muthusamy, Gandhi, Gronborg, Ibarrola, Deshpande, Shanker, Shivashankar, Rashmi, Ramya, Zhao, Chandrika, Padma, Harsha, Yatish, Kavitha, Menezes, Choudhury, Suresh, Ghosh, Saravana, Chandran, Krishna, Joy, Anand, Madavan, Joseph, Wong, Schiemann, Constantinescu, Huang, Khosravi-Far, Steen, Tewari, Ghaffari, Blobe, Dang, Ga…	2003	Genome Res	14525934	http://www.ncbi.nlm.nih.gov/pubmed/14525934	Direct interaction	1237	I2D	http://ophid.utoronto.ca/	Transcription Factors,Cancer
	I2D-MINT-Human2Yeast	0.29	MINT: a Molecular INTeraction database.	Zanzoni, Montecchi-Palazzi, Quondam, Ausiello, Helmer-Citterich, Cesareni	2002	FEBS Lett	11911893	http://www.ncbi.nlm.nih.gov/pubmed/11911893	Direct interaction	437	I2D	http://ophid.utoronto.ca/
	I2D-BioGRID-Human2Yeast	0.29	BioGRID: a general repository for interaction datasets.	Stark, Breitkreutz, Reguly, Boucher, Breitkreutz, Tyers	2006	Nucleic Acids Res	16381927	http://www.ncbi.nlm.nih.gov/pubmed/16381927	Direct interaction	1488	I2D	http://ophid.utoronto.ca/
	Lee-Marcotte-2007 Co-inheritance	0.11	An improved, bias-reduced probabilistic functional gene network of baker's yeast, Saccharomyces cerevisiae.	Lee, Li, Marcotte	2007	PLoS One	17912365	http://www.ncbi.nlm.nih.gov/pubmed/17912365		1050	SUPPLEMENTARY_MATERIAL
	Lee-Marcotte-2007 Gene neighbourhoods	0.1	An improved, bias-reduced probabilistic functional gene network of baker's yeast, Saccharomyces cerevisiae.	Lee, Li, Marcotte	2007	PLoS One	17912365	http://www.ncbi.nlm.nih.gov/pubmed/17912365		4961	SUPPLEMENTARY_MATERIAL
	I2D-IntAct-Human2Yeast	0.07	The IntAct molecular interaction database in 2010.	Aranda, Achuthan, Alam-Faruque, Armean, Bridge, Derow, Feuermann, Ghanbarian, Kerrien, Khadake, Kerssemakers, Leroy, Menden, Michaut, Montecchi-Palazzi, Neuhauser, Orchard, Perreau, Roechert, van Eijk, Hermjakob	2010	Nucleic Acids Res	19850723	http://www.ncbi.nlm.nih.gov/pubmed/19850723	Direct interaction	1465	I2D	http://ophid.utoronto.ca/
Co-localization		3.04
	Huh-O'Shea-2003	3.04	Global analysis of protein localization in budding yeast.	Huh, Falvo, Gerke, Carroll, Howson, Weissman, O'Shea	2003	Nature	14562095	http://www.ncbi.nlm.nih.gov/pubmed/14562095		904057	SUPPLEMENTARY_MATERIAL
Other		1.8
	Hillenmeyer-Giaever-2008 B	1.07	The chemical genomic portrait of yeast: uncovering a phenotype for all genes.	Hillenmeyer, Fung, Wildenhain, Pierce, Hoon, Lee, Proctor, St Onge, Tyers, Koller, Altman, Davis, Nislow, Giaever	2008	Science	18420932	http://www.ncbi.nlm.nih.gov/pubmed/18420932	Pearson correlation	148490	COLLABORATOR		Signal Transduction
	Lee-Marcotte-2007 Co-citation	0.73	An improved, bias-reduced probabilistic functional gene network of baker's yeast, Saccharomyces cerevisiae.	Lee, Li, Marcotte	2007	PLoS One	17912365	http://www.ncbi.nlm.nih.gov/pubmed/17912365		29461	SUPPLEMENTARY_MATERIAL
Shared protein domains		0.4
	PFAM	0.4							Pearson correlation	31272	PFAM	http://pfam.sanger.ac.uk/
Gene 1	Gene 2	Weight	Type	Source
ALD4	IDH1	0.0364677	Co-expression	Aceituno-Agosin-2012
ALD4	YGR155W	0.0427467	Co-expression	Aceituno-Agosin-2012
ALD4	YHR008C	0.0424215	Co-expression	Aceituno-Agosin-2012
ALD4	YLR174W	0.0392954	Co-expression	Aceituno-Agosin-2012
ASN2	YER073W	0.0493576	Co-expression	Aceituno-Agosin-2012
ASN2	YGL026C	0.0335284	Co-expression	Aceituno-Agosin-2012
ASN2	YGL245W	0.032045	Co-expression	Aceituno-Agosin-2012
ASN2	YLR027C	0.0383237	Co-expression	Aceituno-Agosin-2012
ASN2	YOR108W	0.0536718	Co-expression	Aceituno-Agosin-2012
ASN2	YPR145W	0.0505713	Co-expression	Aceituno-Agosin-2012
ATP7	YBR039W	0.0428178	Co-expression	Aceituno-Agosin-2012
ATP7	YDR298C	0.0313849	Co-expression	Aceituno-Agosin-2012
GLK1	YEL011W	0.058164	Co-expression	Aceituno-Agosin-2012
GLK1	YGL037C	0.0446357	Co-expression	Aceituno-Agosin-2012
GLK1	YHR008C	0.0528769	Co-expression	Aceituno-Agosin-2012
GPH1	YBL064C	0.0317235	Co-expression	Aceituno-Agosin-2012
GPH1	YDR074W	0.033035	Co-expression	Aceituno-Agosin-2012
GPH1	YDR513W	0.0343469	Co-expression	Aceituno-Agosin-2012
GPH1	YDR516C	0.0502591	Co-expression	Aceituno-Agosin-2012
GPH1	YEL011W	0.0357231	Co-expression	Aceituno-Agosin-2012
GPH1	YGL037C	0.0454293	Co-expression	Aceituno-Agosin-2012
GPH1	YGR019W	0.0410588	Co-expression	Aceituno-Agosin-2012
GPH1	YGR205W	0.0322308	Co-expression	Aceituno-Agosin-2012
GPH1	YML100W	0.037024	Co-expression	Aceituno-Agosin-2012
GPH1	YMR105C	0.0441748	Co-expression	Aceituno-Agosin-2012
GPH1	YMR315W	0.0432426	Co-expression	Aceituno-Agosin-2012
GPH1	YNL274C	0.0362549	Co-expression	Aceituno-Agosin-2012
GSY2	GPH1	0.0412326	Co-expression	Aceituno-Agosin-2012
GSY2	TFS1	0.0553029	Co-expression	Aceituno-Agosin-2012
GSY2	TPS1	0.0592157	Co-expression	Aceituno-Agosin-2012
GSY2	YDR516C	0.0520026	Co-expression	Aceituno-Agosin-2012
GSY2	YEL011W	0.0560109	Co-expression	Aceituno-Agosin-2012
GSY2	YGL037C	0.0481574	Co-expression	Aceituno-Agosin-2012
GSY2	YGR019W	0.0540127	Co-expression	Aceituno-Agosin-2012
GSY2	YML100W	0.0412894	Co-expression	Aceituno-Agosin-2012
GSY2	YMR105C	0.054229	Co-expression	Aceituno-Agosin-2012
GSY2	YMR315W	0.0489155	Co-expression	Aceituno-Agosin-2012
GSY2	YNR034W-A	0.0476255	Co-expression	Aceituno-Agosin-2012
HXK1	GPH1	0.0377204	Co-expression	Aceituno-Agosin-2012
HXK1	YGL037C	0.0498592	Co-expression	Aceituno-Agosin-2012
HXK1	YLR174W	0.0388679	Co-expression	Aceituno-Agosin-2012
IDH1	YCP4	0.0340963	Co-expression	Aceituno-Agosin-2012
IDH1	YGL037C	0.0359443	Co-expression	Aceituno-Agosin-2012
IDH1	YKL150W	0.0391537	Co-expression	Aceituno-Agosin-2012
IDH1	YLR174W	0.0340635	Co-expression	Aceituno-Agosin-2012
IDH1	YNR001C	0.0301899	Co-expression	Aceituno-Agosin-2012
IDH1	YPL154C	0.0330424	Co-expression	Aceituno-Agosin-2012
IDH2	ALD4	0.0365228	Co-expression	Aceituno-Agosin-2012
IDH2	GPH1	0.0352079	Co-expression	Aceituno-Agosin-2012
IDH2	IDH1	0.0403775	Co-expression	Aceituno-Agosin-2012
IDH2	YBR149W	0.0341496	Co-expression	Aceituno-Agosin-2012
IDH2	YCP4	0.0343371	Co-expression	Aceituno-Agosin-2012
IDH2	YCR012W	0.0420221	Co-expression	Aceituno-Agosin-2012
IDH2	YDR516C	0.0443817	Co-expression	Aceituno-Agosin-2012
IDH2	YGL037C	0.040438	Co-expression	Aceituno-Agosin-2012
IDH2	YKL150W	0.040448	Co-expression	Aceituno-Agosin-2012
IDH2	YLR174W	0.0359183	Co-expression	Aceituno-Agosin-2012
IDH2	YNR001C	0.0307512	Co-expression	Aceituno-Agosin-2012
IDH2	YPL154C	0.0337986	Co-expression	Aceituno-Agosin-2012
MSC1	GPH1	0.0357572	Co-expression	Aceituno-Agosin-2012
MSC1	POR1	0.0421469	Co-expression	Aceituno-Agosin-2012
MSC1	PST2	0.0320713	Co-expression	Aceituno-Agosin-2012
MSC1	SOL4	0.0392236	Co-expression	Aceituno-Agosin-2012
MSC1	YBL064C	0.0339512	Co-expression	Aceituno-Agosin-2012
MSC1	YBR149W	0.0342504	Co-expression	Aceituno-Agosin-2012
MSC1	YDL124W	0.0389458	Co-expression	Aceituno-Agosin-2012
MSC1	YDR533C	0.0377523	Co-expression	Aceituno-Agosin-2012
MSC1	YGL037C	0.0393691	Co-expression	Aceituno-Agosin-2012
MSC1	YGR256W	0.0396962	Co-expression	Aceituno-Agosin-2012
MSC1	YKL150W	0.0388577	Co-expression	Aceituno-Agosin-2012
MSC1	YLR174W	0.0334058	Co-expression	Aceituno-Agosin-2012
MSC1	YMR105C	0.0361521	Co-expression	Aceituno-Agosin-2012
MSC1	YMR315W	0.0425328	Co-expression	Aceituno-Agosin-2012
MSC1	YNL274C	0.0373028	Co-expression	Aceituno-Agosin-2012
PET9	YBL045C	0.0582763	Co-expression	Aceituno-Agosin-2012
PET9	YBL099W	0.0466814	Co-expression	Aceituno-Agosin-2012
PET9	YEL034W	0.0562088	Co-expression	Aceituno-Agosin-2012
PET9	YHR008C	0.0465903	Co-expression	Aceituno-Agosin-2012
POR1	YBR072W	0.0465318	Co-expression	Aceituno-Agosin-2012
POR1	YMR315W	0.0699727	Co-expression	Aceituno-Agosin-2012
PST2	YBL064C	0.0317522	Co-expression	Aceituno-Agosin-2012
PST2	YBR149W	0.0336704	Co-expression	Aceituno-Agosin-2012
PST2	YCR012W	0.0405356	Co-expression	Aceituno-Agosin-2012
PST2	YER062C	0.042884	Co-expression	Aceituno-Agosin-2012
PST2	YFL014W	0.0428524	Co-expression	Aceituno-Agosin-2012
PST2	YGR256W	0.0359835	Co-expression	Aceituno-Agosin-2012
PST2	YNL015W	0.0353515	Co-expression	Aceituno-Agosin-2012
PST2	YNL274C	0.036109	Co-expression	Aceituno-Agosin-2012
SDH2	YDR148C	0.0428849	Co-expression	Aceituno-Agosin-2012
SDH2	YFL018C	0.048462	Co-expression	Aceituno-Agosin-2012
SDH2	YKL085W	0.0549896	Co-expression	Aceituno-Agosin-2012
SDH2	YLR304C	0.0618709	Co-expression	Aceituno-Agosin-2012
SDH2	YPR191W	0.0554211	Co-expression	Aceituno-Agosin-2012
SOL4	YBL064C	0.0378973	Co-expression	Aceituno-Agosin-2012
SOL4	YBR072W	0.0430917	Co-expression	Aceituno-Agosin-2012
SOL4	YCL035C	0.0400879	Co-expression	Aceituno-Agosin-2012
SOL4	YDR513W	0.0461911	Co-expression	Aceituno-Agosin-2012
SOL4	YGR019W	0.0507607	Co-expression	Aceituno-Agosin-2012
SOL4	YHR008C	0.0502837	Co-expression	Aceituno-Agosin-2012
SOL4	YHR087W	0.0426712	Co-expression	Aceituno-Agosin-2012
SOL4	YML100W	0.0436622	Co-expression	Aceituno-Agosin-2012
SOL4	YMR105C	0.0475844	Co-expression	Aceituno-Agosin-2012
SOL4	YMR250W	0.057106	Co-expression	Aceituno-Agosin-2012
SOL4	YMR315W	0.0513947	Co-expression	Aceituno-Agosin-2012
SOL4	YNR034W-A	0.0456066	Co-expression	Aceituno-Agosin-2012
STF2	GSY2	0.0372759	Co-expression	Aceituno-Agosin-2012
STF2	YBR072W	0.0368792	Co-expression	Aceituno-Agosin-2012
STF2	YDL124W	0.0390374	Co-expression	Aceituno-Agosin-2012
STF2	YDR074W	0.0327495	Co-expression	Aceituno-Agosin-2012
STF2	YDR513W	0.0345658	Co-expression	Aceituno-Agosin-2012
STF2	YGR019W	0.040924	Co-expression	Aceituno-Agosin-2012
STF2	YGR209C	0.040441	Co-expression	Aceituno-Agosin-2012
STF2	YHR087W	0.0364795	Co-expression	Aceituno-Agosin-2012
STF2	YML100W	0.0373562	Co-expression	Aceituno-Agosin-2012
STF2	YMR105C	0.0365716	Co-expression	Aceituno-Agosin-2012
STF2	YMR315W	0.0391867	Co-expression	Aceituno-Agosin-2012
STF2	YNL015W	0.0350531	Co-expression	Aceituno-Agosin-2012
STF2	YNR034W-A	0.0410483	Co-expression	Aceituno-Agosin-2012
TFS1	YML070W	0.0427375	Co-expression	Aceituno-Agosin-2012
TFS1	YMR250W	0.0473238	Co-expression	Aceituno-Agosin-2012
TFS1	YNR034W-A	0.0399855	Co-expression	Aceituno-Agosin-2012
TFS1	YPL240C	0.0374922	Co-expression	Aceituno-Agosin-2012
TPS1	GLK1	0.0531101	Co-expression	Aceituno-Agosin-2012
TPS1	YEL011W	0.0607423	Co-expression	Aceituno-Agosin-2012
TPS1	YGL037C	0.0486653	Co-expression	Aceituno-Agosin-2012
TPS1	YGR019W	0.0511155	Co-expression	Aceituno-Agosin-2012
TPS1	YKL085W	0.052989	Co-expression	Aceituno-Agosin-2012
TPS1	YMR105C	0.0469933	Co-expression	Aceituno-Agosin-2012
YAL012W	YNL104C	0.0410417	Co-expression	Aceituno-Agosin-2012
YAL012W	YPR145W	0.0465159	Co-expression	Aceituno-Agosin-2012
YAL038W	YLL018C	0.027014	Co-expression	Aceituno-Agosin-2012
YBL045C	YEL034W	0.0525634	Co-expression	Aceituno-Agosin-2012
YBL064C	YBR072W	0.0352723	Co-expression	Aceituno-Agosin-2012
YBL064C	YBR149W	0.0316741	Co-expression	Aceituno-Agosin-2012
YBL064C	YDR513W	0.0357464	Co-expression	Aceituno-Agosin-2012
YBL064C	YGR256W	0.035101	Co-expression	Aceituno-Agosin-2012
YBL064C	YHR087W	0.0333586	Co-expression	Aceituno-Agosin-2012
YBL064C	YML100W	0.0329948	Co-expression	Aceituno-Agosin-2012
YBL064C	YMR315W	0.0378703	Co-expression	Aceituno-Agosin-2012
YBL064C	YNL015W	0.0343473	Co-expression	Aceituno-Agosin-2012
YBL064C	YNL274C	0.0354284	Co-expression	Aceituno-Agosin-2012
YBL064C	YNR034W-A	0.0338962	Co-expression	Aceituno-Agosin-2012
YBL099W	YBL045C	0.0469968	Co-expression	Aceituno-Agosin-2012
YBR026C	YDR298C	0.036213	Co-expression	Aceituno-Agosin-2012
YBR026C	YNR001C	0.036024	Co-expression	Aceituno-Agosin-2012
YBR072W	YCL035C	0.0407302	Co-expression	Aceituno-Agosin-2012
YBR072W	YDR513W	0.0370227	Co-expression	Aceituno-Agosin-2012
YBR072W	YGR209C	0.0422403	Co-expression	Aceituno-Agosin-2012
YBR072W	YHR087W	0.0395654	Co-expression	Aceituno-Agosin-2012
YBR072W	YMR315W	0.0469994	Co-expression	Aceituno-Agosin-2012
YBR072W	YNL015W	0.0389531	Co-expression	Aceituno-Agosin-2012
YBR072W	YNR034W-A	0.043754	Co-expression	Aceituno-Agosin-2012
YBR149W	YAL060W	0.0428992	Co-expression	Aceituno-Agosin-2012
YBR149W	YCR012W	0.0409033	Co-expression	Aceituno-Agosin-2012
YBR149W	YGR256W	0.0365643	Co-expression	Aceituno-Agosin-2012
YBR149W	YNL274C	0.036427	Co-expression	Aceituno-Agosin-2012
YCL035C	YHR087W	0.0372683	Co-expression	Aceituno-Agosin-2012
YCL035C	YNL015W	0.0392629	Co-expression	Aceituno-Agosin-2012
YCL035C	YNR034W-A	0.0414176	Co-expression	Aceituno-Agosin-2012
YCL035C	YOR285W	0.0371828	Co-expression	Aceituno-Agosin-2012
YCP4	YAL060W	0.043047	Co-expression	Aceituno-Agosin-2012
YCP4	YDR298C	0.0291288	Co-expression	Aceituno-Agosin-2012
YCP4	YKL150W	0.0384153	Co-expression	Aceituno-Agosin-2012
YCP4	YNR001C	0.0290299	Co-expression	Aceituno-Agosin-2012
YCR012W	YNR050C	0.0502819	Co-expression	Aceituno-Agosin-2012
YDL078C	YNL015W	0.04141	Co-expression	Aceituno-Agosin-2012
YDL078C	YOR285W	0.0408726	Co-expression	Aceituno-Agosin-2012
YDL100C	YJR047C	0.0543108	Co-expression	Aceituno-Agosin-2012
YDL100C	YMR072W	0.0483569	Co-expression	Aceituno-Agosin-2012
YDL124W	GPH1	0.04448	Co-expression	Aceituno-Agosin-2012
YDL124W	GSY2	0.0533781	Co-expression	Aceituno-Agosin-2012
YDL124W	POR1	0.0530885	Co-expression	Aceituno-Agosin-2012
YDL124W	YBL064C	0.037864	Co-expression	Aceituno-Agosin-2012
YDL124W	YBR072W	0.0468993	Co-expression	Aceituno-Agosin-2012
YDL124W	YDR513W	0.0391783	Co-expression	Aceituno-Agosin-2012
YDL124W	YDR516C	0.0569141	Co-expression	Aceituno-Agosin-2012
YDL124W	YGL037C	0.0507416	Co-expression	Aceituno-Agosin-2012
YDL124W	YGR019W	0.0474794	Co-expression	Aceituno-Agosin-2012
YDL124W	YHR087W	0.0404935	Co-expression	Aceituno-Agosin-2012
YDL124W	YML100W	0.0412192	Co-expression	Aceituno-Agosin-2012
YDL124W	YMR105C	0.0516172	Co-expression	Aceituno-Agosin-2012
YDL124W	YMR315W	0.0594795	Co-expression	Aceituno-Agosin-2012
YDL124W	YNL274C	0.0449325	Co-expression	Aceituno-Agosin-2012
YDL124W	YNR034W-A	0.0502102	Co-expression	Aceituno-Agosin-2012
YDR001C	YOR347C	0.0356595	Co-expression	Aceituno-Agosin-2012
YDR074W	YDR513W	0.0323578	Co-expression	Aceituno-Agosin-2012
YDR074W	YDR516C	0.04312	Co-expression	Aceituno-Agosin-2012
YDR074W	YGR019W	0.0394282	Co-expression	Aceituno-Agosin-2012
YDR074W	YHR087W	0.0317778	Co-expression	Aceituno-Agosin-2012
YDR074W	YML100W	0.0381519	Co-expression	Aceituno-Agosin-2012
YDR074W	YMR105C	0.0372708	Co-expression	Aceituno-Agosin-2012
YDR148C	YBL045C	0.0429458	Co-expression	Aceituno-Agosin-2012
YDR148C	YBL099W	0.0394652	Co-expression	Aceituno-Agosin-2012
YDR148C	YEL034W	0.0463018	Co-expression	Aceituno-Agosin-2012
YDR148C	YFL018C	0.041675	Co-expression	Aceituno-Agosin-2012
YDR148C	YLR304C	0.0517132	Co-expression	Aceituno-Agosin-2012
YDR148C	YOR142W	0.0329286	Co-expression	Aceituno-Agosin-2012
YDR224C	YOR142W	0.035759	Co-expression	Aceituno-Agosin-2012
YDR513W	YCL035C	0.0377138	Co-expression	Aceituno-Agosin-2012
YDR513W	YHR087W	0.0374141	Co-expression	Aceituno-Agosin-2012
YDR513W	YNL015W	0.0382429	Co-expression	Aceituno-Agosin-2012
YDR513W	YNR034W-A	0.0399265	Co-expression	Aceituno-Agosin-2012
YDR516C	YGL037C	0.0578457	Co-expression	Aceituno-Agosin-2012
YDR516C	YGR205W	0.0436194	Co-expression	Aceituno-Agosin-2012
YDR516C	YNR034W-A	0.0482152	Co-expression	Aceituno-Agosin-2012
YDR533C	YCR012W	0.0420891	Co-expression	Aceituno-Agosin-2012
YDR533C	YGR256W	0.0381059	Co-expression	Aceituno-Agosin-2012
YDR533C	YKL150W	0.0386803	Co-expression	Aceituno-Agosin-2012
YEL011W	YGL037C	0.0455291	Co-expression	Aceituno-Agosin-2012
YEL034W	YLR304C	0.0532692	Co-expression	Aceituno-Agosin-2012
YER062C	YLL050C	0.0484289	Co-expression	Aceituno-Agosin-2012
YER073W	YGL245W	0.030713	Co-expression	Aceituno-Agosin-2012
YFL014W	YER062C	0.0666114	Co-expression	Aceituno-Agosin-2012
YFL018C	YLR304C	0.0500409	Co-expression	Aceituno-Agosin-2012
YFL039C	YFR044C	0.0358634	Co-expression	Aceituno-Agosin-2012
YFL039C	YHR183W	0.0451973	Co-expression	Aceituno-Agosin-2012
YFL039C	YKL085W	0.0407084	Co-expression	Aceituno-Agosin-2012
YFL039C	YLR153C	0.0459791	Co-expression	Aceituno-Agosin-2012
YGL037C	YMR315W	0.0512288	Co-expression	Aceituno-Agosin-2012
YGL148W	YDR037W	0.019763	Co-expression	Aceituno-Agosin-2012
YGL148W	YLR150W	0.024384	Co-expression	Aceituno-Agosin-2012
YGL148W	YPR145W	0.0346858	Co-expression	Aceituno-Agosin-2012
YGR019W	YEL011W	0.0463942	Co-expression	Aceituno-Agosin-2012
YGR019W	YHR087W	0.039855	Co-expression	Aceituno-Agosin-2012
YGR019W	YML100W	0.0437386	Co-expression	Aceituno-Agosin-2012
YGR019W	YMR315W	0.0497686	Co-expression	Aceituno-Agosin-2012
YGR019W	YNR034W-A	0.0440798	Co-expression	Aceituno-Agosin-2012
YGR094W	YGL245W	0.0253904	Co-expression	Aceituno-Agosin-2012
YGR094W	YHR183W	0.0332539	Co-expression	Aceituno-Agosin-2012
YGR155W	YGR244C	0.0404055	Co-expression	Aceituno-Agosin-2012
YGR155W	YOR142W	0.0316934	Co-expression	Aceituno-Agosin-2012
YGR185C	YDR037W	0.0245527	Co-expression	Aceituno-Agosin-2012
YGR185C	YLR150W	0.0318646	Co-expression	Aceituno-Agosin-2012
YGR209C	YCL035C	0.0378657	Co-expression	Aceituno-Agosin-2012
YGR209C	YHR087W	0.037067	Co-expression	Aceituno-Agosin-2012
YGR209C	YNL015W	0.0387331	Co-expression	Aceituno-Agosin-2012
YGR209C	YNR034W-A	0.0415143	Co-expression	Aceituno-Agosin-2012
YGR244C	YBL099W	0.0427017	Co-expression	Aceituno-Agosin-2012
YGR244C	YDR148C	0.044001	Co-expression	Aceituno-Agosin-2012
YGR244C	YLR304C	0.0487193	Co-expression	Aceituno-Agosin-2012
YGR244C	YOR142W	0.0359012	Co-expression	Aceituno-Agosin-2012
YGR256W	YCR012W	0.0443152	Co-expression	Aceituno-Agosin-2012
YGR285C	YAL038W	0.0244314	Co-expression	Aceituno-Agosin-2012
YGR285C	YLL018C	0.0185959	Co-expression	Aceituno-Agosin-2012
YGR285C	YLR438W	0.0263482	Co-expression	Aceituno-Agosin-2012
YHR008C	YBL045C	0.0467733	Co-expression	Aceituno-Agosin-2012
YHR008C	YEL034W	0.060461	Co-expression	Aceituno-Agosin-2012
YHR064C	YHR183W	0.0536945	Co-expression	Aceituno-Agosin-2012
YHR064C	YIL053W	0.0478817	Co-expression	Aceituno-Agosin-2012
YHR087W	YNR034W-A	0.0412046	Co-expression	Aceituno-Agosin-2012
YIL125W	YBR039W	0.0557717	Co-expression	Aceituno-Agosin-2012
YIL142W	YGR094W	0.0302331	Co-expression	Aceituno-Agosin-2012
YIL142W	YGR185C	0.0386006	Co-expression	Aceituno-Agosin-2012
YIL142W	YHR183W	0.0428509	Co-expression	Aceituno-Agosin-2012
YIL142W	YML092C	0.0422483	Co-expression	Aceituno-Agosin-2012
YIR037W	YBR149W	0.0421688	Co-expression	Aceituno-Agosin-2012
YJL200C	YGL189C	0.0500783	Co-expression	Aceituno-Agosin-2012
YJR121W	YGL245W	0.0321363	Co-expression	Aceituno-Agosin-2012
YJR121W	YPR191W	0.0488755	Co-expression	Aceituno-Agosin-2012
YKL067W	YDR513W	0.0305607	Co-expression	Aceituno-Agosin-2012
YKL067W	YGR205W	0.0305986	Co-expression	Aceituno-Agosin-2012
YKL067W	YNL015W	0.0339173	Co-expression	Aceituno-Agosin-2012
YKL067W	YNL274C	0.0327244	Co-expression	Aceituno-Agosin-2012
YKL067W	YNR034W-A	0.0316128	Co-expression	Aceituno-Agosin-2012
YKL067W	YOR285W	0.0311313	Co-expression	Aceituno-Agosin-2012
YKL081W	YGL026C	0.0293036	Co-expression	Aceituno-Agosin-2012
YKL081W	YGR185C	0.0351346	Co-expression	Aceituno-Agosin-2012
YKL081W	YIL053W	0.0337243	Co-expression	Aceituno-Agosin-2012
YKL081W	YLR150W	0.0272991	Co-expression	Aceituno-Agosin-2012
YKL081W	YML092C	0.0349701	Co-expression	Aceituno-Agosin-2012
YKL081W	YPR074C	0.0260621	Co-expression	Aceituno-Agosin-2012
YKL085W	YBL099W	0.0459932	Co-expression	Aceituno-Agosin-2012
YKL085W	YDR148C	0.0437997	Co-expression	Aceituno-Agosin-2012
YKL085W	YHR008C	0.0530076	Co-expression	Aceituno-Agosin-2012
YKL085W	YPR191W	0.0573955	Co-expression	Aceituno-Agosin-2012
YKL150W	YBR149W	0.0379074	Co-expression	Aceituno-Agosin-2012
YKL150W	YGR256W	0.039158	Co-expression	Aceituno-Agosin-2012
YKL150W	YLR174W	0.0364353	Co-expression	Aceituno-Agosin-2012
YKL150W	YNR001C	0.03349	Co-expression	Aceituno-Agosin-2012
YLR027C	YDR037W	0.0224968	Co-expression	Aceituno-Agosin-2012
YLR027C	YER073W	0.0338769	Co-expression	Aceituno-Agosin-2012
YLR027C	YGL026C	0.0299475	Co-expression	Aceituno-Agosin-2012
YLR027C	YGL245W	0.0286302	Co-expression	Aceituno-Agosin-2012
YLR027C	YPR191W	0.0385143	Co-expression	Aceituno-Agosin-2012
YLR150W	YBR222C	0.0298268	Co-expression	Aceituno-Agosin-2012
YLR150W	YDR037W	0.0211186	Co-expression	Aceituno-Agosin-2012
YLR150W	YLR249W	0.0222675	Co-expression	Aceituno-Agosin-2012
YLR153C	YHR183W	0.0513382	Co-expression	Aceituno-Agosin-2012
YLR174W	YGL037C	0.0393097	Co-expression	Aceituno-Agosin-2012
YLR174W	YNR001C	0.0298874	Co-expression	Aceituno-Agosin-2012
YLR195C	YNR050C	0.0414488	Co-expression	Aceituno-Agosin-2012
YLR249W	YDR037W	0.0184345	Co-expression	Aceituno-Agosin-2012
YML070W	YNL134C	0.0386938	Co-expression	Aceituno-Agosin-2012
YML092C	YBR222C	0.038705	Co-expression	Aceituno-Agosin-2012
YML092C	YGR185C	0.0416095	Co-expression	Aceituno-Agosin-2012
YML092C	YLR150W	0.0327647	Co-expression	Aceituno-Agosin-2012
YML100W	YDR513W	0.038052	Co-expression	Aceituno-Agosin-2012
YML100W	YDR516C	0.0455824	Co-expression	Aceituno-Agosin-2012
YML100W	YHR087W	0.0367852	Co-expression	Aceituno-Agosin-2012
YML100W	YMR315W	0.0411089	Co-expression	Aceituno-Agosin-2012
YML100W	YNR034W-A	0.0408449	Co-expression	Aceituno-Agosin-2012
YMR105C	YDR513W	0.0374154	Co-expression	Aceituno-Agosin-2012
YMR105C	YDR516C	0.0554918	Co-expression	Aceituno-Agosin-2012
YMR105C	YEL011W	0.0467057	Co-expression	Aceituno-Agosin-2012
YMR105C	YGL037C	0.0492617	Co-expression	Aceituno-Agosin-2012
YMR105C	YGR019W	0.0511697	Co-expression	Aceituno-Agosin-2012
YMR105C	YHR087W	0.0367644	Co-expression	Aceituno-Agosin-2012
YMR105C	YML100W	0.0428749	Co-expression	Aceituno-Agosin-2012
YMR105C	YMR315W	0.0495063	Co-expression	Aceituno-Agosin-2012
YMR105C	YNL274C	0.0382909	Co-expression	Aceituno-Agosin-2012
YMR105C	YNR034W-A	0.045454	Co-expression	Aceituno-Agosin-2012
YMR186W	YFL018C	0.0430794	Co-expression	Aceituno-Agosin-2012
YMR186W	YFL039C	0.0349217	Co-expression	Aceituno-Agosin-2012
YMR186W	YGR094W	0.0304966	Co-expression	Aceituno-Agosin-2012
YMR186W	YHR183W	0.0436808	Co-expression	Aceituno-Agosin-2012
YMR186W	YIL142W	0.037887	Co-expression	Aceituno-Agosin-2012
YMR250W	YBR072W	0.0402487	Co-expression	Aceituno-Agosin-2012
YMR250W	YGR209C	0.0407621	Co-expression	Aceituno-Agosin-2012
YMR250W	YML100W	0.0390231	Co-expression	Aceituno-Agosin-2012
YMR250W	YNR034W-A	0.0408028	Co-expression	Aceituno-Agosin-2012
YMR303C	YEL034W	0.0535761	Co-expression	Aceituno-Agosin-2012
YMR315W	YHR087W	0.0390328	Co-expression	Aceituno-Agosin-2012
YMR315W	YNR034W-A	0.0451181	Co-expression	Aceituno-Agosin-2012
YNL010W	YLL050C	0.0436379	Co-expression	Aceituno-Agosin-2012
YNL015W	YGR205W	0.0352137	Co-expression	Aceituno-Agosin-2012
YNL015W	YNR034W-A	0.0410219	Co-expression	Aceituno-Agosin-2012
YNL104C	YDR037W	0.0259871	Co-expression	Aceituno-Agosin-2012
YNL135C	YLL050C	0.0404329	Co-expression	Aceituno-Agosin-2012
YNL135C	YNL010W	0.0435066	Co-expression	Aceituno-Agosin-2012
YNL247W	YLR249W	0.0223261	Co-expression	Aceituno-Agosin-2012
YNL274C	YGR205W	0.0353075	Co-expression	Aceituno-Agosin-2012
YNL274C	YGR256W	0.0384655	Co-expression	Aceituno-Agosin-2012
YNL274C	YMR315W	0.0442103	Co-expression	Aceituno-Agosin-2012
YNL274C	YNL015W	0.0385091	Co-expression	Aceituno-Agosin-2012
YOR108W	YER073W	0.0442243	Co-expression	Aceituno-Agosin-2012
YOR168W	YIL041W	0.046157	Co-expression	Aceituno-Agosin-2012
YOR285W	YNL015W	0.040669	Co-expression	Aceituno-Agosin-2012
YOR285W	YNR034W-A	0.0384938	Co-expression	Aceituno-Agosin-2012
YOR323C	YER073W	0.038471	Co-expression	Aceituno-Agosin-2012
YOR323C	YFR044C	0.0373406	Co-expression	Aceituno-Agosin-2012
YOR323C	YGL245W	0.0299822	Co-expression	Aceituno-Agosin-2012
YOR323C	YGR094W	0.0292137	Co-expression	Aceituno-Agosin-2012
YOR323C	YLR027C	0.0319778	Co-expression	Aceituno-Agosin-2012
YOR347C	YNL014W	0.0300963	Co-expression	Aceituno-Agosin-2012
YPL154C	YBR039W	0.0421443	Co-expression	Aceituno-Agosin-2012
YPL154C	YNR001C	0.0296066	Co-expression	Aceituno-Agosin-2012
YPL154C	YOR142W	0.0313211	Co-expression	Aceituno-Agosin-2012
YPL231W	YNR016C	0.0373513	Co-expression	Aceituno-Agosin-2012
YPL240C	YML070W	0.038049	Co-expression	Aceituno-Agosin-2012
YPL262W	YBL099W	0.0460616	Co-expression	Aceituno-Agosin-2012
YPL262W	YER043C	0.055382	Co-expression	Aceituno-Agosin-2012
YPR074C	YDR037W	0.019755	Co-expression	Aceituno-Agosin-2012
YPR074C	YGR185C	0.0286778	Co-expression	Aceituno-Agosin-2012
YPR074C	YLR150W	0.023961	Co-expression	Aceituno-Agosin-2012
YPR074C	YLR249W	0.0202735	Co-expression	Aceituno-Agosin-2012
YPR074C	YML092C	0.0282422	Co-expression	Aceituno-Agosin-2012
YPR145W	YDR037W	0.0300843	Co-expression	Aceituno-Agosin-2012
YPR145W	YLR027C	0.042305	Co-expression	Aceituno-Agosin-2012
YPR145W	YNL104C	0.0501199	Co-expression	Aceituno-Agosin-2012
YPR191W	YBL045C	0.0481664	Co-expression	Aceituno-Agosin-2012
YPR191W	YBL099W	0.042587	Co-expression	Aceituno-Agosin-2012
YPR191W	YHR008C	0.0581832	Co-expression	Aceituno-Agosin-2012
ALD4	POR1	0.0271993	Co-expression	Brauer-Botstein-2008
ALD4	YBR039W	0.0318519	Co-expression	Brauer-Botstein-2008
ALD4	YCP4	0.0298776	Co-expression	Brauer-Botstein-2008
ALD4	YFL018C	0.026716	Co-expression	Brauer-Botstein-2008
ALD4	YGR244C	0.023342	Co-expression	Brauer-Botstein-2008
ALD4	YJR121W	0.0278021	Co-expression	Brauer-Botstein-2008
ALD4	YLR027C	0.0258995	Co-expression	Brauer-Botstein-2008
ALD4	YLR174W	0.0185232	Co-expression	Brauer-Botstein-2008
ALD4	YMR303C	0.0224003	Co-expression	Brauer-Botstein-2008
ALD4	YNL104C	0.0263837	Co-expression	Brauer-Botstein-2008
ALD4	YOR142W	0.0292353	Co-expression	Brauer-Botstein-2008
ALD4	YPL262W	0.0244086	Co-expression	Brauer-Botstein-2008
ASN2	YDR037W	0.0513606	Co-expression	Brauer-Botstein-2008
ASN2	YGL026C	0.0476464	Co-expression	Brauer-Botstein-2008
ASN2	YGL148W	0.039258	Co-expression	Brauer-Botstein-2008
ASN2	YIL142W	0.0407034	Co-expression	Brauer-Botstein-2008
ASN2	YLL018C	0.0445135	Co-expression	Brauer-Botstein-2008
ASN2	YML092C	0.0445512	Co-expression	Brauer-Botstein-2008
ASN2	YMR303C	0.027881	Co-expression	Brauer-Botstein-2008
ASN2	YNL104C	0.0353524	Co-expression	Brauer-Botstein-2008
ASN2	YOR108W	0.0340987	Co-expression	Brauer-Botstein-2008
ASN2	YOR323C	0.0515283	Co-expression	Brauer-Botstein-2008
ASN2	YPR145W	0.0382683	Co-expression	Brauer-Botstein-2008
ATP7	YBL064C	0.0287775	Co-expression	Brauer-Botstein-2008
ATP7	YDR298C	0.0454593	Co-expression	Brauer-Botstein-2008
ATP7	YKL067W	0.0353616	Co-expression	Brauer-Botstein-2008
ATP7	YOR285W	0.0324246	Co-expression	Brauer-Botstein-2008
GLK1	YEL011W	0.0297305	Co-expression	Brauer-Botstein-2008
GLK1	YGL062W	0.040501	Co-expression	Brauer-Botstein-2008
GLK1	YML100W	0.0289469	Co-expression	Brauer-Botstein-2008
GLK1	YMR105C	0.0411302	Co-expression	Brauer-Botstein-2008
GLK1	YNR016C	0.0406949	Co-expression	Brauer-Botstein-2008
GLK1	YPL231W	0.0248824	Co-expression	Brauer-Botstein-2008
GPH1	YBR149W	0.037938	Co-expression	Brauer-Botstein-2008
GPH1	YDR074W	0.0331301	Co-expression	Brauer-Botstein-2008
GPH1	YEL011W	0.0313779	Co-expression	Brauer-Botstein-2008
GPH1	YMR105C	0.0504819	Co-expression	Brauer-Botstein-2008
GSY2	GLK1	0.0355782	Co-expression	Brauer-Botstein-2008
GSY2	PST2	0.0429726	Co-expression	Brauer-Botstein-2008
GSY2	YBR149W	0.0307823	Co-expression	Brauer-Botstein-2008
GSY2	YFL014W	0.0353925	Co-expression	Brauer-Botstein-2008
GSY2	YLR174W	0.023331	Co-expression	Brauer-Botstein-2008
GSY2	YML100W	0.0289094	Co-expression	Brauer-Botstein-2008
GSY2	YNL015W	0.03951	Co-expression	Brauer-Botstein-2008
GSY2	YNL274C	0.0372475	Co-expression	Brauer-Botstein-2008
GSY2	YNR034W-A	0.0276791	Co-expression	Brauer-Botstein-2008
GSY2	YPL231W	0.0232349	Co-expression	Brauer-Botstein-2008
HXK1	YBL045C	0.0361637	Co-expression	Brauer-Botstein-2008
HXK1	YBL099W	0.0462403	Co-expression	Brauer-Botstein-2008
HXK1	YBR218C	0.0416866	Co-expression	Brauer-Botstein-2008
HXK1	YDR516C	0.068346	Co-expression	Brauer-Botstein-2008
HXK1	YFL018C	0.0371384	Co-expression	Brauer-Botstein-2008
HXK1	YHR008C	0.0398656	Co-expression	Brauer-Botstein-2008
HXK1	YKL067W	0.0409821	Co-expression	Brauer-Botstein-2008
HXK1	YKL085W	0.0458796	Co-expression	Brauer-Botstein-2008
HXK1	YKL150W	0.0394211	Co-expression	Brauer-Botstein-2008
HXK1	YPR191W	0.0399438	Co-expression	Brauer-Botstein-2008
IDH1	YBR222C	0.0302981	Co-expression	Brauer-Botstein-2008
IDH1	YLR027C	0.0294546	Co-expression	Brauer-Botstein-2008
IDH1	YLR174W	0.0201139	Co-expression	Brauer-Botstein-2008
IDH1	YMR303C	0.0256114	Co-expression	Brauer-Botstein-2008
IDH1	YNR001C	0.0336118	Co-expression	Brauer-Botstein-2008
IDH1	YPL262W	0.0262907	Co-expression	Brauer-Botstein-2008
IDH2	ALD4	0.0345165	Co-expression	Brauer-Botstein-2008
IDH2	IDH1	0.0469341	Co-expression	Brauer-Botstein-2008
IDH2	YLR174W	0.0278817	Co-expression	Brauer-Botstein-2008
IDH2	YMR303C	0.037168	Co-expression	Brauer-Botstein-2008
IDH2	YNR001C	0.0547175	Co-expression	Brauer-Botstein-2008
IDH2	YPL262W	0.0379737	Co-expression	Brauer-Botstein-2008
MSC1	GPH1	0.0318813	Co-expression	Brauer-Botstein-2008
MSC1	SOL4	0.0288128	Co-expression	Brauer-Botstein-2008
MSC1	STF2	0.0252317	Co-expression	Brauer-Botstein-2008
MSC1	TFS1	0.0248491	Co-expression	Brauer-Botstein-2008
MSC1	YBL064C	0.023851	Co-expression	Brauer-Botstein-2008
MSC1	YBR026C	0.0194696	Co-expression	Brauer-Botstein-2008
MSC1	YBR149W	0.0267087	Co-expression	Brauer-Botstein-2008
MSC1	YDR001C	0.0236578	Co-expression	Brauer-Botstein-2008
MSC1	YDR074W	0.0230262	Co-expression	Brauer-Botstein-2008
MSC1	YEL011W	0.0227358	Co-expression	Brauer-Botstein-2008
MSC1	YFL014W	0.0285028	Co-expression	Brauer-Botstein-2008
MSC1	YGL037C	0.0276222	Co-expression	Brauer-Botstein-2008
MSC1	YIR037W	0.0350026	Co-expression	Brauer-Botstein-2008
MSC1	YML100W	0.0226241	Co-expression	Brauer-Botstein-2008
MSC1	YMR105C	0.0318119	Co-expression	Brauer-Botstein-2008
PET9	POR1	0.0414807	Co-expression	Brauer-Botstein-2008
PET9	YBL045C	0.0405183	Co-expression	Brauer-Botstein-2008
PET9	YBL099W	0.0522502	Co-expression	Brauer-Botstein-2008
PET9	YBR218C	0.0444122	Co-expression	Brauer-Botstein-2008
PET9	YEL034W	0.0580198	Co-expression	Brauer-Botstein-2008
PET9	YIL125W	0.0351604	Co-expression	Brauer-Botstein-2008
PET9	YJR121W	0.0432278	Co-expression	Brauer-Botstein-2008
PET9	YLR304C	0.0460675	Co-expression	Brauer-Botstein-2008
PET9	YOR142W	0.0485797	Co-expression	Brauer-Botstein-2008
PET9	YPR191W	0.0425951	Co-expression	Brauer-Botstein-2008
POR1	YBL045C	0.042432	Co-expression	Brauer-Botstein-2008
POR1	YBL099W	0.0498588	Co-expression	Brauer-Botstein-2008
POR1	YBR039W	0.0436978	Co-expression	Brauer-Botstein-2008
POR1	YDR148C	0.036716	Co-expression	Brauer-Botstein-2008
POR1	YDR298C	0.0404133	Co-expression	Brauer-Botstein-2008
POR1	YFL018C	0.0434186	Co-expression	Brauer-Botstein-2008
POR1	YIL125W	0.0397348	Co-expression	Brauer-Botstein-2008
POR1	YJR121W	0.0601481	Co-expression	Brauer-Botstein-2008
POR1	YKL085W	0.0433986	Co-expression	Brauer-Botstein-2008
POR1	YKL150W	0.0464649	Co-expression	Brauer-Botstein-2008
POR1	YPL262W	0.0305774	Co-expression	Brauer-Botstein-2008
POR1	YPR191W	0.0490975	Co-expression	Brauer-Botstein-2008
PST2	YBL045C	0.0457398	Co-expression	Brauer-Botstein-2008
PST2	YBR026C	0.0305692	Co-expression	Brauer-Botstein-2008
PST2	YBR149W	0.0419324	Co-expression	Brauer-Botstein-2008
PST2	YDL078C	0.0449486	Co-expression	Brauer-Botstein-2008
PST2	YDR148C	0.0438128	Co-expression	Brauer-Botstein-2008
PST2	YEL011W	0.0370707	Co-expression	Brauer-Botstein-2008
PST2	YGR244C	0.0359837	Co-expression	Brauer-Botstein-2008
PST2	YIL125W	0.0446115	Co-expression	Brauer-Botstein-2008
PST2	YML100W	0.0335513	Co-expression	Brauer-Botstein-2008
PST2	YPL262W	0.0350789	Co-expression	Brauer-Botstein-2008
SDH2	ALD4	0.0276527	Co-expression	Brauer-Botstein-2008
SDH2	PET9	0.0440811	Co-expression	Brauer-Botstein-2008
SDH2	POR1	0.0489549	Co-expression	Brauer-Botstein-2008
SDH2	YBL045C	0.0436142	Co-expression	Brauer-Botstein-2008
SDH2	YBL099W	0.0442113	Co-expression	Brauer-Botstein-2008
SDH2	YBR039W	0.0470762	Co-expression	Brauer-Botstein-2008
SDH2	YDR148C	0.0407653	Co-expression	Brauer-Botstein-2008
SDH2	YDR298C	0.0409109	Co-expression	Brauer-Botstein-2008
SDH2	YFL018C	0.0408285	Co-expression	Brauer-Botstein-2008
SDH2	YGR244C	0.0284281	Co-expression	Brauer-Botstein-2008
SDH2	YIL125W	0.0396888	Co-expression	Brauer-Botstein-2008
SDH2	YJR121W	0.0495668	Co-expression	Brauer-Botstein-2008
SDH2	YKL150W	0.0437291	Co-expression	Brauer-Botstein-2008
SDH2	YPL262W	0.0283937	Co-expression	Brauer-Botstein-2008
SDH2	YPR191W	0.0463669	Co-expression	Brauer-Botstein-2008
SOL4	GPH1	0.0449149	Co-expression	Brauer-Botstein-2008
SOL4	TFS1	0.031926	Co-expression	Brauer-Botstein-2008
SOL4	YBR072W	0.039427	Co-expression	Brauer-Botstein-2008
SOL4	YDR074W	0.0283503	Co-expression	Brauer-Botstein-2008
SOL4	YGL037C	0.0416019	Co-expression	Brauer-Botstein-2008
SOL4	YGR256W	0.0337277	Co-expression	Brauer-Botstein-2008
SOL4	YHR087W	0.043605	Co-expression	Brauer-Botstein-2008
SOL4	YIR037W	0.0468658	Co-expression	Brauer-Botstein-2008
SOL4	YMR105C	0.0467774	Co-expression	Brauer-Botstein-2008
STF2	GPH1	0.0378007	Co-expression	Brauer-Botstein-2008
STF2	SOL4	0.0366276	Co-expression	Brauer-Botstein-2008
STF2	TFS1	0.0271767	Co-expression	Brauer-Botstein-2008
STF2	YBL064C	0.0272443	Co-expression	Brauer-Botstein-2008
STF2	YBR072W	0.0318078	Co-expression	Brauer-Botstein-2008
STF2	YDR001C	0.0259412	Co-expression	Brauer-Botstein-2008
STF2	YGL037C	0.0339445	Co-expression	Brauer-Botstein-2008
STF2	YHR087W	0.0388998	Co-expression	Brauer-Botstein-2008
STF2	YIR037W	0.0395274	Co-expression	Brauer-Botstein-2008
STF2	YMR105C	0.0384104	Co-expression	Brauer-Botstein-2008
STF2	YOR285W	0.027776	Co-expression	Brauer-Botstein-2008
TFS1	GPH1	0.0340271	Co-expression	Brauer-Botstein-2008
TFS1	PST2	0.0355031	Co-expression	Brauer-Botstein-2008
TFS1	YBL064C	0.0254845	Co-expression	Brauer-Botstein-2008
TFS1	YBR149W	0.0268888	Co-expression	Brauer-Botstein-2008
TFS1	YDR001C	0.0237381	Co-expression	Brauer-Botstein-2008
TFS1	YDR074W	0.0237289	Co-expression	Brauer-Botstein-2008
TFS1	YEL011W	0.0233519	Co-expression	Brauer-Botstein-2008
TFS1	YFL014W	0.0287562	Co-expression	Brauer-Botstein-2008
TFS1	YGL037C	0.032238	Co-expression	Brauer-Botstein-2008
TFS1	YIR037W	0.0347825	Co-expression	Brauer-Botstein-2008
TFS1	YML100W	0.0228622	Co-expression	Brauer-Botstein-2008
TFS1	YMR105C	0.0354698	Co-expression	Brauer-Botstein-2008
TPS1	GLK1	0.040282	Co-expression	Brauer-Botstein-2008
TPS1	YDR001C	0.0299079	Co-expression	Brauer-Botstein-2008
TPS1	YDR074W	0.0276531	Co-expression	Brauer-Botstein-2008
TPS1	YIL041W	0.0433013	Co-expression	Brauer-Botstein-2008
TPS1	YML070W	0.0429578	Co-expression	Brauer-Botstein-2008
TPS1	YML100W	0.028863	Co-expression	Brauer-Botstein-2008
TPS1	YMR105C	0.040193	Co-expression	Brauer-Botstein-2008
TPS1	YPL231W	0.0241177	Co-expression	Brauer-Botstein-2008
YAL012W	YCL026C-B	0.0418871	Co-expression	Brauer-Botstein-2008
YAL012W	YGR155W	0.0471155	Co-expression	Brauer-Botstein-2008
YAL012W	YHR183W	0.0508039	Co-expression	Brauer-Botstein-2008
YAL038W	YCR012W	0.0315263	Co-expression	Brauer-Botstein-2008
YAL038W	YIL053W	0.0402951	Co-expression	Brauer-Botstein-2008
YAL038W	YLR249W	0.0288439	Co-expression	Brauer-Botstein-2008
YBL045C	YLR304C	0.0382164	Co-expression	Brauer-Botstein-2008
YBL045C	YNR016C	0.035742	Co-expression	Brauer-Botstein-2008
YBL064C	YDL078C	0.0292193	Co-expression	Brauer-Botstein-2008
YBL064C	YDR298C	0.0300948	Co-expression	Brauer-Botstein-2008
YBL064C	YFL014W	0.0320773	Co-expression	Brauer-Botstein-2008
YBL064C	YGL037C	0.0317856	Co-expression	Brauer-Botstein-2008
YBL064C	YIR037W	0.0365383	Co-expression	Brauer-Botstein-2008
YBL064C	YKL150W	0.0292414	Co-expression	Brauer-Botstein-2008
YBL064C	YNL015W	0.0340095	Co-expression	Brauer-Botstein-2008
YBL064C	YNR034W-A	0.0241321	Co-expression	Brauer-Botstein-2008
YBL099W	YBL045C	0.0420567	Co-expression	Brauer-Botstein-2008
YBL099W	YBR218C	0.0398931	Co-expression	Brauer-Botstein-2008
YBL099W	YIL125W	0.0371799	Co-expression	Brauer-Botstein-2008
YBR026C	YBR149W	0.0241057	Co-expression	Brauer-Botstein-2008
YBR026C	YDL078C	0.0259059	Co-expression	Brauer-Botstein-2008
YBR026C	YDR148C	0.0224864	Co-expression	Brauer-Botstein-2008
YBR026C	YDR298C	0.0248978	Co-expression	Brauer-Botstein-2008
YBR026C	YEL011W	0.0201983	Co-expression	Brauer-Botstein-2008
YBR026C	YFL014W	0.0248229	Co-expression	Brauer-Botstein-2008
YBR026C	YGR244C	0.0220825	Co-expression	Brauer-Botstein-2008
YBR026C	YLR174W	0.0163105	Co-expression	Brauer-Botstein-2008
YBR026C	YNR016C	0.0267482	Co-expression	Brauer-Botstein-2008
YBR072W	YGL037C	0.0385067	Co-expression	Brauer-Botstein-2008
YBR072W	YGR256W	0.0361241	Co-expression	Brauer-Botstein-2008
YBR149W	YGR244C	0.0297457	Co-expression	Brauer-Botstein-2008
YBR149W	YLR304C	0.0360053	Co-expression	Brauer-Botstein-2008
YBR149W	YNL015W	0.0381104	Co-expression	Brauer-Botstein-2008
YBR218C	YEL034W	0.0618366	Co-expression	Brauer-Botstein-2008
YBR222C	YMR303C	0.0280741	Co-expression	Brauer-Botstein-2008
YCP4	YBR039W	0.0405778	Co-expression	Brauer-Botstein-2008
YCP4	YGR244C	0.0284967	Co-expression	Brauer-Botstein-2008
YCP4	YLR027C	0.0304233	Co-expression	Brauer-Botstein-2008
YCP4	YLR174W	0.0227102	Co-expression	Brauer-Botstein-2008
YCP4	YOR142W	0.0356531	Co-expression	Brauer-Botstein-2008
YCP4	YPL262W	0.0284559	Co-expression	Brauer-Botstein-2008
YDL078C	YDR148C	0.0343525	Co-expression	Brauer-Botstein-2008
YDL078C	YDR298C	0.0368027	Co-expression	Brauer-Botstein-2008
YDL078C	YIL125W	0.0321172	Co-expression	Brauer-Botstein-2008
YDL100C	YLR195C	0.0571847	Co-expression	Brauer-Botstein-2008
YDL124W	YBR072W	0.0379845	Co-expression	Brauer-Botstein-2008
YDL124W	YGR209C	0.034331	Co-expression	Brauer-Botstein-2008
YDL124W	YHR087W	0.0541126	Co-expression	Brauer-Botstein-2008
YDL124W	YMR072W	0.0323715	Co-expression	Brauer-Botstein-2008
YDR001C	YDR074W	0.0228642	Co-expression	Brauer-Botstein-2008
YDR001C	YML100W	0.0230504	Co-expression	Brauer-Botstein-2008
YDR074W	YEL011W	0.0234145	Co-expression	Brauer-Botstein-2008
YDR074W	YGR019W	0.0291333	Co-expression	Brauer-Botstein-2008
YDR074W	YLR304C	0.0280505	Co-expression	Brauer-Botstein-2008
YDR074W	YMR105C	0.0329401	Co-expression	Brauer-Botstein-2008
YDR148C	YBL045C	0.0387857	Co-expression	Brauer-Botstein-2008
YDR148C	YBL099W	0.0344008	Co-expression	Brauer-Botstein-2008
YDR148C	YFL018C	0.0357414	Co-expression	Brauer-Botstein-2008
YDR148C	YGL062W	0.0382306	Co-expression	Brauer-Botstein-2008
YDR148C	YHR008C	0.0369788	Co-expression	Brauer-Botstein-2008
YDR148C	YIL125W	0.0376967	Co-expression	Brauer-Botstein-2008
YDR148C	YLR304C	0.0417131	Co-expression	Brauer-Botstein-2008
YDR148C	YNR016C	0.0364905	Co-expression	Brauer-Botstein-2008
YDR148C	YPR191W	0.0326384	Co-expression	Brauer-Botstein-2008
YDR298C	YDR148C	0.0369958	Co-expression	Brauer-Botstein-2008
YDR298C	YIL125W	0.0358084	Co-expression	Brauer-Botstein-2008
YDR516C	YBL099W	0.0440569	Co-expression	Brauer-Botstein-2008
YDR516C	YHR008C	0.0389828	Co-expression	Brauer-Botstein-2008
YDR533C	YNL134C	0.0368046	Co-expression	Brauer-Botstein-2008
YEL011W	YBR149W	0.0266527	Co-expression	Brauer-Botstein-2008
YEL011W	YDL078C	0.0280197	Co-expression	Brauer-Botstein-2008
YEL011W	YDR148C	0.0260486	Co-expression	Brauer-Botstein-2008
YEL011W	YGL062W	0.0309464	Co-expression	Brauer-Botstein-2008
YEL011W	YIL125W	0.0260844	Co-expression	Brauer-Botstein-2008
YEL011W	YLR304C	0.0299393	Co-expression	Brauer-Botstein-2008
YEL011W	YML100W	0.0221249	Co-expression	Brauer-Botstein-2008
YEL011W	YNR016C	0.0305988	Co-expression	Brauer-Botstein-2008
YFL014W	YBR149W	0.0329723	Co-expression	Brauer-Botstein-2008
YFL014W	YNL015W	0.0430524	Co-expression	Brauer-Botstein-2008
YFL014W	YNL274C	0.0361308	Co-expression	Brauer-Botstein-2008
YFL014W	YNR034W-A	0.0287023	Co-expression	Brauer-Botstein-2008
YFL018C	YBL045C	0.0404631	Co-expression	Brauer-Botstein-2008
YFL018C	YBL099W	0.0414187	Co-expression	Brauer-Botstein-2008
YFL018C	YHR008C	0.0362561	Co-expression	Brauer-Botstein-2008
YFL018C	YIL125W	0.0365804	Co-expression	Brauer-Botstein-2008
YFL018C	YMR303C	0.0262336	Co-expression	Brauer-Botstein-2008
YFL018C	YPR191W	0.0420865	Co-expression	Brauer-Botstein-2008
YFL039C	YFR044C	0.0440946	Co-expression	Brauer-Botstein-2008
YFL039C	YGL026C	0.0793616	Co-expression	Brauer-Botstein-2008
YFL039C	YNL104C	0.045723	Co-expression	Brauer-Botstein-2008
YFL039C	YOR142W	0.0457085	Co-expression	Brauer-Botstein-2008
YGL026C	YDR037W	0.0612245	Co-expression	Brauer-Botstein-2008
YGL026C	YNL104C	0.0488017	Co-expression	Brauer-Botstein-2008
YGL037C	YHR008C	0.0372324	Co-expression	Brauer-Botstein-2008
YGL062W	YLR304C	0.0474372	Co-expression	Brauer-Botstein-2008
YGL062W	YNR016C	0.0490467	Co-expression	Brauer-Botstein-2008
YGL148W	YDR037W	0.0454944	Co-expression	Brauer-Botstein-2008
YGL148W	YER073W	0.0351264	Co-expression	Brauer-Botstein-2008
YGL148W	YGL026C	0.0448549	Co-expression	Brauer-Botstein-2008
YGL148W	YLL018C	0.0408581	Co-expression	Brauer-Botstein-2008
YGL148W	YNR050C	0.0425772	Co-expression	Brauer-Botstein-2008
YGL148W	YPR145W	0.0385839	Co-expression	Brauer-Botstein-2008
YGR094W	YBR218C	0.037173	Co-expression	Brauer-Botstein-2008
YGR185C	YGL148W	0.0275521	Co-expression	Brauer-Botstein-2008
YGR185C	YOR108W	0.0267599	Co-expression	Brauer-Botstein-2008
YGR209C	YMR072W	0.0278851	Co-expression	Brauer-Botstein-2008
YGR244C	YBR039W	0.0346567	Co-expression	Brauer-Botstein-2008
YGR244C	YDL078C	0.0286063	Co-expression	Brauer-Botstein-2008
YGR244C	YDR148C	0.0276716	Co-expression	Brauer-Botstein-2008
YGR244C	YDR298C	0.0296898	Co-expression	Brauer-Botstein-2008
YGR244C	YGL062W	0.0331819	Co-expression	Brauer-Botstein-2008
YGR244C	YIL125W	0.0268068	Co-expression	Brauer-Botstein-2008
YGR244C	YLR304C	0.0339984	Co-expression	Brauer-Botstein-2008
YGR244C	YNL015W	0.0317739	Co-expression	Brauer-Botstein-2008
YGR244C	YNR016C	0.0311763	Co-expression	Brauer-Botstein-2008
YHR008C	YBL045C	0.0392126	Co-expression	Brauer-Botstein-2008
YHR008C	YGR256W	0.0331449	Co-expression	Brauer-Botstein-2008
YHR008C	YIL125W	0.0360962	Co-expression	Brauer-Botstein-2008
YHR064C	YER043C	0.0455968	Co-expression	Brauer-Botstein-2008
YHR064C	YGR285C	0.0498214	Co-expression	Brauer-Botstein-2008
YHR064C	YHR068W	0.0255931	Co-expression	Brauer-Botstein-2008
YHR183W	YCL026C-B	0.0579184	Co-expression	Brauer-Botstein-2008
YIL041W	YBR222C	0.0406726	Co-expression	Brauer-Botstein-2008
YIL041W	YPL231W	0.0259948	Co-expression	Brauer-Botstein-2008
YIL053W	YCR012W	0.030523	Co-expression	Brauer-Botstein-2008
YIL053W	YER062C	0.037144	Co-expression	Brauer-Botstein-2008
YIL053W	YGR094W	0.0363151	Co-expression	Brauer-Botstein-2008
YIL125W	YBL045C	0.0390132	Co-expression	Brauer-Botstein-2008
YIL125W	YGL062W	0.0394432	Co-expression	Brauer-Botstein-2008
YIL125W	YLR304C	0.0374551	Co-expression	Brauer-Botstein-2008
YIL125W	YNR016C	0.037736	Co-expression	Brauer-Botstein-2008
YIL142W	YIL041W	0.0518649	Co-expression	Brauer-Botstein-2008
YIR037W	YFL014W	0.0432204	Co-expression	Brauer-Botstein-2008
YIR037W	YGL037C	0.0436711	Co-expression	Brauer-Botstein-2008
YIR037W	YNL015W	0.0519484	Co-expression	Brauer-Botstein-2008
YIR037W	YNR034W-A	0.0356534	Co-expression	Brauer-Botstein-2008
YJL080C	YJR047C	0.0264121	Co-expression	Brauer-Botstein-2008
YJL080C	YLR150W	0.0372583	Co-expression	Brauer-Botstein-2008
YJL200C	YBR218C	0.0370721	Co-expression	Brauer-Botstein-2008
YJL200C	YGR094W	0.0341476	Co-expression	Brauer-Botstein-2008
YJL200C	YNR050C	0.0428317	Co-expression	Brauer-Botstein-2008
YJR121W	YBL045C	0.0429836	Co-expression	Brauer-Botstein-2008
YJR121W	YBL099W	0.0523086	Co-expression	Brauer-Botstein-2008
YJR121W	YBR039W	0.0494245	Co-expression	Brauer-Botstein-2008
YJR121W	YDR148C	0.0374704	Co-expression	Brauer-Botstein-2008
YJR121W	YFL018C	0.0438366	Co-expression	Brauer-Botstein-2008
YJR121W	YIL125W	0.0410196	Co-expression	Brauer-Botstein-2008
YJR121W	YNR001C	0.0404493	Co-expression	Brauer-Botstein-2008
YJR121W	YPR191W	0.051458	Co-expression	Brauer-Botstein-2008
YKL067W	YDR513W	0.037781	Co-expression	Brauer-Botstein-2008
YKL067W	YDR516C	0.0419011	Co-expression	Brauer-Botstein-2008
YKL067W	YGR205W	0.0483969	Co-expression	Brauer-Botstein-2008
YKL067W	YGR256W	0.0316578	Co-expression	Brauer-Botstein-2008
YKL067W	YHR008C	0.040545	Co-expression	Brauer-Botstein-2008
YKL067W	YKL085W	0.0375039	Co-expression	Brauer-Botstein-2008
YKL067W	YKL150W	0.038881	Co-expression	Brauer-Botstein-2008
YKL067W	YOR285W	0.0338926	Co-expression	Brauer-Botstein-2008
YKL081W	YER043C	0.0315824	Co-expression	Brauer-Botstein-2008
YKL081W	YGR094W	0.0261177	Co-expression	Brauer-Botstein-2008
YKL081W	YIL053W	0.0284181	Co-expression	Brauer-Botstein-2008
YKL081W	YLR150W	0.0349627	Co-expression	Brauer-Botstein-2008
YKL081W	YOR347C	0.0248138	Co-expression	Brauer-Botstein-2008
YKL085W	YBL045C	0.0398388	Co-expression	Brauer-Botstein-2008
YKL085W	YBL099W	0.0423669	Co-expression	Brauer-Botstein-2008
YKL085W	YDR148C	0.0350849	Co-expression	Brauer-Botstein-2008
YKL085W	YDR516C	0.0454168	Co-expression	Brauer-Botstein-2008
YKL085W	YFL018C	0.0440872	Co-expression	Brauer-Botstein-2008
YKL085W	YHR008C	0.0428019	Co-expression	Brauer-Botstein-2008
YKL085W	YIL125W	0.0362307	Co-expression	Brauer-Botstein-2008
YKL085W	YJR121W	0.0436434	Co-expression	Brauer-Botstein-2008
YKL085W	YNR001C	0.0424289	Co-expression	Brauer-Botstein-2008
YKL085W	YPR191W	0.0408059	Co-expression	Brauer-Botstein-2008
YKL150W	YBL045C	0.0420389	Co-expression	Brauer-Botstein-2008
YKL150W	YBL099W	0.0416805	Co-expression	Brauer-Botstein-2008
YKL150W	YDL078C	0.0371498	Co-expression	Brauer-Botstein-2008
YKL150W	YDR148C	0.0401151	Co-expression	Brauer-Botstein-2008
YKL150W	YDR298C	0.0417903	Co-expression	Brauer-Botstein-2008
YKL150W	YFL018C	0.0432759	Co-expression	Brauer-Botstein-2008
YKL150W	YHR008C	0.0450875	Co-expression	Brauer-Botstein-2008
YKL150W	YIL125W	0.0401498	Co-expression	Brauer-Botstein-2008
YKL150W	YJR121W	0.0465926	Co-expression	Brauer-Botstein-2008
YKL150W	YKL085W	0.0460127	Co-expression	Brauer-Botstein-2008
YKL150W	YNL014W	0.0393565	Co-expression	Brauer-Botstein-2008
YKL150W	YOR285W	0.0329767	Co-expression	Brauer-Botstein-2008
YKL150W	YPR191W	0.0403722	Co-expression	Brauer-Botstein-2008
YLL018C	YDR037W	0.0533798	Co-expression	Brauer-Botstein-2008
YLL018C	YGL026C	0.0456447	Co-expression	Brauer-Botstein-2008
YLR027C	YBR222C	0.0324477	Co-expression	Brauer-Botstein-2008
YLR027C	YLR438W	0.0428509	Co-expression	Brauer-Botstein-2008
YLR027C	YMR303C	0.0278943	Co-expression	Brauer-Botstein-2008
YLR027C	YNL104C	0.0350907	Co-expression	Brauer-Botstein-2008
YLR153C	YFR044C	0.0331792	Co-expression	Brauer-Botstein-2008
YLR174W	YDL078C	0.0234234	Co-expression	Brauer-Botstein-2008
YLR174W	YFL014W	0.0238997	Co-expression	Brauer-Botstein-2008
YLR174W	YGR244C	0.0193232	Co-expression	Brauer-Botstein-2008
YLR174W	YLR027C	0.0209492	Co-expression	Brauer-Botstein-2008
YLR174W	YNL274C	0.0238863	Co-expression	Brauer-Botstein-2008
YLR174W	YNR016C	0.024856	Co-expression	Brauer-Botstein-2008
YLR174W	YNR034W-A	0.0183427	Co-expression	Brauer-Botstein-2008
YLR174W	YPL262W	0.0195222	Co-expression	Brauer-Botstein-2008
YLR249W	YCR012W	0.022172	Co-expression	Brauer-Botstein-2008
YLR438W	YMR303C	0.0351572	Co-expression	Brauer-Botstein-2008
YLR438W	YNL104C	0.0500766	Co-expression	Brauer-Botstein-2008
YML070W	YIL041W	0.056013	Co-expression	Brauer-Botstein-2008
YML100W	YFL014W	0.0287931	Co-expression	Brauer-Botstein-2008
YML100W	YIR037W	0.031756	Co-expression	Brauer-Botstein-2008
YML100W	YPL231W	0.0181736	Co-expression	Brauer-Botstein-2008
YMR099C	YLL050C	0.0370142	Co-expression	Brauer-Botstein-2008
YMR105C	YBL064C	0.0332711	Co-expression	Brauer-Botstein-2008
YMR105C	YEL011W	0.0309279	Co-expression	Brauer-Botstein-2008
YMR105C	YGL037C	0.0464615	Co-expression	Brauer-Botstein-2008
YMR105C	YIR037W	0.0553685	Co-expression	Brauer-Botstein-2008
YMR105C	YML100W	0.0305822	Co-expression	Brauer-Botstein-2008
YMR186W	YBR072W	0.0371267	Co-expression	Brauer-Botstein-2008
YMR186W	YDR001C	0.028869	Co-expression	Brauer-Botstein-2008
YMR186W	YGR019W	0.0414826	Co-expression	Brauer-Botstein-2008
YMR186W	YNL014W	0.0389426	Co-expression	Brauer-Botstein-2008
YMR250W	YGR256W	0.0294684	Co-expression	Brauer-Botstein-2008
YMR315W	YHR183W	0.046567	Co-expression	Brauer-Botstein-2008
YNL104C	YMR303C	0.0290566	Co-expression	Brauer-Botstein-2008
YNL247W	YER043C	0.0441503	Co-expression	Brauer-Botstein-2008
YNL247W	YJR047C	0.0348338	Co-expression	Brauer-Botstein-2008
YNL274C	YNL015W	0.0408717	Co-expression	Brauer-Botstein-2008
YNL274C	YNR034W-A	0.0289375	Co-expression	Brauer-Botstein-2008
YNR001C	YFL018C	0.0427256	Co-expression	Brauer-Botstein-2008
YNR001C	YMR303C	0.0307726	Co-expression	Brauer-Botstein-2008
YNR001C	YPR191W	0.038944	Co-expression	Brauer-Botstein-2008
YOR108W	YAL060W	0.0382683	Co-expression	Brauer-Botstein-2008
YOR108W	YDR037W	0.0426198	Co-expression	Brauer-Botstein-2008
YOR108W	YER073W	0.0339747	Co-expression	Brauer-Botstein-2008
YOR108W	YGL148W	0.0392533	Co-expression	Brauer-Botstein-2008
YOR108W	YPR145W	0.0356973	Co-expression	Brauer-Botstein-2008
YOR142W	YBR039W	0.043674	Co-expression	Brauer-Botstein-2008
YOR285W	YDR298C	0.0347329	Co-expression	Brauer-Botstein-2008
YOR285W	YHR008C	0.0333968	Co-expression	Brauer-Botstein-2008
YOR323C	YDR037W	0.0576649	Co-expression	Brauer-Botstein-2008
YOR323C	YER073W	0.0386499	Co-expression	Brauer-Botstein-2008
YOR323C	YGL026C	0.0569294	Co-expression	Brauer-Botstein-2008
YOR323C	YGL148W	0.0409327	Co-expression	Brauer-Botstein-2008
YOR323C	YLL018C	0.0442763	Co-expression	Brauer-Botstein-2008
YOR323C	YMR303C	0.0299409	Co-expression	Brauer-Botstein-2008
YOR323C	YPR145W	0.0448485	Co-expression	Brauer-Botstein-2008
YOR347C	YAL038W	0.0376901	Co-expression	Brauer-Botstein-2008
YOR347C	YCR012W	0.0237157	Co-expression	Brauer-Botstein-2008
YOR347C	YGL245W	0.0349515	Co-expression	Brauer-Botstein-2008
YOR347C	YLR249W	0.0233584	Co-expression	Brauer-Botstein-2008
YPL231W	YNR016C	0.0251431	Co-expression	Brauer-Botstein-2008
YPL240C	YBR072W	0.0446356	Co-expression	Brauer-Botstein-2008
YPL240C	YGL037C	0.0425836	Co-expression	Brauer-Botstein-2008
YPL240C	YGR019W	0.0449078	Co-expression	Brauer-Botstein-2008
YPL240C	YMR186W	0.0483839	Co-expression	Brauer-Botstein-2008
YPL262W	YBL045C	0.0268729	Co-expression	Brauer-Botstein-2008
YPL262W	YBR039W	0.0322519	Co-expression	Brauer-Botstein-2008
YPL262W	YBR222C	0.028049	Co-expression	Brauer-Botstein-2008
YPL262W	YFL018C	0.0281501	Co-expression	Brauer-Botstein-2008
YPL262W	YIL125W	0.0257463	Co-expression	Brauer-Botstein-2008
YPL262W	YJR121W	0.0309913	Co-expression	Brauer-Botstein-2008
YPL262W	YLR027C	0.0273185	Co-expression	Brauer-Botstein-2008
YPL262W	YMR303C	0.0237776	Co-expression	Brauer-Botstein-2008
YPL262W	YNL104C	0.0266217	Co-expression	Brauer-Botstein-2008
YPL262W	YNR001C	0.0298717	Co-expression	Brauer-Botstein-2008
YPL262W	YPR191W	0.0276393	Co-expression	Brauer-Botstein-2008
YPR145W	YAL060W	0.0448858	Co-expression	Brauer-Botstein-2008
YPR145W	YDR037W	0.0466822	Co-expression	Brauer-Botstein-2008
YPR145W	YER073W	0.0411662	Co-expression	Brauer-Botstein-2008
YPR145W	YLL018C	0.037997	Co-expression	Brauer-Botstein-2008
YPR145W	YNL104C	0.0332986	Co-expression	Brauer-Botstein-2008
YPR191W	YBL045C	0.0412565	Co-expression	Brauer-Botstein-2008
YPR191W	YBL099W	0.0464629	Co-expression	Brauer-Botstein-2008
YPR191W	YIL125W	0.0358293	Co-expression	Brauer-Botstein-2008
ALD4	GLK1	0.023609	Co-expression	Gasch-Brown-2000
ALD4	GPH1	0.0543566	Co-expression	Gasch-Brown-2000
ALD4	GSY2	0.0229578	Co-expression	Gasch-Brown-2000
ALD4	HXK1	0.0306066	Co-expression	Gasch-Brown-2000
ALD4	IDH1	0.0519266	Co-expression	Gasch-Brown-2000
ALD4	POR1	0.0377841	Co-expression	Gasch-Brown-2000
ALD4	PST2	0.0390419	Co-expression	Gasch-Brown-2000
ALD4	SOL4	0.0197481	Co-expression	Gasch-Brown-2000
ALD4	TFS1	0.0214232	Co-expression	Gasch-Brown-2000
ALD4	TPS1	0.026434	Co-expression	Gasch-Brown-2000
ALD4	YAL060W	0.0481612	Co-expression	Gasch-Brown-2000
ALD4	YDR001C	0.0206676	Co-expression	Gasch-Brown-2000
ALD4	YDR516C	0.0340975	Co-expression	Gasch-Brown-2000
ALD4	YFL014W	0.0394278	Co-expression	Gasch-Brown-2000
ALD4	YGL062W	0.0562007	Co-expression	Gasch-Brown-2000
ALD4	YGR244C	0.0490075	Co-expression	Gasch-Brown-2000
ALD4	YHR087W	0.0308924	Co-expression	Gasch-Brown-2000
ALD4	YLR438W	0.0340695	Co-expression	Gasch-Brown-2000
ALD4	YML100W	0.0220761	Co-expression	Gasch-Brown-2000
ALD4	YMR105C	0.0220022	Co-expression	Gasch-Brown-2000
ALD4	YMR250W	0.0231108	Co-expression	Gasch-Brown-2000
ALD4	YNL104C	0.0477065	Co-expression	Gasch-Brown-2000
ALD4	YNL274C	0.0274756	Co-expression	Gasch-Brown-2000
ALD4	YNR001C	0.0424515	Co-expression	Gasch-Brown-2000
ALD4	YOR347C	0.0340888	Co-expression	Gasch-Brown-2000
ASN2	YAL012W	0.0498143	Co-expression	Gasch-Brown-2000
ASN2	YDL100C	0.0511105	Co-expression	Gasch-Brown-2000
ASN2	YDR037W	0.0285312	Co-expression	Gasch-Brown-2000
ASN2	YGL026C	0.032944	Co-expression	Gasch-Brown-2000
ASN2	YGR094W	0.0228289	Co-expression	Gasch-Brown-2000
ASN2	YHR064C	0.0207774	Co-expression	Gasch-Brown-2000
ASN2	YHR068W	0.0206667	Co-expression	Gasch-Brown-2000
ASN2	YHR183W	0.0629591	Co-expression	Gasch-Brown-2000
ASN2	YJL080C	0.0234034	Co-expression	Gasch-Brown-2000
ASN2	YKR059W	0.0211484	Co-expression	Gasch-Brown-2000
ASN2	YLL018C	0.0408568	Co-expression	Gasch-Brown-2000
ASN2	YNL247W	0.0198597	Co-expression	Gasch-Brown-2000
ASN2	YPR074C	0.0239411	Co-expression	Gasch-Brown-2000
ASN2	YPR145W	0.0355594	Co-expression	Gasch-Brown-2000
ATP7	YBL045C	0.0660172	Co-expression	Gasch-Brown-2000
ATP7	YBL099W	0.0824488	Co-expression	Gasch-Brown-2000
ATP7	YBR039W	0.0890979	Co-expression	Gasch-Brown-2000
ATP7	YDR148C	0.0432788	Co-expression	Gasch-Brown-2000
ATP7	YDR298C	0.0840845	Co-expression	Gasch-Brown-2000
ATP7	YFL018C	0.098619	Co-expression	Gasch-Brown-2000
ATP7	YJR121W	0.0696908	Co-expression	Gasch-Brown-2000
ATP7	YKL067W	0.0561886	Co-expression	Gasch-Brown-2000
ATP7	YKL085W	0.0581283	Co-expression	Gasch-Brown-2000
ATP7	YKL150W	0.0358138	Co-expression	Gasch-Brown-2000
ATP7	YLR174W	0.0448301	Co-expression	Gasch-Brown-2000
ATP7	YNL015W	0.0426478	Co-expression	Gasch-Brown-2000
ATP7	YPL262W	0.073807	Co-expression	Gasch-Brown-2000
ATP7	YPR191W	0.0735537	Co-expression	Gasch-Brown-2000
GLK1	GPH1	0.0442627	Co-expression	Gasch-Brown-2000
GLK1	HXK1	0.0263668	Co-expression	Gasch-Brown-2000
GLK1	YAL060W	0.0366186	Co-expression	Gasch-Brown-2000
GLK1	YBR149W	0.0273281	Co-expression	Gasch-Brown-2000
GLK1	YDR001C	0.0168888	Co-expression	Gasch-Brown-2000
GLK1	YDR074W	0.0290271	Co-expression	Gasch-Brown-2000
GLK1	YDR516C	0.0314129	Co-expression	Gasch-Brown-2000
GLK1	YFL014W	0.0317598	Co-expression	Gasch-Brown-2000
GLK1	YGL037C	0.0168662	Co-expression	Gasch-Brown-2000
GLK1	YGL062W	0.0381436	Co-expression	Gasch-Brown-2000
GLK1	YHR087W	0.0287649	Co-expression	Gasch-Brown-2000
GLK1	YKL150W	0.0178643	Co-expression	Gasch-Brown-2000
GLK1	YLR438W	0.026011	Co-expression	Gasch-Brown-2000
GLK1	YML100W	0.0189699	Co-expression	Gasch-Brown-2000
GLK1	YMR105C	0.0193933	Co-expression	Gasch-Brown-2000
GLK1	YMR250W	0.019576	Co-expression	Gasch-Brown-2000
GLK1	YNL274C	0.0232135	Co-expression	Gasch-Brown-2000
GLK1	YNR001C	0.0339679	Co-expression	Gasch-Brown-2000
GLK1	YOR285W	0.0228081	Co-expression	Gasch-Brown-2000
GLK1	YOR347C	0.0279997	Co-expression	Gasch-Brown-2000
GLK1	YPL154C	0.025235	Co-expression	Gasch-Brown-2000
GPH1	YDR001C	0.0431038	Co-expression	Gasch-Brown-2000
GPH1	YGL037C	0.0400091	Co-expression	Gasch-Brown-2000
GPH1	YHR087W	0.062082	Co-expression	Gasch-Brown-2000
GPH1	YLR438W	0.0653685	Co-expression	Gasch-Brown-2000
GPH1	YML100W	0.0474355	Co-expression	Gasch-Brown-2000
GPH1	YMR105C	0.0480596	Co-expression	Gasch-Brown-2000
GPH1	YMR250W	0.0469176	Co-expression	Gasch-Brown-2000
GPH1	YNL274C	0.0557039	Co-expression	Gasch-Brown-2000
GPH1	YNR001C	0.0880324	Co-expression	Gasch-Brown-2000
GSY2	GLK1	0.0199599	Co-expression	Gasch-Brown-2000
GSY2	GPH1	0.0463439	Co-expression	Gasch-Brown-2000
GSY2	HXK1	0.0295769	Co-expression	Gasch-Brown-2000
GSY2	POR1	0.0358766	Co-expression	Gasch-Brown-2000
GSY2	PST2	0.0348573	Co-expression	Gasch-Brown-2000
GSY2	SOL4	0.0164391	Co-expression	Gasch-Brown-2000
GSY2	TPS1	0.0219356	Co-expression	Gasch-Brown-2000
GSY2	YAL060W	0.0365009	Co-expression	Gasch-Brown-2000
GSY2	YCP4	0.0318614	Co-expression	Gasch-Brown-2000
GSY2	YDR001C	0.017277	Co-expression	Gasch-Brown-2000
GSY2	YDR074W	0.0337312	Co-expression	Gasch-Brown-2000
GSY2	YDR513W	0.0220805	Co-expression	Gasch-Brown-2000
GSY2	YDR516C	0.0344882	Co-expression	Gasch-Brown-2000
GSY2	YGL037C	0.0179905	Co-expression	Gasch-Brown-2000
GSY2	YGR205W	0.0377902	Co-expression	Gasch-Brown-2000
GSY2	YHR008C	0.0453042	Co-expression	Gasch-Brown-2000
GSY2	YHR087W	0.0270823	Co-expression	Gasch-Brown-2000
GSY2	YKL067W	0.0280887	Co-expression	Gasch-Brown-2000
GSY2	YKL150W	0.0195202	Co-expression	Gasch-Brown-2000
GSY2	YLR304C	0.0388979	Co-expression	Gasch-Brown-2000
GSY2	YML070W	0.0352844	Co-expression	Gasch-Brown-2000
GSY2	YML100W	0.0213852	Co-expression	Gasch-Brown-2000
GSY2	YMR105C	0.0212605	Co-expression	Gasch-Brown-2000
GSY2	YMR250W	0.0215004	Co-expression	Gasch-Brown-2000
GSY2	YMR315W	0.0243034	Co-expression	Gasch-Brown-2000
GSY2	YNL134C	0.0318602	Co-expression	Gasch-Brown-2000
GSY2	YNR001C	0.0392701	Co-expression	Gasch-Brown-2000
GSY2	YOR142W	0.0343575	Co-expression	Gasch-Brown-2000
GSY2	YOR347C	0.0277716	Co-expression	Gasch-Brown-2000
GSY2	YPL154C	0.0285965	Co-expression	Gasch-Brown-2000
GSY2	YPR191W	0.0327823	Co-expression	Gasch-Brown-2000
HXK1	GPH1	0.0662864	Co-expression	Gasch-Brown-2000
HXK1	YAL060W	0.0498123	Co-expression	Gasch-Brown-2000
HXK1	YDR001C	0.0237443	Co-expression	Gasch-Brown-2000
HXK1	YDR074W	0.0444653	Co-expression	Gasch-Brown-2000
HXK1	YDR516C	0.0459777	Co-expression	Gasch-Brown-2000
HXK1	YGL037C	0.0242613	Co-expression	Gasch-Brown-2000
HXK1	YGR205W	0.04957	Co-expression	Gasch-Brown-2000
HXK1	YHR087W	0.0385228	Co-expression	Gasch-Brown-2000
HXK1	YKL150W	0.0258684	Co-expression	Gasch-Brown-2000
HXK1	YML100W	0.0283961	Co-expression	Gasch-Brown-2000
HXK1	YMR105C	0.0296969	Co-expression	Gasch-Brown-2000
HXK1	YMR250W	0.02745	Co-expression	Gasch-Brown-2000
HXK1	YMR315W	0.0345439	Co-expression	Gasch-Brown-2000
HXK1	YNL274C	0.0336022	Co-expression	Gasch-Brown-2000
HXK1	YNR001C	0.0505941	Co-expression	Gasch-Brown-2000
HXK1	YOR142W	0.0468511	Co-expression	Gasch-Brown-2000
HXK1	YOR347C	0.0397905	Co-expression	Gasch-Brown-2000
HXK1	YPL154C	0.0352635	Co-expression	Gasch-Brown-2000
IDH1	GLK1	0.0405079	Co-expression	Gasch-Brown-2000
IDH1	TFS1	0.0370349	Co-expression	Gasch-Brown-2000
IDH1	YBL045C	0.0725641	Co-expression	Gasch-Brown-2000
IDH1	YBR026C	0.0365862	Co-expression	Gasch-Brown-2000
IDH1	YCL035C	0.0453612	Co-expression	Gasch-Brown-2000
IDH1	YDR148C	0.0478478	Co-expression	Gasch-Brown-2000
IDH1	YGL062W	0.123374	Co-expression	Gasch-Brown-2000
IDH1	YGR019W	0.0373963	Co-expression	Gasch-Brown-2000
IDH1	YGR244C	0.102723	Co-expression	Gasch-Brown-2000
IDH1	YKL067W	0.0622345	Co-expression	Gasch-Brown-2000
IDH1	YKL085W	0.0671007	Co-expression	Gasch-Brown-2000
IDH1	YKL150W	0.0408185	Co-expression	Gasch-Brown-2000
IDH1	YLR304C	0.116261	Co-expression	Gasch-Brown-2000
IDH1	YNL015W	0.0505118	Co-expression	Gasch-Brown-2000
IDH1	YNR001C	0.0907617	Co-expression	Gasch-Brown-2000
IDH1	YOR142W	0.0991668	Co-expression	Gasch-Brown-2000
IDH1	YPL154C	0.0584685	Co-expression	Gasch-Brown-2000
IDH1	YPL262W	0.103491	Co-expression	Gasch-Brown-2000
IDH1	YPR191W	0.0829613	Co-expression	Gasch-Brown-2000
IDH2	GLK1	0.0284375	Co-expression	Gasch-Brown-2000
IDH2	GSY2	0.0332516	Co-expression	Gasch-Brown-2000
IDH2	HXK1	0.0421002	Co-expression	Gasch-Brown-2000
IDH2	IDH1	0.0875134	Co-expression	Gasch-Brown-2000
IDH2	POR1	0.0533215	Co-expression	Gasch-Brown-2000
IDH2	YBR026C	0.0274772	Co-expression	Gasch-Brown-2000
IDH2	YBR149W	0.0483294	Co-expression	Gasch-Brown-2000
IDH2	YFL018C	0.0695639	Co-expression	Gasch-Brown-2000
IDH2	YGL037C	0.0282169	Co-expression	Gasch-Brown-2000
IDH2	YKL067W	0.0439862	Co-expression	Gasch-Brown-2000
IDH2	YLR304C	0.0805222	Co-expression	Gasch-Brown-2000
IDH2	YML100W	0.0286172	Co-expression	Gasch-Brown-2000
IDH2	YMR105C	0.0306835	Co-expression	Gasch-Brown-2000
IDH2	YNR001C	0.073958	Co-expression	Gasch-Brown-2000
IDH2	YPL154C	0.043917	Co-expression	Gasch-Brown-2000
IDH2	YPL240C	0.0502001	Co-expression	Gasch-Brown-2000
MSC1	ALD4	0.0220996	Co-expression	Gasch-Brown-2000
MSC1	GLK1	0.0172005	Co-expression	Gasch-Brown-2000
MSC1	GPH1	0.0420637	Co-expression	Gasch-Brown-2000
MSC1	SOL4	0.0163444	Co-expression	Gasch-Brown-2000
MSC1	STF2	0.0259165	Co-expression	Gasch-Brown-2000
MSC1	TFS1	0.017294	Co-expression	Gasch-Brown-2000
MSC1	TPS1	0.0201324	Co-expression	Gasch-Brown-2000
MSC1	YAL060W	0.0328154	Co-expression	Gasch-Brown-2000
MSC1	YBL064C	0.0187257	Co-expression	Gasch-Brown-2000
MSC1	YBR072W	0.0269536	Co-expression	Gasch-Brown-2000
MSC1	YBR149W	0.0261665	Co-expression	Gasch-Brown-2000
MSC1	YCL035C	0.019176	Co-expression	Gasch-Brown-2000
MSC1	YDL124W	0.0250528	Co-expression	Gasch-Brown-2000
MSC1	YDR001C	0.016361	Co-expression	Gasch-Brown-2000
MSC1	YDR533C	0.029775	Co-expression	Gasch-Brown-2000
MSC1	YEL011W	0.0291336	Co-expression	Gasch-Brown-2000
MSC1	YFL014W	0.0337653	Co-expression	Gasch-Brown-2000
MSC1	YGL062W	0.0360793	Co-expression	Gasch-Brown-2000
MSC1	YGR019W	0.015205	Co-expression	Gasch-Brown-2000
MSC1	YGR244C	0.0357526	Co-expression	Gasch-Brown-2000
MSC1	YGR256W	0.0403797	Co-expression	Gasch-Brown-2000
MSC1	YHR087W	0.0238827	Co-expression	Gasch-Brown-2000
MSC1	YIR037W	0.0272538	Co-expression	Gasch-Brown-2000
MSC1	YKL150W	0.0171929	Co-expression	Gasch-Brown-2000
MSC1	YML100W	0.0173932	Co-expression	Gasch-Brown-2000
MSC1	YMR105C	0.0174983	Co-expression	Gasch-Brown-2000
MSC1	YMR250W	0.0193429	Co-expression	Gasch-Brown-2000
MSC1	YNL015W	0.0202661	Co-expression	Gasch-Brown-2000
MSC1	YNL274C	0.0222945	Co-expression	Gasch-Brown-2000
MSC1	YOR285W	0.0226879	Co-expression	Gasch-Brown-2000
PET9	ATP7	0.0757457	Co-expression	Gasch-Brown-2000
PET9	POR1	0.0663194	Co-expression	Gasch-Brown-2000
PET9	YBL045C	0.0764615	Co-expression	Gasch-Brown-2000
PET9	YBL099W	0.099972	Co-expression	Gasch-Brown-2000
PET9	YBR039W	0.0896517	Co-expression	Gasch-Brown-2000
PET9	YDR148C	0.0423579	Co-expression	Gasch-Brown-2000
PET9	YDR298C	0.0817232	Co-expression	Gasch-Brown-2000
PET9	YJR121W	0.0907853	Co-expression	Gasch-Brown-2000
PET9	YKL085W	0.0561441	Co-expression	Gasch-Brown-2000
PET9	YKL150W	0.032537	Co-expression	Gasch-Brown-2000
PET9	YLR304C	0.082966	Co-expression	Gasch-Brown-2000
PET9	YNL104C	0.0817405	Co-expression	Gasch-Brown-2000
PET9	YPL262W	0.0802081	Co-expression	Gasch-Brown-2000
PET9	YPR191W	0.0803108	Co-expression	Gasch-Brown-2000
POR1	GLK1	0.0308709	Co-expression	Gasch-Brown-2000
POR1	HXK1	0.0449357	Co-expression	Gasch-Brown-2000
POR1	PST2	0.0607051	Co-expression	Gasch-Brown-2000
POR1	YBL099W	0.0630503	Co-expression	Gasch-Brown-2000
POR1	YBR026C	0.0268265	Co-expression	Gasch-Brown-2000
POR1	YCP4	0.0558703	Co-expression	Gasch-Brown-2000
POR1	YGL037C	0.0265765	Co-expression	Gasch-Brown-2000
POR1	YGR019W	0.0262148	Co-expression	Gasch-Brown-2000
POR1	YHR008C	0.0767838	Co-expression	Gasch-Brown-2000
POR1	YIR037W	0.052084	Co-expression	Gasch-Brown-2000
POR1	YJR121W	0.0545303	Co-expression	Gasch-Brown-2000
POR1	YKL067W	0.0487969	Co-expression	Gasch-Brown-2000
POR1	YKL085W	0.0474961	Co-expression	Gasch-Brown-2000
POR1	YKL150W	0.0338274	Co-expression	Gasch-Brown-2000
POR1	YLR304C	0.0727909	Co-expression	Gasch-Brown-2000
POR1	YML100W	0.0326499	Co-expression	Gasch-Brown-2000
POR1	YMR105C	0.0309644	Co-expression	Gasch-Brown-2000
POR1	YMR250W	0.0330221	Co-expression	Gasch-Brown-2000
POR1	YNL104C	0.0750338	Co-expression	Gasch-Brown-2000
POR1	YNR001C	0.0662226	Co-expression	Gasch-Brown-2000
POR1	YOR142W	0.0639969	Co-expression	Gasch-Brown-2000
POR1	YOR285W	0.0430372	Co-expression	Gasch-Brown-2000
POR1	YPL154C	0.0473107	Co-expression	Gasch-Brown-2000
POR1	YPL262W	0.0639141	Co-expression	Gasch-Brown-2000
POR1	YPR191W	0.0627488	Co-expression	Gasch-Brown-2000
PST2	GLK1	0.0332017	Co-expression	Gasch-Brown-2000
PST2	HXK1	0.0484167	Co-expression	Gasch-Brown-2000
PST2	TPS1	0.0375066	Co-expression	Gasch-Brown-2000
PST2	YBL064C	0.036015	Co-expression	Gasch-Brown-2000
PST2	YBR026C	0.0273126	Co-expression	Gasch-Brown-2000
PST2	YDR001C	0.0291155	Co-expression	Gasch-Brown-2000
PST2	YFL014W	0.058035	Co-expression	Gasch-Brown-2000
PST2	YGL037C	0.0297827	Co-expression	Gasch-Brown-2000
PST2	YGR019W	0.0289798	Co-expression	Gasch-Brown-2000
PST2	YGR244C	0.0752223	Co-expression	Gasch-Brown-2000
PST2	YHR008C	0.0830537	Co-expression	Gasch-Brown-2000
PST2	YKL150W	0.0318043	Co-expression	Gasch-Brown-2000
PST2	YML100W	0.0334	Co-expression	Gasch-Brown-2000
PST2	YMR105C	0.0350242	Co-expression	Gasch-Brown-2000
PST2	YMR250W	0.0339358	Co-expression	Gasch-Brown-2000
PST2	YMR315W	0.0485964	Co-expression	Gasch-Brown-2000
PST2	YNL015W	0.0378581	Co-expression	Gasch-Brown-2000
PST2	YNL134C	0.0622498	Co-expression	Gasch-Brown-2000
PST2	YNL274C	0.0473017	Co-expression	Gasch-Brown-2000
PST2	YOR142W	0.0675169	Co-expression	Gasch-Brown-2000
PST2	YOR285W	0.04357	Co-expression	Gasch-Brown-2000
PST2	YOR347C	0.0521834	Co-expression	Gasch-Brown-2000
PST2	YPL154C	0.0498938	Co-expression	Gasch-Brown-2000
SDH2	ATP7	0.029662	Co-expression	Gasch-Brown-2000
SDH2	PET9	0.0316867	Co-expression	Gasch-Brown-2000
SDH2	POR1	0.0268131	Co-expression	Gasch-Brown-2000
SDH2	YBL045C	0.0302015	Co-expression	Gasch-Brown-2000
SDH2	YBR039W	0.035205	Co-expression	Gasch-Brown-2000
SDH2	YBR222C	0.0355069	Co-expression	Gasch-Brown-2000
SDH2	YDR148C	0.0210205	Co-expression	Gasch-Brown-2000
SDH2	YDR298C	0.0267072	Co-expression	Gasch-Brown-2000
SDH2	YEL011W	0.0287345	Co-expression	Gasch-Brown-2000
SDH2	YIL125W	0.0401811	Co-expression	Gasch-Brown-2000
SDH2	YJR121W	0.025195	Co-expression	Gasch-Brown-2000
SDH2	YKL085W	0.0251745	Co-expression	Gasch-Brown-2000
SDH2	YLR174W	0.0217351	Co-expression	Gasch-Brown-2000
SDH2	YLR304C	0.0312292	Co-expression	Gasch-Brown-2000
SDH2	YPL262W	0.0270886	Co-expression	Gasch-Brown-2000
SDH2	YPR191W	0.0291071	Co-expression	Gasch-Brown-2000
SOL4	GLK1	0.0156419	Co-expression	Gasch-Brown-2000
SOL4	GPH1	0.0395769	Co-expression	Gasch-Brown-2000
SOL4	HXK1	0.0218843	Co-expression	Gasch-Brown-2000
SOL4	PST2	0.0269543	Co-expression	Gasch-Brown-2000
SOL4	TFS1	0.0154027	Co-expression	Gasch-Brown-2000
SOL4	TPS1	0.0189827	Co-expression	Gasch-Brown-2000
SOL4	YAL060W	0.0322593	Co-expression	Gasch-Brown-2000
SOL4	YBL064C	0.0168801	Co-expression	Gasch-Brown-2000
SOL4	YBR026C	0.0135748	Co-expression	Gasch-Brown-2000
SOL4	YBR072W	0.0237094	Co-expression	Gasch-Brown-2000
SOL4	YBR149W	0.024417	Co-expression	Gasch-Brown-2000
SOL4	YCL035C	0.0173921	Co-expression	Gasch-Brown-2000
SOL4	YDR001C	0.0156542	Co-expression	Gasch-Brown-2000
SOL4	YDR074W	0.0237668	Co-expression	Gasch-Brown-2000
SOL4	YDR516C	0.0235538	Co-expression	Gasch-Brown-2000
SOL4	YDR533C	0.0268635	Co-expression	Gasch-Brown-2000
SOL4	YFL014W	0.0282122	Co-expression	Gasch-Brown-2000
SOL4	YGL037C	0.0141198	Co-expression	Gasch-Brown-2000
SOL4	YGR019W	0.0140859	Co-expression	Gasch-Brown-2000
SOL4	YGR205W	0.0300998	Co-expression	Gasch-Brown-2000
SOL4	YGR256W	0.0348828	Co-expression	Gasch-Brown-2000
SOL4	YHR087W	0.0217403	Co-expression	Gasch-Brown-2000
SOL4	YKL150W	0.0155038	Co-expression	Gasch-Brown-2000
SOL4	YLR438W	0.0207435	Co-expression	Gasch-Brown-2000
SOL4	YML100W	0.0167076	Co-expression	Gasch-Brown-2000
SOL4	YMR105C	0.0166194	Co-expression	Gasch-Brown-2000
SOL4	YMR250W	0.0179354	Co-expression	Gasch-Brown-2000
SOL4	YNL274C	0.0203938	Co-expression	Gasch-Brown-2000
SOL4	YNR001C	0.0281186	Co-expression	Gasch-Brown-2000
SOL4	YOR285W	0.0203444	Co-expression	Gasch-Brown-2000
STF2	GLK1	0.0256597	Co-expression	Gasch-Brown-2000
STF2	GPH1	0.0611771	Co-expression	Gasch-Brown-2000
STF2	GSY2	0.0266836	Co-expression	Gasch-Brown-2000
STF2	HXK1	0.0364283	Co-expression	Gasch-Brown-2000
STF2	SOL4	0.0232481	Co-expression	Gasch-Brown-2000
STF2	TFS1	0.0240361	Co-expression	Gasch-Brown-2000
STF2	TPS1	0.0300976	Co-expression	Gasch-Brown-2000
STF2	YBL064C	0.0282666	Co-expression	Gasch-Brown-2000
STF2	YBR026C	0.0218078	Co-expression	Gasch-Brown-2000
STF2	YBR149W	0.0429037	Co-expression	Gasch-Brown-2000
STF2	YCL035C	0.0293756	Co-expression	Gasch-Brown-2000
STF2	YDL124W	0.0396041	Co-expression	Gasch-Brown-2000
STF2	YDR001C	0.0242707	Co-expression	Gasch-Brown-2000
STF2	YDR074W	0.0398927	Co-expression	Gasch-Brown-2000
STF2	YDR513W	0.0306061	Co-expression	Gasch-Brown-2000
STF2	YDR516C	0.0404334	Co-expression	Gasch-Brown-2000
STF2	YFL014W	0.0454148	Co-expression	Gasch-Brown-2000
STF2	YGL037C	0.0234781	Co-expression	Gasch-Brown-2000
STF2	YHR087W	0.0369177	Co-expression	Gasch-Brown-2000
STF2	YKL150W	0.0255711	Co-expression	Gasch-Brown-2000
STF2	YML100W	0.0264175	Co-expression	Gasch-Brown-2000
STF2	YMR105C	0.0267787	Co-expression	Gasch-Brown-2000
STF2	YMR250W	0.0282727	Co-expression	Gasch-Brown-2000
STF2	YNL015W	0.0296138	Co-expression	Gasch-Brown-2000
STF2	YNL274C	0.0335956	Co-expression	Gasch-Brown-2000
STF2	YOR285W	0.0332777	Co-expression	Gasch-Brown-2000
STF2	YPL154C	0.0344637	Co-expression	Gasch-Brown-2000
TFS1	GLK1	0.0173349	Co-expression	Gasch-Brown-2000
TFS1	GPH1	0.0415813	Co-expression	Gasch-Brown-2000
TFS1	HXK1	0.0232248	Co-expression	Gasch-Brown-2000
TFS1	PST2	0.0305606	Co-expression	Gasch-Brown-2000
TFS1	TPS1	0.0207386	Co-expression	Gasch-Brown-2000
TFS1	YAL060W	0.0340488	Co-expression	Gasch-Brown-2000
TFS1	YBR026C	0.0144297	Co-expression	Gasch-Brown-2000
TFS1	YBR072W	0.024864	Co-expression	Gasch-Brown-2000
TFS1	YBR149W	0.0255646	Co-expression	Gasch-Brown-2000
TFS1	YCL035C	0.0191189	Co-expression	Gasch-Brown-2000
TFS1	YDR001C	0.0169805	Co-expression	Gasch-Brown-2000
TFS1	YFL014W	0.0317254	Co-expression	Gasch-Brown-2000
TFS1	YGL037C	0.0146449	Co-expression	Gasch-Brown-2000
TFS1	YGL062W	0.0368873	Co-expression	Gasch-Brown-2000
TFS1	YGR019W	0.0157334	Co-expression	Gasch-Brown-2000
TFS1	YGR244C	0.0391337	Co-expression	Gasch-Brown-2000
TFS1	YGR256W	0.0397192	Co-expression	Gasch-Brown-2000
TFS1	YHR087W	0.0247479	Co-expression	Gasch-Brown-2000
TFS1	YLR438W	0.0237798	Co-expression	Gasch-Brown-2000
TFS1	YML100W	0.0171304	Co-expression	Gasch-Brown-2000
TFS1	YMR105C	0.0176947	Co-expression	Gasch-Brown-2000
TFS1	YMR250W	0.0178418	Co-expression	Gasch-Brown-2000
TFS1	YNL015W	0.0205297	Co-expression	Gasch-Brown-2000
TFS1	YNL274C	0.0230877	Co-expression	Gasch-Brown-2000
TFS1	YOR347C	0.0249171	Co-expression	Gasch-Brown-2000
TPS1	GLK1	0.0232499	Co-expression	Gasch-Brown-2000
TPS1	GPH1	0.0530413	Co-expression	Gasch-Brown-2000
TPS1	HXK1	0.0308883	Co-expression	Gasch-Brown-2000
TPS1	YAL060W	0.0438997	Co-expression	Gasch-Brown-2000
TPS1	YBR149W	0.0334439	Co-expression	Gasch-Brown-2000
TPS1	YDR001C	0.0207773	Co-expression	Gasch-Brown-2000
TPS1	YDR074W	0.0335364	Co-expression	Gasch-Brown-2000
TPS1	YDR516C	0.0364789	Co-expression	Gasch-Brown-2000
TPS1	YGL037C	0.020109	Co-expression	Gasch-Brown-2000
TPS1	YHR087W	0.0327182	Co-expression	Gasch-Brown-2000
TPS1	YLR438W	0.0330454	Co-expression	Gasch-Brown-2000
TPS1	YML100W	0.0225535	Co-expression	Gasch-Brown-2000
TPS1	YMR105C	0.0229639	Co-expression	Gasch-Brown-2000
TPS1	YMR250W	0.022349	Co-expression	Gasch-Brown-2000
TPS1	YNL274C	0.0284072	Co-expression	Gasch-Brown-2000
TPS1	YOR347C	0.0337859	Co-expression	Gasch-Brown-2000
YAL012W	YDR037W	0.0478954	Co-expression	Gasch-Brown-2000
YAL012W	YER043C	0.0427726	Co-expression	Gasch-Brown-2000
YAL012W	YGR155W	0.0945831	Co-expression	Gasch-Brown-2000
YAL038W	YCR012W	0.0653908	Co-expression	Gasch-Brown-2000
YAL038W	YEL034W	0.0919674	Co-expression	Gasch-Brown-2000
YAL038W	YGL245W	0.0256437	Co-expression	Gasch-Brown-2000
YAL038W	YIL053W	0.0815064	Co-expression	Gasch-Brown-2000
YAL038W	YJL138C	0.0384722	Co-expression	Gasch-Brown-2000
YAL038W	YJR047C	0.0811117	Co-expression	Gasch-Brown-2000
YAL038W	YLL018C	0.0697243	Co-expression	Gasch-Brown-2000
YAL038W	YMR303C	0.0683662	Co-expression	Gasch-Brown-2000
YAL060W	YGL062W	0.0838271	Co-expression	Gasch-Brown-2000
YBL002W	YBR009C	0.128814	Co-expression	Gasch-Brown-2000
YBL002W	YBR010W	0.157203	Co-expression	Gasch-Brown-2000
YBL002W	YJL138C	0.0514543	Co-expression	Gasch-Brown-2000
YBL002W	YNL030W	0.127719	Co-expression	Gasch-Brown-2000
YBL002W	YNL031C	0.133346	Co-expression	Gasch-Brown-2000
YBL045C	YBR039W	0.0762351	Co-expression	Gasch-Brown-2000
YBL045C	YLR304C	0.0730356	Co-expression	Gasch-Brown-2000
YBL064C	YDR513W	0.0276918	Co-expression	Gasch-Brown-2000
YBL064C	YDR533C	0.0340971	Co-expression	Gasch-Brown-2000
YBL064C	YFL014W	0.0339289	Co-expression	Gasch-Brown-2000
YBL064C	YGL037C	0.0173213	Co-expression	Gasch-Brown-2000
YBL064C	YGR019W	0.0174756	Co-expression	Gasch-Brown-2000
YBL064C	YGR209C	0.039549	Co-expression	Gasch-Brown-2000
YBL064C	YGR256W	0.044027	Co-expression	Gasch-Brown-2000
YBL064C	YHR008C	0.0534201	Co-expression	Gasch-Brown-2000
YBL064C	YIR037W	0.0320697	Co-expression	Gasch-Brown-2000
YBL064C	YKL067W	0.0286822	Co-expression	Gasch-Brown-2000
YBL064C	YKL150W	0.0198816	Co-expression	Gasch-Brown-2000
YBL064C	YML100W	0.0196954	Co-expression	Gasch-Brown-2000
YBL064C	YNL015W	0.0228566	Co-expression	Gasch-Brown-2000
YBL064C	YNL134C	0.0410239	Co-expression	Gasch-Brown-2000
YBL064C	YNL274C	0.0245203	Co-expression	Gasch-Brown-2000
YBL064C	YOR285W	0.0266	Co-expression	Gasch-Brown-2000
YBL099W	YBL045C	0.0766497	Co-expression	Gasch-Brown-2000
YBL099W	YBR039W	0.0875795	Co-expression	Gasch-Brown-2000
YBL099W	YLR304C	0.082686	Co-expression	Gasch-Brown-2000
YBL099W	YOR142W	0.0833661	Co-expression	Gasch-Brown-2000
YBR009C	YNL030W	0.107991	Co-expression	Gasch-Brown-2000
YBR009C	YNL031C	0.102976	Co-expression	Gasch-Brown-2000
YBR010W	YBR009C	0.115657	Co-expression	Gasch-Brown-2000
YBR010W	YNL030W	0.114476	Co-expression	Gasch-Brown-2000
YBR010W	YNL031C	0.15863	Co-expression	Gasch-Brown-2000
YBR026C	YBR149W	0.024564	Co-expression	Gasch-Brown-2000
YBR026C	YCL035C	0.0185289	Co-expression	Gasch-Brown-2000
YBR026C	YDR533C	0.0255201	Co-expression	Gasch-Brown-2000
YBR026C	YFL018C	0.0303135	Co-expression	Gasch-Brown-2000
YBR026C	YGL037C	0.0138164	Co-expression	Gasch-Brown-2000
YBR026C	YGR019W	0.0149176	Co-expression	Gasch-Brown-2000
YBR026C	YGR205W	0.031627	Co-expression	Gasch-Brown-2000
YBR026C	YGR244C	0.0309389	Co-expression	Gasch-Brown-2000
YBR026C	YGR256W	0.0341733	Co-expression	Gasch-Brown-2000
YBR026C	YIR037W	0.0248783	Co-expression	Gasch-Brown-2000
YBR026C	YKL067W	0.0232865	Co-expression	Gasch-Brown-2000
YBR026C	YKL085W	0.0230314	Co-expression	Gasch-Brown-2000
YBR026C	YKL150W	0.0157629	Co-expression	Gasch-Brown-2000
YBR026C	YLR304C	0.0328343	Co-expression	Gasch-Brown-2000
YBR026C	YML070W	0.0290694	Co-expression	Gasch-Brown-2000
YBR026C	YML100W	0.0155009	Co-expression	Gasch-Brown-2000
YBR026C	YMR250W	0.0160267	Co-expression	Gasch-Brown-2000
YBR026C	YNL015W	0.0187529	Co-expression	Gasch-Brown-2000
YBR026C	YNR001C	0.0294282	Co-expression	Gasch-Brown-2000
YBR026C	YOR285W	0.0196974	Co-expression	Gasch-Brown-2000
YBR026C	YPL262W	0.027509	Co-expression	Gasch-Brown-2000
YBR072W	YFL014W	0.0475122	Co-expression	Gasch-Brown-2000
YBR072W	YGR256W	0.0619378	Co-expression	Gasch-Brown-2000
YBR072W	YNL015W	0.0312877	Co-expression	Gasch-Brown-2000
YBR149W	YCL035C	0.034628	Co-expression	Gasch-Brown-2000
YBR149W	YGL037C	0.0272155	Co-expression	Gasch-Brown-2000
YBR149W	YML070W	0.0560091	Co-expression	Gasch-Brown-2000
YBR149W	YMR315W	0.0394639	Co-expression	Gasch-Brown-2000
YBR149W	YNL274C	0.037706	Co-expression	Gasch-Brown-2000
YBR149W	YNR001C	0.0584451	Co-expression	Gasch-Brown-2000
YBR149W	YOR285W	0.0371195	Co-expression	Gasch-Brown-2000
YBR218C	YGL062W	0.105276	Co-expression	Gasch-Brown-2000
YBR222C	YDR148C	0.0519938	Co-expression	Gasch-Brown-2000
YCL035C	YNL015W	0.0254348	Co-expression	Gasch-Brown-2000
YCL035C	YOR285W	0.0263846	Co-expression	Gasch-Brown-2000
YCP4	HXK1	0.043633	Co-expression	Gasch-Brown-2000
YCP4	PST2	0.0745579	Co-expression	Gasch-Brown-2000
YCP4	YBL064C	0.033667	Co-expression	Gasch-Brown-2000
YCP4	YBR149W	0.0518203	Co-expression	Gasch-Brown-2000
YCP4	YDR513W	0.0440125	Co-expression	Gasch-Brown-2000
YCP4	YGL037C	0.0259643	Co-expression	Gasch-Brown-2000
YCP4	YGR209C	0.0629745	Co-expression	Gasch-Brown-2000
YCP4	YHR008C	0.0875413	Co-expression	Gasch-Brown-2000
YCP4	YMR105C	0.0296776	Co-expression	Gasch-Brown-2000
YCP4	YMR315W	0.0518257	Co-expression	Gasch-Brown-2000
YCP4	YNL134C	0.0673747	Co-expression	Gasch-Brown-2000
YCP4	YNL274C	0.0397935	Co-expression	Gasch-Brown-2000
YCP4	YNR001C	0.0611566	Co-expression	Gasch-Brown-2000
YCP4	YOR142W	0.0682318	Co-expression	Gasch-Brown-2000
YCP4	YOR285W	0.0392165	Co-expression	Gasch-Brown-2000
YCP4	YOR347C	0.0482447	Co-expression	Gasch-Brown-2000
YCP4	YPL154C	0.0479355	Co-expression	Gasch-Brown-2000
YCR012W	YMR303C	0.0820893	Co-expression	Gasch-Brown-2000
YDL078C	YDR148C	0.0450932	Co-expression	Gasch-Brown-2000
YDL100C	YGL026C	0.0567083	Co-expression	Gasch-Brown-2000
YDL124W	GLK1	0.0268298	Co-expression	Gasch-Brown-2000
YDL124W	GSY2	0.0282232	Co-expression	Gasch-Brown-2000
YDL124W	HXK1	0.0388194	Co-expression	Gasch-Brown-2000
YDL124W	PST2	0.0501172	Co-expression	Gasch-Brown-2000
YDL124W	YBL064C	0.0308867	Co-expression	Gasch-Brown-2000
YDL124W	YCP4	0.0460051	Co-expression	Gasch-Brown-2000
YDL124W	YDR074W	0.0456956	Co-expression	Gasch-Brown-2000
YDL124W	YDR513W	0.0371065	Co-expression	Gasch-Brown-2000
YDL124W	YFL014W	0.0485541	Co-expression	Gasch-Brown-2000
YDL124W	YGL037C	0.0253158	Co-expression	Gasch-Brown-2000
YDL124W	YGR019W	0.0230831	Co-expression	Gasch-Brown-2000
YDL124W	YGR209C	0.0582931	Co-expression	Gasch-Brown-2000
YDL124W	YHR008C	0.067339	Co-expression	Gasch-Brown-2000
YDL124W	YHR087W	0.0383775	Co-expression	Gasch-Brown-2000
YDL124W	YML100W	0.0279214	Co-expression	Gasch-Brown-2000
YDL124W	YMR105C	0.0276027	Co-expression	Gasch-Brown-2000
YDL124W	YMR250W	0.0287883	Co-expression	Gasch-Brown-2000
YDL124W	YMR315W	0.0398916	Co-expression	Gasch-Brown-2000
YDL124W	YNL134C	0.0567007	Co-expression	Gasch-Brown-2000
YDL124W	YNL274C	0.0350152	Co-expression	Gasch-Brown-2000
YDL124W	YOR285W	0.0357876	Co-expression	Gasch-Brown-2000
YDL124W	YPL154C	0.0401118	Co-expression	Gasch-Brown-2000
YDR001C	YAL060W	0.0346405	Co-expression	Gasch-Brown-2000
YDR001C	YBL064C	0.0175569	Co-expression	Gasch-Brown-2000
YDR001C	YBR026C	0.0143444	Co-expression	Gasch-Brown-2000
YDR001C	YBR149W	0.0267243	Co-expression	Gasch-Brown-2000
YDR001C	YCL035C	0.0186233	Co-expression	Gasch-Brown-2000
YDR001C	YDR074W	0.0256542	Co-expression	Gasch-Brown-2000
YDR001C	YDR516C	0.0252382	Co-expression	Gasch-Brown-2000
YDR001C	YFL014W	0.0292963	Co-expression	Gasch-Brown-2000
YDR001C	YGL037C	0.0155366	Co-expression	Gasch-Brown-2000
YDR001C	YGL062W	0.0323667	Co-expression	Gasch-Brown-2000
YDR001C	YGR019W	0.0150153	Co-expression	Gasch-Brown-2000
YDR001C	YGR244C	0.0341444	Co-expression	Gasch-Brown-2000
YDR001C	YHR087W	0.0240032	Co-expression	Gasch-Brown-2000
YDR001C	YLR438W	0.0238112	Co-expression	Gasch-Brown-2000
YDR001C	YML070W	0.0293761	Co-expression	Gasch-Brown-2000
YDR001C	YML100W	0.0178804	Co-expression	Gasch-Brown-2000
YDR001C	YMR105C	0.0180735	Co-expression	Gasch-Brown-2000
YDR001C	YMR250W	0.0180957	Co-expression	Gasch-Brown-2000
YDR001C	YNL274C	0.0224227	Co-expression	Gasch-Brown-2000
YDR001C	YNR001C	0.030373	Co-expression	Gasch-Brown-2000
YDR001C	YOR347C	0.0255543	Co-expression	Gasch-Brown-2000
YDR037W	YHR183W	0.0641423	Co-expression	Gasch-Brown-2000
YDR074W	YDR513W	0.0358957	Co-expression	Gasch-Brown-2000
YDR074W	YDR516C	0.0509545	Co-expression	Gasch-Brown-2000
YDR074W	YGL037C	0.0269656	Co-expression	Gasch-Brown-2000
YDR074W	YHR087W	0.0437658	Co-expression	Gasch-Brown-2000
YDR074W	YKL150W	0.0291253	Co-expression	Gasch-Brown-2000
YDR074W	YML070W	0.0552974	Co-expression	Gasch-Brown-2000
YDR074W	YML100W	0.0330083	Co-expression	Gasch-Brown-2000
YDR074W	YMR105C	0.0319099	Co-expression	Gasch-Brown-2000
YDR074W	YMR250W	0.0313287	Co-expression	Gasch-Brown-2000
YDR074W	YPL154C	0.0395243	Co-expression	Gasch-Brown-2000
YDR148C	YBL045C	0.0419354	Co-expression	Gasch-Brown-2000
YDR148C	YBL099W	0.0414416	Co-expression	Gasch-Brown-2000
YDR148C	YBR039W	0.0500366	Co-expression	Gasch-Brown-2000
YDR148C	YIL125W	0.0519904	Co-expression	Gasch-Brown-2000
YDR148C	YLR304C	0.0417969	Co-expression	Gasch-Brown-2000
YDR148C	YPR191W	0.0407331	Co-expression	Gasch-Brown-2000
YDR224C	YBL002W	0.159021	Co-expression	Gasch-Brown-2000
YDR224C	YBR009C	0.113027	Co-expression	Gasch-Brown-2000
YDR224C	YBR010W	0.156659	Co-expression	Gasch-Brown-2000
YDR224C	YLR150W	0.0734694	Co-expression	Gasch-Brown-2000
YDR224C	YNL030W	0.11503	Co-expression	Gasch-Brown-2000
YDR224C	YNL031C	0.14216	Co-expression	Gasch-Brown-2000
YDR298C	YBL045C	0.0655351	Co-expression	Gasch-Brown-2000
YDR298C	YBL099W	0.0926625	Co-expression	Gasch-Brown-2000
YDR298C	YBR039W	0.0816777	Co-expression	Gasch-Brown-2000
YDR298C	YDR148C	0.0393605	Co-expression	Gasch-Brown-2000
YDR298C	YFL018C	0.072547	Co-expression	Gasch-Brown-2000
YDR298C	YPR191W	0.0659966	Co-expression	Gasch-Brown-2000
YDR513W	YGL037C	0.0199203	Co-expression	Gasch-Brown-2000
YDR513W	YHR008C	0.062731	Co-expression	Gasch-Brown-2000
YDR513W	YMR315W	0.0366487	Co-expression	Gasch-Brown-2000
YDR513W	YNL134C	0.0523386	Co-expression	Gasch-Brown-2000
YDR513W	YNL274C	0.0270775	Co-expression	Gasch-Brown-2000
YDR516C	YAL060W	0.05925	Co-expression	Gasch-Brown-2000
YDR516C	YGL037C	0.0274657	Co-expression	Gasch-Brown-2000
YDR516C	YHR087W	0.0440907	Co-expression	Gasch-Brown-2000
YDR516C	YNL274C	0.0356177	Co-expression	Gasch-Brown-2000
YDR516C	YNR001C	0.0556759	Co-expression	Gasch-Brown-2000
YDR516C	YOR142W	0.0568928	Co-expression	Gasch-Brown-2000
YDR533C	YBR072W	0.0463498	Co-expression	Gasch-Brown-2000
YDR533C	YBR222C	0.0704225	Co-expression	Gasch-Brown-2000
YDR533C	YGR256W	0.0757356	Co-expression	Gasch-Brown-2000
YDR533C	YHR008C	0.0707617	Co-expression	Gasch-Brown-2000
YDR533C	YIR037W	0.0520574	Co-expression	Gasch-Brown-2000
YDR533C	YNL134C	0.0645015	Co-expression	Gasch-Brown-2000
YDR533C	YOR285W	0.0409569	Co-expression	Gasch-Brown-2000
YEL011W	YGR205W	0.0607616	Co-expression	Gasch-Brown-2000
YEL011W	YIL125W	0.0753264	Co-expression	Gasch-Brown-2000
YEL034W	YJL138C	0.0495578	Co-expression	Gasch-Brown-2000
YEL034W	YKR059W	0.0389342	Co-expression	Gasch-Brown-2000
YER043C	YDR037W	0.0276651	Co-expression	Gasch-Brown-2000
YER043C	YHR183W	0.0560256	Co-expression	Gasch-Brown-2000
YER043C	YJL138C	0.023596	Co-expression	Gasch-Brown-2000
YER043C	YLL018C	0.0420704	Co-expression	Gasch-Brown-2000
YER062C	YCR012W	0.0823179	Co-expression	Gasch-Brown-2000
YFL014W	YBR149W	0.0490199	Co-expression	Gasch-Brown-2000
YFL014W	YCL035C	0.0352338	Co-expression	Gasch-Brown-2000
YFL014W	YGL037C	0.0277111	Co-expression	Gasch-Brown-2000
YFL014W	YGL062W	0.0726077	Co-expression	Gasch-Brown-2000
YFL014W	YGR244C	0.0664192	Co-expression	Gasch-Brown-2000
YFL014W	YGR256W	0.0704425	Co-expression	Gasch-Brown-2000
YFL014W	YHR008C	0.0707274	Co-expression	Gasch-Brown-2000
YFL014W	YHR087W	0.0461275	Co-expression	Gasch-Brown-2000
YFL014W	YNL015W	0.0383778	Co-expression	Gasch-Brown-2000
YFL014W	YNL274C	0.0419435	Co-expression	Gasch-Brown-2000
YFL014W	YOR285W	0.040704	Co-expression	Gasch-Brown-2000
YFL018C	YBL099W	0.0907535	Co-expression	Gasch-Brown-2000
YFL018C	YLR304C	0.0981125	Co-expression	Gasch-Brown-2000
YFL018C	YNL015W	0.042317	Co-expression	Gasch-Brown-2000
YFL018C	YOR142W	0.0925101	Co-expression	Gasch-Brown-2000
YFL018C	YPR191W	0.0869384	Co-expression	Gasch-Brown-2000
YFL039C	YCR012W	0.0430789	Co-expression	Gasch-Brown-2000
YFL039C	YFR044C	0.0319249	Co-expression	Gasch-Brown-2000
YFL039C	YGL245W	0.0160859	Co-expression	Gasch-Brown-2000
YFL039C	YLL050C	0.0330827	Co-expression	Gasch-Brown-2000
YFL039C	YML092C	0.0444769	Co-expression	Gasch-Brown-2000
YFL039C	YMR099C	0.0295941	Co-expression	Gasch-Brown-2000
YFL039C	YNL135C	0.0470949	Co-expression	Gasch-Brown-2000
YFL039C	YOR323C	0.0190659	Co-expression	Gasch-Brown-2000
YFR044C	YGL026C	0.0367941	Co-expression	Gasch-Brown-2000
YFR044C	YGL245W	0.0173307	Co-expression	Gasch-Brown-2000
YFR044C	YLL050C	0.0457186	Co-expression	Gasch-Brown-2000
YGL026C	YGL245W	0.0191897	Co-expression	Gasch-Brown-2000
YGL026C	YHR183W	0.0702247	Co-expression	Gasch-Brown-2000
YGL037C	YAL060W	0.030224	Co-expression	Gasch-Brown-2000
YGL037C	YCL035C	0.0181514	Co-expression	Gasch-Brown-2000
YGL037C	YHR087W	0.0240195	Co-expression	Gasch-Brown-2000
YGL037C	YLR438W	0.0218936	Co-expression	Gasch-Brown-2000
YGL037C	YMR315W	0.0223427	Co-expression	Gasch-Brown-2000
YGL037C	YNL274C	0.0211311	Co-expression	Gasch-Brown-2000
YGL037C	YNR001C	0.0323166	Co-expression	Gasch-Brown-2000
YGL037C	YOR285W	0.020509	Co-expression	Gasch-Brown-2000
YGL148W	YDR037W	0.0547827	Co-expression	Gasch-Brown-2000
YGL148W	YER043C	0.0494864	Co-expression	Gasch-Brown-2000
YGL148W	YLR249W	0.0897251	Co-expression	Gasch-Brown-2000
YGL148W	YNL010W	0.0692167	Co-expression	Gasch-Brown-2000
YGL245W	YCR012W	0.0219004	Co-expression	Gasch-Brown-2000
YGR019W	YBR072W	0.0236229	Co-expression	Gasch-Brown-2000
YGR019W	YBR149W	0.0237553	Co-expression	Gasch-Brown-2000
YGR019W	YCL035C	0.0183495	Co-expression	Gasch-Brown-2000
YGR019W	YDR533C	0.0269424	Co-expression	Gasch-Brown-2000
YGR019W	YFL014W	0.0276571	Co-expression	Gasch-Brown-2000
YGR019W	YGL037C	0.0138215	Co-expression	Gasch-Brown-2000
YGR019W	YGR205W	0.0302501	Co-expression	Gasch-Brown-2000
YGR019W	YGR244C	0.034782	Co-expression	Gasch-Brown-2000
YGR019W	YGR256W	0.0371284	Co-expression	Gasch-Brown-2000
YGR019W	YIR037W	0.0263608	Co-expression	Gasch-Brown-2000
YGR019W	YKL067W	0.0227504	Co-expression	Gasch-Brown-2000
YGR019W	YKL150W	0.0156906	Co-expression	Gasch-Brown-2000
YGR019W	YML070W	0.0283206	Co-expression	Gasch-Brown-2000
YGR019W	YML100W	0.0160185	Co-expression	Gasch-Brown-2000
YGR019W	YNL015W	0.019367	Co-expression	Gasch-Brown-2000
YGR019W	YNL274C	0.0202501	Co-expression	Gasch-Brown-2000
YGR019W	YOR285W	0.0201618	Co-expression	Gasch-Brown-2000
YGR094W	YDR037W	0.022651	Co-expression	Gasch-Brown-2000
YGR094W	YHR183W	0.0457338	Co-expression	Gasch-Brown-2000
YGR094W	YKR059W	0.0174513	Co-expression	Gasch-Brown-2000
YGR094W	YNR016C	0.036274	Co-expression	Gasch-Brown-2000
YGR155W	YJL138C	0.0478587	Co-expression	Gasch-Brown-2000
YGR155W	YKR059W	0.0399134	Co-expression	Gasch-Brown-2000
YGR155W	YOR168W	0.0539302	Co-expression	Gasch-Brown-2000
YGR185C	YDR037W	0.0230605	Co-expression	Gasch-Brown-2000
YGR185C	YER043C	0.0225675	Co-expression	Gasch-Brown-2000
YGR185C	YGL245W	0.0136969	Co-expression	Gasch-Brown-2000
YGR185C	YGR155W	0.0414475	Co-expression	Gasch-Brown-2000
YGR185C	YHR068W	0.0162919	Co-expression	Gasch-Brown-2000
YGR185C	YHR183W	0.0481077	Co-expression	Gasch-Brown-2000
YGR185C	YJL138C	0.0204229	Co-expression	Gasch-Brown-2000
YGR185C	YPR145W	0.0273483	Co-expression	Gasch-Brown-2000
YGR209C	YDR513W	0.0530193	Co-expression	Gasch-Brown-2000
YGR209C	YHR008C	0.115929	Co-expression	Gasch-Brown-2000
YGR209C	YMR315W	0.0488269	Co-expression	Gasch-Brown-2000
YGR209C	YNL134C	0.0952323	Co-expression	Gasch-Brown-2000
YGR209C	YOR285W	0.0389484	Co-expression	Gasch-Brown-2000
YGR244C	YGL062W	0.0917304	Co-expression	Gasch-Brown-2000
YGR244C	YGR256W	0.0859583	Co-expression	Gasch-Brown-2000
YGR244C	YNL015W	0.0501539	Co-expression	Gasch-Brown-2000
YGR244C	YNL104C	0.0919767	Co-expression	Gasch-Brown-2000
YGR244C	YNL274C	0.0509649	Co-expression	Gasch-Brown-2000
YGR244C	YOR142W	0.0796576	Co-expression	Gasch-Brown-2000
YGR285C	YAL038W	0.0402706	Co-expression	Gasch-Brown-2000
YGR285C	YEL034W	0.0484055	Co-expression	Gasch-Brown-2000
YGR285C	YER043C	0.0241036	Co-expression	Gasch-Brown-2000
YGR285C	YGL245W	0.0147259	Co-expression	Gasch-Brown-2000
YGR285C	YGR094W	0.0205879	Co-expression	Gasch-Brown-2000
YGR285C	YGR155W	0.0461372	Co-expression	Gasch-Brown-2000
YGR285C	YGR185C	0.0206601	Co-expression	Gasch-Brown-2000
YGR285C	YHR068W	0.0183832	Co-expression	Gasch-Brown-2000
YGR285C	YJL080C	0.0211009	Co-expression	Gasch-Brown-2000
YGR285C	YJL138C	0.0236031	Co-expression	Gasch-Brown-2000
YGR285C	YJR047C	0.0448223	Co-expression	Gasch-Brown-2000
YGR285C	YKL081W	0.0291321	Co-expression	Gasch-Brown-2000
YGR285C	YKR059W	0.0197368	Co-expression	Gasch-Brown-2000
YGR285C	YLL018C	0.0368545	Co-expression	Gasch-Brown-2000
YGR285C	YNL135C	0.0400382	Co-expression	Gasch-Brown-2000
YGR285C	YNL247W	0.0186467	Co-expression	Gasch-Brown-2000
YGR285C	YPR145W	0.0300939	Co-expression	Gasch-Brown-2000
YHR008C	YNL134C	0.103364	Co-expression	Gasch-Brown-2000
YHR064C	YAL038W	0.0303528	Co-expression	Gasch-Brown-2000
YHR064C	YBL002W	0.0418634	Co-expression	Gasch-Brown-2000
YHR064C	YER043C	0.0194519	Co-expression	Gasch-Brown-2000
YHR064C	YGL026C	0.0228202	Co-expression	Gasch-Brown-2000
YHR064C	YGL245W	0.0118088	Co-expression	Gasch-Brown-2000
YHR064C	YGR094W	0.0169994	Co-expression	Gasch-Brown-2000
YHR064C	YGR155W	0.0378139	Co-expression	Gasch-Brown-2000
YHR064C	YGR185C	0.0167741	Co-expression	Gasch-Brown-2000
YHR064C	YGR285C	0.0195966	Co-expression	Gasch-Brown-2000
YHR064C	YHR068W	0.0158943	Co-expression	Gasch-Brown-2000
YHR064C	YHR183W	0.0424277	Co-expression	Gasch-Brown-2000
YHR064C	YJL080C	0.0176622	Co-expression	Gasch-Brown-2000
YHR064C	YJL138C	0.0200888	Co-expression	Gasch-Brown-2000
YHR064C	YKL081W	0.0241181	Co-expression	Gasch-Brown-2000
YHR064C	YKR059W	0.0174966	Co-expression	Gasch-Brown-2000
YHR064C	YNL247W	0.0157352	Co-expression	Gasch-Brown-2000
YHR064C	YOR168W	0.021958	Co-expression	Gasch-Brown-2000
YHR064C	YPR074C	0.0170672	Co-expression	Gasch-Brown-2000
YHR064C	YPR145W	0.0246421	Co-expression	Gasch-Brown-2000
YHR068W	YDR037W	0.0208909	Co-expression	Gasch-Brown-2000
YHR068W	YER043C	0.0186046	Co-expression	Gasch-Brown-2000
YHR068W	YGL026C	0.0226107	Co-expression	Gasch-Brown-2000
YHR068W	YGR094W	0.01573	Co-expression	Gasch-Brown-2000
YHR068W	YHR183W	0.0419312	Co-expression	Gasch-Brown-2000
YHR068W	YJL138C	0.018738	Co-expression	Gasch-Brown-2000
YHR068W	YKR059W	0.0164196	Co-expression	Gasch-Brown-2000
YHR068W	YLL018C	0.02917	Co-expression	Gasch-Brown-2000
YIL041W	YAL038W	0.0650635	Co-expression	Gasch-Brown-2000
YIL053W	YER062C	0.106236	Co-expression	Gasch-Brown-2000
YIL125W	YBL045C	0.0771227	Co-expression	Gasch-Brown-2000
YIL125W	YBR039W	0.097513	Co-expression	Gasch-Brown-2000
YIL142W	YLR150W	0.0568906	Co-expression	Gasch-Brown-2000
YIR037W	YBR072W	0.0452947	Co-expression	Gasch-Brown-2000
YIR037W	YNL015W	0.0346245	Co-expression	Gasch-Brown-2000
YIR037W	YOR285W	0.042275	Co-expression	Gasch-Brown-2000
YJL080C	YAL012W	0.0421796	Co-expression	Gasch-Brown-2000
YJL080C	YDR037W	0.0251454	Co-expression	Gasch-Brown-2000
YJL080C	YER043C	0.0228921	Co-expression	Gasch-Brown-2000
YJL080C	YGR094W	0.0195116	Co-expression	Gasch-Brown-2000
YJL080C	YGR185C	0.019105	Co-expression	Gasch-Brown-2000
YJL080C	YHR068W	0.0164798	Co-expression	Gasch-Brown-2000
YJL080C	YHR183W	0.0523474	Co-expression	Gasch-Brown-2000
YJL080C	YNL247W	0.0179341	Co-expression	Gasch-Brown-2000
YJL080C	YNR016C	0.0419295	Co-expression	Gasch-Brown-2000
YJL080C	YOR168W	0.024629	Co-expression	Gasch-Brown-2000
YJL138C	YKR059W	0.0219599	Co-expression	Gasch-Brown-2000
YJL200C	YER073W	0.101449	Co-expression	Gasch-Brown-2000
YJL200C	YNR050C	0.070087	Co-expression	Gasch-Brown-2000
YJR047C	YEL034W	0.130633	Co-expression	Gasch-Brown-2000
YJR047C	YJL138C	0.0442019	Co-expression	Gasch-Brown-2000
YJR121W	YBL045C	0.0724263	Co-expression	Gasch-Brown-2000
YJR121W	YBL099W	0.106724	Co-expression	Gasch-Brown-2000
YJR121W	YBR039W	0.0779345	Co-expression	Gasch-Brown-2000
YJR121W	YBR218C	0.0693517	Co-expression	Gasch-Brown-2000
YJR121W	YDR148C	0.0358597	Co-expression	Gasch-Brown-2000
YJR121W	YDR298C	0.0795032	Co-expression	Gasch-Brown-2000
YJR121W	YFL018C	0.0823988	Co-expression	Gasch-Brown-2000
YJR121W	YLR304C	0.0818789	Co-expression	Gasch-Brown-2000
YJR121W	YNL104C	0.080502	Co-expression	Gasch-Brown-2000
YJR121W	YOR142W	0.0819861	Co-expression	Gasch-Brown-2000
YJR121W	YPR191W	0.0809137	Co-expression	Gasch-Brown-2000
YKL067W	YCL035C	0.0299993	Co-expression	Gasch-Brown-2000
YKL067W	YFL018C	0.0579546	Co-expression	Gasch-Brown-2000
YKL067W	YGL037C	0.0227578	Co-expression	Gasch-Brown-2000
YKL067W	YHR008C	0.0597578	Co-expression	Gasch-Brown-2000
YKL067W	YKL085W	0.0436087	Co-expression	Gasch-Brown-2000
YKL067W	YKL150W	0.0297523	Co-expression	Gasch-Brown-2000
YKL067W	YLR304C	0.0554921	Co-expression	Gasch-Brown-2000
YKL067W	YNL015W	0.0324292	Co-expression	Gasch-Brown-2000
YKL067W	YOR142W	0.0522741	Co-expression	Gasch-Brown-2000
YKL067W	YOR285W	0.0341875	Co-expression	Gasch-Brown-2000
YKL067W	YPL262W	0.0507035	Co-expression	Gasch-Brown-2000
YKL067W	YPR191W	0.0509478	Co-expression	Gasch-Brown-2000
YKL081W	YER043C	0.0310563	Co-expression	Gasch-Brown-2000
YKL081W	YHR068W	0.0230105	Co-expression	Gasch-Brown-2000
YKL081W	YJL080C	0.0286899	Co-expression	Gasch-Brown-2000
YKL081W	YJL138C	0.029673	Co-expression	Gasch-Brown-2000
YKL081W	YKR059W	0.025041	Co-expression	Gasch-Brown-2000
YKL081W	YLL018C	0.049404	Co-expression	Gasch-Brown-2000
YKL081W	YPR074C	0.0272715	Co-expression	Gasch-Brown-2000
YKL085W	YBL045C	0.0553931	Co-expression	Gasch-Brown-2000
YKL085W	YBL099W	0.0565918	Co-expression	Gasch-Brown-2000
YKL085W	YBR039W	0.060421	Co-expression	Gasch-Brown-2000
YKL085W	YBR222C	0.0635911	Co-expression	Gasch-Brown-2000
YKL085W	YDR148C	0.0354755	Co-expression	Gasch-Brown-2000
YKL085W	YDR298C	0.0484649	Co-expression	Gasch-Brown-2000
YKL085W	YFL018C	0.0588831	Co-expression	Gasch-Brown-2000
YKL085W	YGR205W	0.0577959	Co-expression	Gasch-Brown-2000
YKL085W	YGR244C	0.0582276	Co-expression	Gasch-Brown-2000
YKL085W	YJR121W	0.0525839	Co-expression	Gasch-Brown-2000
YKL085W	YLR304C	0.0597519	Co-expression	Gasch-Brown-2000
YKL085W	YOR142W	0.05427	Co-expression	Gasch-Brown-2000
YKL085W	YPL262W	0.0587216	Co-expression	Gasch-Brown-2000
YKL085W	YPR191W	0.0577503	Co-expression	Gasch-Brown-2000
YKL150W	YBL045C	0.0308649	Co-expression	Gasch-Brown-2000
YKL150W	YBL099W	0.0316988	Co-expression	Gasch-Brown-2000
YKL150W	YBR039W	0.035268	Co-expression	Gasch-Brown-2000
YKL150W	YDR516C	0.0286849	Co-expression	Gasch-Brown-2000
YKL150W	YFL014W	0.0308018	Co-expression	Gasch-Brown-2000
YKL150W	YFL018C	0.0355733	Co-expression	Gasch-Brown-2000
YKL150W	YGL037C	0.0158329	Co-expression	Gasch-Brown-2000
YKL150W	YGR205W	0.0363424	Co-expression	Gasch-Brown-2000
YKL150W	YHR008C	0.0400789	Co-expression	Gasch-Brown-2000
YKL150W	YHR087W	0.0244456	Co-expression	Gasch-Brown-2000
YKL150W	YJR121W	0.02936	Co-expression	Gasch-Brown-2000
YKL150W	YKL085W	0.0293048	Co-expression	Gasch-Brown-2000
YKL150W	YLR304C	0.0370082	Co-expression	Gasch-Brown-2000
YKL150W	YNL015W	0.0210362	Co-expression	Gasch-Brown-2000
YKL150W	YNR001C	0.0340826	Co-expression	Gasch-Brown-2000
YKL150W	YOR142W	0.0335006	Co-expression	Gasch-Brown-2000
YKL150W	YOR285W	0.0231109	Co-expression	Gasch-Brown-2000
YKL150W	YPL262W	0.0336472	Co-expression	Gasch-Brown-2000
YKL150W	YPR191W	0.0361992	Co-expression	Gasch-Brown-2000
YLR027C	YFR044C	0.0537962	Co-expression	Gasch-Brown-2000
YLR027C	YLL018C	0.0803361	Co-expression	Gasch-Brown-2000
YLR027C	YMR303C	0.114399	Co-expression	Gasch-Brown-2000
YLR150W	YAL038W	0.0625782	Co-expression	Gasch-Brown-2000
YLR150W	YEL034W	0.0785815	Co-expression	Gasch-Brown-2000
YLR150W	YJR047C	0.0714578	Co-expression	Gasch-Brown-2000
YLR153C	YFR044C	0.0330247	Co-expression	Gasch-Brown-2000
YLR153C	YGL026C	0.0339282	Co-expression	Gasch-Brown-2000
YLR153C	YGL245W	0.018896	Co-expression	Gasch-Brown-2000
YLR153C	YGR185C	0.0237763	Co-expression	Gasch-Brown-2000
YLR153C	YNL135C	0.0509762	Co-expression	Gasch-Brown-2000
YLR153C	YOR323C	0.0228634	Co-expression	Gasch-Brown-2000
YLR174W	YBL045C	0.0397138	Co-expression	Gasch-Brown-2000
YLR174W	YBR039W	0.0485582	Co-expression	Gasch-Brown-2000
YLR174W	YDR148C	0.0304815	Co-expression	Gasch-Brown-2000
YLR174W	YDR298C	0.0387549	Co-expression	Gasch-Brown-2000
YLR174W	YPL262W	0.0424852	Co-expression	Gasch-Brown-2000
YLR195C	YGL245W	0.0201441	Co-expression	Gasch-Brown-2000
YLR438W	YAL060W	0.0558815	Co-expression	Gasch-Brown-2000
YLR438W	YGL062W	0.0613075	Co-expression	Gasch-Brown-2000
YLR438W	YHR087W	0.0353217	Co-expression	Gasch-Brown-2000
YML070W	YCL035C	0.0367511	Co-expression	Gasch-Brown-2000
YML070W	YGL037C	0.0326752	Co-expression	Gasch-Brown-2000
YML070W	YMR315W	0.0501885	Co-expression	Gasch-Brown-2000
YML100W	YAL060W	0.0366207	Co-expression	Gasch-Brown-2000
YML100W	YBR149W	0.0272765	Co-expression	Gasch-Brown-2000
YML100W	YDR516C	0.0308699	Co-expression	Gasch-Brown-2000
YML100W	YFL014W	0.0325087	Co-expression	Gasch-Brown-2000
YML100W	YGL037C	0.0173365	Co-expression	Gasch-Brown-2000
YML100W	YGR205W	0.035539	Co-expression	Gasch-Brown-2000
YML100W	YHR008C	0.0404045	Co-expression	Gasch-Brown-2000
YML100W	YHR087W	0.0273965	Co-expression	Gasch-Brown-2000
YML100W	YKL150W	0.0183316	Co-expression	Gasch-Brown-2000
YML100W	YLR438W	0.0244492	Co-expression	Gasch-Brown-2000
YML100W	YML070W	0.0352635	Co-expression	Gasch-Brown-2000
YML100W	YNL274C	0.0235433	Co-expression	Gasch-Brown-2000
YML100W	YNR001C	0.0351	Co-expression	Gasch-Brown-2000
YML100W	YOR347C	0.026698	Co-expression	Gasch-Brown-2000
YMR072W	YLL050C	0.0541557	Co-expression	Gasch-Brown-2000
YMR099C	YFR044C	0.0413028	Co-expression	Gasch-Brown-2000
YMR099C	YLL050C	0.0498096	Co-expression	Gasch-Brown-2000
YMR099C	YLR027C	0.0585585	Co-expression	Gasch-Brown-2000
YMR105C	YAL060W	0.037186	Co-expression	Gasch-Brown-2000
YMR105C	YBL064C	0.0196717	Co-expression	Gasch-Brown-2000
YMR105C	YBR149W	0.028215	Co-expression	Gasch-Brown-2000
YMR105C	YDR513W	0.0219095	Co-expression	Gasch-Brown-2000
YMR105C	YDR516C	0.0325722	Co-expression	Gasch-Brown-2000
YMR105C	YFL014W	0.032451	Co-expression	Gasch-Brown-2000
YMR105C	YGL037C	0.0176294	Co-expression	Gasch-Brown-2000
YMR105C	YGR205W	0.0355577	Co-expression	Gasch-Brown-2000
YMR105C	YHR008C	0.0418929	Co-expression	Gasch-Brown-2000
YMR105C	YHR087W	0.0283566	Co-expression	Gasch-Brown-2000
YMR105C	YKL067W	0.0258944	Co-expression	Gasch-Brown-2000
YMR105C	YKL150W	0.0188704	Co-expression	Gasch-Brown-2000
YMR105C	YML070W	0.0340111	Co-expression	Gasch-Brown-2000
YMR105C	YML100W	0.0206364	Co-expression	Gasch-Brown-2000
YMR105C	YMR250W	0.0206551	Co-expression	Gasch-Brown-2000
YMR105C	YMR315W	0.0233313	Co-expression	Gasch-Brown-2000
YMR105C	YNL274C	0.0252151	Co-expression	Gasch-Brown-2000
YMR105C	YNR001C	0.0362723	Co-expression	Gasch-Brown-2000
YMR105C	YOR347C	0.0293962	Co-expression	Gasch-Brown-2000
YMR105C	YPL154C	0.0252407	Co-expression	Gasch-Brown-2000
YMR186W	YCR012W	0.0712267	Co-expression	Gasch-Brown-2000
YMR186W	YMR099C	0.0453127	Co-expression	Gasch-Brown-2000
YMR250W	YAL060W	0.0373187	Co-expression	Gasch-Brown-2000
YMR250W	YBL064C	0.0212434	Co-expression	Gasch-Brown-2000
YMR250W	YBR149W	0.0299477	Co-expression	Gasch-Brown-2000
YMR250W	YCL035C	0.020905	Co-expression	Gasch-Brown-2000
YMR250W	YDR513W	0.0218687	Co-expression	Gasch-Brown-2000
YMR250W	YDR516C	0.030198	Co-expression	Gasch-Brown-2000
YMR250W	YDR533C	0.0315351	Co-expression	Gasch-Brown-2000
YMR250W	YFL014W	0.03563	Co-expression	Gasch-Brown-2000
YMR250W	YGL037C	0.0178312	Co-expression	Gasch-Brown-2000
YMR250W	YGR019W	0.0164666	Co-expression	Gasch-Brown-2000
YMR250W	YGR205W	0.0357574	Co-expression	Gasch-Brown-2000
YMR250W	YHR008C	0.0433313	Co-expression	Gasch-Brown-2000
YMR250W	YHR087W	0.026888	Co-expression	Gasch-Brown-2000
YMR250W	YKL067W	0.0264962	Co-expression	Gasch-Brown-2000
YMR250W	YKL150W	0.0192467	Co-expression	Gasch-Brown-2000
YMR250W	YML070W	0.0343699	Co-expression	Gasch-Brown-2000
YMR250W	YML100W	0.0207639	Co-expression	Gasch-Brown-2000
YMR250W	YNL274C	0.0238832	Co-expression	Gasch-Brown-2000
YMR250W	YNR001C	0.0361339	Co-expression	Gasch-Brown-2000
YMR250W	YOR285W	0.0259046	Co-expression	Gasch-Brown-2000
YMR250W	YPL154C	0.026432	Co-expression	Gasch-Brown-2000
YMR315W	YHR008C	0.0636327	Co-expression	Gasch-Brown-2000
YMR315W	YNL134C	0.049357	Co-expression	Gasch-Brown-2000
YNL010W	YBR009C	0.0630186	Co-expression	Gasch-Brown-2000
YNL010W	YDR037W	0.0376199	Co-expression	Gasch-Brown-2000
YNL010W	YER043C	0.0358336	Co-expression	Gasch-Brown-2000
YNL010W	YNL030W	0.0617121	Co-expression	Gasch-Brown-2000
YNL015W	YGR256W	0.0489174	Co-expression	Gasch-Brown-2000
YNL030W	YNL031C	0.107695	Co-expression	Gasch-Brown-2000
YNL104C	YOR142W	0.10406	Co-expression	Gasch-Brown-2000
YNL135C	YAL038W	0.0795295	Co-expression	Gasch-Brown-2000
YNL135C	YEL034W	0.1105	Co-expression	Gasch-Brown-2000
YNL135C	YGL245W	0.0270399	Co-expression	Gasch-Brown-2000
YNL135C	YIL041W	0.111726	Co-expression	Gasch-Brown-2000
YNL135C	YJL138C	0.0418229	Co-expression	Gasch-Brown-2000
YNL135C	YJR047C	0.0972903	Co-expression	Gasch-Brown-2000
YNL135C	YMR303C	0.092799	Co-expression	Gasch-Brown-2000
YNL247W	YDR037W	0.0210489	Co-expression	Gasch-Brown-2000
YNL247W	YER043C	0.0191171	Co-expression	Gasch-Brown-2000
YNL247W	YGR094W	0.0167087	Co-expression	Gasch-Brown-2000
YNL247W	YGR155W	0.0371996	Co-expression	Gasch-Brown-2000
YNL247W	YGR185C	0.0163346	Co-expression	Gasch-Brown-2000
YNL247W	YHR068W	0.0147235	Co-expression	Gasch-Brown-2000
YNL247W	YJL138C	0.0189647	Co-expression	Gasch-Brown-2000
YNL247W	YKR059W	0.0167219	Co-expression	Gasch-Brown-2000
YNL247W	YLL018C	0.0294015	Co-expression	Gasch-Brown-2000
YNL247W	YNR016C	0.0313507	Co-expression	Gasch-Brown-2000
YNL247W	YOR168W	0.0217694	Co-expression	Gasch-Brown-2000
YNL247W	YPR145W	0.0239237	Co-expression	Gasch-Brown-2000
YNL274C	YAL060W	0.0451335	Co-expression	Gasch-Brown-2000
YNL274C	YCL035C	0.0252281	Co-expression	Gasch-Brown-2000
YNL274C	YGR256W	0.0511458	Co-expression	Gasch-Brown-2000
YNL274C	YHR087W	0.0340058	Co-expression	Gasch-Brown-2000
YNL274C	YLR438W	0.0310263	Co-expression	Gasch-Brown-2000
YNL274C	YMR315W	0.0308314	Co-expression	Gasch-Brown-2000
YNL274C	YNL015W	0.0260544	Co-expression	Gasch-Brown-2000
YNL274C	YNL134C	0.0393697	Co-expression	Gasch-Brown-2000
YNR001C	YGL062W	0.0820984	Co-expression	Gasch-Brown-2000
YNR001C	YLR304C	0.0864348	Co-expression	Gasch-Brown-2000
YOR168W	YGR094W	0.0229857	Co-expression	Gasch-Brown-2000
YOR168W	YJL138C	0.027311	Co-expression	Gasch-Brown-2000
YOR168W	YKR059W	0.0232739	Co-expression	Gasch-Brown-2000
YOR285W	YHR008C	0.0548109	Co-expression	Gasch-Brown-2000
YOR285W	YNL134C	0.0407929	Co-expression	Gasch-Brown-2000
YOR285W	YNR001C	0.0422559	Co-expression	Gasch-Brown-2000
YOR323C	YFR044C	0.0232	Co-expression	Gasch-Brown-2000
YOR323C	YGL026C	0.0253448	Co-expression	Gasch-Brown-2000
YOR323C	YGL245W	0.0138909	Co-expression	Gasch-Brown-2000
YOR323C	YGR185C	0.0171883	Co-expression	Gasch-Brown-2000
YOR323C	YHR068W	0.0146766	Co-expression	Gasch-Brown-2000
YOR323C	YLR195C	0.0261417	Co-expression	Gasch-Brown-2000
YOR323C	YMR099C	0.023136	Co-expression	Gasch-Brown-2000
YOR347C	YAL060W	0.05482	Co-expression	Gasch-Brown-2000
YOR347C	YDR516C	0.0466136	Co-expression	Gasch-Brown-2000
YOR347C	YGL037C	0.0237679	Co-expression	Gasch-Brown-2000
YOR347C	YGL062W	0.0596901	Co-expression	Gasch-Brown-2000
YOR347C	YHR087W	0.040281	Co-expression	Gasch-Brown-2000
YOR347C	YLR438W	0.0459456	Co-expression	Gasch-Brown-2000
YOR347C	YNL274C	0.0363353	Co-expression	Gasch-Brown-2000
YPL154C	YBR149W	0.0403711	Co-expression	Gasch-Brown-2000
YPL154C	YDR513W	0.0308215	Co-expression	Gasch-Brown-2000
YPL154C	YDR516C	0.0416058	Co-expression	Gasch-Brown-2000
YPL154C	YFL014W	0.0437343	Co-expression	Gasch-Brown-2000
YPL154C	YGL037C	0.0229984	Co-expression	Gasch-Brown-2000
YPL154C	YHR008C	0.0588197	Co-expression	Gasch-Brown-2000
YPL154C	YKL067W	0.0379549	Co-expression	Gasch-Brown-2000
YPL154C	YKL150W	0.0251704	Co-expression	Gasch-Brown-2000
YPL154C	YML070W	0.0497549	Co-expression	Gasch-Brown-2000
YPL154C	YML100W	0.0246058	Co-expression	Gasch-Brown-2000
YPL154C	YMR315W	0.0369474	Co-expression	Gasch-Brown-2000
YPL154C	YNL104C	0.0562736	Co-expression	Gasch-Brown-2000
YPL154C	YNL134C	0.0483644	Co-expression	Gasch-Brown-2000
YPL154C	YNL274C	0.0309543	Co-expression	Gasch-Brown-2000
YPL154C	YNR001C	0.0490052	Co-expression	Gasch-Brown-2000
YPL154C	YOR142W	0.060823	Co-expression	Gasch-Brown-2000
YPL154C	YOR285W	0.0328279	Co-expression	Gasch-Brown-2000
YPL154C	YPL262W	0.0476061	Co-expression	Gasch-Brown-2000
YPL240C	YCR012W	0.0601005	Co-expression	Gasch-Brown-2000
YPL240C	YER062C	0.0688311	Co-expression	Gasch-Brown-2000
YPL240C	YGL037C	0.0229683	Co-expression	Gasch-Brown-2000
YPL240C	YMR186W	0.0775811	Co-expression	Gasch-Brown-2000
YPL240C	YOR347C	0.0435842	Co-expression	Gasch-Brown-2000
YPL262W	YBL045C	0.0683135	Co-expression	Gasch-Brown-2000
YPL262W	YBL099W	0.089334	Co-expression	Gasch-Brown-2000
YPL262W	YBR039W	0.073827	Co-expression	Gasch-Brown-2000
YPL262W	YDR148C	0.0421349	Co-expression	Gasch-Brown-2000
YPL262W	YDR298C	0.0673226	Co-expression	Gasch-Brown-2000
YPL262W	YFL018C	0.0912194	Co-expression	Gasch-Brown-2000
YPL262W	YJR121W	0.0794864	Co-expression	Gasch-Brown-2000
YPL262W	YLR304C	0.0872177	Co-expression	Gasch-Brown-2000
YPL262W	YMR303C	0.0666033	Co-expression	Gasch-Brown-2000
YPL262W	YNL104C	0.0924654	Co-expression	Gasch-Brown-2000
YPL262W	YOR142W	0.0839874	Co-expression	Gasch-Brown-2000
YPL262W	YPR191W	0.0754842	Co-expression	Gasch-Brown-2000
YPR074C	YAL012W	0.040261	Co-expression	Gasch-Brown-2000
YPR074C	YDR037W	0.0235361	Co-expression	Gasch-Brown-2000
YPR074C	YER043C	0.022911	Co-expression	Gasch-Brown-2000
YPR074C	YGL026C	0.0261935	Co-expression	Gasch-Brown-2000
YPR074C	YGR094W	0.0180016	Co-expression	Gasch-Brown-2000
YPR074C	YGR185C	0.0188603	Co-expression	Gasch-Brown-2000
YPR074C	YHR068W	0.0168675	Co-expression	Gasch-Brown-2000
YPR074C	YHR183W	0.0545743	Co-expression	Gasch-Brown-2000
[truncated: 12,672 more rows]
[truncated: 108 more columns]

## Sheet: GO
GO id	Description	q-value	Occurrences in Sample	Occurrences in Genome
GO:0016491	oxidoreductase activity	3.1102e-13	34	279
GO:0055114	oxidation-reduction process	6.73828e-13	27	174
GO:0006520	cellular amino acid metabolic process	6.73828e-13	31	241
GO:0006099	tricarboxylic acid cycle	2.32308e-12	11	16
GO:0006091	generation of precursor metabolites and energy	3.95537e-10	23	160
GO:0043648	dicarboxylic acid metabolic process	4.85091e-10	12	30
GO:0016053	organic acid biosynthetic process	4.89873e-10	23	166
GO:0044283	small molecule biosynthetic process	4.89873e-10	29	274
GO:0046394	carboxylic acid biosynthetic process	4.89873e-10	23	166
GO:1901605	alpha-amino acid metabolic process	5.2346e-09	20	136
GO:0009060	aerobic respiration	5.56152e-09	15	68
GO:1901607	alpha-amino acid biosynthetic process	2.74456e-08	17	103
GO:0015980	energy derivation by oxidation of organic compounds	4.02221e-08	19	137
GO:0008652	cellular amino acid biosynthetic process	1.43109e-07	18	131
GO:0016616	oxidoreductase activity, acting on the CH-OH group of donors, NAD or NADP as acceptor	1.53853e-07	14	73
GO:0045333	cellular respiration	3.08275e-07	15	91
GO:0016614	oxidoreductase activity, acting on CH-OH group of donors	5.76792e-07	14	81
GO:0042645	mitochondrial nucleoid	6.74055e-07	9	26
GO:0009295	nucleoid	6.74055e-07	9	26
GO:0005975	carbohydrate metabolic process	3.68424e-06	23	267
GO:0034599	cellular response to oxidative stress	6.08707e-06	14	98
GO:0006979	response to oxidative stress	1.11638e-05	14	103
GO:0000788	nuclear nucleosome	2.13573e-05	6	12
GO:0044723	single-organism carbohydrate metabolic process	2.13573e-05	21	250
GO:0044724	single-organism carbohydrate catabolic process	2.13573e-05	12	77
GO:0009117	nucleotide metabolic process	3.17248e-05	16	150
GO:0016052	carbohydrate catabolic process	3.27476e-05	12	81
GO:1990104	DNA bending complex	3.27476e-05	6	13
GO:0000786	nucleosome	3.27476e-05	6	13
GO:0006753	nucleoside phosphate metabolic process	4.35244e-05	16	155
GO:1990204	oxidoreductase complex	4.53814e-05	8	31
GO:0006740	NADPH regeneration	8.34896e-05	6	15
GO:0019320	hexose catabolic process	9.44155e-05	9	46
GO:0019362	pyridine nucleotide metabolic process	0.000108081	9	47
GO:0006732	coenzyme metabolic process	0.000108081	13	109
GO:0055086	nucleobase-containing small molecule metabolic process	0.000116982	17	190
GO:0046365	monosaccharide catabolic process	0.000177812	9	50
GO:0032787	monocarboxylic acid metabolic process	0.000202263	12	98
GO:0006739	NADP metabolic process	0.000236676	6	18
GO:0006007	glucose catabolic process	0.000236676	8	39
GO:0016051	carbohydrate biosynthetic process	0.000271155	11	84
GO:0005991	trehalose metabolic process	0.000294932	5	11
GO:0044815	DNA packaging complex	0.000313366	6	19
GO:0043650	dicarboxylic acid biosynthetic process	0.000420126	6	20
GO:0016903	oxidoreductase activity, acting on the aldehyde or oxo group of donors	0.000420126	6	20
GO:0003746	translation elongation factor activity	0.000453548	5	12
GO:0016874	ligase activity	0.000502307	16	192
GO:0044282	small molecule catabolic process	0.000507362	11	91
GO:0019318	hexose metabolic process	0.000507362	11	91
GO:0072524	pyridine-containing compound metabolic process	0.000558554	9	59
GO:0046496	nicotinamide nucleotide metabolic process	0.000582304	8	45
GO:0051186	cofactor metabolic process	0.000582453	13	131
GO:0016054	organic acid catabolic process	0.00058642	10	76
GO:0046395	carboxylic acid catabolic process	0.00058642	10	76
GO:0006733	oxidoreduction coenzyme metabolic process	0.00058642	9	60
GO:0006006	glucose metabolic process	0.000647134	10	77
GO:0005996	monosaccharide metabolic process	0.000819715	11	97
GO:0006414	translational elongation	0.000848187	8	48
GO:0006418	tRNA aminoacylation for protein translation	0.00102402	7	36
GO:0016875	ligase activity, forming carbon-oxygen bonds	0.00102402	7	36
GO:0009142	nucleoside triphosphate biosynthetic process	0.00102402	6	24
GO:0004812	aminoacyl-tRNA ligase activity	0.00102402	7	36
GO:0016876	ligase activity, forming aminoacyl-tRNA and related compounds	0.00102402	7	36
GO:0044262	cellular carbohydrate metabolic process	0.00106868	13	141
GO:0006536	glutamate metabolic process	0.00115424	5	15
GO:0034637	cellular carbohydrate biosynthetic process	0.00138099	8	52
GO:0016835	carbon-oxygen lyase activity	0.00140357	7	38
GO:0043038	amino acid activation	0.001631	7	39
GO:0043039	tRNA aminoacylation	0.001631	7	39
GO:1902600	hydrogen ion transmembrane transport	0.00201675	5	17
GO:0006754	ATP biosynthetic process	0.00201675	5	17
GO:0015985	energy coupled proton transport, down electrochemical gradient	0.00201675	5	17
GO:0015986	ATP synthesis coupled proton transport	0.00201675	5	17
GO:0046933	proton-transporting ATP synthase activity, rotational mechanism	0.00201675	5	17
GO:0016836	hydro-lyase activity	0.00212143	6	28
GO:0009064	glutamine family amino acid metabolic process	0.00245908	7	42
GO:0045259	proton-transporting ATP synthase complex	0.00256998	5	18
GO:0046034	ATP metabolic process	0.00256998	5	18
GO:0005753	mitochondrial proton-transporting ATP synthase complex	0.00256998	5	18
GO:0044769	ATPase activity, coupled to transmembrane movement of ions, rotational mechanism	0.00302386	6	30
GO:0008135	translation factor activity, nucleic acid binding	0.00316006	7	44
GO:0015078	hydrogen ion transmembrane transporter activity	0.00318501	8	60
GO:0009206	purine ribonucleoside triphosphate biosynthetic process	0.00318501	5	19
GO:0009145	purine nucleoside triphosphate biosynthetic process	0.00318501	5	19
GO:0016877	ligase activity, forming carbon-sulfur bonds	0.00318501	4	10
GO:0006098	pentose-phosphate shunt	0.00478421	4	11
GO:0016469	proton-transporting two-sector ATPase complex	0.00491439	6	33
GO:0009201	ribonucleoside triphosphate biosynthetic process	0.00519746	5	21
GO:0006090	pyruvate metabolic process	0.00674146	4	12
GO:0006537	glutamate biosynthetic process	0.00674146	4	12
GO:0016829	lyase activity	0.00681534	9	86
GO:0005759	mitochondrial matrix	0.00690243	13	174
GO:0009063	cellular amino acid catabolic process	0.0073206	7	51
GO:0033178	proton-transporting two-sector ATPase complex, catalytic domain	0.0091658	4	13
GO:0019829	cation-transporting ATPase activity	0.0102551	6	38
GO:0005984	disaccharide metabolic process	0.0115944	5	25
GO:0006637	acyl-CoA metabolic process	0.0121006	4	14
GO:0035383	thioester metabolic process	0.0121006	4	14
GO:0015077	monovalent inorganic cation transmembrane transporter activity	0.013528	8	75
GO:0009070	serine family amino acid biosynthetic process	0.015898	4	15
GO:0015992	proton transport	0.0161673	5	27
GO:0042625	ATPase activity, coupled to transmembrane movement of ions	0.0189137	6	43
GO:0006818	hydrogen transport	0.0189137	5	28
GO:0016209	antioxidant activity	0.0189137	5	28
GO:0009084	glutamine family amino acid biosynthetic process	0.0220873	5	29
GO:0004601	peroxidase activity	0.0250401	4	17
GO:0016684	oxidoreductase activity, acting on peroxide as acceptor	0.0250401	4	17
GO:0009127	purine nucleoside monophosphate biosynthetic process	0.0250882	5	30
GO:0009168	purine ribonucleoside monophosphate biosynthetic process	0.0250882	5	30
GO:0009126	purine nucleoside monophosphate metabolic process	0.0333143	5	32
GO:0009167	purine ribonucleoside monophosphate metabolic process	0.0333143	5	32
GO:0009156	ribonucleoside monophosphate biosynthetic process	0.0333143	5	32
GO:0072330	monocarboxylic acid biosynthetic process	0.0382401	5	33
GO:0046129	purine ribonucleoside biosynthetic process	0.0425491	5	34
GO:0042451	purine nucleoside biosynthetic process	0.0425491	5	34
GO:0009124	nucleoside monophosphate biosynthetic process	0.0425491	5	34
GO:0009161	ribonucleoside monophosphate metabolic process	0.0425491	5	34
GO:0009141	nucleoside triphosphate metabolic process	0.0524963	6	53
GO:0006446	regulation of translational initiation	0.0529039	4	21
GO:0009123	nucleoside monophosphate metabolic process	0.0542733	5	36
GO:0046912	transferase activity, transferring acyl groups, acyl groups converted into alkyl on transfer	0.0568527	3	10
GO:0006071	glycerol metabolic process	0.0568527	3	10
GO:0019400	alditol metabolic process	0.0568527	3	10
GO:0009092	homoserine metabolic process	0.0568527	3	10
GO:0009311	oligosaccharide metabolic process	0.0591993	5	37
GO:0006096	glycolysis	0.0600423	4	22
GO:0042455	ribonucleoside biosynthetic process	0.0733777	5	39
GO:0045454	cell redox homeostasis	0.0733777	3	11
GO:0005782	peroxisomal matrix	0.0733777	3	11
GO:0031907	microbody lumen	0.0733777	3	11
GO:0006448	regulation of translational elongation	0.0804843	4	24
GO:0009163	nucleoside biosynthetic process	0.0804843	5	40
GO:0009165	nucleotide biosynthetic process	0.0830267	7	80
GO:1901293	nucleoside phosphate biosynthetic process	0.0885876	7	81
GO:0019751	polyol metabolic process	0.0906997	4	25
GO:0009069	serine family amino acid metabolic process	0.0906997	4	25
GO:0019321	pentose metabolic process	0.0906997	3	12
GO:0031298	replication fork protection complex	0.0906997	4	25
GO:0015672	monovalent inorganic cation transport	0.0945288	5	42
GO:0009152	purine ribonucleotide biosynthetic process	0.0945288	5	42

## Sheet: Graph
q-value	Description	-log q-value
3.1102e-13	oxidoreductase activity	12.5072
6.73828e-13	oxidation-reduction process	12.1715
6.73828e-13	cellular amino acid metabolic process	12.1715
2.32308e-12	tricarboxylic acid cycle	11.6339
3.95537e-10	generation of precursor metabolites and energy	9.40281
4.85091e-10	dicarboxylic acid metabolic process	9.31418
4.89873e-10	organic acid biosynthetic process	9.30992
4.89873e-10	small molecule biosynthetic process	9.30992
4.89873e-10	carboxylic acid biosynthetic process	9.30992
5.2346e-09	alpha-amino acid metabolic process	8.28112
5.56152e-09	aerobic respiration	8.25481
2.74456e-08	alpha-amino acid biosynthetic process	7.56153
4.02221e-08	energy derivation by oxidation of organic compounds	7.39553
1.43109e-07	cellular amino acid biosynthetic process	6.84433
1.53853e-07	oxidoreductase activity, acting on the CH-OH group of donors, NAD or NADP as acceptor	6.81289
3.08275e-07	cellular respiration	6.51106
5.76792e-07	oxidoreductase activity, acting on CH-OH group of donors	6.23898
6.74055e-07	mitochondrial nucleoid	6.1713
6.74055e-07	nucleoid	6.1713
3.68424e-06	carbohydrate metabolic process	5.43365
6.08707e-06	cellular response to oxidative stress	5.21559
1.11638e-05	response to oxidative stress	4.95219
2.13573e-05	nuclear nucleosome	4.67045
2.13573e-05	single-organism carbohydrate metabolic process	4.67045
2.13573e-05	single-organism carbohydrate catabolic process	4.67045
3.17248e-05	nucleotide metabolic process	4.4986
3.27476e-05	carbohydrate catabolic process	4.48482
3.27476e-05	DNA bending complex	4.48482
3.27476e-05	nucleosome	4.48482
4.35244e-05	nucleoside phosphate metabolic process	4.36127
4.53814e-05	oxidoreductase complex	4.34312
8.34896e-05	NADPH regeneration	4.07837
9.44155e-05	hexose catabolic process	4.02496
0.000108081	pyridine nucleotide metabolic process	3.96625
0.000108081	coenzyme metabolic process	3.96625
0.000116982	nucleobase-containing small molecule metabolic process	3.93188
0.000177812	monosaccharide catabolic process	3.75004
0.000202263	monocarboxylic acid metabolic process	3.69408
0.000236676	NADP metabolic process	3.62585
0.000236676	glucose catabolic process	3.62585
0.000271155	carbohydrate biosynthetic process	3.56678
0.000294932	trehalose metabolic process	3.53028
0.000313366	DNA packaging complex	3.50395
0.000420126	dicarboxylic acid biosynthetic process	3.37662
0.000420126	oxidoreductase activity, acting on the aldehyde or oxo group of donors	3.37662
0.000453548	translation elongation factor activity	3.34338
0.000502307	ligase activity	3.29903
0.000507362	small molecule catabolic process	3.29468
0.000507362	hexose metabolic process	3.29468
0.000558554	pyridine-containing compound metabolic process	3.25293
0.000582304	nicotinamide nucleotide metabolic process	3.23485
0.000582453	cofactor metabolic process	3.23474
0.00058642	organic acid catabolic process	3.23179
0.00058642	carboxylic acid catabolic process	3.23179
0.00058642	oxidoreduction coenzyme metabolic process	3.23179
0.000647134	glucose metabolic process	3.18901
0.000819715	monosaccharide metabolic process	3.08634
0.000848187	translational elongation	3.07151
0.00102402	tRNA aminoacylation for protein translation	2.98969
0.00102402	ligase activity, forming carbon-oxygen bonds	2.98969
0.00102402	nucleoside triphosphate biosynthetic process	2.98969
0.00102402	aminoacyl-tRNA ligase activity	2.98969
0.00102402	ligase activity, forming aminoacyl-tRNA and related compounds	2.98969
0.00106868	cellular carbohydrate metabolic process	2.97115
0.00115424	glutamate metabolic process	2.93771
0.00138099	cellular carbohydrate biosynthetic process	2.85981
0.00140357	carbon-oxygen lyase activity	2.85277
0.001631	amino acid activation	2.78755
0.001631	tRNA aminoacylation	2.78755
0.00201675	hydrogen ion transmembrane transport	2.69535
0.00201675	ATP biosynthetic process	2.69535
0.00201675	energy coupled proton transport, down electrochemical gradient	2.69535
0.00201675	ATP synthesis coupled proton transport	2.69535
0.00201675	proton-transporting ATP synthase activity, rotational mechanism	2.69535
0.00212143	hydro-lyase activity	2.67337
0.00245908	glutamine family amino acid metabolic process	2.60923
0.00256998	proton-transporting ATP synthase complex	2.59007
0.00256998	ATP metabolic process	2.59007
0.00256998	mitochondrial proton-transporting ATP synthase complex	2.59007
0.00302386	ATPase activity, coupled to transmembrane movement of ions, rotational mechanism	2.51944
0.00316006	translation factor activity, nucleic acid binding	2.50031
0.00318501	hydrogen ion transmembrane transporter activity	2.49689
0.00318501	purine ribonucleoside triphosphate biosynthetic process	2.49689
0.00318501	purine nucleoside triphosphate biosynthetic process	2.49689
0.00318501	ligase activity, forming carbon-sulfur bonds	2.49689
0.00478421	pentose-phosphate shunt	2.32019
0.00491439	proton-transporting two-sector ATPase complex	2.30853
0.00519746	ribonucleoside triphosphate biosynthetic process	2.28421
0.00674146	pyruvate metabolic process	2.17125
0.00674146	glutamate biosynthetic process	2.17125
0.00681534	lyase activity	2.16651
0.00690243	mitochondrial matrix	2.161
0.0073206	cellular amino acid catabolic process	2.13545
0.0091658	proton-transporting two-sector ATPase complex, catalytic domain	2.03783
0.0102551	cation-transporting ATPase activity	1.98906
0.0115944	disaccharide metabolic process	1.93575
0.0121006	acyl-CoA metabolic process	1.91719
0.0121006	thioester metabolic process	1.91719
0.013528	monovalent inorganic cation transmembrane transporter activity	1.86877
0.015898	serine family amino acid biosynthetic process	1.79866
0.0161673	proton transport	1.79136
0.0189137	ATPase activity, coupled to transmembrane movement of ions	1.72322
0.0189137	hydrogen transport	1.72322
0.0189137	antioxidant activity	1.72322
0.0220873	glutamine family amino acid biosynthetic process	1.65586
0.0250401	peroxidase activity	1.60136
0.0250401	oxidoreductase activity, acting on peroxide as acceptor	1.60136
0.0250882	purine nucleoside monophosphate biosynthetic process	1.60053
0.0250882	purine ribonucleoside monophosphate biosynthetic process	1.60053
0.0333143	purine nucleoside monophosphate metabolic process	1.47737
0.0333143	purine ribonucleoside monophosphate metabolic process	1.47737
0.0333143	ribonucleoside monophosphate biosynthetic process	1.47737
0.0382401	monocarboxylic acid biosynthetic process	1.41748
0.0425491	purine ribonucleoside biosynthetic process	1.37111
0.0425491	purine nucleoside biosynthetic process	1.37111
0.0425491	nucleoside monophosphate biosynthetic process	1.37111
0.0425491	ribonucleoside monophosphate metabolic process	1.37111
0.0524963	nucleoside triphosphate metabolic process	1.27987
0.0529039	regulation of translational initiation	1.27651
0.0542733	nucleoside monophosphate metabolic process	1.26541
0.0568527	transferase activity, transferring acyl groups, acyl groups converted into alkyl on transfer	1.24525
0.0568527	glycerol metabolic process	1.24525
0.0568527	alditol metabolic process	1.24525
0.0568527	homoserine metabolic process	1.24525
0.0591993	oligosaccharide metabolic process	1.22768
0.0600423	glycolysis	1.22154
0.0733777	ribonucleoside biosynthetic process	1.13444
0.0733777	cell redox homeostasis	1.13444
0.0733777	peroxisomal matrix	1.13444
0.0733777	microbody lumen	1.13444
0.0804843	regulation of translational elongation	1.09429
0.0804843	nucleoside biosynthetic process	1.09429
0.0830267	nucleotide biosynthetic process	1.08078
0.0885876	nucleoside phosphate biosynthetic process	1.05263
0.0906997	polyol metabolic process	1.04239
0.0906997	serine family amino acid metabolic process	1.04239
0.0906997	pentose metabolic process	1.04239
0.0906997	replication fork protection complex	1.04239
0.0945288	monovalent inorganic cation transport	1.02444
0.0945288	purine ribonucleotide biosynthetic process	1.02444
