# Supplementary material for: Environmental Interactions and Epistasis Are Revealed in the Proteomic Responses to Complex Stimuli
Source: PLoS One. 2015 Aug 6;10(8):e0134099. doi: 10.1371/journal.pone.0134099 (PMC4527715; doi:10.1371/journal.pone.0134099)
Supplement: S7 Table — (XLSX) [file pone.0134099.s011.xlsx]

## Sheet: nonSpecificResponseProteinsGene
GeneMANIA Results
Plugin Version	3.3.4 (20140731-1725)
Data Version	2014-08-12
Report Generated	Fri May 08 11:10:49 CDT 2015
Gene	Score	Description
RPL18A (YOL120C)		Protein component of the large (60S) ribosomal subunit, identical to Rpl18Bp and has similarity to rat L18 ribosomal protein; intron of RPL18A pre-mRNA forms stem-loop structures that are a target for Rnt1p cleavage leading to degradation [Source:SGD;Acc:S000005480]
RPS16A (YMR143W)		Protein component of the small (40S) ribosomal subunit; identical to Rps16Bp and has similarity to E. coli S9 and rat S16 ribosomal proteins [Source:SGD;Acc:S000004751]
RPL20A (YMR242C)		Protein component of the large (60S) ribosomal subunit, nearly identical to Rpl20Bp and has similarity to rat L18a ribosomal protein [Source:SGD;Acc:S000004855]
RPL12B (YDR418W)		Protein component of the large (60S) ribosomal subunit, nearly identical to Rpl12Ap; rpl12a rpl12b double mutant exhibits slow growth and slow translation; has similarity to E. coli L11 and rat L12 ribosomal proteins [Source:SGD;Acc:S000002826]
RPS8B (YER102W)		Protein component of the small (40S) ribosomal subunit; identical to Rps8Ap and has similarity to rat S8 ribosomal protein [Source:SGD;Acc:S000000904]
RPS18A (YDR450W)		Protein component of the small (40S) ribosomal subunit; nearly identical to Rps18Bp and has similarity to E. coli S13 and rat S18 ribosomal proteins [Source:SGD;Acc:S000002858]
RPL19A (YBR084C-A)		Protein component of the large (60S) ribosomal subunit, nearly identical to Rpl19Bp and has similarity to rat L19 ribosomal protein; rpl19a and rpl19b single null mutations result in slow growth, while the double null mutation is lethal [Source:SGD;Acc:S000002156]
RPS24B (YIL069C)		Protein component of the small (40S) ribosomal subunit; identical to Rps24Ap and has similarity to rat S24 ribosomal protein [Source:SGD;Acc:S000001331]
RPS16B (YDL083C)		Protein component of the small (40S) ribosomal subunit; identical to Rps16Ap and has similarity to E. coli S9 and rat S16 ribosomal proteins [Source:SGD;Acc:S000002241]
RPL20B (YOR312C)		Protein component of the large (60S) ribosomal subunit, nearly identical to Rpl20Ap and has similarity to rat L18a ribosomal protein [Source:SGD;Acc:S000005839]
RPL2A (YFR031C-A)		Protein component of the large (60S) ribosomal subunit, identical to Rpl2Bp and has similarity to E. coli L2 and rat L8 ribosomal proteins [Source:SGD;Acc:S000002104]
RPS18B (YML026C)		Protein component of the small (40S) ribosomal subunit; nearly identical to Rps18Ap and has similarity to E. coli S13 and rat S18 ribosomal proteins [Source:SGD;Acc:S000004488]
RPS23B (YPR132W)		Ribosomal protein 28 (rp28) of the small (40S) ribosomal subunit, required for translational accuracy; nearly identical to Rps23Ap and similar to E. coli S12 and rat S23 ribosomal proteins; deletion of both RPS23A and RPS23B is lethal [Source:SGD;Acc:S000006336]
RPS4A (YJR145C)		Protein component of the small (40S) ribosomal subunit; mutation affects 20S pre-rRNA processing; identical to Rps4Bp and has similarity to rat S4 ribosomal protein [Source:SGD;Acc:S000003906]
RPS6B (YBR181C)		Protein component of the small (40S) ribosomal subunit; identical to Rps6Ap and has similarity to rat S6 ribosomal protein [Source:SGD;Acc:S000000385]
RPS4B (YHR203C)		Protein component of the small (40S) ribosomal subunit; identical to Rps4Ap and has similarity to rat S4 ribosomal protein [Source:SGD;Acc:S000001246]
RPS24A (YER074W)		Protein component of the small (40S) ribosomal subunit; identical to Rps24Bp and has similarity to rat S24 ribosomal protein [Source:SGD;Acc:S000000876]
RPL18B (YNL301C)		Protein component of the large (60S) ribosomal subunit, identical to Rpl18Ap and has similarity to rat L18 ribosomal protein [Source:SGD;Acc:S000005245]
RPS11A (YDR025W)		Protein component of the small (40S) ribosomal subunit; identical to Rps11Bp and has similarity to E. coli S17 and rat S11 ribosomal proteins [Source:SGD;Acc:S000002432]
RPL35A (YDL191W)		Protein component of the large (60S) ribosomal subunit, identical to Rpl35Bp and has similarity to rat L35 ribosomal protein [Source:SGD;Acc:S000002350]
RPS11B (YBR048W)		Protein component of the small (40S) ribosomal subunit; identical to Rps11Ap and has similarity to E. coli S17 and rat S11 ribosomal proteins [Source:SGD;Acc:S000000252]
RPS8A (YBL072C)		Protein component of the small (40S) ribosomal subunit; identical to Rps8Bp and has similarity to rat S8 ribosomal protein [Source:SGD;Acc:S000000168]
RPL12A (YEL054C)		Protein component of the large (60S) ribosomal subunit, nearly identical to Rpl12Bp; rpl12a rpl12b double mutant exhibits slow growth and slow translation; has similarity to E. coli L11 and rat L12 ribosomal proteins [Source:SGD;Acc:S000000780]
RPL19B (YBL027W)		Protein component of the large (60S) ribosomal subunit, nearly identical to Rpl19Ap and has similarity to rat L19 ribosomal protein; rpl19a and rpl19b single null mutations result in slow growth, while the double null mutation is lethal [Source:SGD;Acc:S000000123]
RPL23B (YER117W)		Protein component of the large (60S) ribosomal subunit, identical to Rpl23Ap and has similarity to E. coli L14 and rat L23 ribosomal proteins [Source:SGD;Acc:S000000919]
RPL2B (YIL018W)		Protein component of the large (60S) ribosomal subunit, identical to Rpl2Ap and has similarity to E. coli L2 and rat L8 ribosomal proteins; expression is upregulated at low temperatures [Source:SGD;Acc:S000001280]
RPL23A (YBL087C)		Protein component of the large (60S) ribosomal subunit, identical to Rpl23Bp and has similarity to E. coli L14 and rat L23 ribosomal proteins [Source:SGD;Acc:S000000183]
RPL35B (YDL136W)		Protein component of the large (60S) ribosomal subunit, identical to Rpl35Ap and has similarity to rat L35 ribosomal protein [Source:SGD;Acc:S000002295]
RPS6A (YPL090C)		Protein component of the small (40S) ribosomal subunit; identical to Rps6Bp and has similarity to rat S6 ribosomal protein [Source:SGD;Acc:S000006011]
RPL1B (YGL135W)		N-terminally acetylated protein component of the large (60S) ribosomal subunit, nearly identical to Rpl1Ap and has similarity to E. coli L1 and rat L10a ribosomal proteins; rpl1a rpl1b double null mutation is lethal [Source:SGD;Acc:S000003103]
RPS23A (YGR118W)		Ribosomal protein 28 (rp28) of the small (40S) ribosomal subunit, required for translational accuracy; nearly identical to Rps23Bp and similar to E. coli S12 and rat S23 ribosomal proteins; deletion of both RPS23A and RPS23B is lethal [Source:SGD;Acc:S000003350]
RPL1A (YPL220W)		N-terminally acetylated protein component of the large (60S) ribosomal subunit, nearly identical to Rpl1Bp and has similarity to E. coli L1 and rat L10a ribosomal proteins; rpl1a rpl1b double null mutation is lethal [Source:SGD;Acc:S000006141]
RPL31A (YDL075W)		Protein component of the large (60S) ribosomal subunit, nearly identical to Rpl31Bp and has similarity to rat L31 ribosomal protein; associates with the karyopherin Sxm1p; loss of both Rpl31p and Rpl39p confers lethality [Source:SGD;Acc:S000002233]
RPS19A (YOL121C)		Protein component of the small (40S) ribosomal subunit, required for assembly and maturation of pre-40 S particles; mutations in human RPS19 are associated with Diamond Blackfan anemia; nearly identical to Rps19Bp [Source:SGD;Acc:S000005481]
RPL7B (YPL198W)		Protein component of the large (60S) ribosomal subunit, nearly identical to Rpl7Ap and has similarity to E. coli L30 and rat L7 ribosomal proteins; contains a conserved C-terminal Nucleic acid Binding Domain (NDB2) [Source:SGD;Acc:S000006119]
RPL21A (YBR191W)		Protein component of the large (60S) ribosomal subunit, nearly identical to Rpl21Bp and has similarity to rat L21 ribosomal protein [Source:SGD;Acc:S000000395]
RPL34A (YER056C-A)		Protein component of the large (60S) ribosomal subunit, nearly identical to Rpl34Bp and has similarity to rat L34 ribosomal protein [Source:SGD;Acc:S000002135]
RPL33A (YPL143W)		N-terminally acetylated ribosomal protein L37 of the large (60S) ribosomal subunit, nearly identical to Rpl33Bp and has similarity to rat L35a; rpl33a null mutant exhibits slow growth while rpl33a rpl33b double null mutant is inviable [Source:SGD;Acc:S000006064]
RPS19B (YNL302C)		Protein component of the small (40S) ribosomal subunit, required for assembly and maturation of pre-40 S particles; mutations in human RPS19 are associated with Diamond Blackfan anemia; nearly identical to Rps19Ap [Source:SGD;Acc:S000005246]
RPL13B (YMR142C)		Protein component of the large (60S) ribosomal subunit, nearly identical to Rpl13Ap; not essential for viability; has similarity to rat L13 ribosomal protein [Source:SGD;Acc:S000004750]
RPS7A (YOR096W)		Protein component of the small (40S) ribosomal subunit, nearly identical to Rps7Bp; interacts with Kti11p; deletion causes hypersensitivity to zymocin; has similarity to rat S7 and Xenopus S8 ribosomal proteins [Source:SGD;Acc:S000005622]
EFT1 (YOR133W)		Elongation factor 2 (EF-2), also encoded by EFT2; catalyzes ribosomal translocation during protein synthesis; contains diphthamide, the unique posttranslationally modified histidine residue specifically ADP-ribosylated by diphtheria toxin [Source:SGD;Acc:S000005659]
RPS17A (YML024W)		Ribosomal protein 51 (rp51) of the small (40s) subunit; nearly identical to Rps17Bp and has similarity to rat S17 ribosomal protein [Source:SGD;Acc:S000004486]
RPS10A (YOR293W)		Protein component of the small (40S) ribosomal subunit; nearly identical to Rps10Bp and has similarity to rat ribosomal protein S10 [Source:SGD;Acc:S000005819]
RPL32 (YBL092W)		Protein component of the large (60S) ribosomal subunit, has similarity to rat L32 ribosomal protein; overexpression disrupts telomeric silencing [Source:SGD;Acc:S000000188]
RPL16B (YNL069C)		N-terminally acetylated protein component of the large (60S) ribosomal subunit, binds to 5.8 S rRNA; has similarity to Rpl16Ap, E. coli L13 and rat L13a ribosomal proteins; transcriptionally regulated by Rap1p [Source:SGD;Acc:S000005013]
RPL14B (YHL001W)		Protein component of the large (60S) ribosomal subunit, nearly identical to Rpl14Ap and has similarity to rat L14 ribosomal protein [Source:SGD;Acc:S000000993]
RPL17A (YKL180W)		Protein component of the large (60S) ribosomal subunit, nearly identical to Rpl17Bp and has similarity to E. coli L22 and rat L17 ribosomal proteins; copurifies with the Dam1 complex (aka DASH complex) [Source:SGD;Acc:S000001663]
RPL25 (YOL127W)		Primary rRNA-binding ribosomal protein component of the large (60S) ribosomal subunit, has similarity to E. coli L23 and rat L23a ribosomal proteins; binds to 25S rRNA via a conserved C-terminal motif [Source:SGD;Acc:S000005487]
RPL15A (YLR029C)		Protein component of the large (60S) ribosomal subunit, nearly identical to Rpl15Bp and has similarity to rat L15 ribosomal protein; binds to 5.8 S rRNA [Source:SGD;Acc:S000004019]
EFT2 (YDR385W)		Elongation factor 2 (EF-2), also encoded by EFT1; catalyzes ribosomal translocation during protein synthesis; contains diphthamide, the unique posttranslationally modified histidine residue specifically ADP-ribosylated by diphtheria toxin [Source:SGD;Acc:S000002793]
RPL27A (YHR010W)		Protein component of the large (60S) ribosomal subunit, nearly identical to Rpl27Bp and has similarity to rat L27 ribosomal protein [Source:SGD;Acc:S000001052]
RPS17B (YDR447C)		Ribosomal protein 51 (rp51) of the small (40s) subunit; nearly identical to Rps17Ap and has similarity to rat S17 ribosomal protein [Source:SGD;Acc:S000002855]
RPS12 (YOR369C)		Protein component of the small (40S) ribosomal subunit; has similarity to rat ribosomal protein S12 [Source:SGD;Acc:S000005896]
RPS5 (YJR123W)		Protein component of the small (40S) ribosomal subunit, the least basic of the non-acidic ribosomal proteins; phosphorylated in vivo; essential for viability; has similarity to E. coli S7 and rat S5 ribosomal proteins [Source:SGD;Acc:S000003884]
RPL6A (YML073C)		N-terminally acetylated protein component of the large (60S) ribosomal subunit, has similarity to Rpl6Bp and to rat L6 ribosomal protein; binds to 5.8S rRNA [Source:SGD;Acc:S000004538]
RPL30 (YGL030W)		Protein component of the large (60S) ribosomal subunit, has similarity to rat L30 ribosomal protein; involved in pre-rRNA processing in the nucleolus; autoregulates splicing of its transcript [Source:SGD;Acc:S000002998]
RPS20 (YHL015W)		Protein component of the small (40S) ribosomal subunit; overproduction suppresses mutations affecting RNA polymerase III-dependent transcription; has similarity to E. coli S10 and rat S20 ribosomal proteins [Source:SGD;Acc:S000001007]
RPL11A (YPR102C)		Protein of the large 60S ribosomal subunit, nearly identical to Rpl11Bp but expressed at twice the level; involved in ribosomal assembly; depletion causes degradation of 60S proteins and RNA; similar to E. coli L5 and rat L11 [Source:SGD;Acc:S000006306]
RPP1B (YDL130W)		Ribosomal protein P1 beta, component of the ribosomal stalk, which is involved in interaction of translational elongation factors with ribosome; accumulation is regulated by phosphorylation and interaction with the P2 stalk component [Source:SGD;Acc:S000002288]
RPS9B (YBR189W)		Protein component of the small (40S) ribosomal subunit; nearly identical to Rps9Ap and has similarity to E. coli S4 and rat S9 ribosomal proteins [Source:SGD;Acc:S000000393]
RPS13 (YDR064W)		Protein component of the small (40S) ribosomal subunit; has similarity to E. coli S15 and rat S13 ribosomal proteins [Source:SGD;Acc:S000002471]
RPS15 (YOL040C)		Protein component of the small (40S) ribosomal subunit; has similarity to E. coli S19 and rat S15 ribosomal proteins [Source:SGD;Acc:S000005400]
RPL28 (YGL103W)		Ribosomal protein of the large (60S) ribosomal subunit, has similarity to E. coli L15 and rat L27a ribosomal proteins; may have peptidyl transferase activity; can mutate to cycloheximide resistance [Source:SGD;Acc:S000003071]
RPS25B (YLR333C)		Protein component of the small (40S) ribosomal subunit; nearly identical to Rps25Ap and has similarity to rat S25 ribosomal protein [Source:SGD;Acc:S000004325]
RPS10B (YMR230W)		Protein component of the small (40S) ribosomal subunit; nearly identical to Rps10Ap and has similarity to rat ribosomal protein S10 [Source:SGD;Acc:S000004843]
RPL14A (YKL006W)		N-terminally acetylated protein component of the large (60S) ribosomal subunit, nearly identical to Rpl14Bp and has similarity to rat L14 ribosomal protein; rpl14a csh5 double null mutant exhibits synthetic slow growth [Source:SGD;Acc:S000001489]
RPL26B (YGR034W)		Protein component of the large (60S) ribosomal subunit, nearly identical to Rpl26Ap and has similarity to E. coli L24 and rat L26 ribosomal proteins; binds to 5.8S rRNA [Source:SGD;Acc:S000003266]
RPS21B (YJL136C)		Protein component of the small (40S) ribosomal subunit; nearly identical to Rps21Ap and has similarity to rat S21 ribosomal protein [Source:SGD;Acc:S000003672]
RPS14A (YCR031C)		Ribosomal protein 59 of the small subunit, required for ribosome assembly and 20S pre-rRNA processing; mutations confer cryptopleurine resistance; nearly identical to Rps14Bp and similar to E. coli S11 and rat S14 ribosomal proteins [Source:SGD;Acc:S000000627]
RPL7A (YGL076C)		Protein component of the large (60S) ribosomal subunit, nearly identical to Rpl7Bp and has similarity to E. coli L30 and rat L7 ribosomal proteins; contains a conserved C-terminal Nucleic acid Binding Domain (NDB2) [Source:SGD;Acc:S000003044]
RPP2B (YDR382W)		Ribosomal protein P2 beta, a component of the ribosomal stalk, which is involved in the interaction between translational elongation factors and the ribosome; regulates the accumulation of P1 (Rpp1Ap and Rpp1Bp) in the cytoplasm [Source:SGD;Acc:S000002790]
RPS2 (YGL123W)		Protein component of the small (40S) subunit, essential for control of translational accuracy; phosphorylation by C-terminal domain kinase I (CTDK-I) enhances translational accuracy; methylated on one or more arginine residues by Hmt1p [Source:SGD;Acc:S000003091]
RPS1A (YLR441C)		Ribosomal protein 10 (rp10) of the small (40S) subunit; nearly identical to Rps1Bp and has similarity to rat S3a ribosomal protein [Source:SGD;Acc:S000004433]
RPL3 (YOR063W)		Protein component of the large (60S) ribosomal subunit, has similarity to E. coli L3 and rat L3 ribosomal proteins; involved in the replication and maintenance of killer double stranded RNA virus [Source:SGD;Acc:S000005589]
RPL34B (YIL052C)		Protein component of the large (60S) ribosomal subunit, nearly identical to Rpl34Ap and has similarity to rat L34 ribosomal protein [Source:SGD;Acc:S000001314]
RPS3 (YNL178W)		Protein component of the small (40S) ribosomal subunit, has apurinic/apyrimidinic (AP) endonuclease activity; essential for viability; has similarity to E. coli S3 and rat S3 ribosomal proteins [Source:SGD;Acc:S000005122]
RPL31B (YLR406C)		Protein component of the large (60S) ribosomal subunit, nearly identical to Rpl31Ap and has similarity to rat L31 ribosomal protein; associates with the karyopherin Sxm1p; loss of both Rpl31p and Rpl39p confers lethality [Source:SGD;Acc:S000004398]
RPS29A (YLR388W)		Protein component of the small (40S) ribosomal subunit; nearly identical to Rps29Bp and has similarity to rat S29 and E. coli S14 ribosomal proteins [Source:SGD;Acc:S000004380]
RPL24A (YGL031C)		Ribosomal protein L30 of the large (60S) ribosomal subunit, nearly identical to Rpl24Bp and has similarity to rat L24 ribosomal protein; not essential for translation but may be required for normal translation rate [Source:SGD;Acc:S000002999]
RPP2A (YOL039W)		Ribosomal protein P2 alpha, a component of the ribosomal stalk, which is involved in the interaction between translational elongation factors and the ribosome; regulates the accumulation of P1 (Rpp1Ap and Rpp1Bp) in the cytoplasm [Source:SGD;Acc:S000005399]
RPS21A (YKR057W)		Protein component of the small (40S) ribosomal subunit; nearly identical to Rps21Bp and has similarity to rat S21 ribosomal protein [Source:SGD;Acc:S000001765]
RPL38 (YLR325C)		Protein component of the large (60S) ribosomal subunit, has similarity to rat L38 ribosomal protein [Source:SGD;Acc:S000004317]
RPL24B (YGR148C)		Ribosomal protein L30 of the large (60S) ribosomal subunit, nearly identical to Rpl24Ap and has similarity to rat L24 ribosomal protein; not essential for translation but may be required for normal translation rate [Source:SGD;Acc:S000003380]
ASC1 (YMR116C)		G-protein beta subunit and guanine nucleotide dissociation inhibitor for Gpa2p; ortholog of RACK1 that inhibits translation; core component of the small (40S) ribosomal subunit; represses Gcn4p in the absence of amino acid starvation [Source:SGD;Acc:S000004722]
RPL5 (YPL131W)		Protein component of the large (60S) ribosomal subunit with similarity to E. coli L18 and rat L5 ribosomal proteins; binds 5S rRNA and is required for 60S subunit assembly [Source:SGD;Acc:S000006052]
RPL8A (YHL033C)		Ribosomal protein L4 of the large (60S) ribosomal subunit, nearly identical to Rpl8Bp and has similarity to rat L7a ribosomal protein; mutation results in decreased amounts of free 60S subunits [Source:SGD;Acc:S000001025]
RPS1B (YML063W)		Ribosomal protein 10 (rp10) of the small (40S) subunit; nearly identical to Rps1Ap and has similarity to rat S3a ribosomal protein [Source:SGD;Acc:S000004528]
RPL22B (YFL034C-A)		Protein component of the large (60S) ribosomal subunit, has similarity to Rpl22Ap and to rat L22 ribosomal protein [Source:SGD;Acc:S000006436]
RPL10 (YLR075W)		Protein component of the large (60S) ribosomal subunit, responsible for joining the 40S and 60S subunits; regulates translation initiation; has similarity to rat L10 ribosomal protein and to members of the QM gene family [Source:SGD;Acc:S000004065]
RPS25A (YGR027C)		Protein component of the small (40S) ribosomal subunit; nearly identical to Rps25Bp and has similarity to rat S25 ribosomal protein [Source:SGD;Acc:S000003259]
RPL13A (YDL082W)		Protein component of the large (60S) ribosomal subunit, nearly identical to Rpl13Bp; not essential for viability; has similarity to rat L13 ribosomal protein [Source:SGD;Acc:S000002240]
RPL17B (YJL177W)		Protein component of the large (60S) ribosomal subunit, nearly identical to Rpl17Ap and has similarity to E. coli L22 and rat L17 ribosomal proteins [Source:SGD;Acc:S000003713]
RPL8B (YLL045C)		Ribosomal protein L4 of the large (60S) ribosomal subunit, nearly identical to Rpl8Ap and has similarity to rat L7a ribosomal protein; mutation results in decreased amounts of free 60S subunits [Source:SGD;Acc:S000003968]
RPL9B (YNL067W)		Protein component of the large (60S) ribosomal subunit, nearly identical to Rpl9Ap and has similarity to E. coli L6 and rat L9 ribosomal proteins [Source:SGD;Acc:S000005011]
RPL26A (YLR344W)		Protein component of the large (60S) ribosomal subunit, nearly identical to Rpl26Bp and has similarity to E. coli L24 and rat L26 ribosomal proteins; binds to 5.8S rRNA [Source:SGD;Acc:S000004336]
RPL22A (YLR061W)		Protein component of the large (60S) ribosomal subunit, has similarity to Rpl22Bp and to rat L22 ribosomal protein [Source:SGD;Acc:S000004051]
RPL33B (YOR234C)		Ribosomal protein L37 of the large (60S) ribosomal subunit, nearly identical to Rpl33Ap and has similarity to rat L35a; rpl33b null mutant exhibits normal growth while rpl33a rpl33b double null mutant is inviable [Source:SGD;Acc:S000005760]
RPL27B (YDR471W)		Protein component of the large (60S) ribosomal subunit, nearly identical to Rpl27Ap and has similarity to rat L27 ribosomal protein [Source:SGD;Acc:S000002879]
EFB1 (YAL003W)		Translation elongation factor 1 beta; stimulates nucleotide exchange to regenerate EF-1 alpha-GTP for the next elongation cycle; part of the EF-1 complex, which facilitates binding of aminoacyl-tRNA to the ribosomal A site [Source:SGD;Acc:S000000003]
RPL11B (YGR085C)		Protein component of the large (60S) ribosomal subunit, nearly identical to Rpl11Ap; involved in ribosomal assembly; depletion causes degradation of proteins and RNA of the 60S subunit; has similarity to E. coli L5 and rat L11 [Source:SGD;Acc:S000003317]
RPS7B (YNL096C)		Protein component of the small (40S) ribosomal subunit, nearly identical to Rps7Ap; interacts with Kti11p; deletion causes hypersensitivity to zymocin; has similarity to rat S7 and Xenopus S8 ribosomal proteins [Source:SGD;Acc:S000005040]
RPL21B (YPL079W)		Protein component of the large (60S) ribosomal subunit, nearly identical to Rpl21Ap and has similarity to rat L21 ribosomal protein [Source:SGD;Acc:S000006000]
RPL4B (YDR012W)		Protein component of the large (60S) ribosomal subunit, nearly identical to Rpl4Ap and has similarity to E. coli L4 and rat L4 ribosomal proteins [Source:SGD;Acc:S000002419]
RPP0 (YLR340W)		Conserved ribosomal protein P0 of the ribosomal stalk, which is involved in interaction between translational elongation factors and the ribosome; similar to rat P0, human P0, and E. coli L10e; phosphorylated on serine 302 [Source:SGD;Acc:S000004332]
RPL9A (YGL147C)		Protein component of the large (60S) ribosomal subunit, nearly identical to Rpl9Bp and has similarity to E. coli L6 and rat L9 ribosomal proteins [Source:SGD;Acc:S000003115]
RPL15B (YMR121C)		Protein component of the large (60S) ribosomal subunit, nearly identical to Rpl15Ap and has similarity to rat L15 ribosomal protein; binds to 5.8 S rRNA [Source:SGD;Acc:S000004728]
RPL6B (YLR448W)		Protein component of the large (60S) ribosomal subunit, has similarity to Rpl6Ap and to rat L6 ribosomal protein; binds to 5.8S rRNA [Source:SGD;Acc:S000004440]
RPS22B (YLR367W)		Protein component of the small (40S) ribosomal subunit; nearly identical to Rps22Ap and has similarity to E. coli S8 and rat S15a ribosomal proteins [Source:SGD;Acc:S000004359]
SSB2 (YNL209W)		Cytoplasmic ATPase that is a ribosome-associated molecular chaperone, functions with J-protein partner Zuo1p; may be involved in the folding of newly-synthesized polypeptide chains; member of the HSP70 family; homolog of SSB1 [Source:SGD;Acc:S000005153]
RPS14B (YJL191W)		Ribosomal protein 59 of the small subunit, required for ribosome assembly and 20S pre-rRNA processing; mutations confer cryptopleurine resistance; nearly identical to Rps14Ap and similar to E. coli S11 and rat S14 ribosomal proteins [Source:SGD;Acc:S000003727]
RPL16A (YIL133C)		N-terminally acetylated protein component of the large (60S) ribosomal subunit, binds to 5.8 S rRNA; has similarity to Rpl16Bp, E. coli L13 and rat L13a ribosomal proteins; transcriptionally regulated by Rap1p [Source:SGD;Acc:S000001395]
RPS9A (YPL081W)		Protein component of the small (40S) ribosomal subunit; nearly identical to Rps9Bp and has similarity to E. coli S4 and rat S9 ribosomal proteins [Source:SGD;Acc:S000006002]
ADE13 (YLR359W)		Adenylosuccinate lyase, catalyzes two steps in the 'de novo' purine nucleotide biosynthetic pathway; expression is repressed by adenine and activated by Bas1p and Pho2p; mutations in human ortholog ADSL cause adenylosuccinase deficiency [Source:SGD;Acc:S000004351]
RPL4A (YBR031W)		N-terminally acetylated protein component of the large (60S) ribosomal subunit, nearly identical to Rpl4Bp and has similarity to E. coli L4 and rat L4 ribosomal proteins [Source:SGD;Acc:S000000235]
ADE17 (YMR120C)		Enzyme of 'de novo' purine biosynthesis containing both 5-aminoimidazole-4-carboxamide ribonucleotide transformylase and inosine monophosphate cyclohydrolase activities, isozyme of Ade16p; ade16 ade17 mutants require adenine and histidine [Source:SGD;Acc:S000004727]
ADE12 (YNL220W)		Adenylosuccinate synthase, catalyzes the first step in synthesis of adenosine monophosphate from inosine 5'monophosphate during purine nucleotide biosynthesis; exhibits binding to single-stranded autonomously replicating (ARS) core sequence [Source:SGD;Acc:S000005164]
RNR4 (YGR180C)		Ribonucleotide-diphosphate reductase (RNR), small subunit; the RNR complex catalyzes the rate-limiting step in dNTP synthesis and is regulated by DNA replication and DNA damage checkpoint pathways via localization of the small subunits [Source:SGD;Acc:S000003412]
ADE1 (YAR015W)		N-succinyl-5-aminoimidazole-4-carboxamide ribotide (SAICAR) synthetase, required for 'de novo' purine nucleotide biosynthesis; red pigment accumulates in mutant cells deprived of adenine [Source:SGD;Acc:S000000070]
RIB4 (YOL143C)		Lumazine synthase (6,7-dimethyl-8-ribityllumazine synthase, also known as DMRL synthase); catalyzes synthesis of immediate precursor to riboflavin [Source:SGD;Acc:S000005503]
SSB1 (YDL229W)		Cytoplasmic ATPase that is a ribosome-associated molecular chaperone, functions with J-protein partner Zuo1p; may be involved in folding of newly-made polypeptide chains; member of the HSP70 family; interacts with phosphatase subunit Reg1p [Source:SGD;Acc:S000002388]
PFK2 (YMR205C)		Beta subunit of heterooctameric phosphofructokinase involved in glycolysis, indispensable for anaerobic growth, activated by fructose-2,6-bisphosphate and AMP, mutation inhibits glucose induction of cell cycle-related genes [Source:SGD;Acc:S000004818]
GLN1 (YPR035W)		Glutamine synthetase (GS), synthesizes glutamine from glutamate and ammonia; with Glt1p, forms the secondary pathway for glutamate biosynthesis from ammonia; expression regulated by nitrogen source and by amino acid limitation [Source:SGD;Acc:S000006239]
ZEO1 (YOL109W)		Peripheral membrane protein of the plasma membrane that interacts with Mid2p; regulates the cell integrity pathway mediated by Pkc1p and Slt2p; the authentic protein is detected in a phosphorylated state in highly purified mitochondria [Source:SGD;Acc:S000005469]
ENO2 (YHR174W)		Enolase II, a phosphopyruvate hydratase that catalyzes the conversion of 2-phosphoglycerate to phosphoenolpyruvate during glycolysis and the reverse reaction during gluconeogenesis; expression is induced in response to glucose [Source:SGD;Acc:S000001217]
LYS21 (YDL131W)		Homocitrate synthase isozyme, catalyzes the condensation of acetyl-CoA and alpha-ketoglutarate to form homocitrate, which is the first step in the lysine biosynthesis pathway; highly similar to the other isozyme, Lys20p [Source:SGD;Acc:S000002289]
ALD6 (YPL061W)		Cytosolic aldehyde dehydrogenase, activated by Mg2+ and utilizes NADP+ as the preferred coenzyme; required for conversion of acetaldehyde to acetate; constitutively expressed; locates to the mitochondrial outer surface upon oxidative stress [Source:SGD;Acc:S000005982]
KRE2 (YDR483W)		Alpha1,2-mannosyltransferase of the Golgi involved in protein mannosylation [Source:SGD;Acc:S000002891]
HXK2 (YGL253W)		Hexokinase isoenzyme 2 that catalyzes phosphorylation of glucose in the cytosol; predominant hexokinase during growth on glucose; functions in the nucleus to repress expression of HXK1 and GLK1 and to induce expression of its own gene [Source:SGD;Acc:S000003222]
RNR2 (YJL026W)		Ribonucleotide-diphosphate reductase (RNR), small subunit; the RNR complex catalyzes the rate-limiting step in dNTP synthesis and is regulated by DNA replication and DNA damage checkpoint pathways via localization of the small subunits [Source:SGD;Acc:S000003563]
BFR1 (YOR198C)		Component of mRNP complexes associated with polyribosomes; implicated in secretion and nuclear segregation; multicopy suppressor of BFA (Brefeldin A) sensitivity [Source:SGD;Acc:S000005724]
ADE5,7 (YGL234W)		Bifunctional enzyme of the 'de novo' purine nucleotide biosynthetic pathway, contains aminoimidazole ribotide synthetase and glycinamide ribotide synthetase activities [Source:SGD;Acc:S000003203]
GDH1 (YOR375C)		NADP(+)-dependent glutamate dehydrogenase, synthesizes glutamate from ammonia and alpha-ketoglutarate; rate of alpha-ketoglutarate utilization differs from Gdh3p; expression regulated by nitrogen and carbon sources [Source:SGD;Acc:S000005902]
URA1 (YKL216W)		Dihydroorotate dehydrogenase, catalyzes the fourth enzymatic step in the de novo biosynthesis of pyrimidines, converting dihydroorotic acid into orotic acid [Source:SGD;Acc:S000001699]
CPS1 (YJL172W)		Vacuolar carboxypeptidase yscS; expression is induced under low-nitrogen conditions [Source:SGD;Acc:S000003708]
CDC60 (YPL160W)		Cytosolic leucyl tRNA synthetase, ligates leucine to the appropriate tRNA [Source:SGD;Acc:S000006081]
ILS1 (YBL076C)		Cytoplasmic isoleucine-tRNA synthetase, target of the G1-specific inhibitor reveromycin A [Source:SGD;Acc:S000000172]
SEC31 (YDL195W)		Component of the Sec13p-Sec31p complex of the COPII vesicle coat, required for vesicle formation in ER to Golgi transport; mutant has increased aneuploidy tolerance [Source:SGD;Acc:S000002354]
SHM2 (YLR058C)		Cytosolic serine hydroxymethyltransferase, converts serine to glycine plus 5,10 methylenetetrahydrofolate; major isoform involved in generating precursors for purine, pyrimidine, amino acid, and lipid biosynthesis [Source:SGD;Acc:S000004048]
GLT1 (YDL171C)		NAD(+)-dependent glutamate synthase (GOGAT), synthesizes glutamate from glutamine and alpha-ketoglutarate; with Gln1p, forms the secondary pathway for glutamate biosynthesis from ammonia; expression regulated by nitrogen source [Source:SGD;Acc:S000002330]
REE1 (YJL217W)		Cytoplasmic protein involved in the regulation of enolase (ENO1); mRNA expression is induced by calcium shortage, copper deficiency (via Mac1p) and the presence of galactose (via Gal4p); mRNA expression is also regulated by the cell cycle [Source:SGD;Acc:S000003753]
CAR1 (YPL111W)		Arginase, responsible for arginine degradation, expression responds to both induction by arginine and nitrogen catabolite repression; disruption enhances freeze tolerance [Source:SGD;Acc:S000006032]
SOD1 (YJR104C)		Cytosolic copper-zinc superoxide dismutase; some mutations are analogous to those that cause ALS (amyotrophic lateral sclerosis) in humans [Source:SGD;Acc:S000003865]
URA2 (YJL130C)		Bifunctional carbamoylphosphate synthetase (CPSase)-aspartate transcarbamylase (ATCase), catalyzes the first two enzymatic steps in the de novo biosynthesis of pyrimidines; both activities are subject to feedback inhibition by UTP [Source:SGD;Acc:S000003666]
ADH3 (YMR083W)		Mitochondrial alcohol dehydrogenase isozyme III; involved in the shuttling of mitochondrial NADH to the cytosol under anaerobic conditions and ethanol production [Source:SGD;Acc:S000004688]
LYS20 (YDL182W)		Homocitrate synthase isozyme, catalyzes the condensation of acetyl-CoA and alpha-ketoglutarate to form homocitrate, which is the first step in the lysine biosynthesis pathway; highly similar to the other isozyme, Lys21p [Source:SGD;Acc:S000002341]
VMA1 (YDL185W)		Subunit A of the eight-subunit V1 peripheral membrane domain of the vacuolar H+-ATPase; protein precursor undergoes self-catalyzed splicing to yield the extein Tfp1p and the intein Vde (PI-SceI), which is a site-specific endonuclease [Source:SGD;Acc:S000002344]
MET6 (YER091C)		Cobalamin-independent methionine synthase, involved in methionine biosynthesis and regeneration; requires a minimum of two glutamates on the methyltetrahydrofolate substrate, similar to bacterial metE homologs [Source:SGD;Acc:S000000893]
ADE6 (YGR061C)		Formylglycinamidine-ribonucleotide (FGAM)-synthetase, catalyzes a step in the 'de novo' purine nucleotide biosynthetic pathway [Source:SGD;Acc:S000003293]
ARO9 (YHR137W)		Aromatic aminotransferase II, catalyzes the first step of tryptophan, phenylalanine, and tyrosine catabolism [Source:SGD;Acc:S000001179]
VMA4 (YOR332W)		Subunit E of the eight-subunit V1 peripheral membrane domain of the vacuolar H+-ATPase (V-ATPase), an electrogenic proton pump found throughout the endomembrane system; required for the V1 domain to assemble onto the vacuolar membrane [Source:SGD;Acc:S000005859]
IDH1 (YNL037C)		Subunit of mitochondrial NAD(+)-dependent isocitrate dehydrogenase, which catalyzes the oxidation of isocitrate to alpha-ketoglutarate in the TCA cycle [Source:SGD;Acc:S000004982]
YGP1 (YNL160W)		Cell wall-related secretory glycoprotein; induced by nutrient deprivation-associated growth arrest and upon entry into stationary phase; may be involved in adaptation prior to stationary phase entry; has similarity to Sps100p [Source:SGD;Acc:S000005104]
PFK1 (YGR240C)		Alpha subunit of heterooctameric phosphofructokinase involved in glycolysis, indispensable for anaerobic growth, activated by fructose-2,6-bisphosphate and AMP, mutation inhibits glucose induction of cell cycle-related genes [Source:SGD;Acc:S000003472]
ADE3 (YGR204W)		Cytoplasmic trifunctional enzyme C1-tetrahydrofolate synthase, involved in single carbon metabolism and required for biosynthesis of purines, thymidylate, methionine, and histidine; null mutation causes auxotrophy for adenine and histidine [Source:SGD;Acc:S000003436]
GCD11 (YER025W)		Gamma subunit of the translation initiation factor eIF2, involved in the identification of the start codon; binds GTP when forming the ternary complex with GTP and tRNAi-Met [Source:SGD;Acc:S000000827]
ALA1 (YOR335C)		Cytoplasmic and mitochondrial alanyl-tRNA synthetase, required for protein synthesis; point mutation (cdc64-1 allele) causes cell cycle arrest at G1; lethality of null mutation is functionally complemented by human homolog [Source:SGD;Acc:S000005862]
VMA2 (YBR127C)		Subunit B of the eight-subunit V1 peripheral membrane domain of the vacuolar H+-ATPase (V-ATPase), an electrogenic proton pump found throughout the endomembrane system; contains nucleotide binding sites; also detected in the cytoplasm [Source:SGD;Acc:S000000331]
BMH1 (YER177W)		14-3-3 protein, major isoform; controls proteome at post-transcriptional level, binds proteins and DNA, involved in regulation of many processes including exocytosis, vesicle transport, Ras/MAPK signaling, and rapamycin-sensitive signaling [Source:SGD;Acc:S000000979]
SUB2 (YDL084W)		Component of the TREX complex required for nuclear mRNA export; member of the DEAD-box RNA helicase superfamily and is involved in early and late steps of spliceosome assembly; homolog of the human splicing factor hUAP56 [Source:SGD;Acc:S000002242]
WTM1 (YOR230W)		Transcriptional modulator involved in regulation of meiosis, silencing, and expression of RNR genes; required for nuclear localization of the ribonucleotide reductase small subunit Rnr2p and Rnr4p; contains WD repeats [Source:SGD;Acc:S000005756]
PRE10 (YOR362C)		Alpha 7 subunit of the 20S proteasome [Source:SGD;Acc:S000005889]
YML131W		Putative protein of unknown function with similarity to medium chain dehydrogenase/reductases; expression induced by stresses including osmotic shock, DNA damaging agents, and other chemicals; GFP-fusion protein localizes to the cytoplasm [Source:SGD;Acc:S000004600]
ZWF1 (YNL241C)		Glucose-6-phosphate dehydrogenase (G6PD), catalyzes the first step of the pentose phosphate pathway; involved in adapting to oxidatve stress; homolog of the human G6PD which is deficient in patients with hemolytic anemia [Source:SGD;Acc:S000005185]
ADE16 (YLR028C)		Enzyme of 'de novo' purine biosynthesis containing both 5-aminoimidazole-4-carboxamide ribonucleotide transformylase and inosine monophosphate cyclohydrolase activities, isozyme of Ade17p; ade16 ade17 mutants require adenine and histidine [Source:SGD;Acc:S000004018]
BMH2 (YDR099W)		14-3-3 protein, minor isoform; controls proteome at post-transcriptional level, binds proteins and DNA, involved in regulation of many processes including exocytosis, vesicle transport, Ras/MAPK signaling, and rapamycin-sensitive signaling [Source:SGD;Acc:S000002506]
GLK1 (YCL040W)		Glucokinase, catalyzes the phosphorylation of glucose at C6 in the first irreversible step of glucose metabolism; one of three glucose phosphorylating enzymes; expression regulated by non-fermentable carbon sources [Source:SGD;Acc:S000000545]
PST2 (YDR032C)		Protein with similarity to members of a family of flavodoxin-like proteins; induced by oxidative stress in a Yap1p dependent manner; the authentic, non-tagged protein is detected in highly purified mitochondria in high-throughput studies [Source:SGD;Acc:S000002439]
UGP1 (YKL035W)		UDP-glucose pyrophosphorylase (UGPase), catalyses the reversible formation of UDP-Glc from glucose 1-phosphate and UTP, involved in a wide variety of metabolic pathways, expression modulated by Pho85p through Pho4p [Source:SGD;Acc:S000001518]
YDL124W		NADPH-dependent alpha-keto amide reductase; reduces aromatic alpha-keto amides, aliphatic alpha-keto esters, and aromatic alpha-keto esters; member of the aldo-keto reductase (AKR) family [Source:SGD;Acc:S000002282]
IDH2 (YOR136W)		Subunit of mitochondrial NAD(+)-dependent isocitrate dehydrogenase, which catalyzes the oxidation of isocitrate to alpha-ketoglutarate in the TCA cycle; phosphorylated [Source:SGD;Acc:S000005662]
ALD4 (YOR374W)		Mitochondrial aldehyde dehydrogenase, required for growth on ethanol and conversion of acetaldehyde to acetate; phosphorylated; activity is K+ dependent; utilizes NADP+ or NAD+ equally as coenzymes; expression is glucose repressed [Source:SGD;Acc:S000005901]
NQM1 (YGR043C)		Transaldolase of unknown function; transcription is repressed by Mot1p and induced by alpha-factor and during diauxic shift [Source:SGD;Acc:S000003275]
BCY1 (YIL033C)		Regulatory subunit of the cyclic AMP-dependent protein kinase (PKA), a component of a signaling pathway that controls a variety of cellular processes, including metabolism, cell cycle, stress response, stationary phase, and sporulation [Source:SGD;Acc:S000001295]
MRP8 (YKL142W)		Protein of unknown function; undergoes sumoylation; transcription induced under cell wall stress; protein levels are reduced under anaerobic conditions; originally thought to be a mitochondrial ribosomal protein based on sequence analysis [Source:SGD;Acc:S000001625]
RPS22A	16.97	Protein component of the small (40S) ribosomal subunit; nearly identical to Rps22Bp and has similarity to E. coli S8 and rat S15a ribosomal proteins [Source:SGD;Acc:S000003726]
RPS31	15.97	Fusion protein that is cleaved to yield a ribosomal protein of the small (40S) subunit and ubiquitin; ubiquitin may facilitate assembly of the ribosomal protein into ribosomes; interacts genetically with translation factor eIF2B [Source:SGD;Acc:S000004157]
RPP1A	15.83	Ribosomal stalk protein P1 alpha, involved in the interaction between translational elongation factors and the ribosome; accumulation of P1 in the cytoplasm is regulated by phosphorylation and interaction with the P2 stalk component [Source:SGD;Acc:S000002239]
RPS0A	15.63	Protein component of the small (40S) ribosomal subunit, nearly identical to Rps0Bp; required for maturation of 18S rRNA along with Rps0Bp; deletion of either RPS0 gene reduces growth rate, deletion of both genes is lethal [Source:SGD;Acc:S000003446]
RPS26B	15.61	Protein component of the small (40S) ribosomal subunit; nearly identical to Rps26Ap and has similarity to rat S26 ribosomal protein [Source:SGD;Acc:S000000933]
RPL37A	15.28	Protein component of the large (60S) ribosomal subunit, has similarity to Rpl37Bp and to rat L37 ribosomal protein [Source:SGD;Acc:S000004175]
RPS28A	15.24	Protein component of the small (40S) ribosomal subunit; nearly identical to Rps28Bp and has similarity to rat S28 ribosomal protein [Source:SGD;Acc:S000005693]
RPS0B	15.01	Protein component of the small (40S) ribosomal subunit, nearly identical to Rps0Ap; required for maturation of 18S rRNA along with Rps0Ap; deletion of either RPS0 gene reduces growth rate, deletion of both genes is lethal [Source:SGD;Acc:S000004038]
RPL37B	13.91	Protein component of the large (60S) ribosomal subunit, has similarity to Rpl37Ap and to rat L37 ribosomal protein [Source:SGD;Acc:S000002908]
RPS29B	13.65	Protein component of the small (40S) ribosomal subunit; nearly identical to Rps29Ap and has similarity to rat S29 and E. coli S14 ribosomal proteins [Source:SGD;Acc:S000002219]
RPS27B	13.48	Protein component of the small (40S) ribosomal subunit; nearly identical to Rps27Ap and has similarity to rat S27 ribosomal protein [Source:SGD;Acc:S000001063]
RPL36A	13.05	N-terminally acetylated protein component of the large (60S) ribosomal subunit, nearly identical to Rpl36Bp and has similarity to rat L36 ribosomal protein; binds to 5.8 S rRNA [Source:SGD;Acc:S000004807]
RPL39	12.77	Protein component of the large (60S) ribosomal subunit, has similarity to rat L39 ribosomal protein; required for ribosome biogenesis; loss of both Rpl31p and Rpl39p confers lethality; also exhibits genetic interactions with SIS1 and PAB1 [Source:SGD;Acc:S000003725]
RPS26A	12.33	Protein component of the small (40S) ribosomal subunit; nearly identical to Rps26Bp and has similarity to rat S26 ribosomal protein [Source:SGD;Acc:S000003157]
RPL43A	12.19	Protein component of the large (60S) ribosomal subunit, identical to Rpl43Bp and has similarity to rat L37a ribosomal protein; null mutation confers a dominant lethal phenotype [Source:SGD;Acc:S000006247]
RPL40B	11.67	Fusion protein, identical to Rpl40Ap, that is cleaved to yield ubiquitin and a ribosomal protein of the large (60S) ribosomal subunit with similarity to rat L40; ubiquitin may facilitate assembly of the ribosomal protein into ribosomes [Source:SGD;Acc:S000001802]
RPS28B	11.61	Protein component of the small (40S) ribosomal subunit; nearly identical to Rps28Ap and has similarity to rat S28 ribosomal protein [Source:SGD;Acc:S000004254]
YLR076C	10.79	Dubious open reading frame unlikely to encode a protein, based on available experimental and comparative sequence data; partially overlaps the essential gene RPL10 which encodes the ribosomal protein L10 [Source:SGD;Acc:S000004066]
RPL40A	10.72	Fusion protein, identical to Rpl40Bp, that is cleaved to yield ubiquitin and a ribosomal protein of the large (60S) ribosomal subunit with similarity to rat L40; ubiquitin may facilitate assembly of the ribosomal protein into ribosomes [Source:SGD;Acc:S000001410]
BUD28	10.54	Dubious open reading frame, unlikely to encode a protein; not conserved in closely related Saccharomyces species; 98% of ORF overlaps the verified gene RPL22A; diploid mutant displays a weak budding pattern phenotype in a systematic assay [Source:SGD;Acc:S000004052]
Network Group	Network	Weight	Title	Authors	Year	Publication	PMID	URL	Processing Method	Interactions	Source	Source URL	Tags
Co-expression		79.07
	Gasch-Brown-2000	8.47	Genomic expression programs in the response of yeast cells to environmental changes.	Gasch, Spellman, Kao, Carmel-Harel, Eisen, Storz, Botstein, Brown	2000	Mol Biol Cell	11102521	http://www.ncbi.nlm.nih.gov/pubmed/11102521	Pearson correlation	229946	SUPPLEMENTARY_MATERIAL		Transcription Factors
	Gasch-Brown-2001	8.28	Genomic expression responses to DNA-damaging agents and the regulatory role of the yeast ATR homolog Mec1p.	Gasch, Huang, Metzner, Botstein, Elledge, Brown	2001	Mol Biol Cell	11598186	http://www.ncbi.nlm.nih.gov/pubmed/11598186	Pearson correlation	191093	SUPPLEMENTARY_MATERIAL		Signal Transduction
	Spellman-Futcher-1998	7	Comprehensive identification of cell cycle-regulated genes of the yeast Saccharomyces cerevisiae by microarray hybridization.	Spellman, Sherlock, Zhang, Iyer, Anders, Eisen, Brown, Botstein, Futcher	1998	Mol Biol Cell	9843569	http://www.ncbi.nlm.nih.gov/pubmed/9843569	Pearson correlation	168858	SUPPLEMENTARY_MATERIAL		Cell Proliferation
	Hughes-Friend-2000	6.88	Functional discovery via a compendium of expression profiles.	Hughes, Marton, Jones, Roberts, Stoughton, Armour, Bennett, Coffey, Dai, He, Kidd, King, Meyer, Slade, Lum, Stepaniants, Shoemaker, Gachotte, Chakraburtty, Simon, Bard, Friend	2000	Cell	10929718	http://www.ncbi.nlm.nih.gov/pubmed/10929718	Pearson correlation	202410	SUPPLEMENTARY_MATERIAL
	Roberts-Friend-2000	6.28	Signaling and circuitry of multiple MAPK pathways revealed by a matrix of global gene expression profiles.	Roberts, Nelson, Marton, Stoughton, Meyer, Bennett, He, Dai, Walker, Hughes, Tyers, Boone, Friend	2000	Science	10657304	http://www.ncbi.nlm.nih.gov/pubmed/10657304	Pearson correlation	184639	SUPPLEMENTARY_MATERIAL		Cell Proliferation,Transcription Factors,Signal Transduction,Cancer
	Hochwagen-Amon-2005	5.15	Novel response to microtubule perturbation in meiosis.	Hochwagen, Wrobel, Cartron, Demougin, Niederhauser-Wiederkehr, Boselli, Primig, Amon	2005	Mol Cell Biol	15899877	http://www.ncbi.nlm.nih.gov/pubmed/15899877	Pearson correlation	175282	GEO	http://www.ncbi.nlm.nih.gov/projects/geo/query/acc.cgi?acc=GSE1693	Cell Proliferation
	Yvert-Kruglyak-2003	4.74	Trans-acting regulatory variation in Saccharomyces cerevisiae and the role of transcription factors.	Yvert, Brem, Whittle, Akey, Foss, Smith, Mackelprang, Kruglyak	2003	Nat Genet	12897782	http://www.ncbi.nlm.nih.gov/pubmed/12897782	Pearson correlation	205453	SUPPLEMENTARY_MATERIAL		Transcription Factors
	Mitchell-Pilpel-2009	4.24	Adaptive prediction of environmental changes by microorganisms.	Mitchell, Romano, Groisman, Yona, Dekel, Kupiec, Dahan, Pilpel	2009	Nature	19536156	http://www.ncbi.nlm.nih.gov/pubmed/19536156	Pearson correlation	193100	GEO	http://www.ncbi.nlm.nih.gov/projects/geo/query/acc.cgi?acc=GSE15936	Time Series
	Knijnenburg-Wessels-2009	4.21	Combinatorial effects of environmental parameters on transcriptional regulation in Saccharomyces cerevisiae: a quantitative analysis of a compendium of chemostat-based transcriptome data.	Knijnenburg, Daran, van den Broek, Daran-Lapujade, de Winde, Pronk, Reinders, Wessels	2009	BMC Genomics	19173729	http://www.ncbi.nlm.nih.gov/pubmed/19173729	Pearson correlation	215514	GEO	http://www.ncbi.nlm.nih.gov/projects/geo/query/acc.cgi?acc=GSE11452
	Zhang-Nielsen-2011	3.98	Mapping the interaction of Snf1 with TORC1 in Saccharomyces cerevisiae.	Zhang, Vaga, Chumnanpuen, Kumar, Vemuri, Aebersold, Nielsen	2011	Mol Syst Biol	22068328	http://www.ncbi.nlm.nih.gov/pubmed/22068328	Pearson correlation	198688	GEO	http://www.ncbi.nlm.nih.gov/projects/geo/query/acc.cgi?acc=GSE24421	Transcription Factors
	Shalem-Pilpel-2008 A	3.78	Transient transcriptional responses to stress are generated by opposing effects of mRNA production and degradation.	Shalem, Dahan, Levo, Martinez, Furman, Segal, Pilpel	2008	Mol Syst Biol	18854817	http://www.ncbi.nlm.nih.gov/pubmed/18854817	Pearson correlation	185909	GEO	http://www.ncbi.nlm.nih.gov/projects/geo/query/acc.cgi?acc=GSE12220
	Shalem-Pilpel-2011	3.75	Transcriptome kinetics is governed by a genome-wide coupling of mRNA production and degradation: a role for RNA Pol II.	Shalem, Groisman, Choder, Dahan, Pilpel	2011	PLoS Genet	21931566	http://www.ncbi.nlm.nih.gov/pubmed/21931566	Pearson correlation	197813	GEO	http://www.ncbi.nlm.nih.gov/projects/geo/query/acc.cgi?acc=GSE26829
	Rintala-Ruohonen-2011	3.45	Transcriptional responses of Saccharomyces cerevisiae to shift from respiratory and respirofermentative to fully fermentative metabolism.	Rintala, Jouhten, Toivari, Wiebe, Maaheimo, Penttilä, Ruohonen	2011	OMICS	21348598	http://www.ncbi.nlm.nih.gov/pubmed/21348598	Pearson correlation	199449	GEO	http://www.ncbi.nlm.nih.gov/projects/geo/query/acc.cgi?acc=GSE22832
	Yona-Dahan-2012	2.47	Chromosomal duplication is a transient evolutionary solution to stress.	Yona, Manor, Herbst, Romano, Mitchell, Kupiec, Pilpel, Dahan	2012	Proc Natl Acad Sci U S A	23197825	http://www.ncbi.nlm.nih.gov/pubmed/23197825	Pearson correlation	192970	GEO	http://www.ncbi.nlm.nih.gov/projects/geo/query/acc.cgi?acc=GSE40817	Cancer
	Orlando-Haase-2008	2.44	Global control of cell-cycle transcription by coupled CDK and network oscillators.	Orlando, Lin, Bernard, Wang, Socolar, Iversen, Hartemink, Haase	2008	Nature	18463633	http://www.ncbi.nlm.nih.gov/pubmed/18463633	Pearson correlation	192045	GEO	http://www.ncbi.nlm.nih.gov/projects/geo/query/acc.cgi?acc=GSE8799	Cell Proliferation,Time Series,Biological Clocks
	Morillo-Huesca-Prado-2010	1.89	The SWR1 histone replacement complex causes genetic instability and genome-wide transcription misregulation in the absence of H2A.Z.	Morillo-Huesca, Clemente-Ruiz, Andújar, Prado	2010	PLoS One	20711347	http://www.ncbi.nlm.nih.gov/pubmed/20711347	Pearson correlation	187066	GEO	http://www.ncbi.nlm.nih.gov/projects/geo/query/acc.cgi?acc=GSE21571
	Aceituno-Agosin-2012	1.27	Oxygen response of the wine yeast Saccharomyces cerevisiae EC1118 grown under carbon-sufficient, nitrogen-limited enological conditions.	Aceituno, Orellana, Torres, Mendoza, Slater, Melo, Agosin	2012	Appl Environ Microbiol	23001663	http://www.ncbi.nlm.nih.gov/pubmed/23001663	Pearson correlation	169845	GEO	http://www.ncbi.nlm.nih.gov/projects/geo/query/acc.cgi?acc=GSE34964
	Brauer-Botstein-2008	0.8	Coordination of growth rate, cell cycle, stress response, and metabolic activity in yeast.	Brauer, Huttenhower, Airoldi, Rosenstein, Matese, Gresham, Boer, Troyanskaya, Botstein	2008	Mol Biol Cell	17959824	http://www.ncbi.nlm.nih.gov/pubmed/17959824	Pearson correlation	184210	GEO	http://www.ncbi.nlm.nih.gov/projects/geo/query/acc.cgi?acc=GSE8825	Cell Proliferation
Other		5.77
	Hillenmeyer-Giaever-2008 A	3.12	The chemical genomic portrait of yeast: uncovering a phenotype for all genes.	Hillenmeyer, Fung, Wildenhain, Pierce, Hoon, Lee, Proctor, St Onge, Tyers, Koller, Altman, Davis, Nislow, Giaever	2008	Science	18420932	http://www.ncbi.nlm.nih.gov/pubmed/18420932	Pearson correlation	201531	COLLABORATOR		Signal Transduction
	Hillenmeyer-Giaever-2008 B	2.56	The chemical genomic portrait of yeast: uncovering a phenotype for all genes.	Hillenmeyer, Fung, Wildenhain, Pierce, Hoon, Lee, Proctor, St Onge, Tyers, Koller, Altman, Davis, Nislow, Giaever	2008	Science	18420932	http://www.ncbi.nlm.nih.gov/pubmed/18420932	Pearson correlation	148490	COLLABORATOR		Signal Transduction
	Lee-Marcotte-2007 Co-citation	0.09	An improved, bias-reduced probabilistic functional gene network of baker's yeast, Saccharomyces cerevisiae.	Lee, Li, Marcotte	2007	PLoS One	17912365	http://www.ncbi.nlm.nih.gov/pubmed/17912365		29461	SUPPLEMENTARY_MATERIAL
Physical interactions		4.29
	Collins-Krogan-2007	1.1	Toward a comprehensive atlas of the physical interactome of Saccharomyces cerevisiae.	Collins, Kemmeren, Zhao, Greenblatt, Spencer, Holstege, Weissman, Krogan	2007	Mol Cell Proteomics	17200106	http://www.ncbi.nlm.nih.gov/pubmed/17200106	Direct interaction	9064	BIOGRID	http://thebiogrid.org/
	IREF-BIOGRID	0.89							Direct interaction	68580	IREF	http://irefindex.uio.no/wiki/iRefIndex
	Lee-Marcotte-2007 Protein complexes	0.73	An improved, bias-reduced probabilistic functional gene network of baker's yeast, Saccharomyces cerevisiae.	Lee, Li, Marcotte	2007	PLoS One	17912365	http://www.ncbi.nlm.nih.gov/pubmed/17912365		31902	SUPPLEMENTARY_MATERIAL
	Babu-Greenblatt-2012 C	0.64	Interaction landscape of membrane-protein complexes in Saccharomyces cerevisiae.	Babu, Vlasblom, Pu, Guo, Graham, Bean, Burston, Vizeacoumar, Snider, Phanse, Fong, Tam, Davey, Hnatshak, Bajaj, Chandran, Punna, Christopolous, Wong, Yu, Zhong, Li, Stagljar, Conibear, Wodak, Emili, Greenblatt	2012	Nature	22940862	http://www.ncbi.nlm.nih.gov/pubmed/22940862		11617	None
	Babiano-de la Cruz-2013	0.46	Yeast ribosomal protein L7 and its homologue Rlp7 are simultaneously present at distinct sites on pre-60S ribosomal particles.	Babiano, Badis, Saveanu, Namane, Doyen, Díaz-Quintana, Jacquier, Fromont-Racine, de la Cruz	2013	Nucleic Acids Res	23945946	http://www.ncbi.nlm.nih.gov/pubmed/23945946	Direct interaction	263	IREF	http://irefindex.uio.no/wiki/iRefIndex
	Gong-Houry-2009	0.22	An atlas of chaperone-protein interactions in Saccharomyces cerevisiae: implications to protein folding pathways in the cell.	Gong, Kakihara, Krogan, Greenblatt, Emili, Zhang, Houry	2009	Mol Syst Biol	19536198	http://www.ncbi.nlm.nih.gov/pubmed/19536198	Direct interaction	21190	IREF	http://irefindex.uio.no/wiki/iRefIndex	Signal Transduction
	Ito-Sakaki-2000	0.18	Toward a protein-protein interaction map of the budding yeast: A comprehensive system to examine two-hybrid interactions in all possible combinations between the yeast proteins.	Ito, Tashiro, Muta, Ozawa, Chiba, Nishizawa, Yamamoto, Kuhara, Sakaki	2000	Proc Natl Acad Sci U S A	10655498	http://www.ncbi.nlm.nih.gov/pubmed/10655498	Direct interaction	110	IREF	http://irefindex.uio.no/wiki/iRefIndex
	Zhao-Houry-2005	0.07	Navigating the chaperone network: an integrative map of physical and genetic interactions mediated by the hsp90 chaperone.	Zhao, Davey, Hsu, Kaplanek, Tong, Parsons, Krogan, Cagney, Mai, Greenblatt, Boone, Emili, Houry	2005	Cell	15766533	http://www.ncbi.nlm.nih.gov/pubmed/15766533	Direct interaction	552	IREF	http://irefindex.uio.no/wiki/iRefIndex	Transcription Factors
Predicted		4.07
	Stuart-Kim-2003	2.55	A gene-coexpression network for global discovery of conserved genetic modules.	Stuart, Segal, Koller, Kim	2003	Science	12934013	http://www.ncbi.nlm.nih.gov/pubmed/12934013		16787	SUPPLEMENTARY_MATERIAL		Cell Proliferation,Cultured Cells,Signal Transduction,Cancer
	Lee-Marcotte-2007 Gene neighbourhoods	0.89	An improved, bias-reduced probabilistic functional gene network of baker's yeast, Saccharomyces cerevisiae.	Lee, Li, Marcotte	2007	PLoS One	17912365	http://www.ncbi.nlm.nih.gov/pubmed/17912365		4961	SUPPLEMENTARY_MATERIAL
	I2D-INNATEDB-Human2Yeast	0.26	InnateDB: facilitating systems-level analyses of the mammalian innate immune response.	Lynn, Winsor, Chan, Richard, Laird, Barsky, Gardy, Roche, Chan, Shah, Lo, Naseer, Que, Yau, Acab, Tulpan, Whiteside, Chikatamarla, Mah, Munzner, Hokamp, Hancock, Brinkman	2008	Mol Syst Biol	18766178	http://www.ncbi.nlm.nih.gov/pubmed/18766178	Direct interaction	125	I2D	http://ophid.utoronto.ca/	Signal Transduction,Immune System
	I2D-Bandyopadhyay-Ideker-2010-MAPK-LOW-Human2Yeast	0.23	A human MAP kinase interactome.	Bandyopadhyay, Chiang, Srivastava, Gersten, White, Bell, Kurschner, Martin, Smoot, Sahasrabudhe, Barber, Chanda, Ideker	2010	Nat Methods	20936779	http://www.ncbi.nlm.nih.gov/pubmed/20936779	Direct interaction	20	I2D	http://ophid.utoronto.ca/	Transcription Factors,Signal Transduction,Cell Line,Cultured Cells
	I2D-BIND-Human2Yeast	0.15	BIND--a data specification for storing and describing biomolecular interactions, molecular complexes and pathways.	Bader, Hogue	2000	Bioinformatics	10871269	http://www.ncbi.nlm.nih.gov/pubmed/10871269	Direct interaction	252	I2D	http://ophid.utoronto.ca/
Genetic interactions		3.94
	Costanzo-Boone-2010-profile-similarity	2.33	The genetic landscape of a cell.	Costanzo, Baryshnikova, Bellay, Kim, Spear, Sevier, Ding, Koh, Toufighi, Mostafavi, Prinz, St Onge, VanderSluis, Makhnevych, Vizeacoumar, Alizadeh, Bahr, Brost, Chen, Cokol, Deshpande, Li, Lin, Liang, Marback, Paw, San Luis, Shuteriqi, Tong, van Dyk, Wallace, Whitney, Weirauch, Zhong, Zhu, Houry, Brudno, Ragibizadeh, Papp, Pál, Roth, Giaever, Nislow, Troyanskaya, Bussey, Bader, Gingras, Morris, K…	2010	Science	20093466	http://www.ncbi.nlm.nih.gov/pubmed/20093466		257575	SUPPLEMENTARY_MATERIAL
	Costanzo-Boone-2010-positive-interactions-full	0.61	The genetic landscape of a cell.	Costanzo, Baryshnikova, Bellay, Kim, Spear, Sevier, Ding, Koh, Toufighi, Mostafavi, Prinz, St Onge, VanderSluis, Makhnevych, Vizeacoumar, Alizadeh, Bahr, Brost, Chen, Cokol, Deshpande, Li, Lin, Liang, Marback, Paw, San Luis, Shuteriqi, Tong, van Dyk, Wallace, Whitney, Weirauch, Zhong, Zhu, Houry, Brudno, Ragibizadeh, Papp, Pál, Roth, Giaever, Nislow, Troyanskaya, Bussey, Bader, Gingras, Morris, K…	2010	Science	20093466	http://www.ncbi.nlm.nih.gov/pubmed/20093466		312829	SUPPLEMENTARY_MATERIAL
	Dixon-Boone-2008	0.26	Significant conservation of synthetic lethal genetic interaction networks between distantly related eukaryotes.	Dixon, Fedyshyn, Koh, Prasad, Chahwan, Chua, Toufighi, Baryshnikova, Hayles, Hoe, Kim, Park, Myers, Pandey, Durocher, Andrews, Boone	2008	Proc Natl Acad Sci U S A	18931302	http://www.ncbi.nlm.nih.gov/pubmed/18931302	Direct interaction	742	BIOGRID	http://thebiogrid.org/
	Costanzo-Boone-2010-positive-interactions-intermediate	0.24	The genetic landscape of a cell.	Costanzo, Baryshnikova, Bellay, Kim, Spear, Sevier, Ding, Koh, Toufighi, Mostafavi, Prinz, St Onge, VanderSluis, Makhnevych, Vizeacoumar, Alizadeh, Bahr, Brost, Chen, Cokol, Deshpande, Li, Lin, Liang, Marback, Paw, San Luis, Shuteriqi, Tong, van Dyk, Wallace, Whitney, Weirauch, Zhong, Zhu, Houry, Brudno, Ragibizadeh, Papp, Pál, Roth, Giaever, Nislow, Troyanskaya, Bussey, Bader, Gingras, Morris, K…	2010	Science	20093466	http://www.ncbi.nlm.nih.gov/pubmed/20093466		57182	SUPPLEMENTARY_MATERIAL
	BIOGRID-SMALL-SCALE-STUDIES	0.2							Direct interaction	22661	BIOGRID	http://thebiogrid.org/
	Hoppins-Nunnari-2011 A	0.14	A mitochondrial-focused genetic interaction map reveals a scaffold-like complex required for inner membrane organization in mitochondria.	Hoppins, Collins, Cassidy-Stone, Hummel, Devay, Lackner, Westermann, Schuldiner, Weissman, Nunnari	2011	J Cell Biol	21987634	http://www.ncbi.nlm.nih.gov/pubmed/21987634	Direct interaction	7470	BIOGRID	http://thebiogrid.org/
	Davierwala-Hughes-2005 A	0.08	The synthetic genetic interaction spectrum of essential genes.	Davierwala, Haynes, Li, Brost, Robinson, Yu, Mnaimneh, Ding, Zhu, Chen, Cheng, Brown, Boone, Andrews, Hughes	2005	Nat Genet	16155567	http://www.ncbi.nlm.nih.gov/pubmed/16155567	Direct interaction	289	BIOGRID	http://thebiogrid.org/
	Costanzo-Boone-2010 B	0.07	The genetic landscape of a cell.	Costanzo, Baryshnikova, Bellay, Kim, Spear, Sevier, Ding, Koh, Toufighi, Mostafavi, Prinz, St Onge, VanderSluis, Makhnevych, Vizeacoumar, Alizadeh, Bahr, Brost, Chen, Cokol, Deshpande, Li, Lin, Liang, Marback, Paw, San Luis, Shuteriqi, Tong, van Dyk, Wallace, Whitney, Weirauch, Zhong, Zhu, Houry, Brudno, Ragibizadeh, Papp, Pál, Roth, Giaever, Nislow, Troyanskaya, Bussey, Bader, Gingras, Morris, K…	2010	Science	20093466	http://www.ncbi.nlm.nih.gov/pubmed/20093466	Direct interaction	5646	BIOGRID	http://thebiogrid.org/
	Wilmes-Krogan-2008 A	0	A genetic interaction map of RNA-processing factors reveals links between Sem1/Dss1-containing complexes and mRNA export and splicing.	Wilmes, Bergkessel, Bandyopadhyay, Shales, Braberg, Cagney, Collins, Whitworth, Kress, Weissman, Ideker, Guthrie, Krogan	2008	Mol Cell	19061648	http://www.ncbi.nlm.nih.gov/pubmed/19061648	Direct interaction	3803	BIOGRID	http://thebiogrid.org/
Co-localization		2.69
	Huh-O'Shea-2003	2.69	Global analysis of protein localization in budding yeast.	Huh, Falvo, Gerke, Carroll, Howson, Weissman, O'Shea	2003	Nature	14562095	http://www.ncbi.nlm.nih.gov/pubmed/14562095		904057	SUPPLEMENTARY_MATERIAL
Shared protein domains		0.17
	PFAM	0.11							Pearson correlation	31272	PFAM	http://pfam.sanger.ac.uk/
	INTERPRO	0.06							Pearson correlation	46815	INTERPRO	http://www.ebi.ac.uk/interpro/
Gene 1	Gene 2	Weight	Type	Source
RPL36A	RPL37B	0.0274386	Co-expression	Aceituno-Agosin-2012
RPL36A	RPS26B	0.0265622	Co-expression	Aceituno-Agosin-2012
RPL36A	RPS28A	0.0159994	Co-expression	Aceituno-Agosin-2012
RPL36A	RPS29B	0.023394	Co-expression	Aceituno-Agosin-2012
RPL36A	YBL092W	0.0216641	Co-expression	Aceituno-Agosin-2012
RPL36A	YBR189W	0.0241341	Co-expression	Aceituno-Agosin-2012
RPL36A	YBR191W	0.026751	Co-expression	Aceituno-Agosin-2012
RPL36A	YCR031C	0.0234473	Co-expression	Aceituno-Agosin-2012
RPL36A	YDL075W	0.0233596	Co-expression	Aceituno-Agosin-2012
RPL36A	YDL082W	0.0163575	Co-expression	Aceituno-Agosin-2012
RPL36A	YDR471W	0.0210219	Co-expression	Aceituno-Agosin-2012
RPL36A	YFL034C-A	0.0187419	Co-expression	Aceituno-Agosin-2012
RPL36A	YGL031C	0.0261977	Co-expression	Aceituno-Agosin-2012
RPL36A	YGL147C	0.0208488	Co-expression	Aceituno-Agosin-2012
RPL36A	YGR148C	0.021434	Co-expression	Aceituno-Agosin-2012
RPL36A	YHL001W	0.0273565	Co-expression	Aceituno-Agosin-2012
RPL36A	YHL015W	0.020574	Co-expression	Aceituno-Agosin-2012
RPL36A	YHR010W	0.0168483	Co-expression	Aceituno-Agosin-2012
RPL36A	YIL052C	0.022773	Co-expression	Aceituno-Agosin-2012
RPL36A	YJL177W	0.0235936	Co-expression	Aceituno-Agosin-2012
RPL36A	YKL006W	0.0205069	Co-expression	Aceituno-Agosin-2012
RPL36A	YLR029C	0.0176121	Co-expression	Aceituno-Agosin-2012
RPL36A	YLR061W	0.0230135	Co-expression	Aceituno-Agosin-2012
RPL36A	YLR344W	0.0181486	Co-expression	Aceituno-Agosin-2012
RPL36A	YLR406C	0.022865	Co-expression	Aceituno-Agosin-2012
RPL36A	YLR441C	0.0173109	Co-expression	Aceituno-Agosin-2012
RPL36A	YML063W	0.0152082	Co-expression	Aceituno-Agosin-2012
RPL36A	YML073C	0.0207108	Co-expression	Aceituno-Agosin-2012
RPL36A	YMR142C	0.0228241	Co-expression	Aceituno-Agosin-2012
RPL36A	YNL069C	0.0245566	Co-expression	Aceituno-Agosin-2012
RPL36A	YOL121C	0.0219632	Co-expression	Aceituno-Agosin-2012
RPL36A	YOR234C	0.0165262	Co-expression	Aceituno-Agosin-2012
RPL36A	YPL079W	0.0220058	Co-expression	Aceituno-Agosin-2012
RPL37A	RPS26B	0.020556	Co-expression	Aceituno-Agosin-2012
RPL37A	YBR189W	0.0210257	Co-expression	Aceituno-Agosin-2012
RPL37A	YDR064W	0.0187497	Co-expression	Aceituno-Agosin-2012
RPL37A	YER056C-A	0.0202846	Co-expression	Aceituno-Agosin-2012
RPL37A	YGL076C	0.0181156	Co-expression	Aceituno-Agosin-2012
RPL37A	YGR148C	0.0204925	Co-expression	Aceituno-Agosin-2012
RPL37A	YHL015W	0.0198478	Co-expression	Aceituno-Agosin-2012
RPL37A	YJR123W	0.0205751	Co-expression	Aceituno-Agosin-2012
RPL37A	YKL216W	0.024316	Co-expression	Aceituno-Agosin-2012
RPL37A	YLR061W	0.0203163	Co-expression	Aceituno-Agosin-2012
RPL37A	YLR333C	0.0216488	Co-expression	Aceituno-Agosin-2012
RPL37A	YLR367W	0.0203949	Co-expression	Aceituno-Agosin-2012
RPL37A	YLR388W	0.0209915	Co-expression	Aceituno-Agosin-2012
RPL37A	YLR406C	0.0194764	Co-expression	Aceituno-Agosin-2012
RPL37A	YML073C	0.0182083	Co-expression	Aceituno-Agosin-2012
RPL37A	YMR142C	0.0190748	Co-expression	Aceituno-Agosin-2012
RPL37A	YNL067W	0.0219038	Co-expression	Aceituno-Agosin-2012
RPL37A	YOR096W	0.0181072	Co-expression	Aceituno-Agosin-2012
RPL37A	YPL079W	0.018623	Co-expression	Aceituno-Agosin-2012
RPL37B	RPL37A	0.0205125	Co-expression	Aceituno-Agosin-2012
RPL37B	RPS26B	0.027089	Co-expression	Aceituno-Agosin-2012
RPL37B	YBL092W	0.0197257	Co-expression	Aceituno-Agosin-2012
RPL37B	YBR189W	0.0243374	Co-expression	Aceituno-Agosin-2012
RPL37B	YBR191W	0.0249711	Co-expression	Aceituno-Agosin-2012
RPL37B	YCR031C	0.0218669	Co-expression	Aceituno-Agosin-2012
RPL37B	YDL075W	0.0239836	Co-expression	Aceituno-Agosin-2012
RPL37B	YDR064W	0.0188232	Co-expression	Aceituno-Agosin-2012
RPL37B	YDR471W	0.0210435	Co-expression	Aceituno-Agosin-2012
RPL37B	YER056C-A	0.0196994	Co-expression	Aceituno-Agosin-2012
RPL37B	YFL034C-A	0.0205771	Co-expression	Aceituno-Agosin-2012
RPL37B	YGL031C	0.0250991	Co-expression	Aceituno-Agosin-2012
RPL37B	YGL147C	0.0217279	Co-expression	Aceituno-Agosin-2012
RPL37B	YGR148C	0.0217614	Co-expression	Aceituno-Agosin-2012
RPL37B	YHL001W	0.026001	Co-expression	Aceituno-Agosin-2012
RPL37B	YHL015W	0.0218845	Co-expression	Aceituno-Agosin-2012
RPL37B	YIL052C	0.0215472	Co-expression	Aceituno-Agosin-2012
RPL37B	YJL136C	0.0262068	Co-expression	Aceituno-Agosin-2012
RPL37B	YJL177W	0.0233458	Co-expression	Aceituno-Agosin-2012
RPL37B	YKR057W	0.0244825	Co-expression	Aceituno-Agosin-2012
RPL37B	YLR333C	0.0259212	Co-expression	Aceituno-Agosin-2012
RPL37B	YLR344W	0.0180686	Co-expression	Aceituno-Agosin-2012
RPL37B	YLR406C	0.0265392	Co-expression	Aceituno-Agosin-2012
RPL37B	YLR441C	0.017536	Co-expression	Aceituno-Agosin-2012
RPL37B	YML063W	0.0150091	Co-expression	Aceituno-Agosin-2012
RPL37B	YMR142C	0.0210069	Co-expression	Aceituno-Agosin-2012
RPL37B	YOL121C	0.02406	Co-expression	Aceituno-Agosin-2012
RPL37B	YOR096W	0.0199521	Co-expression	Aceituno-Agosin-2012
RPL37B	YPL079W	0.0218299	Co-expression	Aceituno-Agosin-2012
RPL39	RPL36A	0.0221958	Co-expression	Aceituno-Agosin-2012
RPL39	RPL37B	0.0237615	Co-expression	Aceituno-Agosin-2012
RPL39	RPP1A	0.0222877	Co-expression	Aceituno-Agosin-2012
RPL39	RPS22A	0.0230996	Co-expression	Aceituno-Agosin-2012
RPL39	RPS27B	0.023912	Co-expression	Aceituno-Agosin-2012
RPL39	RPS28A	0.0185915	Co-expression	Aceituno-Agosin-2012
RPL39	RPS31	0.0251575	Co-expression	Aceituno-Agosin-2012
RPL39	YBL092W	0.0198211	Co-expression	Aceituno-Agosin-2012
RPL39	YDL075W	0.0192849	Co-expression	Aceituno-Agosin-2012
RPL39	YDR447C	0.0231297	Co-expression	Aceituno-Agosin-2012
RPL39	YGL103W	0.0239433	Co-expression	Aceituno-Agosin-2012
RPL39	YGL147C	0.0232054	Co-expression	Aceituno-Agosin-2012
RPL39	YGR034W	0.0229894	Co-expression	Aceituno-Agosin-2012
RPL39	YGR085C	0.0257745	Co-expression	Aceituno-Agosin-2012
RPL39	YHR010W	0.0201644	Co-expression	Aceituno-Agosin-2012
RPL39	YKL006W	0.0223832	Co-expression	Aceituno-Agosin-2012
RPL39	YLR029C	0.0199836	Co-expression	Aceituno-Agosin-2012
RPL39	YLR325C	0.0270898	Co-expression	Aceituno-Agosin-2012
RPL39	YLR344W	0.0189222	Co-expression	Aceituno-Agosin-2012
RPL39	YLR441C	0.0176463	Co-expression	Aceituno-Agosin-2012
RPL39	YML063W	0.0149357	Co-expression	Aceituno-Agosin-2012
RPL39	YMR230W	0.0263815	Co-expression	Aceituno-Agosin-2012
RPL39	YNL302C	0.0245331	Co-expression	Aceituno-Agosin-2012
RPL39	YOL121C	0.0215396	Co-expression	Aceituno-Agosin-2012
RPL39	YOL127W	0.0173025	Co-expression	Aceituno-Agosin-2012
RPL39	YOR234C	0.0191189	Co-expression	Aceituno-Agosin-2012
RPL39	YOR293W	0.024437	Co-expression	Aceituno-Agosin-2012
RPL39	YOR369C	0.0257208	Co-expression	Aceituno-Agosin-2012
RPL39	YPL143W	0.0177241	Co-expression	Aceituno-Agosin-2012
RPL39	YPR102C	0.0225216	Co-expression	Aceituno-Agosin-2012
RPP1A	RPS22A	0.0209732	Co-expression	Aceituno-Agosin-2012
RPP1A	YGL030W	0.0232941	Co-expression	Aceituno-Agosin-2012
RPP1A	YGL103W	0.0269808	Co-expression	Aceituno-Agosin-2012
RPP1A	YGL123W	0.0235351	Co-expression	Aceituno-Agosin-2012
RPP1A	YGR027C	0.0179465	Co-expression	Aceituno-Agosin-2012
RPP1A	YGR034W	0.0193292	Co-expression	Aceituno-Agosin-2012
RPP1A	YHR010W	0.0163161	Co-expression	Aceituno-Agosin-2012
RPP1A	YKL006W	0.0231767	Co-expression	Aceituno-Agosin-2012
RPP1A	YLR029C	0.0211653	Co-expression	Aceituno-Agosin-2012
RPP1A	YLR075W	0.0183858	Co-expression	Aceituno-Agosin-2012
RPP1A	YLR344W	0.0163348	Co-expression	Aceituno-Agosin-2012
RPP1A	YLR441C	0.0168136	Co-expression	Aceituno-Agosin-2012
RPP1A	YMR230W	0.0229288	Co-expression	Aceituno-Agosin-2012
RPP1A	YNL302C	0.0229451	Co-expression	Aceituno-Agosin-2012
RPP1A	YOL121C	0.0225247	Co-expression	Aceituno-Agosin-2012
RPP1A	YOL127W	0.015636	Co-expression	Aceituno-Agosin-2012
RPP1A	YOR293W	0.0214895	Co-expression	Aceituno-Agosin-2012
RPP1A	YOR369C	0.0230903	Co-expression	Aceituno-Agosin-2012
RPP1A	YPL143W	0.0186228	Co-expression	Aceituno-Agosin-2012
RPS0A	YAR015W	0.0205229	Co-expression	Aceituno-Agosin-2012
RPS0A	YBR031W	0.0170501	Co-expression	Aceituno-Agosin-2012
RPS0A	YDL131W	0.0173852	Co-expression	Aceituno-Agosin-2012
RPS0A	YHL033C	0.0222072	Co-expression	Aceituno-Agosin-2012
RPS0A	YIL133C	0.0187869	Co-expression	Aceituno-Agosin-2012
RPS0A	YKL180W	0.0195012	Co-expression	Aceituno-Agosin-2012
RPS0A	YLR340W	0.015671	Co-expression	Aceituno-Agosin-2012
RPS0A	YPL131W	0.0195157	Co-expression	Aceituno-Agosin-2012
RPS0B	RPS0A	0.0205867	Co-expression	Aceituno-Agosin-2012
RPS0B	YDL082W	0.0157803	Co-expression	Aceituno-Agosin-2012
RPS0B	YGL076C	0.0191215	Co-expression	Aceituno-Agosin-2012
RPS0B	YIL133C	0.0195518	Co-expression	Aceituno-Agosin-2012
RPS0B	YJL177W	0.0227956	Co-expression	Aceituno-Agosin-2012
RPS0B	YKL180W	0.0255343	Co-expression	Aceituno-Agosin-2012
RPS0B	YNL069C	0.0225155	Co-expression	Aceituno-Agosin-2012
RPS0B	YNL096C	0.020115	Co-expression	Aceituno-Agosin-2012
RPS0B	YPL081W	0.0237405	Co-expression	Aceituno-Agosin-2012
RPS0B	YPL131W	0.0220467	Co-expression	Aceituno-Agosin-2012
RPS22A	YBL092W	0.0174323	Co-expression	Aceituno-Agosin-2012
RPS22A	YDL082W	0.014455	Co-expression	Aceituno-Agosin-2012
RPS22A	YDR447C	0.0204762	Co-expression	Aceituno-Agosin-2012
RPS22A	YDR471W	0.0159361	Co-expression	Aceituno-Agosin-2012
RPS22A	YGL103W	0.0225963	Co-expression	Aceituno-Agosin-2012
RPS22A	YGL147C	0.0205435	Co-expression	Aceituno-Agosin-2012
RPS22A	YGR027C	0.0164849	Co-expression	Aceituno-Agosin-2012
RPS22A	YGR034W	0.0206828	Co-expression	Aceituno-Agosin-2012
RPS22A	YGR085C	0.0227949	Co-expression	Aceituno-Agosin-2012
RPS22A	YHR010W	0.0177832	Co-expression	Aceituno-Agosin-2012
RPS22A	YKL006W	0.0204483	Co-expression	Aceituno-Agosin-2012
RPS22A	YLR029C	0.0190347	Co-expression	Aceituno-Agosin-2012
RPS22A	YLR325C	0.0226829	Co-expression	Aceituno-Agosin-2012
RPS22A	YLR344W	0.0167118	Co-expression	Aceituno-Agosin-2012
RPS22A	YLR441C	0.0163479	Co-expression	Aceituno-Agosin-2012
RPS22A	YML063W	0.0140249	Co-expression	Aceituno-Agosin-2012
RPS22A	YMR230W	0.0227385	Co-expression	Aceituno-Agosin-2012
RPS22A	YNL302C	0.0221413	Co-expression	Aceituno-Agosin-2012
RPS22A	YOL121C	0.0193164	Co-expression	Aceituno-Agosin-2012
RPS22A	YOL127W	0.0166157	Co-expression	Aceituno-Agosin-2012
RPS22A	YOR234C	0.0176273	Co-expression	Aceituno-Agosin-2012
RPS22A	YOR293W	0.0216495	Co-expression	Aceituno-Agosin-2012
RPS22A	YOR369C	0.0221312	Co-expression	Aceituno-Agosin-2012
RPS22A	YPL143W	0.0170457	Co-expression	Aceituno-Agosin-2012
RPS22A	YPR102C	0.0188784	Co-expression	Aceituno-Agosin-2012
RPS26A	RPL36A	0.0236968	Co-expression	Aceituno-Agosin-2012
RPS26A	RPS0B	0.0219512	Co-expression	Aceituno-Agosin-2012
RPS26A	RPS26B	0.0226292	Co-expression	Aceituno-Agosin-2012
RPS26A	RPS29B	0.0239634	Co-expression	Aceituno-Agosin-2012
RPS26A	YDL075W	0.0204444	Co-expression	Aceituno-Agosin-2012
RPS26A	YGL031C	0.0218489	Co-expression	Aceituno-Agosin-2012
RPS26A	YIL052C	0.0220594	Co-expression	Aceituno-Agosin-2012
RPS26A	YJL177W	0.0243932	Co-expression	Aceituno-Agosin-2012
RPS26A	YLR061W	0.0227822	Co-expression	Aceituno-Agosin-2012
RPS26A	YNL069C	0.0225613	Co-expression	Aceituno-Agosin-2012
RPS26A	YPL081W	0.0243985	Co-expression	Aceituno-Agosin-2012
RPS26B	YBL092W	0.0177447	Co-expression	Aceituno-Agosin-2012
RPS26B	YBR189W	0.0245832	Co-expression	Aceituno-Agosin-2012
RPS26B	YBR191W	0.024746	Co-expression	Aceituno-Agosin-2012
RPS26B	YCR031C	0.0212191	Co-expression	Aceituno-Agosin-2012
RPS26B	YDL075W	0.0226234	Co-expression	Aceituno-Agosin-2012
RPS26B	YDR064W	0.0181247	Co-expression	Aceituno-Agosin-2012
RPS26B	YDR382W	0.0255448	Co-expression	Aceituno-Agosin-2012
RPS26B	YDR471W	0.0200815	Co-expression	Aceituno-Agosin-2012
RPS26B	YER056C-A	0.0189646	Co-expression	Aceituno-Agosin-2012
RPS26B	YGL031C	0.0286613	Co-expression	Aceituno-Agosin-2012
RPS26B	YGL076C	0.0193583	Co-expression	Aceituno-Agosin-2012
RPS26B	YGR148C	0.0252885	Co-expression	Aceituno-Agosin-2012
RPS26B	YHL001W	0.0255868	Co-expression	Aceituno-Agosin-2012
RPS26B	YHL015W	0.0201352	Co-expression	Aceituno-Agosin-2012
RPS26B	YIL052C	0.0212228	Co-expression	Aceituno-Agosin-2012
RPS26B	YJL136C	0.0265904	Co-expression	Aceituno-Agosin-2012
RPS26B	YJL177W	0.0249019	Co-expression	Aceituno-Agosin-2012
RPS26B	YKR057W	0.0254548	Co-expression	Aceituno-Agosin-2012
RPS26B	YLR061W	0.0241081	Co-expression	Aceituno-Agosin-2012
RPS26B	YLR333C	0.0237888	Co-expression	Aceituno-Agosin-2012
RPS26B	YLR367W	0.0217031	Co-expression	Aceituno-Agosin-2012
RPS26B	YLR388W	0.0236278	Co-expression	Aceituno-Agosin-2012
RPS26B	YLR406C	0.0242608	Co-expression	Aceituno-Agosin-2012
RPS26B	YMR142C	0.0230222	Co-expression	Aceituno-Agosin-2012
RPS26B	YNL069C	0.0234747	Co-expression	Aceituno-Agosin-2012
RPS26B	YOL121C	0.0198827	Co-expression	Aceituno-Agosin-2012
RPS26B	YOR096W	0.017872	Co-expression	Aceituno-Agosin-2012
RPS26B	YPL079W	0.021033	Co-expression	Aceituno-Agosin-2012
RPS27B	RPP1A	0.0249771	Co-expression	Aceituno-Agosin-2012
RPS27B	RPS22A	0.0217065	Co-expression	Aceituno-Agosin-2012
RPS27B	RPS28A	0.0178005	Co-expression	Aceituno-Agosin-2012
RPS27B	YGL103W	0.0249412	Co-expression	Aceituno-Agosin-2012
RPS27B	YGR034W	0.0206468	Co-expression	Aceituno-Agosin-2012
RPS27B	YHR010W	0.0180168	Co-expression	Aceituno-Agosin-2012
RPS27B	YKL006W	0.0218549	Co-expression	Aceituno-Agosin-2012
RPS27B	YLR029C	0.0198163	Co-expression	Aceituno-Agosin-2012
RPS27B	YLR325C	0.0248035	Co-expression	Aceituno-Agosin-2012
RPS27B	YLR344W	0.0158502	Co-expression	Aceituno-Agosin-2012
RPS27B	YLR441C	0.0157691	Co-expression	Aceituno-Agosin-2012
RPS27B	YMR230W	0.0262864	Co-expression	Aceituno-Agosin-2012
RPS27B	YOL127W	0.0168707	Co-expression	Aceituno-Agosin-2012
RPS27B	YOR234C	0.0175768	Co-expression	Aceituno-Agosin-2012
RPS27B	YOR293W	0.0238875	Co-expression	Aceituno-Agosin-2012
RPS27B	YOR369C	0.0246196	Co-expression	Aceituno-Agosin-2012
RPS27B	YPL143W	0.0175059	Co-expression	Aceituno-Agosin-2012
RPS27B	YPR102C	0.0191789	Co-expression	Aceituno-Agosin-2012
RPS28A	RPP1A	0.017525	Co-expression	Aceituno-Agosin-2012
RPS28A	RPS22A	0.0174196	Co-expression	Aceituno-Agosin-2012
RPS28A	RPS31	0.0169218	Co-expression	Aceituno-Agosin-2012
RPS28A	YBL092W	0.0156488	Co-expression	Aceituno-Agosin-2012
RPS28A	YCR031C	0.0154679	Co-expression	Aceituno-Agosin-2012
RPS28A	YDL082W	0.0128362	Co-expression	Aceituno-Agosin-2012
RPS28A	YDR447C	0.017404	Co-expression	Aceituno-Agosin-2012
RPS28A	YFL034C-A	0.0141445	Co-expression	Aceituno-Agosin-2012
RPS28A	YGL103W	0.0179721	Co-expression	Aceituno-Agosin-2012
RPS28A	YGL147C	0.0170446	Co-expression	Aceituno-Agosin-2012
RPS28A	YGR027C	0.0144207	Co-expression	Aceituno-Agosin-2012
RPS28A	YGR034W	0.0169928	Co-expression	Aceituno-Agosin-2012
RPS28A	YGR085C	0.0198421	Co-expression	Aceituno-Agosin-2012
RPS28A	YHL001W	0.0166331	Co-expression	Aceituno-Agosin-2012
RPS28A	YHR010W	0.0149839	Co-expression	Aceituno-Agosin-2012
RPS28A	YKL006W	0.0174942	Co-expression	Aceituno-Agosin-2012
RPS28A	YLR029C	0.0158273	Co-expression	Aceituno-Agosin-2012
RPS28A	YLR075W	0.0142266	Co-expression	Aceituno-Agosin-2012
RPS28A	YLR325C	0.0188265	Co-expression	Aceituno-Agosin-2012
RPS28A	YLR344W	0.0144166	Co-expression	Aceituno-Agosin-2012
RPS28A	YLR441C	0.0136141	Co-expression	Aceituno-Agosin-2012
RPS28A	YML063W	0.0121912	Co-expression	Aceituno-Agosin-2012
RPS28A	YML073C	0.0153105	Co-expression	Aceituno-Agosin-2012
RPS28A	YMR230W	0.0184584	Co-expression	Aceituno-Agosin-2012
RPS28A	YNL096C	0.0152573	Co-expression	Aceituno-Agosin-2012
RPS28A	YNL302C	0.0185703	Co-expression	Aceituno-Agosin-2012
RPS28A	YOL121C	0.015427	Co-expression	Aceituno-Agosin-2012
RPS28A	YOL127W	0.0141312	Co-expression	Aceituno-Agosin-2012
RPS28A	YOR234C	0.0149322	Co-expression	Aceituno-Agosin-2012
RPS28A	YOR293W	0.0179706	Co-expression	Aceituno-Agosin-2012
RPS28A	YOR369C	0.0176131	Co-expression	Aceituno-Agosin-2012
RPS28A	YPL143W	0.0142472	Co-expression	Aceituno-Agosin-2012
RPS28A	YPR102C	0.0155769	Co-expression	Aceituno-Agosin-2012
RPS28B	RPL39	0.0181592	Co-expression	Aceituno-Agosin-2012
RPS28B	RPP1A	0.0184304	Co-expression	Aceituno-Agosin-2012
RPS28B	RPS22A	0.0181592	Co-expression	Aceituno-Agosin-2012
RPS28B	RPS27B	0.0190942	Co-expression	Aceituno-Agosin-2012
RPS28B	RPS28A	0.0159293	Co-expression	Aceituno-Agosin-2012
RPS28B	YBL092W	0.0158446	Co-expression	Aceituno-Agosin-2012
RPS28B	YDL082W	0.0142661	Co-expression	Aceituno-Agosin-2012
RPS28B	YGL103W	0.0187861	Co-expression	Aceituno-Agosin-2012
RPS28B	YGL147C	0.0166743	Co-expression	Aceituno-Agosin-2012
RPS28B	YGR027C	0.0153777	Co-expression	Aceituno-Agosin-2012
RPS28B	YGR034W	0.0184267	Co-expression	Aceituno-Agosin-2012
RPS28B	YGR085C	0.0206386	Co-expression	Aceituno-Agosin-2012
RPS28B	YHR010W	0.0154807	Co-expression	Aceituno-Agosin-2012
RPS28B	YKL006W	0.0183588	Co-expression	Aceituno-Agosin-2012
RPS28B	YLR029C	0.0166501	Co-expression	Aceituno-Agosin-2012
RPS28B	YLR325C	0.019131	Co-expression	Aceituno-Agosin-2012
RPS28B	YLR344W	0.0150298	Co-expression	Aceituno-Agosin-2012
RPS28B	YLR441C	0.0140916	Co-expression	Aceituno-Agosin-2012
RPS28B	YML063W	0.0125565	Co-expression	Aceituno-Agosin-2012
RPS28B	YML073C	0.0163289	Co-expression	Aceituno-Agosin-2012
RPS28B	YMR230W	0.0197854	Co-expression	Aceituno-Agosin-2012
RPS28B	YNL096C	0.0173498	Co-expression	Aceituno-Agosin-2012
RPS28B	YNL302C	0.0195926	Co-expression	Aceituno-Agosin-2012
RPS28B	YOL127W	0.0147666	Co-expression	Aceituno-Agosin-2012
RPS28B	YOR234C	0.0159111	Co-expression	Aceituno-Agosin-2012
RPS28B	YOR293W	0.0193177	Co-expression	Aceituno-Agosin-2012
RPS28B	YOR369C	0.0183344	Co-expression	Aceituno-Agosin-2012
RPS28B	YPL143W	0.0146524	Co-expression	Aceituno-Agosin-2012
RPS28B	YPR102C	0.0161318	Co-expression	Aceituno-Agosin-2012
RPS29B	RPS0B	0.0266612	Co-expression	Aceituno-Agosin-2012
RPS29B	YDL075W	0.0199548	Co-expression	Aceituno-Agosin-2012
RPS29B	YDL082W	0.0170603	Co-expression	Aceituno-Agosin-2012
RPS29B	YDR471W	0.0186173	Co-expression	Aceituno-Agosin-2012
RPS29B	YHL001W	0.0275354	Co-expression	Aceituno-Agosin-2012
RPS29B	YJL177W	0.0247632	Co-expression	Aceituno-Agosin-2012
RPS29B	YKL006W	0.0213747	Co-expression	Aceituno-Agosin-2012
RPS29B	YKL180W	0.0251012	Co-expression	Aceituno-Agosin-2012
RPS29B	YNL096C	0.0205209	Co-expression	Aceituno-Agosin-2012
RPS29B	YPL081W	0.0267424	Co-expression	Aceituno-Agosin-2012
RPS31	RPS22A	0.0215178	Co-expression	Aceituno-Agosin-2012
RPS31	YDR447C	0.0250018	Co-expression	Aceituno-Agosin-2012
RPS31	YGL030W	0.0255584	Co-expression	Aceituno-Agosin-2012
RPS31	YGL103W	0.0246417	Co-expression	Aceituno-Agosin-2012
RPS31	YGL147C	0.0221914	Co-expression	Aceituno-Agosin-2012
RPS31	YGR027C	0.0190381	Co-expression	Aceituno-Agosin-2012
RPS31	YHR010W	0.0187242	Co-expression	Aceituno-Agosin-2012
RPS31	YLR029C	0.0191997	Co-expression	Aceituno-Agosin-2012
RPS31	YLR325C	0.0252005	Co-expression	Aceituno-Agosin-2012
RPS31	YLR441C	0.0169479	Co-expression	Aceituno-Agosin-2012
RPS31	YML063W	0.0153183	Co-expression	Aceituno-Agosin-2012
RPS31	YNL178W	0.0251603	Co-expression	Aceituno-Agosin-2012
RPS31	YNL302C	0.0241744	Co-expression	Aceituno-Agosin-2012
RPS31	YOL127W	0.0173625	Co-expression	Aceituno-Agosin-2012
RPS31	YOR234C	0.0172664	Co-expression	Aceituno-Agosin-2012
RPS31	YOR293W	0.0224106	Co-expression	Aceituno-Agosin-2012
RPS31	YPL143W	0.0193832	Co-expression	Aceituno-Agosin-2012
RPS31	YPR102C	0.0211154	Co-expression	Aceituno-Agosin-2012
YAL003W	YDR064W	0.0200111	Co-expression	Aceituno-Agosin-2012
YAL003W	YER056C-A	0.0207656	Co-expression	Aceituno-Agosin-2012
YAL003W	YGL076C	0.0214408	Co-expression	Aceituno-Agosin-2012
YAL003W	YGR148C	0.0228922	Co-expression	Aceituno-Agosin-2012
YAL003W	YJR123W	0.0239599	Co-expression	Aceituno-Agosin-2012
YAL003W	YLL045C	0.0243223	Co-expression	Aceituno-Agosin-2012
YAL003W	YLR061W	0.0268746	Co-expression	Aceituno-Agosin-2012
YAL003W	YLR388W	0.0251555	Co-expression	Aceituno-Agosin-2012
YAR015W	YBR031W	0.0180648	Co-expression	Aceituno-Agosin-2012
YAR015W	YMR120C	0.0258442	Co-expression	Aceituno-Agosin-2012
YAR015W	YPL131W	0.0209869	Co-expression	Aceituno-Agosin-2012
YBL076C	YDL229W	0.0143933	Co-expression	Aceituno-Agosin-2012
YBL076C	YLR340W	0.013913	Co-expression	Aceituno-Agosin-2012
YBL076C	YMR205C	0.0115292	Co-expression	Aceituno-Agosin-2012
YBL076C	YNL209W	0.0153119	Co-expression	Aceituno-Agosin-2012
YBL092W	YBR191W	0.0217095	Co-expression	Aceituno-Agosin-2012
YBL092W	YDL075W	0.0171614	Co-expression	Aceituno-Agosin-2012
YBL092W	YML024W	0.0199307	Co-expression	Aceituno-Agosin-2012
YBL092W	YMR142C	0.0174932	Co-expression	Aceituno-Agosin-2012
YBL092W	YNL302C	0.019833	Co-expression	Aceituno-Agosin-2012
YBL092W	YOL121C	0.017359	Co-expression	Aceituno-Agosin-2012
YBL092W	YOR293W	0.0182236	Co-expression	Aceituno-Agosin-2012
YBR031W	YLR340W	0.0155451	Co-expression	Aceituno-Agosin-2012
YBR031W	YPL131W	0.0189709	Co-expression	Aceituno-Agosin-2012
YBR127C	YDL229W	0.0140135	Co-expression	Aceituno-Agosin-2012
YBR127C	YGR240C	0.0128152	Co-expression	Aceituno-Agosin-2012
YBR127C	YNL209W	0.0149696	Co-expression	Aceituno-Agosin-2012
YBR127C	YOR375C	0.01758	Co-expression	Aceituno-Agosin-2012
YBR189W	YBL092W	0.0180558	Co-expression	Aceituno-Agosin-2012
YBR189W	YBR191W	0.0258808	Co-expression	Aceituno-Agosin-2012
YBR189W	YDL075W	0.0207614	Co-expression	Aceituno-Agosin-2012
YBR189W	YER056C-A	0.0211408	Co-expression	Aceituno-Agosin-2012
YBR189W	YHL001W	0.0246398	Co-expression	Aceituno-Agosin-2012
YBR189W	YHL015W	0.0214827	Co-expression	Aceituno-Agosin-2012
YBR189W	YML073C	0.0214935	Co-expression	Aceituno-Agosin-2012
YBR189W	YMR142C	0.0235108	Co-expression	Aceituno-Agosin-2012
YBR189W	YNL069C	0.025243	Co-expression	Aceituno-Agosin-2012
YBR189W	YOL121C	0.0208902	Co-expression	Aceituno-Agosin-2012
YBR189W	YOR096W	0.018927	Co-expression	Aceituno-Agosin-2012
YBR191W	YDL075W	0.0224593	Co-expression	Aceituno-Agosin-2012
YBR191W	YOL121C	0.0227159	Co-expression	Aceituno-Agosin-2012
YCR031C	YBL092W	0.0193173	Co-expression	Aceituno-Agosin-2012
YCR031C	YBR189W	0.0235514	Co-expression	Aceituno-Agosin-2012
YCR031C	YBR191W	0.0263354	Co-expression	Aceituno-Agosin-2012
YCR031C	YDL075W	0.0202427	Co-expression	Aceituno-Agosin-2012
YCR031C	YDR064W	0.0185652	Co-expression	Aceituno-Agosin-2012
YCR031C	YER056C-A	0.0200371	Co-expression	Aceituno-Agosin-2012
YCR031C	YHL001W	0.0234595	Co-expression	Aceituno-Agosin-2012
YCR031C	YHL015W	0.0193389	Co-expression	Aceituno-Agosin-2012
YCR031C	YKL006W	0.0187072	Co-expression	Aceituno-Agosin-2012
YCR031C	YML024W	0.0218168	Co-expression	Aceituno-Agosin-2012
YCR031C	YML073C	0.0218478	Co-expression	Aceituno-Agosin-2012
YCR031C	YMR142C	0.0219565	Co-expression	Aceituno-Agosin-2012
YCR031C	YNL069C	0.0264406	Co-expression	Aceituno-Agosin-2012
YCR031C	YNL302C	0.021588	Co-expression	Aceituno-Agosin-2012
YCR031C	YOL121C	0.0197388	Co-expression	Aceituno-Agosin-2012
YCR031C	YOR096W	0.0182463	Co-expression	Aceituno-Agosin-2012
YDL082W	YBL092W	0.014656	Co-expression	Aceituno-Agosin-2012
YDL082W	YBR189W	0.0148807	Co-expression	Aceituno-Agosin-2012
YDL082W	YBR191W	0.0180472	Co-expression	Aceituno-Agosin-2012
YDL082W	YCR031C	0.0169977	Co-expression	Aceituno-Agosin-2012
YDL082W	YDL075W	0.0141695	Co-expression	Aceituno-Agosin-2012
YDL082W	YFL034C-A	0.0142398	Co-expression	Aceituno-Agosin-2012
YDL082W	YGR027C	0.0128676	Co-expression	Aceituno-Agosin-2012
YDL082W	YGR034W	0.0160764	Co-expression	Aceituno-Agosin-2012
YDL082W	YHL001W	0.0166153	Co-expression	Aceituno-Agosin-2012
YDL082W	YHR010W	0.0130797	Co-expression	Aceituno-Agosin-2012
YDL082W	YIL052C	0.0154545	Co-expression	Aceituno-Agosin-2012
YDL082W	YKL006W	0.0153824	Co-expression	Aceituno-Agosin-2012
YDL082W	YLR029C	0.0137036	Co-expression	Aceituno-Agosin-2012
YDL082W	YLR441C	0.0125057	Co-expression	Aceituno-Agosin-2012
YDL082W	YML063W	0.0120168	Co-expression	Aceituno-Agosin-2012
YDL082W	YML073C	0.0154642	Co-expression	Aceituno-Agosin-2012
YDL082W	YMR142C	0.0142058	Co-expression	Aceituno-Agosin-2012
YDL082W	YMR230W	0.0163679	Co-expression	Aceituno-Agosin-2012
YDL082W	YNL069C	0.0182599	Co-expression	Aceituno-Agosin-2012
YDL082W	YNL302C	0.0171216	Co-expression	Aceituno-Agosin-2012
YDL082W	YOL121C	0.0146946	Co-expression	Aceituno-Agosin-2012
YDL082W	YOL127W	0.01207	Co-expression	Aceituno-Agosin-2012
YDL082W	YOR293W	0.0154759	Co-expression	Aceituno-Agosin-2012
YDL082W	YPR102C	0.0145292	Co-expression	Aceituno-Agosin-2012
YDL124W	YNL160W	0.0241747	Co-expression	Aceituno-Agosin-2012
YDL131W	YDL229W	0.0146619	Co-expression	Aceituno-Agosin-2012
YDL131W	YHL033C	0.0211962	Co-expression	Aceituno-Agosin-2012
YDL131W	YIL133C	0.017783	Co-expression	Aceituno-Agosin-2012
YDL131W	YPL081W	0.0192511	Co-expression	Aceituno-Agosin-2012
YDL131W	YPL131W	0.0173383	Co-expression	Aceituno-Agosin-2012
YDL182W	YOL040C	0.015217	Co-expression	Aceituno-Agosin-2012
YDL185W	YJL130C	0.0143337	Co-expression	Aceituno-Agosin-2012
YDL185W	YMR205C	0.0120442	Co-expression	Aceituno-Agosin-2012
YDL185W	YPL061W	0.0181439	Co-expression	Aceituno-Agosin-2012
YDL229W	YLR340W	0.0144466	Co-expression	Aceituno-Agosin-2012
YDL229W	YNL209W	0.0158143	Co-expression	Aceituno-Agosin-2012
YDL229W	YOL040C	0.0132549	Co-expression	Aceituno-Agosin-2012
YDR064W	YBR189W	0.0194583	Co-expression	Aceituno-Agosin-2012
YDR064W	YBR191W	0.0200188	Co-expression	Aceituno-Agosin-2012
YDR064W	YDR447C	0.0191659	Co-expression	Aceituno-Agosin-2012
YDR064W	YER056C-A	0.0191345	Co-expression	Aceituno-Agosin-2012
YDR064W	YHL015W	0.0179114	Co-expression	Aceituno-Agosin-2012
YDR064W	YJR123W	0.0191926	Co-expression	Aceituno-Agosin-2012
YDR064W	YML024W	0.0211911	Co-expression	Aceituno-Agosin-2012
YDR064W	YML073C	0.0170395	Co-expression	Aceituno-Agosin-2012
YDR064W	YMR142C	0.0171969	Co-expression	Aceituno-Agosin-2012
YDR064W	YNL069C	0.0194513	Co-expression	Aceituno-Agosin-2012
YDR064W	YOR096W	0.0183461	Co-expression	Aceituno-Agosin-2012
YDR382W	YHL001W	0.0256286	Co-expression	Aceituno-Agosin-2012
YDR382W	YMR142C	0.0210545	Co-expression	Aceituno-Agosin-2012
YDR447C	YBL092W	0.0193612	Co-expression	Aceituno-Agosin-2012
YDR447C	YHR010W	0.0189297	Co-expression	Aceituno-Agosin-2012
YDR447C	YML024W	0.027597	Co-expression	Aceituno-Agosin-2012
YDR447C	YNL302C	0.0235181	Co-expression	Aceituno-Agosin-2012
YDR447C	YOL127W	0.017407	Co-expression	Aceituno-Agosin-2012
YDR447C	YOR096W	0.0217538	Co-expression	Aceituno-Agosin-2012
YDR447C	YPL143W	0.0170066	Co-expression	Aceituno-Agosin-2012
YDR471W	YBL092W	0.016292	Co-expression	Aceituno-Agosin-2012
YDR471W	YBR189W	0.019433	Co-expression	Aceituno-Agosin-2012
YDR471W	YBR191W	0.0211927	Co-expression	Aceituno-Agosin-2012
YDR471W	YCR031C	0.0186998	Co-expression	Aceituno-Agosin-2012
YDR471W	YDL075W	0.0190643	Co-expression	Aceituno-Agosin-2012
YDR471W	YDL082W	0.0141346	Co-expression	Aceituno-Agosin-2012
YDR471W	YGL031C	0.0203516	Co-expression	Aceituno-Agosin-2012
YDR471W	YGR034W	0.016569	Co-expression	Aceituno-Agosin-2012
YDR471W	YHL001W	0.0223805	Co-expression	Aceituno-Agosin-2012
YDR471W	YHL015W	0.0169059	Co-expression	Aceituno-Agosin-2012
YDR471W	YHR010W	0.0142772	Co-expression	Aceituno-Agosin-2012
YDR471W	YIL052C	0.017978	Co-expression	Aceituno-Agosin-2012
YDR471W	YJL177W	0.0178575	Co-expression	Aceituno-Agosin-2012
YDR471W	YKL006W	0.0169707	Co-expression	Aceituno-Agosin-2012
YDR471W	YLR029C	0.0153877	Co-expression	Aceituno-Agosin-2012
YDR471W	YLR061W	0.0178678	Co-expression	Aceituno-Agosin-2012
YDR471W	YLR344W	0.0146902	Co-expression	Aceituno-Agosin-2012
YDR471W	YLR406C	0.0198931	Co-expression	Aceituno-Agosin-2012
YDR471W	YLR441C	0.0154794	Co-expression	Aceituno-Agosin-2012
YDR471W	YML063W	0.013165	Co-expression	Aceituno-Agosin-2012
YDR471W	YML073C	0.0169945	Co-expression	Aceituno-Agosin-2012
YDR471W	YMR142C	0.0187215	Co-expression	Aceituno-Agosin-2012
YDR471W	YMR230W	0.0188774	Co-expression	Aceituno-Agosin-2012
YDR471W	YNL069C	0.0201724	Co-expression	Aceituno-Agosin-2012
YDR471W	YOL121C	0.0196734	Co-expression	Aceituno-Agosin-2012
YDR471W	YOL127W	0.0134082	Co-expression	Aceituno-Agosin-2012
YDR471W	YOR234C	0.0148398	Co-expression	Aceituno-Agosin-2012
YDR471W	YOR369C	0.0193761	Co-expression	Aceituno-Agosin-2012
YDR471W	YPR102C	0.0161446	Co-expression	Aceituno-Agosin-2012
YER025W	YGL253W	0.0226517	Co-expression	Aceituno-Agosin-2012
YER056C-A	YBR191W	0.0215084	Co-expression	Aceituno-Agosin-2012
YER177W	YDL182W	0.0193823	Co-expression	Aceituno-Agosin-2012
YER177W	YHL033C	0.0195639	Co-expression	Aceituno-Agosin-2012
YER177W	YHR174W	0.0171872	Co-expression	Aceituno-Agosin-2012
YER177W	YLR058C	0.0128143	Co-expression	Aceituno-Agosin-2012
YER177W	YLR448W	0.014966	Co-expression	Aceituno-Agosin-2012
YER177W	YOL040C	0.0130133	Co-expression	Aceituno-Agosin-2012
YFL034C-A	YBL092W	0.0166115	Co-expression	Aceituno-Agosin-2012
YFL034C-A	YBR191W	0.0210534	Co-expression	Aceituno-Agosin-2012
YFL034C-A	YCR031C	0.0195978	Co-expression	Aceituno-Agosin-2012
YFL034C-A	YDL075W	0.0166338	Co-expression	Aceituno-Agosin-2012
YFL034C-A	YDR447C	0.0201083	Co-expression	Aceituno-Agosin-2012
YFL034C-A	YER056C-A	0.0171831	Co-expression	Aceituno-Agosin-2012
YFL034C-A	YGL030W	0.0201913	Co-expression	Aceituno-Agosin-2012
YFL034C-A	YIL052C	0.0192231	Co-expression	Aceituno-Agosin-2012
YFL034C-A	YLR406C	0.0174791	Co-expression	Aceituno-Agosin-2012
YFL034C-A	YML024W	0.0201673	Co-expression	Aceituno-Agosin-2012
YFL034C-A	YML063W	0.0143173	Co-expression	Aceituno-Agosin-2012
YFL034C-A	YML073C	0.0180816	Co-expression	Aceituno-Agosin-2012
YFL034C-A	YNL069C	0.0190435	Co-expression	Aceituno-Agosin-2012
YGL030W	YPL143W	0.0184422	Co-expression	Aceituno-Agosin-2012
YGL031C	YBR189W	0.0249627	Co-expression	Aceituno-Agosin-2012
YGL031C	YBR191W	0.024448	Co-expression	Aceituno-Agosin-2012
YGL031C	YCR031C	0.0212056	Co-expression	Aceituno-Agosin-2012
YGL031C	YDL075W	0.02284	Co-expression	Aceituno-Agosin-2012
YGL031C	YDR382W	0.0302217	Co-expression	Aceituno-Agosin-2012
YGL031C	YHL001W	0.0289308	Co-expression	Aceituno-Agosin-2012
YGL031C	YHL015W	0.0194293	Co-expression	Aceituno-Agosin-2012
YGL031C	YIL052C	0.0202614	Co-expression	Aceituno-Agosin-2012
YGL031C	YJL136C	0.0255283	Co-expression	Aceituno-Agosin-2012
YGL031C	YLR406C	0.0242593	Co-expression	Aceituno-Agosin-2012
YGL031C	YMR142C	0.0249365	Co-expression	Aceituno-Agosin-2012
YGL031C	YNL069C	0.0239937	Co-expression	Aceituno-Agosin-2012
YGL031C	YOL121C	0.0201621	Co-expression	Aceituno-Agosin-2012
YGL076C	YBR189W	0.0208903	Co-expression	Aceituno-Agosin-2012
YGL076C	YBR191W	0.0208941	Co-expression	Aceituno-Agosin-2012
YGL076C	YCR031C	0.0194001	Co-expression	Aceituno-Agosin-2012
YGL076C	YER056C-A	0.0182696	Co-expression	Aceituno-Agosin-2012
YGL076C	YML073C	0.0184043	Co-expression	Aceituno-Agosin-2012
YGL076C	YMR142C	0.0190414	Co-expression	Aceituno-Agosin-2012
YGL076C	YNL069C	0.021192	Co-expression	Aceituno-Agosin-2012
YGL103W	YHR010W	0.0182201	Co-expression	Aceituno-Agosin-2012
YGL103W	YLR029C	0.0221307	Co-expression	Aceituno-Agosin-2012
YGL103W	YNL302C	0.024224	Co-expression	Aceituno-Agosin-2012
YGL103W	YOL121C	0.0214187	Co-expression	Aceituno-Agosin-2012
YGL103W	YOL127W	0.0177223	Co-expression	Aceituno-Agosin-2012
YGL103W	YOR293W	0.0222131	Co-expression	Aceituno-Agosin-2012
YGL103W	YOR369C	0.02457	Co-expression	Aceituno-Agosin-2012
YGL103W	YPL143W	0.0193642	Co-expression	Aceituno-Agosin-2012
YGL103W	YPR102C	0.0199416	Co-expression	Aceituno-Agosin-2012
YGL123W	YGL030W	0.0261639	Co-expression	Aceituno-Agosin-2012
YGL123W	YGL103W	0.025456	Co-expression	Aceituno-Agosin-2012
YGL123W	YHL015W	0.021516	Co-expression	Aceituno-Agosin-2012
YGL123W	YLR029C	0.0187018	Co-expression	Aceituno-Agosin-2012
YGL123W	YPL143W	0.0187496	Co-expression	Aceituno-Agosin-2012
YGL147C	YBL092W	0.0187753	Co-expression	Aceituno-Agosin-2012
YGL147C	YBR189W	0.0192287	Co-expression	Aceituno-Agosin-2012
YGL147C	YBR191W	0.0217737	Co-expression	Aceituno-Agosin-2012
YGL147C	YCR031C	0.0196915	Co-expression	Aceituno-Agosin-2012
YGL147C	YDL075W	0.0174826	Co-expression	Aceituno-Agosin-2012
YGL147C	YDL082W	0.0144463	Co-expression	Aceituno-Agosin-2012
YGL147C	YDR447C	0.0236132	Co-expression	Aceituno-Agosin-2012
YGL147C	YGL103W	0.0219302	Co-expression	Aceituno-Agosin-2012
YGL147C	YGL123W	0.0216962	Co-expression	Aceituno-Agosin-2012
YGL147C	YGR027C	0.0169949	Co-expression	Aceituno-Agosin-2012
YGL147C	YGR034W	0.019314	Co-expression	Aceituno-Agosin-2012
YGL147C	YGR085C	0.0225743	Co-expression	Aceituno-Agosin-2012
YGL147C	YHL015W	0.0210993	Co-expression	Aceituno-Agosin-2012
YGL147C	YHR010W	0.0178682	Co-expression	Aceituno-Agosin-2012
YGL147C	YKL006W	0.0193477	Co-expression	Aceituno-Agosin-2012
YGL147C	YLR029C	0.0187782	Co-expression	Aceituno-Agosin-2012
YGL147C	YLR075W	0.0180043	Co-expression	Aceituno-Agosin-2012
YGL147C	YLR325C	0.0219065	Co-expression	Aceituno-Agosin-2012
YGL147C	YLR344W	0.0172525	Co-expression	Aceituno-Agosin-2012
YGL147C	YLR441C	0.0168906	Co-expression	Aceituno-Agosin-2012
YGL147C	YML024W	0.0227821	Co-expression	Aceituno-Agosin-2012
YGL147C	YML063W	0.0158419	Co-expression	Aceituno-Agosin-2012
YGL147C	YNL178W	0.0212573	Co-expression	Aceituno-Agosin-2012
YGL147C	YNL302C	0.022047	Co-expression	Aceituno-Agosin-2012
YGL147C	YOL121C	0.0199355	Co-expression	Aceituno-Agosin-2012
YGL147C	YOL127W	0.0164593	Co-expression	Aceituno-Agosin-2012
YGL147C	YOR096W	0.0186573	Co-expression	Aceituno-Agosin-2012
YGL147C	YOR234C	0.0170794	Co-expression	Aceituno-Agosin-2012
YGL147C	YOR293W	0.0195794	Co-expression	Aceituno-Agosin-2012
YGL147C	YPL079W	0.0196792	Co-expression	Aceituno-Agosin-2012
YGL147C	YPL143W	0.0171659	Co-expression	Aceituno-Agosin-2012
YGL147C	YPR102C	0.0188008	Co-expression	Aceituno-Agosin-2012
YGL234W	YOR063W	0.0128053	Co-expression	Aceituno-Agosin-2012
YGL253W	YDR012W	0.0200435	Co-expression	Aceituno-Agosin-2012
YGL253W	YMR120C	0.021468	Co-expression	Aceituno-Agosin-2012
YGR027C	YCR031C	0.0167278	Co-expression	Aceituno-Agosin-2012
YGR027C	YDR447C	0.0187492	Co-expression	Aceituno-Agosin-2012
YGR027C	YFL034C-A	0.0158527	Co-expression	Aceituno-Agosin-2012
YGR027C	YGL030W	0.0204724	Co-expression	Aceituno-Agosin-2012
YGR027C	YGL103W	0.0180364	Co-expression	Aceituno-Agosin-2012
YGR027C	YGL123W	0.0193123	Co-expression	Aceituno-Agosin-2012
YGR027C	YGR034W	0.0164995	Co-expression	Aceituno-Agosin-2012
YGR027C	YHR010W	0.0138548	Co-expression	Aceituno-Agosin-2012
YGR027C	YKL006W	0.0162927	Co-expression	Aceituno-Agosin-2012
YGR027C	YLR029C	0.015457	Co-expression	Aceituno-Agosin-2012
YGR027C	YLR075W	0.0148307	Co-expression	Aceituno-Agosin-2012
YGR027C	YLR441C	0.0133659	Co-expression	Aceituno-Agosin-2012
YGR027C	YML024W	0.0175678	Co-expression	Aceituno-Agosin-2012
YGR027C	YML063W	0.0135616	Co-expression	Aceituno-Agosin-2012
YGR027C	YML073C	0.0160207	Co-expression	Aceituno-Agosin-2012
YGR027C	YNL302C	0.019875	Co-expression	Aceituno-Agosin-2012
YGR027C	YOL127W	0.0132769	Co-expression	Aceituno-Agosin-2012
YGR027C	YOR293W	0.0167821	Co-expression	Aceituno-Agosin-2012
YGR027C	YPL143W	0.014721	Co-expression	Aceituno-Agosin-2012
YGR027C	YPR102C	0.0152783	Co-expression	Aceituno-Agosin-2012
YGR034W	YBL092W	0.0170609	Co-expression	Aceituno-Agosin-2012
YGR034W	YDR447C	0.0203595	Co-expression	Aceituno-Agosin-2012
YGR034W	YGL103W	0.0207608	Co-expression	Aceituno-Agosin-2012
YGR034W	YHR010W	0.0175418	Co-expression	Aceituno-Agosin-2012
YGR034W	YKL006W	0.020026	Co-expression	Aceituno-Agosin-2012
YGR034W	YLR029C	0.017979	Co-expression	Aceituno-Agosin-2012
YGR034W	YMR230W	0.0233844	Co-expression	Aceituno-Agosin-2012
YGR034W	YNL302C	0.0223342	Co-expression	Aceituno-Agosin-2012
YGR034W	YOL121C	0.0192376	Co-expression	Aceituno-Agosin-2012
YGR034W	YOL127W	0.0157854	Co-expression	Aceituno-Agosin-2012
YGR034W	YOR293W	0.0220407	Co-expression	Aceituno-Agosin-2012
YGR034W	YOR369C	0.021673	Co-expression	Aceituno-Agosin-2012
YGR034W	YPL143W	0.0157237	Co-expression	Aceituno-Agosin-2012
YGR034W	YPR102C	0.0196213	Co-expression	Aceituno-Agosin-2012
YGR043C	YML131W	0.0175735	Co-expression	Aceituno-Agosin-2012
YGR061C	YDL185W	0.0143042	Co-expression	Aceituno-Agosin-2012
YGR061C	YJL130C	0.013699	Co-expression	Aceituno-Agosin-2012
YGR061C	YPL061W	0.0177989	Co-expression	Aceituno-Agosin-2012
YGR085C	YBL092W	0.0215246	Co-expression	Aceituno-Agosin-2012
YGR085C	YDL082W	0.0173681	Co-expression	Aceituno-Agosin-2012
YGR085C	YDR447C	0.0258002	Co-expression	Aceituno-Agosin-2012
YGR085C	YFL034C-A	0.0206653	Co-expression	Aceituno-Agosin-2012
YGR085C	YGR027C	0.019048	Co-expression	Aceituno-Agosin-2012
YGR085C	YGR034W	0.0228302	Co-expression	Aceituno-Agosin-2012
YGR085C	YHR010W	0.0205822	Co-expression	Aceituno-Agosin-2012
YGR085C	YKL006W	0.0219026	Co-expression	Aceituno-Agosin-2012
YGR085C	YLR029C	0.0199962	Co-expression	Aceituno-Agosin-2012
YGR085C	YLR325C	0.0268163	Co-expression	Aceituno-Agosin-2012
YGR085C	YLR344W	0.0204564	Co-expression	Aceituno-Agosin-2012
YGR085C	YLR441C	0.0195149	Co-expression	Aceituno-Agosin-2012
YGR085C	YML063W	0.0169851	Co-expression	Aceituno-Agosin-2012
YGR085C	YMR230W	0.0256644	Co-expression	Aceituno-Agosin-2012
YGR085C	YNL302C	0.0247424	Co-expression	Aceituno-Agosin-2012
YGR085C	YOL127W	0.0183458	Co-expression	Aceituno-Agosin-2012
YGR085C	YOR234C	0.0207449	Co-expression	Aceituno-Agosin-2012
YGR085C	YOR293W	0.0251102	Co-expression	Aceituno-Agosin-2012
YGR085C	YPL143W	0.018566	Co-expression	Aceituno-Agosin-2012
YGR085C	YPR102C	0.0218783	Co-expression	Aceituno-Agosin-2012
YGR148C	YBR189W	0.0231594	Co-expression	Aceituno-Agosin-2012
YGR148C	YCR031C	0.0199178	Co-expression	Aceituno-Agosin-2012
YGR148C	YDL075W	0.0185722	Co-expression	Aceituno-Agosin-2012
YGR148C	YDR064W	0.0181663	Co-expression	Aceituno-Agosin-2012
YGR148C	YDR382W	0.0228013	Co-expression	Aceituno-Agosin-2012
YGR148C	YER056C-A	0.0195751	Co-expression	Aceituno-Agosin-2012
YGR148C	YGL031C	0.0260155	Co-expression	Aceituno-Agosin-2012
YGR148C	YGL076C	0.0211022	Co-expression	Aceituno-Agosin-2012
YGR148C	YHL001W	0.0224868	Co-expression	Aceituno-Agosin-2012
YGR148C	YJL136C	0.0241318	Co-expression	Aceituno-Agosin-2012
YGR148C	YKR057W	0.0243147	Co-expression	Aceituno-Agosin-2012
YGR148C	YLR388W	0.0245272	Co-expression	Aceituno-Agosin-2012
YGR148C	YLR406C	0.0210745	Co-expression	Aceituno-Agosin-2012
YGR148C	YML073C	0.0187797	Co-expression	Aceituno-Agosin-2012
YGR148C	YMR142C	0.0222681	Co-expression	Aceituno-Agosin-2012
YGR148C	YNL069C	0.0224253	Co-expression	Aceituno-Agosin-2012
YGR148C	YOL039W	0.0223826	Co-expression	Aceituno-Agosin-2012
YGR204W	YDL195W	0.0186822	Co-expression	Aceituno-Agosin-2012
YGR204W	YOR063W	0.0114926	Co-expression	Aceituno-Agosin-2012
YGR240C	YBL076C	0.0121641	Co-expression	Aceituno-Agosin-2012
YGR240C	YMR205C	0.0102087	Co-expression	Aceituno-Agosin-2012
YHL001W	YBL092W	0.0202205	Co-expression	Aceituno-Agosin-2012
YHL001W	YBR191W	0.0259347	Co-expression	Aceituno-Agosin-2012
YHL001W	YDL075W	0.023879	Co-expression	Aceituno-Agosin-2012
YHL001W	YMR142C	0.0251781	Co-expression	Aceituno-Agosin-2012
YHL001W	YNL069C	0.0245318	Co-expression	Aceituno-Agosin-2012
YHL001W	YOL121C	0.0236168	Co-expression	Aceituno-Agosin-2012
YHL015W	YBL092W	0.016936	Co-expression	Aceituno-Agosin-2012
YHL015W	YBR191W	0.0223373	Co-expression	Aceituno-Agosin-2012
YHL015W	YDL075W	0.0175048	Co-expression	Aceituno-Agosin-2012
YHL015W	YDR447C	0.0206872	Co-expression	Aceituno-Agosin-2012
YHL015W	YER056C-A	0.0187081	Co-expression	Aceituno-Agosin-2012
YHL015W	YLR029C	0.0167259	Co-expression	Aceituno-Agosin-2012
YHL015W	YML024W	0.0215431	Co-expression	Aceituno-Agosin-2012
YHL015W	YML073C	0.0178569	Co-expression	Aceituno-Agosin-2012
YHL015W	YMR142C	0.0191065	Co-expression	Aceituno-Agosin-2012
YHL015W	YNL069C	0.0197198	Co-expression	Aceituno-Agosin-2012
YHL015W	YOL121C	0.0198727	Co-expression	Aceituno-Agosin-2012
YHL015W	YOL127W	0.0145576	Co-expression	Aceituno-Agosin-2012
YHL015W	YOR096W	0.019376	Co-expression	Aceituno-Agosin-2012
YHL015W	YPL143W	0.015257	Co-expression	Aceituno-Agosin-2012
YHL033C	YOL040C	0.0169008	Co-expression	Aceituno-Agosin-2012
YHR010W	YBL092W	0.0160271	Co-expression	Aceituno-Agosin-2012
YHR010W	YDL075W	0.014551	Co-expression	Aceituno-Agosin-2012
YHR010W	YLR029C	0.0161659	Co-expression	Aceituno-Agosin-2012
YHR010W	YML024W	0.0172464	Co-expression	Aceituno-Agosin-2012
YHR010W	YNL302C	0.0195502	Co-expression	Aceituno-Agosin-2012
YHR010W	YOL121C	0.0160415	Co-expression	Aceituno-Agosin-2012
YHR010W	YOL127W	0.0147519	Co-expression	Aceituno-Agosin-2012
YHR010W	YOR293W	0.0187686	Co-expression	Aceituno-Agosin-2012
YHR010W	YPL143W	0.0139608	Co-expression	Aceituno-Agosin-2012
YIL033C	YDL182W	0.0227861	Co-expression	Aceituno-Agosin-2012
YIL052C	YBL092W	0.0186416	Co-expression	Aceituno-Agosin-2012
YIL052C	YBR189W	0.020078	Co-expression	Aceituno-Agosin-2012
YIL052C	YBR191W	0.0236321	Co-expression	Aceituno-Agosin-2012
YIL052C	YCR031C	0.0217489	Co-expression	Aceituno-Agosin-2012
YIL052C	YDL075W	0.020392	Co-expression	Aceituno-Agosin-2012
YIL052C	YDR064W	0.0168201	Co-expression	Aceituno-Agosin-2012
YIL052C	YDR447C	0.0204859	Co-expression	Aceituno-Agosin-2012
YIL052C	YER056C-A	0.017638	Co-expression	Aceituno-Agosin-2012
YIL052C	YHL001W	0.0217993	Co-expression	Aceituno-Agosin-2012
YIL052C	YHR010W	0.0152389	Co-expression	Aceituno-Agosin-2012
YIL052C	YJL136C	0.0200126	Co-expression	Aceituno-Agosin-2012
YIL052C	YLR333C	0.0207706	Co-expression	Aceituno-Agosin-2012
YIL052C	YLR441C	0.0145971	Co-expression	Aceituno-Agosin-2012
YIL052C	YML024W	0.0211116	Co-expression	Aceituno-Agosin-2012
YIL052C	YML073C	0.0186107	Co-expression	Aceituno-Agosin-2012
YIL052C	YMR142C	0.0192369	Co-expression	Aceituno-Agosin-2012
YIL052C	YNL069C	0.0234947	Co-expression	Aceituno-Agosin-2012
YIL052C	YOR096W	0.0169521	Co-expression	Aceituno-Agosin-2012
YIL052C	YPR102C	0.0173744	Co-expression	Aceituno-Agosin-2012
YIL133C	YPL131W	0.0224116	Co-expression	Aceituno-Agosin-2012
YJL026W	YNL209W	0.0188776	Co-expression	Aceituno-Agosin-2012
YJL026W	YOL040C	0.0150743	Co-expression	Aceituno-Agosin-2012
YJL136C	YDL075W	0.0209717	Co-expression	Aceituno-Agosin-2012
YJL136C	YDR064W	0.0189409	Co-expression	Aceituno-Agosin-2012
YJL136C	YLR333C	0.0294182	Co-expression	Aceituno-Agosin-2012
YJL136C	YOR096W	0.0185765	Co-expression	Aceituno-Agosin-2012
YJL177W	YBR189W	0.0221212	Co-expression	Aceituno-Agosin-2012
YJL177W	YCR031C	0.0205184	Co-expression	Aceituno-Agosin-2012
YJL177W	YDL075W	0.020313	Co-expression	Aceituno-Agosin-2012
YJL177W	YDR382W	0.0252417	Co-expression	Aceituno-Agosin-2012
YJL177W	YGL031C	0.0243935	Co-expression	Aceituno-Agosin-2012
YJL177W	YGL076C	0.0216487	Co-expression	Aceituno-Agosin-2012
YJL177W	YGR148C	0.0229261	Co-expression	Aceituno-Agosin-2012
YJL177W	YHL001W	0.0230012	Co-expression	Aceituno-Agosin-2012
YJL177W	YIL052C	0.0194152	Co-expression	Aceituno-Agosin-2012
YJL177W	YKL180W	0.0213376	Co-expression	Aceituno-Agosin-2012
YJL177W	YLR406C	0.0219802	Co-expression	Aceituno-Agosin-2012
YJL177W	YMR142C	0.0199934	Co-expression	Aceituno-Agosin-2012
YJL177W	YNL069C	0.0233212	Co-expression	Aceituno-Agosin-2012
YJL191W	YDR064W	0.0170312	Co-expression	Aceituno-Agosin-2012
YJL191W	YER056C-A	0.0177639	Co-expression	Aceituno-Agosin-2012
YJL191W	YFL034C-A	0.0202033	Co-expression	Aceituno-Agosin-2012
YJL191W	YGL030W	0.0229262	Co-expression	Aceituno-Agosin-2012
YJL191W	YLR333C	0.0237038	Co-expression	Aceituno-Agosin-2012
YJL191W	YML024W	0.0216622	Co-expression	Aceituno-Agosin-2012
YJL191W	YML063W	0.0142919	Co-expression	Aceituno-Agosin-2012
YJL191W	YNL067W	0.0252541	Co-expression	Aceituno-Agosin-2012
YJL191W	YOR096W	0.0176023	Co-expression	Aceituno-Agosin-2012
YJR104C	YOL109W	0.019235	Co-expression	Aceituno-Agosin-2012
YKL006W	YBL092W	0.0185174	Co-expression	Aceituno-Agosin-2012
YKL006W	YBR191W	0.0206976	Co-expression	Aceituno-Agosin-2012
YKL006W	YDL075W	0.0171184	Co-expression	Aceituno-Agosin-2012
YKL006W	YGL103W	0.0228499	Co-expression	Aceituno-Agosin-2012
YKL006W	YHL001W	0.0226033	Co-expression	Aceituno-Agosin-2012
YKL006W	YHR010W	0.0175194	Co-expression	Aceituno-Agosin-2012
YKL006W	YLR029C	0.0196817	Co-expression	Aceituno-Agosin-2012
YKL006W	YMR230W	0.0230192	Co-expression	Aceituno-Agosin-2012
YKL006W	YNL302C	0.0228352	Co-expression	Aceituno-Agosin-2012
YKL006W	YOL121C	0.0198212	Co-expression	Aceituno-Agosin-2012
YKL006W	YOL127W	0.0165335	Co-expression	Aceituno-Agosin-2012
YKL006W	YOR293W	0.0212454	Co-expression	Aceituno-Agosin-2012
YKL006W	YOR369C	0.0234412	Co-expression	Aceituno-Agosin-2012
YKL006W	YPL143W	0.0161931	Co-expression	Aceituno-Agosin-2012
YKL006W	YPR102C	0.0191643	Co-expression	Aceituno-Agosin-2012
YKL142W	YJL217W	0.0142809	Co-expression	Aceituno-Agosin-2012
YKL216W	YER056C-A	0.0210821	Co-expression	Aceituno-Agosin-2012
YKL216W	YHL015W	0.0225097	Co-expression	Aceituno-Agosin-2012
YKL216W	YJL191W	0.0237024	Co-expression	Aceituno-Agosin-2012
YKL216W	YLR367W	0.0217417	Co-expression	Aceituno-Agosin-2012
YKL216W	YLR406C	0.0222335	Co-expression	Aceituno-Agosin-2012
YKL216W	YNL067W	0.026089	Co-expression	Aceituno-Agosin-2012
YKL216W	YNL178W	0.026988	Co-expression	Aceituno-Agosin-2012
YKL216W	YOR096W	0.0196891	Co-expression	Aceituno-Agosin-2012
YKR057W	YGL031C	0.0248351	Co-expression	Aceituno-Agosin-2012
YKR057W	YJL136C	0.0318232	Co-expression	Aceituno-Agosin-2012
YKR057W	YLR333C	0.028089	Co-expression	Aceituno-Agosin-2012
YKR057W	YLR388W	0.029565	Co-expression	Aceituno-Agosin-2012
YKR057W	YOL039W	0.0242749	Co-expression	Aceituno-Agosin-2012
YLL045C	YGL076C	0.0197345	Co-expression	Aceituno-Agosin-2012
YLL045C	YGR148C	0.0231063	Co-expression	Aceituno-Agosin-2012
YLL045C	YKR057W	0.0235074	Co-expression	Aceituno-Agosin-2012
YLL045C	YLR388W	0.0258186	Co-expression	Aceituno-Agosin-2012
YLR028C	YDL185W	0.0153324	Co-expression	Aceituno-Agosin-2012
YLR028C	YJL130C	0.0138675	Co-expression	Aceituno-Agosin-2012
YLR028C	YLR058C	0.0138042	Co-expression	Aceituno-Agosin-2012
YLR028C	YMR205C	0.0127008	Co-expression	Aceituno-Agosin-2012
YLR028C	YOR332W	0.012065	Co-expression	Aceituno-Agosin-2012
YLR029C	YBL092W	0.0163448	Co-expression	Aceituno-Agosin-2012
YLR029C	YBR191W	0.0188196	Co-expression	Aceituno-Agosin-2012
YLR029C	YHL001W	0.0192045	Co-expression	Aceituno-Agosin-2012
YLR029C	YNL302C	0.0210557	Co-expression	Aceituno-Agosin-2012
YLR029C	YOL121C	0.0186575	Co-expression	Aceituno-Agosin-2012
YLR029C	YOL127W	0.0156298	Co-expression	Aceituno-Agosin-2012
YLR029C	YOR293W	0.0191756	Co-expression	Aceituno-Agosin-2012
YLR029C	YPL143W	0.0157748	Co-expression	Aceituno-Agosin-2012
YLR058C	YDL229W	0.0129705	Co-expression	Aceituno-Agosin-2012
YLR058C	YMR205C	0.0107585	Co-expression	Aceituno-Agosin-2012
YLR058C	YOL040C	0.0113887	Co-expression	Aceituno-Agosin-2012
YLR061W	YBL092W	0.0177116	Co-expression	Aceituno-Agosin-2012
YLR061W	YBR189W	0.0243779	Co-expression	Aceituno-Agosin-2012
YLR061W	YBR191W	0.0255896	Co-expression	Aceituno-Agosin-2012
YLR061W	YCR031C	0.0243001	Co-expression	Aceituno-Agosin-2012
YLR061W	YDL075W	0.0198035	Co-expression	Aceituno-Agosin-2012
YLR061W	YDL082W	0.0154751	Co-expression	Aceituno-Agosin-2012
YLR061W	YDR064W	0.0199287	Co-expression	Aceituno-Agosin-2012
YLR061W	YER056C-A	0.0223689	Co-expression	Aceituno-Agosin-2012
YLR061W	YFL034C-A	0.0206127	Co-expression	Aceituno-Agosin-2012
YLR061W	YGL031C	0.0231751	Co-expression	Aceituno-Agosin-2012
YLR061W	YGL076C	0.0239022	Co-expression	Aceituno-Agosin-2012
YLR061W	YGR148C	0.0259885	Co-expression	Aceituno-Agosin-2012
YLR061W	YIL052C	0.0230921	Co-expression	Aceituno-Agosin-2012
YLR061W	YJL177W	0.0246129	Co-expression	Aceituno-Agosin-2012
YLR061W	YLR388W	0.0239422	Co-expression	Aceituno-Agosin-2012
YLR061W	YLR406C	0.0210646	Co-expression	Aceituno-Agosin-2012
YLR061W	YML073C	0.0229499	Co-expression	Aceituno-Agosin-2012
YLR061W	YMR142C	0.0231973	Co-expression	Aceituno-Agosin-2012
YLR061W	YNL069C	0.0265129	Co-expression	Aceituno-Agosin-2012
YLR075W	YBR189W	0.0179218	Co-expression	Aceituno-Agosin-2012
YLR075W	YBR191W	0.019169	Co-expression	Aceituno-Agosin-2012
YLR075W	YER056C-A	0.0162788	Co-expression	Aceituno-Agosin-2012
YLR075W	YGL103W	0.0188248	Co-expression	Aceituno-Agosin-2012
YLR075W	YGL123W	0.0207221	Co-expression	Aceituno-Agosin-2012
YLR075W	YHL015W	0.0191275	Co-expression	Aceituno-Agosin-2012
YLR075W	YKL006W	0.016565	Co-expression	Aceituno-Agosin-2012
YLR075W	YLR029C	0.0165131	Co-expression	Aceituno-Agosin-2012
YLR075W	YLR441C	0.0146707	Co-expression	Aceituno-Agosin-2012
YLR075W	YML024W	0.0182401	Co-expression	Aceituno-Agosin-2012
YLR075W	YML063W	0.0133037	Co-expression	Aceituno-Agosin-2012
YLR075W	YML073C	0.017038	Co-expression	Aceituno-Agosin-2012
YLR075W	YMR142C	0.0176122	Co-expression	Aceituno-Agosin-2012
YLR075W	YNL178W	0.0197577	Co-expression	Aceituno-Agosin-2012
YLR075W	YOL127W	0.0145403	Co-expression	Aceituno-Agosin-2012
YLR075W	YOR096W	0.0160306	Co-expression	Aceituno-Agosin-2012
YLR075W	YPL143W	0.0151265	Co-expression	Aceituno-Agosin-2012
YLR325C	YBL092W	0.0194549	Co-expression	Aceituno-Agosin-2012
YLR325C	YDR447C	0.0231092	Co-expression	Aceituno-Agosin-2012
YLR325C	YGL103W	0.0228361	Co-expression	Aceituno-Agosin-2012
YLR325C	YGR034W	0.0219105	Co-expression	Aceituno-Agosin-2012
YLR325C	YHR010W	0.0201124	Co-expression	Aceituno-Agosin-2012
YLR325C	YKL006W	0.0215133	Co-expression	Aceituno-Agosin-2012
YLR325C	YLR029C	0.0196151	Co-expression	Aceituno-Agosin-2012
YLR325C	YLR441C	0.017466	Co-expression	Aceituno-Agosin-2012
YLR325C	YMR230W	0.026032	Co-expression	Aceituno-Agosin-2012
YLR325C	YNL302C	0.023523	Co-expression	Aceituno-Agosin-2012
YLR325C	YOL127W	0.0176982	Co-expression	Aceituno-Agosin-2012
YLR325C	YOR293W	0.0248209	Co-expression	Aceituno-Agosin-2012
YLR325C	YOR369C	0.0243263	Co-expression	Aceituno-Agosin-2012
YLR325C	YPL143W	0.0177989	Co-expression	Aceituno-Agosin-2012
YLR325C	YPR102C	0.0212991	Co-expression	Aceituno-Agosin-2012
YLR333C	YDL075W	0.0198254	Co-expression	Aceituno-Agosin-2012
YLR333C	YDR064W	0.0215665	Co-expression	Aceituno-Agosin-2012
YLR333C	YER056C-A	0.0204401	Co-expression	Aceituno-Agosin-2012
YLR333C	YHL015W	0.020418	Co-expression	Aceituno-Agosin-2012
YLR333C	YML024W	0.0253071	Co-expression	Aceituno-Agosin-2012
YLR333C	YOR096W	0.0223623	Co-expression	Aceituno-Agosin-2012
YLR344W	YBL092W	0.0163008	Co-expression	Aceituno-Agosin-2012
YLR344W	YBR191W	0.0182291	Co-expression	Aceituno-Agosin-2012
YLR344W	YCR031C	0.0163206	Co-expression	Aceituno-Agosin-2012
YLR344W	YDL075W	0.0148495	Co-expression	Aceituno-Agosin-2012
YLR344W	YDL082W	0.013558	Co-expression	Aceituno-Agosin-2012
YLR344W	YDR447C	0.0177431	Co-expression	Aceituno-Agosin-2012
YLR344W	YFL034C-A	0.0155574	Co-expression	Aceituno-Agosin-2012
YLR344W	YGL103W	0.016231	Co-expression	Aceituno-Agosin-2012
YLR344W	YGR027C	0.0137747	Co-expression	Aceituno-Agosin-2012
YLR344W	YGR034W	0.0172491	Co-expression	Aceituno-Agosin-2012
YLR344W	YHL001W	0.0167337	Co-expression	Aceituno-Agosin-2012
YLR344W	YHR010W	0.0146765	Co-expression	Aceituno-Agosin-2012
YLR344W	YIL052C	0.0153914	Co-expression	Aceituno-Agosin-2012
YLR344W	YKL006W	0.0166303	Co-expression	Aceituno-Agosin-2012
YLR344W	YLR029C	0.0149656	Co-expression	Aceituno-Agosin-2012
YLR344W	YLR325C	0.0185552	Co-expression	Aceituno-Agosin-2012
YLR344W	YLR441C	0.0140953	Co-expression	Aceituno-Agosin-2012
YLR344W	YML024W	0.0168886	Co-expression	Aceituno-Agosin-2012
YLR344W	YML063W	0.0123915	Co-expression	Aceituno-Agosin-2012
YLR344W	YML073C	0.0157496	Co-expression	Aceituno-Agosin-2012
YLR344W	YMR230W	0.0190377	Co-expression	Aceituno-Agosin-2012
YLR344W	YNL302C	0.0179641	Co-expression	Aceituno-Agosin-2012
YLR344W	YOL121C	0.0166347	Co-expression	Aceituno-Agosin-2012
YLR344W	YOL127W	0.01275	Co-expression	Aceituno-Agosin-2012
YLR344W	YOR293W	0.0178349	Co-expression	Aceituno-Agosin-2012
YLR344W	YPL143W	0.0132057	Co-expression	Aceituno-Agosin-2012
YLR344W	YPR102C	0.0156123	Co-expression	Aceituno-Agosin-2012
YLR367W	YGL031C	0.0227819	Co-expression	Aceituno-Agosin-2012
YLR367W	YGR148C	0.0201591	Co-expression	Aceituno-Agosin-2012
YLR367W	YJL136C	0.0231386	Co-expression	Aceituno-Agosin-2012
YLR367W	YKR057W	0.0237242	Co-expression	Aceituno-Agosin-2012
YLR367W	YLR333C	0.0220736	Co-expression	Aceituno-Agosin-2012
YLR367W	YLR406C	0.0201475	Co-expression	Aceituno-Agosin-2012
YLR367W	YMR142C	0.0191272	Co-expression	Aceituno-Agosin-2012
YLR367W	YNL067W	0.0220962	Co-expression	Aceituno-Agosin-2012
YLR367W	YOL039W	0.0210306	Co-expression	Aceituno-Agosin-2012
YLR388W	YDR064W	0.0199994	Co-expression	Aceituno-Agosin-2012
YLR388W	YER056C-A	0.0191302	Co-expression	Aceituno-Agosin-2012
YLR388W	YJL136C	0.0282464	Co-expression	Aceituno-Agosin-2012
YLR388W	YJR123W	0.024639	Co-expression	Aceituno-Agosin-2012
YLR388W	YLR333C	0.0276648	Co-expression	Aceituno-Agosin-2012
YLR406C	YBR189W	0.0227018	Co-expression	Aceituno-Agosin-2012
YLR406C	YBR191W	0.0228008	Co-expression	Aceituno-Agosin-2012
YLR406C	YCR031C	0.0196695	Co-expression	Aceituno-Agosin-2012
YLR406C	YDL075W	0.0210182	Co-expression	Aceituno-Agosin-2012
YLR406C	YDR382W	0.0229457	Co-expression	Aceituno-Agosin-2012
YLR406C	YER056C-A	0.0182027	Co-expression	Aceituno-Agosin-2012
YLR406C	YGL076C	0.0192095	Co-expression	Aceituno-Agosin-2012
YLR406C	YHL001W	0.024649	Co-expression	Aceituno-Agosin-2012
YLR406C	YHL015W	0.0191868	Co-expression	Aceituno-Agosin-2012
YLR406C	YJL136C	0.022402	Co-expression	Aceituno-Agosin-2012
YLR406C	YLR441C	0.0158543	Co-expression	Aceituno-Agosin-2012
YLR406C	YML073C	0.0183335	Co-expression	Aceituno-Agosin-2012
YLR406C	YMR142C	0.021086	Co-expression	Aceituno-Agosin-2012
YLR406C	YOL121C	0.0224436	Co-expression	Aceituno-Agosin-2012
YLR441C	YBL092W	0.0152272	Co-expression	Aceituno-Agosin-2012
YLR441C	YBR189W	0.0159571	Co-expression	Aceituno-Agosin-2012
YLR441C	YBR191W	0.018397	Co-expression	Aceituno-Agosin-2012
YLR441C	YCR031C	0.0159497	Co-expression	Aceituno-Agosin-2012
YLR441C	YDL075W	0.0150799	Co-expression	Aceituno-Agosin-2012
YLR441C	YDR447C	0.0175475	Co-expression	Aceituno-Agosin-2012
YLR441C	YGL103W	0.0170354	Co-expression	Aceituno-Agosin-2012
YLR441C	YGR034W	0.0157628	Co-expression	Aceituno-Agosin-2012
YLR441C	YHL001W	0.0176253	Co-expression	Aceituno-Agosin-2012
YLR441C	YHL015W	0.0162519	Co-expression	Aceituno-Agosin-2012
YLR441C	YHR010W	0.0143593	Co-expression	Aceituno-Agosin-2012
YLR441C	YKL006W	0.0162604	Co-expression	Aceituno-Agosin-2012
YLR441C	YLR029C	0.0155131	Co-expression	Aceituno-Agosin-2012
YLR441C	YML024W	0.0167882	Co-expression	Aceituno-Agosin-2012
YLR441C	YML073C	0.0153298	Co-expression	Aceituno-Agosin-2012
YLR441C	YMR142C	0.015287	Co-expression	Aceituno-Agosin-2012
YLR441C	YMR230W	0.0178503	Co-expression	Aceituno-Agosin-2012
YLR441C	YNL069C	0.0160086	Co-expression	Aceituno-Agosin-2012
YLR441C	YNL302C	0.0180793	Co-expression	Aceituno-Agosin-2012
YLR441C	YOL121C	0.0177747	Co-expression	Aceituno-Agosin-2012
YLR441C	YOL127W	0.0134863	Co-expression	Aceituno-Agosin-2012
YLR441C	YOR096W	0.0146827	Co-expression	Aceituno-Agosin-2012
YLR441C	YOR293W	0.0167089	Co-expression	Aceituno-Agosin-2012
YLR441C	YOR369C	0.0183232	Co-expression	Aceituno-Agosin-2012
YLR441C	YPL143W	0.0135799	Co-expression	Aceituno-Agosin-2012
YLR441C	YPR102C	0.0155933	Co-expression	Aceituno-Agosin-2012
YLR448W	YHL033C	0.0250218	Co-expression	Aceituno-Agosin-2012
YML024W	YBR191W	0.0241685	Co-expression	Aceituno-Agosin-2012
YML024W	YER056C-A	0.0208728	Co-expression	Aceituno-Agosin-2012
YML024W	YOR096W	0.0226033	Co-expression	Aceituno-Agosin-2012
YML063W	YBL092W	0.0139319	Co-expression	Aceituno-Agosin-2012
YML063W	YBR189W	0.0153249	Co-expression	Aceituno-Agosin-2012
YML063W	YBR191W	0.0180543	Co-expression	Aceituno-Agosin-2012
YML063W	YCR031C	0.0166045	Co-expression	Aceituno-Agosin-2012
YML063W	YDL075W	0.0136696	Co-expression	Aceituno-Agosin-2012
YML063W	YDR064W	0.0134287	Co-expression	Aceituno-Agosin-2012
YML063W	YDR447C	0.0179649	Co-expression	Aceituno-Agosin-2012
YML063W	YER056C-A	0.0141073	Co-expression	Aceituno-Agosin-2012
YML063W	YGR034W	0.0141927	Co-expression	Aceituno-Agosin-2012
YML063W	YHL015W	0.0149517	Co-expression	Aceituno-Agosin-2012
YML063W	YHR010W	0.0127802	Co-expression	Aceituno-Agosin-2012
YML063W	YIL052C	0.015024	Co-expression	Aceituno-Agosin-2012
YML063W	YKL006W	0.013909	Co-expression	Aceituno-Agosin-2012
YML063W	YLR029C	0.0132865	Co-expression	Aceituno-Agosin-2012
YML063W	YLR325C	0.0144102	Co-expression	Aceituno-Agosin-2012
YML063W	YLR441C	0.0126595	Co-expression	Aceituno-Agosin-2012
YML063W	YML024W	0.017496	Co-expression	Aceituno-Agosin-2012
YML063W	YML073C	0.0147482	Co-expression	Aceituno-Agosin-2012
YML063W	YMR142C	0.0139986	Co-expression	Aceituno-Agosin-2012
YML063W	YNL069C	0.0171981	Co-expression	Aceituno-Agosin-2012
YML063W	YNL302C	0.017155	Co-expression	Aceituno-Agosin-2012
YML063W	YOL121C	0.0147423	Co-expression	Aceituno-Agosin-2012
YML063W	YOL127W	0.0122044	Co-expression	Aceituno-Agosin-2012
YML063W	YOR096W	0.0144536	Co-expression	Aceituno-Agosin-2012
YML063W	YOR369C	0.015275	Co-expression	Aceituno-Agosin-2012
YML063W	YPL143W	0.0117999	Co-expression	Aceituno-Agosin-2012
YML063W	YPR102C	0.0142726	Co-expression	Aceituno-Agosin-2012
YML073C	YBL092W	0.0181773	Co-expression	Aceituno-Agosin-2012
YML073C	YBR191W	0.0234464	Co-expression	Aceituno-Agosin-2012
YML073C	YER056C-A	0.019712	Co-expression	Aceituno-Agosin-2012
YML073C	YHL001W	0.0214526	Co-expression	Aceituno-Agosin-2012
YML073C	YML024W	0.0204037	Co-expression	Aceituno-Agosin-2012
YML073C	YMR142C	0.020902	Co-expression	Aceituno-Agosin-2012
YML073C	YNL069C	0.0221701	Co-expression	Aceituno-Agosin-2012
YML073C	YOR096W	0.0169334	Co-expression	Aceituno-Agosin-2012
YMR116C	YNL178W	0.0241065	Co-expression	Aceituno-Agosin-2012
YMR120C	YDR012W	0.024468	Co-expression	Aceituno-Agosin-2012
YMR120C	YLR359W	0.022725	Co-expression	Aceituno-Agosin-2012
YMR120C	YPL131W	0.0238715	Co-expression	Aceituno-Agosin-2012
YMR142C	YBR191W	0.0245817	Co-expression	Aceituno-Agosin-2012
YMR142C	YDL075W	0.0192448	Co-expression	Aceituno-Agosin-2012
YMR142C	YER056C-A	0.0191511	Co-expression	Aceituno-Agosin-2012
YMR142C	YOL121C	0.0192704	Co-expression	Aceituno-Agosin-2012
YMR205C	YDL229W	0.0122341	Co-expression	Aceituno-Agosin-2012
YMR205C	YNL209W	0.0123136	Co-expression	Aceituno-Agosin-2012
YMR230W	YBL092W	0.0195244	Co-expression	Aceituno-Agosin-2012
YMR230W	YGL103W	0.0230092	Co-expression	Aceituno-Agosin-2012
YMR230W	YHL001W	0.0234266	Co-expression	Aceituno-Agosin-2012
YMR230W	YHR010W	0.0195915	Co-expression	Aceituno-Agosin-2012
YMR230W	YLR029C	0.0201834	Co-expression	Aceituno-Agosin-2012
YMR230W	YNL302C	0.0230355	Co-expression	Aceituno-Agosin-2012
YMR230W	YOL121C	0.021297	Co-expression	Aceituno-Agosin-2012
YMR230W	YOL127W	0.0171599	Co-expression	Aceituno-Agosin-2012
YMR230W	YOR293W	0.0254051	Co-expression	Aceituno-Agosin-2012
YMR230W	YOR369C	0.0259078	Co-expression	Aceituno-Agosin-2012
YMR230W	YPL143W	0.0164572	Co-expression	Aceituno-Agosin-2012
YMR230W	YPR102C	0.0211289	Co-expression	Aceituno-Agosin-2012
YNL037C	YJR104C	0.0152373	Co-expression	Aceituno-Agosin-2012
YNL067W	YDR064W	0.0211999	Co-expression	Aceituno-Agosin-2012
YNL067W	YER056C-A	0.0210189	Co-expression	Aceituno-Agosin-2012
YNL067W	YHL015W	0.0216191	Co-expression	Aceituno-Agosin-2012
YNL067W	YLR333C	0.0266498	Co-expression	Aceituno-Agosin-2012
YNL067W	YLR406C	0.0220702	Co-expression	Aceituno-Agosin-2012
YNL067W	YML063W	0.0159769	Co-expression	Aceituno-Agosin-2012
YNL067W	YOR096W	0.0211448	Co-expression	Aceituno-Agosin-2012
YNL069C	YBL092W	0.0193791	Co-expression	Aceituno-Agosin-2012
YNL069C	YBR191W	0.0279883	Co-expression	Aceituno-Agosin-2012
YNL069C	YDL075W	0.0217833	Co-expression	Aceituno-Agosin-2012
YNL069C	YER056C-A	0.0207706	Co-expression	Aceituno-Agosin-2012
YNL069C	YMR142C	0.0236815	Co-expression	Aceituno-Agosin-2012
YNL069C	YOR096W	0.018826	Co-expression	Aceituno-Agosin-2012
YNL096C	YBL092W	0.016933	Co-expression	Aceituno-Agosin-2012
YNL096C	YCR031C	0.0187689	Co-expression	Aceituno-Agosin-2012
YNL096C	YDL082W	0.0163164	Co-expression	Aceituno-Agosin-2012
YNL096C	YDR471W	0.0157515	Co-expression	Aceituno-Agosin-2012
YNL096C	YFL034C-A	0.0172104	Co-expression	Aceituno-Agosin-2012
YNL096C	YGR027C	0.0151947	Co-expression	Aceituno-Agosin-2012
YNL096C	YGR034W	0.0181375	Co-expression	Aceituno-Agosin-2012
YNL096C	YKL006W	0.0173834	Co-expression	Aceituno-Agosin-2012
YNL096C	YKL180W	0.0197271	Co-expression	Aceituno-Agosin-2012
YNL096C	YLR061W	0.0190382	Co-expression	Aceituno-Agosin-2012
YNL096C	YLR344W	0.0164155	Co-expression	Aceituno-Agosin-2012
YNL096C	YLR441C	0.0141985	Co-expression	Aceituno-Agosin-2012
YNL096C	YML073C	0.0194494	Co-expression	Aceituno-Agosin-2012
YNL096C	YNL069C	0.0193136	Co-expression	Aceituno-Agosin-2012
YNL096C	YOR234C	0.0157222	Co-expression	Aceituno-Agosin-2012
YNL178W	YGL030W	0.026292	Co-expression	Aceituno-Agosin-2012
YNL178W	YGL123W	0.0266769	Co-expression	Aceituno-Agosin-2012
YNL178W	YHL015W	0.0214203	Co-expression	Aceituno-Agosin-2012
YNL178W	YPL143W	0.0186398	Co-expression	Aceituno-Agosin-2012
YNL209W	YLR340W	0.0157517	Co-expression	Aceituno-Agosin-2012
YNL241C	YHR137W	0.0246319	Co-expression	Aceituno-Agosin-2012
YNL302C	YBR191W	0.0235978	Co-expression	Aceituno-Agosin-2012
YNL302C	YOL121C	0.0215035	Co-expression	Aceituno-Agosin-2012
YNL302C	YPL143W	0.0178512	Co-expression	Aceituno-Agosin-2012
YOL039W	YGL031C	0.020695	Co-expression	Aceituno-Agosin-2012
YOL039W	YJL136C	0.0233777	Co-expression	Aceituno-Agosin-2012
YOL039W	YLR388W	0.0234044	Co-expression	Aceituno-Agosin-2012
YOL121C	YDL075W	0.0198398	Co-expression	Aceituno-Agosin-2012
YOL127W	YBL092W	0.0144379	Co-expression	Aceituno-Agosin-2012
YOL127W	YHL001W	0.0161309	Co-expression	Aceituno-Agosin-2012
YOL127W	YNL302C	0.018369	Co-expression	Aceituno-Agosin-2012
YOL127W	YOR293W	0.0167454	Co-expression	Aceituno-Agosin-2012
YOL127W	YPL143W	0.0135268	Co-expression	Aceituno-Agosin-2012
YOR096W	YBR191W	0.0203445	Co-expression	Aceituno-Agosin-2012
YOR096W	YDL075W	0.0162173	Co-expression	Aceituno-Agosin-2012
YOR096W	YER056C-A	0.0182845	Co-expression	Aceituno-Agosin-2012
YOR096W	YMR142C	0.0167405	Co-expression	Aceituno-Agosin-2012
YOR136W	YNL037C	0.0184855	Co-expression	Aceituno-Agosin-2012
YOR198C	YJL026W	0.0214969	Co-expression	Aceituno-Agosin-2012
YOR230W	YDL171C	0.0265956	Co-expression	Aceituno-Agosin-2012
YOR234C	YBL092W	0.0156355	Co-expression	Aceituno-Agosin-2012
YOR234C	YCR031C	0.0159298	Co-expression	Aceituno-Agosin-2012
YOR234C	YDL075W	0.0147838	Co-expression	Aceituno-Agosin-2012
YOR234C	YDL082W	0.0137131	Co-expression	Aceituno-Agosin-2012
YOR234C	YDR447C	0.0185805	Co-expression	Aceituno-Agosin-2012
YOR234C	YFL034C-A	0.0145764	Co-expression	Aceituno-Agosin-2012
YOR234C	YGL103W	0.0171637	Co-expression	Aceituno-Agosin-2012
YOR234C	YGR027C	0.0139901	Co-expression	Aceituno-Agosin-2012
YOR234C	YGR034W	0.0182445	Co-expression	Aceituno-Agosin-2012
YOR234C	YHL001W	0.0169032	Co-expression	Aceituno-Agosin-2012
YOR234C	YHR010W	0.0154995	Co-expression	Aceituno-Agosin-2012
YOR234C	YIL052C	0.015412	Co-expression	Aceituno-Agosin-2012
YOR234C	YKL006W	0.0170768	Co-expression	Aceituno-Agosin-2012
YOR234C	YLR029C	0.0156342	Co-expression	Aceituno-Agosin-2012
YOR234C	YLR325C	0.0192613	Co-expression	Aceituno-Agosin-2012
YOR234C	YLR344W	0.0149525	Co-expression	Aceituno-Agosin-2012
YOR234C	YLR441C	0.0143513	Co-expression	Aceituno-Agosin-2012
YOR234C	YML024W	0.0166342	Co-expression	Aceituno-Agosin-2012
YOR234C	YML063W	0.012724	Co-expression	Aceituno-Agosin-2012
YOR234C	YML073C	0.0151699	Co-expression	Aceituno-Agosin-2012
YOR234C	YMR230W	0.0197062	Co-expression	Aceituno-Agosin-2012
YOR234C	YNL302C	0.018919	Co-expression	Aceituno-Agosin-2012
YOR234C	YOL121C	0.0163641	Co-expression	Aceituno-Agosin-2012
YOR234C	YOL127W	0.0142995	Co-expression	Aceituno-Agosin-2012
YOR234C	YOR293W	0.0186821	Co-expression	Aceituno-Agosin-2012
YOR234C	YOR369C	0.0187068	Co-expression	Aceituno-Agosin-2012
YOR234C	YPL143W	0.0137891	Co-expression	Aceituno-Agosin-2012
YOR234C	YPR102C	0.016654	Co-expression	Aceituno-Agosin-2012
YOR293W	YNL302C	0.023231	Co-expression	Aceituno-Agosin-2012
YOR293W	YPL143W	0.0167769	Co-expression	Aceituno-Agosin-2012
YOR332W	YDL185W	0.0122542	Co-expression	Aceituno-Agosin-2012
YOR332W	YGR061C	0.0116675	Co-expression	Aceituno-Agosin-2012
YOR332W	YJL130C	0.011106	Co-expression	Aceituno-Agosin-2012
YOR332W	YMR205C	0.00988866	Co-expression	Aceituno-Agosin-2012
YOR332W	YOL040C	0.0105931	Co-expression	Aceituno-Agosin-2012
YOR332W	YPL061W	0.0137289	Co-expression	Aceituno-Agosin-2012
YOR335C	YGL253W	0.0205364	Co-expression	Aceituno-Agosin-2012
YOR335C	YNL220W	0.0153782	Co-expression	Aceituno-Agosin-2012
YOR369C	YBL092W	0.0186144	Co-expression	Aceituno-Agosin-2012
YOR369C	YDL075W	0.0200164	Co-expression	Aceituno-Agosin-2012
YOR369C	YHL001W	0.0249535	Co-expression	Aceituno-Agosin-2012
YOR369C	YHR010W	0.0198843	Co-expression	Aceituno-Agosin-2012
YOR369C	YLR029C	0.0212977	Co-expression	Aceituno-Agosin-2012
YOR369C	YNL302C	0.0261641	Co-expression	Aceituno-Agosin-2012
YOR369C	YOL121C	0.0221484	Co-expression	Aceituno-Agosin-2012
YOR369C	YOL127W	0.0192007	Co-expression	Aceituno-Agosin-2012
YOR369C	YOR293W	0.0235503	Co-expression	Aceituno-Agosin-2012
YOR369C	YPL143W	0.0166926	Co-expression	Aceituno-Agosin-2012
YOR374W	YNL037C	0.0166955	Co-expression	Aceituno-Agosin-2012
YOR374W	YOR136W	0.0167207	Co-expression	Aceituno-Agosin-2012
YPL079W	YBL092W	0.0178293	Co-expression	Aceituno-Agosin-2012
YPL079W	YBR189W	0.0227901	Co-expression	Aceituno-Agosin-2012
YPL079W	YBR191W	0.0243691	Co-expression	Aceituno-Agosin-2012
YPL079W	YCR031C	0.0221642	Co-expression	Aceituno-Agosin-2012
YPL079W	YDL075W	0.0190018	Co-expression	Aceituno-Agosin-2012
YPL079W	YDL082W	0.0144907	Co-expression	Aceituno-Agosin-2012
YPL079W	YDR064W	0.0184971	Co-expression	Aceituno-Agosin-2012
YPL079W	YDR447C	0.0203673	Co-expression	Aceituno-Agosin-2012
YPL079W	YDR471W	0.0179993	Co-expression	Aceituno-Agosin-2012
YPL079W	YER056C-A	0.0194689	Co-expression	Aceituno-Agosin-2012
YPL079W	YFL034C-A	0.0168759	Co-expression	Aceituno-Agosin-2012
YPL079W	YGL031C	0.0212332	Co-expression	Aceituno-Agosin-2012
YPL079W	YGL076C	0.0171762	Co-expression	Aceituno-Agosin-2012
YPL079W	YGR148C	0.019047	Co-expression	Aceituno-Agosin-2012
YPL079W	YHL001W	0.022127	Co-expression	Aceituno-Agosin-2012
YPL079W	YHL015W	0.0206388	Co-expression	Aceituno-Agosin-2012
YPL079W	YIL052C	0.0190172	Co-expression	Aceituno-Agosin-2012
YPL079W	YLR029C	0.0165194	Co-expression	Aceituno-Agosin-2012
YPL079W	YLR061W	0.0208578	Co-expression	Aceituno-Agosin-2012
YPL079W	YLR075W	0.017929	Co-expression	Aceituno-Agosin-2012
YPL079W	YLR344W	0.0149474	Co-expression	Aceituno-Agosin-2012
YPL079W	YLR406C	0.0197138	Co-expression	Aceituno-Agosin-2012
YPL079W	YLR441C	0.016069	Co-expression	Aceituno-Agosin-2012
YPL079W	YML024W	0.0215187	Co-expression	Aceituno-Agosin-2012
YPL079W	YML063W	0.0155714	Co-expression	Aceituno-Agosin-2012
YPL079W	YML073C	0.0201395	Co-expression	Aceituno-Agosin-2012
YPL079W	YMR142C	0.0212103	Co-expression	Aceituno-Agosin-2012
YPL079W	YNL069C	0.0233115	Co-expression	Aceituno-Agosin-2012
YPL079W	YNL302C	0.0198493	Co-expression	Aceituno-Agosin-2012
YPL079W	YOL121C	0.0198419	Co-expression	Aceituno-Agosin-2012
YPL079W	YOL127W	0.0145701	Co-expression	Aceituno-Agosin-2012
YPL079W	YOR096W	0.0189753	Co-expression	Aceituno-Agosin-2012
YPL081W	YHL033C	0.0278333	Co-expression	Aceituno-Agosin-2012
YPL081W	YLR448W	0.0196261	Co-expression	Aceituno-Agosin-2012
YPL143W	YOL121C	0.0160927	Co-expression	Aceituno-Agosin-2012
YPL160W	YDL131W	0.0192713	Co-expression	Aceituno-Agosin-2012
YPL160W	YIL133C	0.0230041	Co-expression	Aceituno-Agosin-2012
YPL160W	YPL131W	0.0250168	Co-expression	Aceituno-Agosin-2012
YPR102C	YBL092W	0.0168526	Co-expression	Aceituno-Agosin-2012
YPR102C	YDL075W	0.0169048	Co-expression	Aceituno-Agosin-2012
YPR102C	YDR447C	0.0203275	Co-expression	Aceituno-Agosin-2012
YPR102C	YHR010W	0.017337	Co-expression	Aceituno-Agosin-2012
YPR102C	YLR029C	0.0174905	Co-expression	Aceituno-Agosin-2012
YPR102C	YNL302C	0.0223382	Co-expression	Aceituno-Agosin-2012
YPR102C	YOL121C	0.0184381	Co-expression	Aceituno-Agosin-2012
YPR102C	YOL127W	0.0157255	Co-expression	Aceituno-Agosin-2012
YPR102C	YOR293W	0.0203192	Co-expression	Aceituno-Agosin-2012
YPR102C	YOR369C	0.0233571	Co-expression	Aceituno-Agosin-2012
YPR102C	YPL143W	0.0146429	Co-expression	Aceituno-Agosin-2012
RPL36A	RPP1A	0.00600383	Co-expression	Brauer-Botstein-2008
RPL36A	RPS22A	0.00749311	Co-expression	Brauer-Botstein-2008
RPL36A	YBR189W	0.00513886	Co-expression	Brauer-Botstein-2008
RPL36A	YBR191W	0.00608843	Co-expression	Brauer-Botstein-2008
RPL36A	YCR031C	0.00572945	Co-expression	Brauer-Botstein-2008
RPL36A	YDL075W	0.0039038	Co-expression	Brauer-Botstein-2008
RPL36A	YDL082W	0.00540749	Co-expression	Brauer-Botstein-2008
RPL36A	YDL130W	0.00575439	Co-expression	Brauer-Botstein-2008
RPL36A	YDR064W	0.00784816	Co-expression	Brauer-Botstein-2008
RPL36A	YDR471W	0.00566909	Co-expression	Brauer-Botstein-2008
RPL36A	YFL034C-A	0.00615494	Co-expression	Brauer-Botstein-2008
RPL36A	YGL076C	0.00445674	Co-expression	Brauer-Botstein-2008
RPL36A	YGR085C	0.00469269	Co-expression	Brauer-Botstein-2008
RPL36A	YGR148C	0.0060757	Co-expression	Brauer-Botstein-2008
RPL36A	YHL001W	0.00591386	Co-expression	Brauer-Botstein-2008
RPL36A	YHL015W	0.00674795	Co-expression	Brauer-Botstein-2008
RPL36A	YHL033C	0.00645683	Co-expression	Brauer-Botstein-2008
RPL36A	YHR010W	0.00480486	Co-expression	Brauer-Botstein-2008
RPL36A	YJL136C	0.00710116	Co-expression	Brauer-Botstein-2008
RPL36A	YJL191W	0.00542843	Co-expression	Brauer-Botstein-2008
RPL36A	YKL006W	0.00621132	Co-expression	Brauer-Botstein-2008
RPL36A	YKR057W	0.0071758	Co-expression	Brauer-Botstein-2008
RPL36A	YLR325C	0.00487071	Co-expression	Brauer-Botstein-2008
RPL36A	YLR344W	0.00570315	Co-expression	Brauer-Botstein-2008
RPL36A	YLR367W	0.00518955	Co-expression	Brauer-Botstein-2008
RPL36A	YLR406C	0.00516319	Co-expression	Brauer-Botstein-2008
RPL36A	YLR448W	0.0065506	Co-expression	Brauer-Botstein-2008
RPL36A	YML063W	0.00556712	Co-expression	Brauer-Botstein-2008
RPL36A	YMR230W	0.00490718	Co-expression	Brauer-Botstein-2008
RPL36A	YNL178W	0.00573624	Co-expression	Brauer-Botstein-2008
RPL36A	YNL302C	0.00543775	Co-expression	Brauer-Botstein-2008
RPL36A	YOL039W	0.00541905	Co-expression	Brauer-Botstein-2008
RPL36A	YOL040C	0.00594313	Co-expression	Brauer-Botstein-2008
RPL36A	YOR096W	0.00493257	Co-expression	Brauer-Botstein-2008
RPL36A	YOR234C	0.00732362	Co-expression	Brauer-Botstein-2008
RPL36A	YOR293W	0.00530867	Co-expression	Brauer-Botstein-2008
RPL36A	YPL079W	0.00597507	Co-expression	Brauer-Botstein-2008
RPL36A	YPL081W	0.00607078	Co-expression	Brauer-Botstein-2008
RPL36A	YPL143W	0.00763458	Co-expression	Brauer-Botstein-2008
RPL36A	YPR102C	0.00538144	Co-expression	Brauer-Botstein-2008
RPL37A	RPS26B	0.0112712	Co-expression	Brauer-Botstein-2008
RPL37A	RPS31	0.0129183	Co-expression	Brauer-Botstein-2008
RPL37A	YDR447C	0.0133566	Co-expression	Brauer-Botstein-2008
RPL37A	YLR061W	0.0102953	Co-expression	Brauer-Botstein-2008
RPL37A	YNL067W	0.0156412	Co-expression	Brauer-Botstein-2008
RPL37A	YNL069C	0.0173959	Co-expression	Brauer-Botstein-2008
RPL37A	YOL127W	0.00858451	Co-expression	Brauer-Botstein-2008
RPL37B	RPL37A	0.0160635	Co-expression	Brauer-Botstein-2008
RPL37B	RPS31	0.0123751	Co-expression	Brauer-Botstein-2008
RPL37B	YDR447C	0.0124554	Co-expression	Brauer-Botstein-2008
RPL37B	YLR061W	0.0106713	Co-expression	Brauer-Botstein-2008
RPL37B	YNL067W	0.0149146	Co-expression	Brauer-Botstein-2008
RPL37B	YNL069C	0.0165077	Co-expression	Brauer-Botstein-2008
RPL37B	YOL127W	0.00869839	Co-expression	Brauer-Botstein-2008
RPL39	RPL37A	0.00961133	Co-expression	Brauer-Botstein-2008
RPL39	RPL37B	0.0100084	Co-expression	Brauer-Botstein-2008
RPL39	YGR027C	0.00874516	Co-expression	Brauer-Botstein-2008
RPL39	YIL052C	0.00714984	Co-expression	Brauer-Botstein-2008
RPL39	YLR061W	0.00827566	Co-expression	Brauer-Botstein-2008
RPL39	YLR333C	0.00713455	Co-expression	Brauer-Botstein-2008
RPL39	YMR142C	0.0083997	Co-expression	Brauer-Botstein-2008
RPL39	YNL067W	0.0106292	Co-expression	Brauer-Botstein-2008
RPL39	YNL069C	0.010339	Co-expression	Brauer-Botstein-2008
RPL39	YOL121C	0.0077004	Co-expression	Brauer-Botstein-2008
RPL39	YOL127W	0.0073086	Co-expression	Brauer-Botstein-2008
RPL39	YOR096W	0.00538031	Co-expression	Brauer-Botstein-2008
RPL39	YOR293W	0.00598178	Co-expression	Brauer-Botstein-2008
RPP1A	YAR015W	0.00946157	Co-expression	Brauer-Botstein-2008
RPP1A	YBR189W	0.00552214	Co-expression	Brauer-Botstein-2008
RPP1A	YDL130W	0.00678306	Co-expression	Brauer-Botstein-2008
RPP1A	YDR471W	0.00629949	Co-expression	Brauer-Botstein-2008
RPP1A	YGR085C	0.00487313	Co-expression	Brauer-Botstein-2008
RPP1A	YGR148C	0.00670585	Co-expression	Brauer-Botstein-2008
RPP1A	YHL015W	0.00768601	Co-expression	Brauer-Botstein-2008
RPP1A	YHL033C	0.00802863	Co-expression	Brauer-Botstein-2008
RPP1A	YJL177W	0.00881946	Co-expression	Brauer-Botstein-2008
RPP1A	YJL191W	0.00741659	Co-expression	Brauer-Botstein-2008
RPP1A	YLR344W	0.00628741	Co-expression	Brauer-Botstein-2008
RPP1A	YLR367W	0.00594777	Co-expression	Brauer-Botstein-2008
RPP1A	YLR448W	0.00760647	Co-expression	Brauer-Botstein-2008
RPP1A	YML063W	0.00630704	Co-expression	Brauer-Botstein-2008
RPP1A	YOL039W	0.00583845	Co-expression	Brauer-Botstein-2008
RPP1A	YOL040C	0.00709678	Co-expression	Brauer-Botstein-2008
RPP1A	YPL143W	0.00911004	Co-expression	Brauer-Botstein-2008
RPS0A	YCR031C	0.00911599	Co-expression	Brauer-Botstein-2008
RPS0A	YDL130W	0.00884459	Co-expression	Brauer-Botstein-2008
RPS0A	YGL076C	0.00745329	Co-expression	Brauer-Botstein-2008
RPS0A	YLL045C	0.0113711	Co-expression	Brauer-Botstein-2008
RPS0A	YMR116C	0.0165154	Co-expression	Brauer-Botstein-2008
RPS0A	YPL131W	0.0133897	Co-expression	Brauer-Botstein-2008
RPS0A	YPL198W	0.0123123	Co-expression	Brauer-Botstein-2008
RPS0B	YNL096C	0.0106521	Co-expression	Brauer-Botstein-2008
RPS22A	YBR189W	0.00711338	Co-expression	Brauer-Botstein-2008
RPS22A	YBR191W	0.00831256	Co-expression	Brauer-Botstein-2008
RPS22A	YDR064W	0.0130943	Co-expression	Brauer-Botstein-2008
RPS22A	YDR471W	0.00805617	Co-expression	Brauer-Botstein-2008
RPS22A	YGL147C	0.0117957	Co-expression	Brauer-Botstein-2008
RPS22A	YGR085C	0.00632412	Co-expression	Brauer-Botstein-2008
RPS22A	YHL001W	0.00875855	Co-expression	Brauer-Botstein-2008
RPS22A	YHR010W	0.00675121	Co-expression	Brauer-Botstein-2008
RPS22A	YIL133C	0.0148838	Co-expression	Brauer-Botstein-2008
RPS22A	YJL136C	0.0116597	Co-expression	Brauer-Botstein-2008
RPS22A	YKL006W	0.00915426	Co-expression	Brauer-Botstein-2008
RPS22A	YKR057W	0.0113784	Co-expression	Brauer-Botstein-2008
RPS22A	YLR061W	0.0111105	Co-expression	Brauer-Botstein-2008
RPS22A	YLR344W	0.00808133	Co-expression	Brauer-Botstein-2008
RPS22A	YLR367W	0.00789023	Co-expression	Brauer-Botstein-2008
RPS22A	YLR388W	0.0109875	Co-expression	Brauer-Botstein-2008
RPS22A	YLR448W	0.0103911	Co-expression	Brauer-Botstein-2008
RPS22A	YMR230W	0.00732974	Co-expression	Brauer-Botstein-2008
RPS22A	YNL069C	0.0154831	Co-expression	Brauer-Botstein-2008
RPS22A	YOR096W	0.00775809	Co-expression	Brauer-Botstein-2008
RPS22A	YOR234C	0.0128494	Co-expression	Brauer-Botstein-2008
RPS22A	YOR293W	0.00865549	Co-expression	Brauer-Botstein-2008
RPS22A	YPL143W	0.0148565	Co-expression	Brauer-Botstein-2008
RPS26A	RPL37A	0.0122431	Co-expression	Brauer-Botstein-2008
RPS26A	RPL37B	0.0123478	Co-expression	Brauer-Botstein-2008
RPS26A	RPL39	0.00933675	Co-expression	Brauer-Botstein-2008
RPS26A	RPS31	0.0122348	Co-expression	Brauer-Botstein-2008
RPS26A	YGR027C	0.0126355	Co-expression	Brauer-Botstein-2008
RPS26A	YIL052C	0.00823516	Co-expression	Brauer-Botstein-2008
RPS26A	YLR029C	0.0120924	Co-expression	Brauer-Botstein-2008
RPS26A	YLR333C	0.00894827	Co-expression	Brauer-Botstein-2008
RPS26A	YMR142C	0.00996518	Co-expression	Brauer-Botstein-2008
RPS26A	YNL069C	0.0129097	Co-expression	Brauer-Botstein-2008
RPS26A	YOL121C	0.00954735	Co-expression	Brauer-Botstein-2008
RPS26A	YOL127W	0.00860532	Co-expression	Brauer-Botstein-2008
RPS26B	YDL075W	0.00594118	Co-expression	Brauer-Botstein-2008
RPS26B	YER056C-A	0.0130347	Co-expression	Brauer-Botstein-2008
RPS26B	YGL147C	0.0124661	Co-expression	Brauer-Botstein-2008
RPS26B	YLR061W	0.011574	Co-expression	Brauer-Botstein-2008
RPS26B	YNL067W	0.0159863	Co-expression	Brauer-Botstein-2008
RPS26B	YNL096C	0.010965	Co-expression	Brauer-Botstein-2008
RPS27B	YGR034W	0.00654086	Co-expression	Brauer-Botstein-2008
RPS27B	YGR148C	0.0067972	Co-expression	Brauer-Botstein-2008
RPS27B	YJL177W	0.00941699	Co-expression	Brauer-Botstein-2008
RPS27B	YJL191W	0.00647206	Co-expression	Brauer-Botstein-2008
RPS27B	YKL180W	0.00945496	Co-expression	Brauer-Botstein-2008
RPS27B	YLR344W	0.00632715	Co-expression	Brauer-Botstein-2008
RPS27B	YLR367W	0.00545123	Co-expression	Brauer-Botstein-2008
RPS27B	YLR388W	0.00844884	Co-expression	Brauer-Botstein-2008
RPS27B	YLR448W	0.00726787	Co-expression	Brauer-Botstein-2008
RPS27B	YML024W	0.00710606	Co-expression	Brauer-Botstein-2008
RPS27B	YML063W	0.00628855	Co-expression	Brauer-Botstein-2008
RPS27B	YML073C	0.0084895	Co-expression	Brauer-Botstein-2008
RPS27B	YMR230W	0.00526083	Co-expression	Brauer-Botstein-2008
RPS27B	YNL302C	0.00586873	Co-expression	Brauer-Botstein-2008
RPS27B	YOL040C	0.00670422	Co-expression	Brauer-Botstein-2008
RPS27B	YOR369C	0.00721413	Co-expression	Brauer-Botstein-2008
RPS27B	YPL079W	0.00672936	Co-expression	Brauer-Botstein-2008
RPS28A	RPS26B	0.00673229	Co-expression	Brauer-Botstein-2008
RPS28A	YDL075W	0.00344527	Co-expression	Brauer-Botstein-2008
RPS28A	YDR382W	0.00593456	Co-expression	Brauer-Botstein-2008
RPS28A	YER056C-A	0.00708538	Co-expression	Brauer-Botstein-2008
RPS28A	YGL031C	0.00382553	Co-expression	Brauer-Botstein-2008
RPS28A	YGL147C	0.00617738	Co-expression	Brauer-Botstein-2008
RPS28A	YIL052C	0.00527701	Co-expression	Brauer-Botstein-2008
RPS28A	YLR061W	0.00575952	Co-expression	Brauer-Botstein-2008
RPS28A	YLR406C	0.00417997	Co-expression	Brauer-Botstein-2008
RPS28A	YNL096C	0.00592584	Co-expression	Brauer-Botstein-2008
RPS28A	YPL081W	0.00509377	Co-expression	Brauer-Botstein-2008
RPS28A	YPR102C	0.00439629	Co-expression	Brauer-Botstein-2008
RPS28B	RPS26B	0.00721372	Co-expression	Brauer-Botstein-2008
RPS28B	RPS28A	0.00425611	Co-expression	Brauer-Botstein-2008
RPS28B	RPS29B	0.00802726	Co-expression	Brauer-Botstein-2008
RPS28B	YBR191W	0.00531138	Co-expression	Brauer-Botstein-2008
RPS28B	YCR031C	0.00527525	Co-expression	Brauer-Botstein-2008
RPS28B	YDL075W	0.00386955	Co-expression	Brauer-Botstein-2008
RPS28B	YDL082W	0.00482509	Co-expression	Brauer-Botstein-2008
RPS28B	YDL084W	0.00608864	Co-expression	Brauer-Botstein-2008
RPS28B	YDR382W	0.0068969	Co-expression	Brauer-Botstein-2008
RPS28B	YER056C-A	0.00803718	Co-expression	Brauer-Botstein-2008
RPS28B	YGL031C	0.00424945	Co-expression	Brauer-Botstein-2008
RPS28B	YGR034W	0.00540515	Co-expression	Brauer-Botstein-2008
RPS28B	YHL001W	0.00526235	Co-expression	Brauer-Botstein-2008
RPS28B	YIL052C	0.0057134	Co-expression	Brauer-Botstein-2008
RPS28B	YKL006W	0.00562172	Co-expression	Brauer-Botstein-2008
RPS28B	YLR061W	0.00636481	Co-expression	Brauer-Botstein-2008
RPS28B	YLR325C	0.0046336	Co-expression	Brauer-Botstein-2008
RPS28B	YLR406C	0.00475742	Co-expression	Brauer-Botstein-2008
RPS28B	YNL096C	0.00663862	Co-expression	Brauer-Botstein-2008
RPS28B	YOL121C	0.00619054	Co-expression	Brauer-Botstein-2008
RPS28B	YPL081W	0.00590041	Co-expression	Brauer-Botstein-2008
RPS28B	YPL198W	0.00683065	Co-expression	Brauer-Botstein-2008
RPS28B	YPR102C	0.00503921	Co-expression	Brauer-Botstein-2008
RPS29B	RPS22A	0.0138293	Co-expression	Brauer-Botstein-2008
RPS29B	YDR064W	0.0139078	Co-expression	Brauer-Botstein-2008
RPS29B	YDR382W	0.0118577	Co-expression	Brauer-Botstein-2008
RPS29B	YGR034W	0.0103356	Co-expression	Brauer-Botstein-2008
RPS29B	YLR061W	0.0125308	Co-expression	Brauer-Botstein-2008
RPS29B	YLR325C	0.00792816	Co-expression	Brauer-Botstein-2008
RPS29B	YLR388W	0.0132509	Co-expression	Brauer-Botstein-2008
RPS29B	YMR230W	0.00831657	Co-expression	Brauer-Botstein-2008
RPS29B	YNL069C	0.0152592	Co-expression	Brauer-Botstein-2008
RPS29B	YNL096C	0.0119525	Co-expression	Brauer-Botstein-2008
RPS29B	YOL121C	0.0118889	Co-expression	Brauer-Botstein-2008
RPS29B	YOR096W	0.00786844	Co-expression	Brauer-Botstein-2008
RPS29B	YOR293W	0.00902627	Co-expression	Brauer-Botstein-2008
RPS31	YDR447C	0.0163794	Co-expression	Brauer-Botstein-2008
RPS31	YGL103W	0.0122649	Co-expression	Brauer-Botstein-2008
RPS31	YLR029C	0.0164522	Co-expression	Brauer-Botstein-2008
YAL003W	YGL103W	0.0118464	Co-expression	Brauer-Botstein-2008
YAR015W	YHL015W	0.0106082	Co-expression	Brauer-Botstein-2008
YAR015W	YHL033C	0.0114396	Co-expression	Brauer-Botstein-2008
YAR015W	YLR359W	0.0137791	Co-expression	Brauer-Botstein-2008
YBL076C	YDL131W	0.010039	Co-expression	Brauer-Botstein-2008
YBL076C	YOR063W	0.0124239	Co-expression	Brauer-Botstein-2008
YBL092W	YBR191W	0.0075315	Co-expression	Brauer-Botstein-2008
YBL092W	YML024W	0.0079417	Co-expression	Brauer-Botstein-2008
YBL092W	YMR142C	0.00986964	Co-expression	Brauer-Botstein-2008
YBL092W	YNL302C	0.00727284	Co-expression	Brauer-Botstein-2008
YBL092W	YOL121C	0.00938997	Co-expression	Brauer-Botstein-2008
YBL092W	YOR096W	0.0063613	Co-expression	Brauer-Botstein-2008
YBL092W	YOR293W	0.00692805	Co-expression	Brauer-Botstein-2008
YBR031W	YDR012W	0.0182344	Co-expression	Brauer-Botstein-2008
YBR031W	YGL123W	0.013216	Co-expression	Brauer-Botstein-2008
YBR127C	YDL185W	0.0170402	Co-expression	Brauer-Botstein-2008
YBR127C	YJL026W	0.0098371	Co-expression	Brauer-Botstein-2008
YBR127C	YJL172W	0.011644	Co-expression	Brauer-Botstein-2008
YBR189W	YBL092W	0.00615622	Co-expression	Brauer-Botstein-2008
YBR189W	YBR191W	0.00594032	Co-expression	Brauer-Botstein-2008
YBR189W	YDL075W	0.00375151	Co-expression	Brauer-Botstein-2008
YBR189W	YDL130W	0.00546737	Co-expression	Brauer-Botstein-2008
YBR189W	YHL001W	0.00571088	Co-expression	Brauer-Botstein-2008
YBR189W	YHL015W	0.00648572	Co-expression	Brauer-Botstein-2008
YBR189W	YHR010W	0.00466519	Co-expression	Brauer-Botstein-2008
YBR189W	YKL180W	0.00787102	Co-expression	Brauer-Botstein-2008
YBR189W	YML073C	0.00661425	Co-expression	Brauer-Botstein-2008
YBR189W	YNL302C	0.005292	Co-expression	Brauer-Botstein-2008
YBR189W	YOL121C	0.00637795	Co-expression	Brauer-Botstein-2008
YBR189W	YOR096W	0.00466613	Co-expression	Brauer-Botstein-2008
YBR189W	YOR369C	0.00533775	Co-expression	Brauer-Botstein-2008
YBR189W	YPR102C	0.00528024	Co-expression	Brauer-Botstein-2008
YBR191W	YDL075W	0.00442632	Co-expression	Brauer-Botstein-2008
YBR191W	YOL121C	0.00769049	Co-expression	Brauer-Botstein-2008
YCR031C	YBR189W	0.00581535	Co-expression	Brauer-Botstein-2008
YCR031C	YBR191W	0.0066148	Co-expression	Brauer-Botstein-2008
YCR031C	YDL075W	0.00424407	Co-expression	Brauer-Botstein-2008
YCR031C	YDL130W	0.00642652	Co-expression	Brauer-Botstein-2008
YCR031C	YDR064W	0.00916303	Co-expression	Brauer-Botstein-2008
YCR031C	YGR034W	0.00642902	Co-expression	Brauer-Botstein-2008
YCR031C	YHL001W	0.00667424	Co-expression	Brauer-Botstein-2008
YCR031C	YKL006W	0.00712792	Co-expression	Brauer-Botstein-2008
YCR031C	YMR230W	0.00525152	Co-expression	Brauer-Botstein-2008
YCR031C	YNL302C	0.00574976	Co-expression	Brauer-Botstein-2008
YCR031C	YPL198W	0.00812067	Co-expression	Brauer-Botstein-2008
YCR031C	YPR102C	0.00593695	Co-expression	Brauer-Botstein-2008
YDL082W	YBL092W	0.0066945	Co-expression	Brauer-Botstein-2008
YDL082W	YBR189W	0.00537207	Co-expression	Brauer-Botstein-2008
YDL082W	YBR191W	0.0062966	Co-expression	Brauer-Botstein-2008
YDL082W	YCR031C	0.00595612	Co-expression	Brauer-Botstein-2008
YDL082W	YDL075W	0.00398924	Co-expression	Brauer-Botstein-2008
YDL082W	YDL130W	0.00556574	Co-expression	Brauer-Botstein-2008
YDL082W	YDR064W	0.00829287	Co-expression	Brauer-Botstein-2008
YDL082W	YDR382W	0.00724321	Co-expression	Brauer-Botstein-2008
YDL082W	YFL034C-A	0.0062689	Co-expression	Brauer-Botstein-2008
YDL082W	YGR034W	0.00613196	Co-expression	Brauer-Botstein-2008
YDL082W	YGR148C	0.00636018	Co-expression	Brauer-Botstein-2008
YDL082W	YHL001W	0.00586207	Co-expression	Brauer-Botstein-2008
YDL082W	YHL015W	0.00660937	Co-expression	Brauer-Botstein-2008
YDL082W	YHR010W	0.00495377	Co-expression	Brauer-Botstein-2008
YDL082W	YKL006W	0.00628975	Co-expression	Brauer-Botstein-2008
YDL082W	YKL180W	0.00808408	Co-expression	Brauer-Botstein-2008
YDL082W	YLR325C	0.00508097	Co-expression	Brauer-Botstein-2008
YDL082W	YLR333C	0.00626904	Co-expression	Brauer-Botstein-2008
YDL082W	YLR388W	0.00658304	Co-expression	Brauer-Botstein-2008
YDL082W	YLR406C	0.0051873	Co-expression	Brauer-Botstein-2008
YDL082W	YML063W	0.00550356	Co-expression	Brauer-Botstein-2008
YDL082W	YML073C	0.00727597	Co-expression	Brauer-Botstein-2008
YDL082W	YMR230W	0.00503284	Co-expression	Brauer-Botstein-2008
YDL082W	YNL178W	0.00603113	Co-expression	Brauer-Botstein-2008
YDL082W	YNL302C	0.00560985	Co-expression	Brauer-Botstein-2008
YDL082W	YOL039W	0.00550911	Co-expression	Brauer-Botstein-2008
YDL082W	YOL040C	0.00621264	Co-expression	Brauer-Botstein-2008
YDL082W	YOL121C	0.00677882	Co-expression	Brauer-Botstein-2008
YDL082W	YOR096W	0.00496758	Co-expression	Brauer-Botstein-2008
YDL082W	YOR293W	0.00529079	Co-expression	Brauer-Botstein-2008
YDL082W	YPR102C	0.00560545	Co-expression	Brauer-Botstein-2008
YDL124W	YNL160W	0.0118841	Co-expression	Brauer-Botstein-2008
YDL124W	YOL109W	0.00798809	Co-expression	Brauer-Botstein-2008
YDL130W	YBR191W	0.00624491	Co-expression	Brauer-Botstein-2008
YDL130W	YHL001W	0.00629413	Co-expression	Brauer-Botstein-2008
YDL131W	YOR063W	0.0131886	Co-expression	Brauer-Botstein-2008
YDL131W	YPL131W	0.0104757	Co-expression	Brauer-Botstein-2008
YDL171C	YGR180C	0.0130058	Co-expression	Brauer-Botstein-2008
YDL171C	YJL026W	0.00895998	Co-expression	Brauer-Botstein-2008
YDL171C	YJL172W	0.00944322	Co-expression	Brauer-Botstein-2008
YDL171C	YOR198C	0.0110061	Co-expression	Brauer-Botstein-2008
YDL171C	YPR035W	0.0111627	Co-expression	Brauer-Botstein-2008
YDL185W	YJL172W	0.0129125	Co-expression	Brauer-Botstein-2008
YDL229W	YLL045C	0.00962913	Co-expression	Brauer-Botstein-2008
YDL229W	YLR340W	0.0113094	Co-expression	Brauer-Botstein-2008
YDL229W	YNL209W	0.0130596	Co-expression	Brauer-Botstein-2008
YDR012W	YGL123W	0.0120392	Co-expression	Brauer-Botstein-2008
YDR064W	YBR189W	0.00815008	Co-expression	Brauer-Botstein-2008
YDR064W	YBR191W	0.0094349	Co-expression	Brauer-Botstein-2008
YDR064W	YDL130W	0.0087573	Co-expression	Brauer-Botstein-2008
YDR064W	YHL001W	0.00928061	Co-expression	Brauer-Botstein-2008
YDR064W	YKL180W	0.0130414	Co-expression	Brauer-Botstein-2008
YDR064W	YNL302C	0.00812488	Co-expression	Brauer-Botstein-2008
YDR064W	YOR096W	0.00733723	Co-expression	Brauer-Botstein-2008
YDR064W	YOR293W	0.0082598	Co-expression	Brauer-Botstein-2008
YDR064W	YPR102C	0.00788019	Co-expression	Brauer-Botstein-2008
YDR099W	YOR230W	0.00981346	Co-expression	Brauer-Botstein-2008
YDR382W	YBL092W	0.00921816	Co-expression	Brauer-Botstein-2008
YDR382W	YBR189W	0.00684019	Co-expression	Brauer-Botstein-2008
YDR382W	YCR031C	0.00773081	Co-expression	Brauer-Botstein-2008
YDR382W	YDL075W	0.00554258	Co-expression	Brauer-Botstein-2008
YDR382W	YGR034W	0.0081367	Co-expression	Brauer-Botstein-2008
YDR382W	YHL001W	0.00784602	Co-expression	Brauer-Botstein-2008
YDR382W	YHR010W	0.0066015	Co-expression	Brauer-Botstein-2008
YDR382W	YKL006W	0.00847498	Co-expression	Brauer-Botstein-2008
YDR382W	YML073C	0.00944824	Co-expression	Brauer-Botstein-2008
YDR382W	YMR230W	0.00644473	Co-expression	Brauer-Botstein-2008
YDR382W	YNL302C	0.00722682	Co-expression	Brauer-Botstein-2008
YDR382W	YOL121C	0.00977861	Co-expression	Brauer-Botstein-2008
YDR382W	YOR096W	0.00651488	Co-expression	Brauer-Botstein-2008
YDR382W	YPR102C	0.007323	Co-expression	Brauer-Botstein-2008
YDR447C	YLR029C	0.0125552	Co-expression	Brauer-Botstein-2008
YDR447C	YNL069C	0.014734	Co-expression	Brauer-Botstein-2008
YDR471W	YBL092W	0.00660492	Co-expression	Brauer-Botstein-2008
YDR471W	YBR189W	0.00533819	Co-expression	Brauer-Botstein-2008
YDR471W	YBR191W	0.00613698	Co-expression	Brauer-Botstein-2008
YDR471W	YCR031C	0.00586235	Co-expression	Brauer-Botstein-2008
YDR471W	YDL082W	0.00550888	Co-expression	Brauer-Botstein-2008
YDR471W	YDL130W	0.00586653	Co-expression	Brauer-Botstein-2008
YDR471W	YDR064W	0.00824333	Co-expression	Brauer-Botstein-2008
YDR471W	YFL034C-A	0.00660023	Co-expression	Brauer-Botstein-2008
YDR471W	YGR148C	0.00627206	Co-expression	Brauer-Botstein-2008
YDR471W	YHL001W	0.00605951	Co-expression	Brauer-Botstein-2008
YDR471W	YHL015W	0.00701778	Co-expression	Brauer-Botstein-2008
YDR471W	YHR010W	0.00509444	Co-expression	Brauer-Botstein-2008
YDR471W	YJL136C	0.00719366	Co-expression	Brauer-Botstein-2008
YDR471W	YKL006W	0.00638701	Co-expression	Brauer-Botstein-2008
YDR471W	YKL180W	0.0080894	Co-expression	Brauer-Botstein-2008
YDR471W	YKR057W	0.00730819	Co-expression	Brauer-Botstein-2008
YDR471W	YLR325C	0.00501365	Co-expression	Brauer-Botstein-2008
YDR471W	YLR333C	0.00624477	Co-expression	Brauer-Botstein-2008
YDR471W	YLR344W	0.00592065	Co-expression	Brauer-Botstein-2008
YDR471W	YLR406C	0.00515257	Co-expression	Brauer-Botstein-2008
YDR471W	YML063W	0.00585982	Co-expression	Brauer-Botstein-2008
YDR471W	YML073C	0.00732424	Co-expression	Brauer-Botstein-2008
YDR471W	YMR230W	0.00507163	Co-expression	Brauer-Botstein-2008
YDR471W	YNL178W	0.0061854	Co-expression	Brauer-Botstein-2008
YDR471W	YNL302C	0.00569732	Co-expression	Brauer-Botstein-2008
YDR471W	YOL039W	0.00551581	Co-expression	Brauer-Botstein-2008
YDR471W	YOL040C	0.00659186	Co-expression	Brauer-Botstein-2008
YDR471W	YOR096W	0.00517295	Co-expression	Brauer-Botstein-2008
YDR471W	YOR234C	0.00760524	Co-expression	Brauer-Botstein-2008
YDR471W	YOR293W	0.00555447	Co-expression	Brauer-Botstein-2008
YDR471W	YOR369C	0.00586171	Co-expression	Brauer-Botstein-2008
YDR471W	YPL143W	0.00818635	Co-expression	Brauer-Botstein-2008
YDR471W	YPR102C	0.00541754	Co-expression	Brauer-Botstein-2008
YER025W	YDL195W	0.00868541	Co-expression	Brauer-Botstein-2008
YER025W	YDL229W	0.00838294	Co-expression	Brauer-Botstein-2008
YER025W	YLR340W	0.00936175	Co-expression	Brauer-Botstein-2008
YER025W	YLR359W	0.00889208	Co-expression	Brauer-Botstein-2008
YER025W	YNL209W	0.00885629	Co-expression	Brauer-Botstein-2008
YER091C	YDL229W	0.0138667	Co-expression	Brauer-Botstein-2008
YER091C	YLL045C	0.0117041	Co-expression	Brauer-Botstein-2008
YER091C	YNL209W	0.0142945	Co-expression	Brauer-Botstein-2008
YFL034C-A	YBL092W	0.0076204	Co-expression	Brauer-Botstein-2008
YFL034C-A	YBR189W	0.00592705	Co-expression	Brauer-Botstein-2008
YFL034C-A	YBR191W	0.00669793	Co-expression	Brauer-Botstein-2008
YFL034C-A	YCR031C	0.00663772	Co-expression	Brauer-Botstein-2008
YFL034C-A	YDL075W	0.00452926	Co-expression	Brauer-Botstein-2008
YFL034C-A	YDR064W	0.00930861	Co-expression	Brauer-Botstein-2008
YFL034C-A	YDR382W	0.00880508	Co-expression	Brauer-Botstein-2008
YFL034C-A	YGR034W	0.00680746	Co-expression	Brauer-Botstein-2008
YFL034C-A	YGR148C	0.00691887	Co-expression	Brauer-Botstein-2008
YFL034C-A	YHL001W	0.00688874	Co-expression	Brauer-Botstein-2008
YFL034C-A	YHR010W	0.00566516	Co-expression	Brauer-Botstein-2008
YFL034C-A	YKL006W	0.00729527	Co-expression	Brauer-Botstein-2008
YFL034C-A	YLR325C	0.00576653	Co-expression	Brauer-Botstein-2008
YFL034C-A	YLR406C	0.00591274	Co-expression	Brauer-Botstein-2008
YFL034C-A	YML073C	0.00826344	Co-expression	Brauer-Botstein-2008
YFL034C-A	YMR230W	0.00554934	Co-expression	Brauer-Botstein-2008
YFL034C-A	YNL178W	0.00702576	Co-expression	Brauer-Botstein-2008
YFL034C-A	YNL302C	0.00625541	Co-expression	Brauer-Botstein-2008
YFL034C-A	YOL039W	0.00631624	Co-expression	Brauer-Botstein-2008
YFL034C-A	YOL040C	0.00704467	Co-expression	Brauer-Botstein-2008
YFL034C-A	YOL121C	0.00800952	Co-expression	Brauer-Botstein-2008
YFL034C-A	YOR096W	0.00561034	Co-expression	Brauer-Botstein-2008
YGL031C	YDL075W	0.00354188	Co-expression	Brauer-Botstein-2008
YGL031C	YDR382W	0.0060995	Co-expression	Brauer-Botstein-2008
YGL031C	YGL076C	0.00384127	Co-expression	Brauer-Botstein-2008
YGL031C	YIL052C	0.00522665	Co-expression	Brauer-Botstein-2008
YGL031C	YLR406C	0.00438539	Co-expression	Brauer-Botstein-2008
YGL031C	YMR142C	0.0060256	Co-expression	Brauer-Botstein-2008
YGL031C	YPL198W	0.00631512	Co-expression	Brauer-Botstein-2008
YGL031C	YPR102C	0.00460775	Co-expression	Brauer-Botstein-2008
YGL076C	YBR189W	0.00428824	Co-expression	Brauer-Botstein-2008
YGL076C	YCR031C	0.00499864	Co-expression	Brauer-Botstein-2008
YGL076C	YDL075W	0.00345328	Co-expression	Brauer-Botstein-2008
YGL076C	YDL130W	0.00474323	Co-expression	Brauer-Botstein-2008
YGL076C	YHL001W	0.00506284	Co-expression	Brauer-Botstein-2008
YGL076C	YKL006W	0.00528794	Co-expression	Brauer-Botstein-2008
YGL076C	YPL198W	0.00673453	Co-expression	Brauer-Botstein-2008
YGL076C	YPR102C	0.00456803	Co-expression	Brauer-Botstein-2008
YGL147C	YDL075W	0.00579564	Co-expression	Brauer-Botstein-2008
YGL147C	YGL076C	0.00632944	Co-expression	Brauer-Botstein-2008
YGL147C	YHL001W	0.0082023	Co-expression	Brauer-Botstein-2008
YGL147C	YIL052C	0.00899193	Co-expression	Brauer-Botstein-2008
YGL147C	YKL006W	0.00861724	Co-expression	Brauer-Botstein-2008
YGL147C	YLR061W	0.0110129	Co-expression	Brauer-Botstein-2008
YGL147C	YNL067W	0.0154548	Co-expression	Brauer-Botstein-2008
YGL147C	YNL069C	0.0130768	Co-expression	Brauer-Botstein-2008
YGL147C	YNL096C	0.0101215	Co-expression	Brauer-Botstein-2008
YGL147C	YOR096W	0.00696956	Co-expression	Brauer-Botstein-2008
YGL147C	YOR234C	0.010389	Co-expression	Brauer-Botstein-2008
YGL147C	YPR102C	0.00764599	Co-expression	Brauer-Botstein-2008
YGL234W	YBR031W	0.0146974	Co-expression	Brauer-Botstein-2008
YGL234W	YDL229W	0.0103713	Co-expression	Brauer-Botstein-2008
YGL234W	YGL123W	0.0113829	Co-expression	Brauer-Botstein-2008
YGL234W	YNL209W	0.0117151	Co-expression	Brauer-Botstein-2008
YGR027C	YBL092W	0.0100965	Co-expression	Brauer-Botstein-2008
YGR027C	YGR034W	0.00792945	Co-expression	Brauer-Botstein-2008
YGR027C	YHR010W	0.00695355	Co-expression	Brauer-Botstein-2008
YGR027C	YLR029C	0.0126026	Co-expression	Brauer-Botstein-2008
YGR027C	YLR325C	0.00687712	Co-expression	Brauer-Botstein-2008
YGR027C	YLR333C	0.0115373	Co-expression	Brauer-Botstein-2008
YGR027C	YML024W	0.00851643	Co-expression	Brauer-Botstein-2008
YGR027C	YML063W	0.00783529	Co-expression	Brauer-Botstein-2008
YGR027C	YML073C	0.0110656	Co-expression	Brauer-Botstein-2008
YGR027C	YMR142C	0.0109691	Co-expression	Brauer-Botstein-2008
YGR027C	YMR230W	0.00649206	Co-expression	Brauer-Botstein-2008
YGR027C	YNL178W	0.0089044	Co-expression	Brauer-Botstein-2008
YGR027C	YNL302C	0.00789342	Co-expression	Brauer-Botstein-2008
YGR027C	YOL121C	0.0107222	Co-expression	Brauer-Botstein-2008
YGR027C	YOL127W	0.00829217	Co-expression	Brauer-Botstein-2008
YGR027C	YOR096W	0.00657462	Co-expression	Brauer-Botstein-2008
YGR034W	YBL092W	0.00779121	Co-expression	Brauer-Botstein-2008
YGR034W	YBR189W	0.00582903	Co-expression	Brauer-Botstein-2008
YGR034W	YBR191W	0.00689512	Co-expression	Brauer-Botstein-2008
YGR034W	YDR064W	0.00962155	Co-expression	Brauer-Botstein-2008
YGR034W	YHL001W	0.00636522	Co-expression	Brauer-Botstein-2008
YGR034W	YHR010W	0.005497	Co-expression	Brauer-Botstein-2008
YGR034W	YKL006W	0.00690573	Co-expression	Brauer-Botstein-2008
YGR034W	YKL180W	0.00919649	Co-expression	Brauer-Botstein-2008
YGR034W	YLR333C	0.0071991	Co-expression	Brauer-Botstein-2008
YGR034W	YML073C	0.00842981	Co-expression	Brauer-Botstein-2008
YGR034W	YMR230W	0.00579285	Co-expression	Brauer-Botstein-2008
YGR034W	YNL302C	0.00631652	Co-expression	Brauer-Botstein-2008
YGR034W	YOL040C	0.00662838	Co-expression	Brauer-Botstein-2008
YGR034W	YOL121C	0.00810297	Co-expression	Brauer-Botstein-2008
YGR034W	YOR096W	0.00539338	Co-expression	Brauer-Botstein-2008
YGR034W	YOR293W	0.00606691	Co-expression	Brauer-Botstein-2008
YGR034W	YOR369C	0.00636799	Co-expression	Brauer-Botstein-2008
YGR034W	YPR102C	0.00608108	Co-expression	Brauer-Botstein-2008
YGR061C	YMR120C	0.0108906	Co-expression	Brauer-Botstein-2008
YGR085C	YBL092W	0.00574421	Co-expression	Brauer-Botstein-2008
YGR085C	YBR189W	0.00461092	Co-expression	Brauer-Botstein-2008
YGR085C	YBR191W	0.00533427	Co-expression	Brauer-Botstein-2008
YGR085C	YCR031C	0.00505271	Co-expression	Brauer-Botstein-2008
YGR085C	YDL075W	0.0034237	Co-expression	Brauer-Botstein-2008
YGR085C	YDL082W	0.00480684	Co-expression	Brauer-Botstein-2008
YGR085C	YDL130W	0.00475177	Co-expression	Brauer-Botstein-2008
YGR085C	YDR064W	0.0068549	Co-expression	Brauer-Botstein-2008
YGR085C	YDR382W	0.00614969	Co-expression	Brauer-Botstein-2008
YGR085C	YDR471W	0.00486912	Co-expression	Brauer-Botstein-2008
YGR085C	YFL034C-A	0.00536205	Co-expression	Brauer-Botstein-2008
YGR085C	YGL076C	0.00384059	Co-expression	Brauer-Botstein-2008
YGR085C	YGR034W	0.00513922	Co-expression	Brauer-Botstein-2008
YGR085C	YGR148C	0.00541057	Co-expression	Brauer-Botstein-2008
YGR085C	YHL001W	0.00502134	Co-expression	Brauer-Botstein-2008
YGR085C	YHL015W	0.00592356	Co-expression	Brauer-Botstein-2008
YGR085C	YHR010W	0.00431575	Co-expression	Brauer-Botstein-2008
YGR085C	YJL136C	0.00573366	Co-expression	Brauer-Botstein-2008
YGR085C	YKL006W	0.00533231	Co-expression	Brauer-Botstein-2008
YGR085C	YKL180W	0.00684495	Co-expression	Brauer-Botstein-2008
YGR085C	YKR057W	0.0058886	Co-expression	Brauer-Botstein-2008
YGR085C	YLR325C	0.00438523	Co-expression	Brauer-Botstein-2008
YGR085C	YLR333C	0.00531982	Co-expression	Brauer-Botstein-2008
YGR085C	YLR344W	0.00502117	Co-expression	Brauer-Botstein-2008
YGR085C	YLR388W	0.00555369	Co-expression	Brauer-Botstein-2008
YGR085C	YLR406C	0.00448169	Co-expression	Brauer-Botstein-2008
YGR085C	YML024W	0.00475214	Co-expression	Brauer-Botstein-2008
YGR085C	YML063W	0.00483861	Co-expression	Brauer-Botstein-2008
YGR085C	YML073C	0.00606771	Co-expression	Brauer-Botstein-2008
YGR085C	YMR142C	0.00604198	Co-expression	Brauer-Botstein-2008
YGR085C	YMR230W	0.00434198	Co-expression	Brauer-Botstein-2008
YGR085C	YNL178W	0.00526951	Co-expression	Brauer-Botstein-2008
YGR085C	YNL302C	0.00484833	Co-expression	Brauer-Botstein-2008
YGR085C	YOL039W	0.00464159	Co-expression	Brauer-Botstein-2008
YGR085C	YOL040C	0.00539279	Co-expression	Brauer-Botstein-2008
YGR085C	YOL121C	0.00581499	Co-expression	Brauer-Botstein-2008
YGR085C	YOR096W	0.004337	Co-expression	Brauer-Botstein-2008
YGR085C	YOR234C	0.00594231	Co-expression	Brauer-Botstein-2008
YGR085C	YOR293W	0.00465827	Co-expression	Brauer-Botstein-2008
YGR085C	YOR369C	0.00482041	Co-expression	Brauer-Botstein-2008
YGR085C	YPR102C	0.00483765	Co-expression	Brauer-Botstein-2008
YGR148C	YBL092W	0.0075239	Co-expression	Brauer-Botstein-2008
YGR148C	YBR189W	0.00603979	Co-expression	Brauer-Botstein-2008
YGR148C	YBR191W	0.00719317	Co-expression	Brauer-Botstein-2008
YGR148C	YCR031C	0.00681508	Co-expression	Brauer-Botstein-2008
YGR148C	YDL130W	0.00656381	Co-expression	Brauer-Botstein-2008
YGR148C	YDR064W	0.00926794	Co-expression	Brauer-Botstein-2008
YGR148C	YGR034W	0.00701533	Co-expression	Brauer-Botstein-2008
YGR148C	YHL001W	0.00639882	Co-expression	Brauer-Botstein-2008
YGR148C	YHL015W	0.00755623	Co-expression	Brauer-Botstein-2008
YGR148C	YHR010W	0.00553197	Co-expression	Brauer-Botstein-2008
YGR148C	YKL006W	0.00687362	Co-expression	Brauer-Botstein-2008
YGR148C	YKL180W	0.00902854	Co-expression	Brauer-Botstein-2008
YGR148C	YLR325C	0.00562733	Co-expression	Brauer-Botstein-2008
YGR148C	YLR333C	0.00725864	Co-expression	Brauer-Botstein-2008
YGR148C	YLR406C	0.00583037	Co-expression	Brauer-Botstein-2008
YGR148C	YML073C	0.00819833	Co-expression	Brauer-Botstein-2008
YGR148C	YMR230W	0.00568806	Co-expression	Brauer-Botstein-2008
YGR148C	YNL178W	0.00706759	Co-expression	Brauer-Botstein-2008
YGR148C	YNL302C	0.00653596	Co-expression	Brauer-Botstein-2008
YGR148C	YOL039W	0.0062863	Co-expression	Brauer-Botstein-2008
YGR148C	YOL040C	0.00712851	Co-expression	Brauer-Botstein-2008
YGR148C	YOR369C	0.00644326	Co-expression	Brauer-Botstein-2008
YGR148C	YPR102C	0.00612599	Co-expression	Brauer-Botstein-2008
YGR204W	YBR031W	0.00865761	Co-expression	Brauer-Botstein-2008
YGR204W	YGL123W	0.00874591	Co-expression	Brauer-Botstein-2008
YGR204W	YGL234W	0.00818578	Co-expression	Brauer-Botstein-2008
YGR240C	YHR174W	0.00842857	Co-expression	Brauer-Botstein-2008
YGR240C	YJL130C	0.00977776	Co-expression	Brauer-Botstein-2008
YGR240C	YMR205C	0.0102515	Co-expression	Brauer-Botstein-2008
YHL001W	YBR191W	0.00658067	Co-expression	Brauer-Botstein-2008
YHL001W	YDL075W	0.00440259	Co-expression	Brauer-Botstein-2008
YHL001W	YOL121C	0.00730857	Co-expression	Brauer-Botstein-2008
YHL001W	YOR096W	0.0053014	Co-expression	Brauer-Botstein-2008
YHL015W	YBR191W	0.00718881	Co-expression	Brauer-Botstein-2008
YHL015W	YHR010W	0.00616193	Co-expression	Brauer-Botstein-2008
YHL015W	YKL180W	0.010392	Co-expression	Brauer-Botstein-2008
YHL015W	YML024W	0.00721217	Co-expression	Brauer-Botstein-2008
YHL015W	YNL302C	0.00694808	Co-expression	Brauer-Botstein-2008
YHL015W	YOR096W	0.0060466	Co-expression	Brauer-Botstein-2008
YHL015W	YOR293W	0.00667703	Co-expression	Brauer-Botstein-2008
YHL015W	YOR369C	0.00756355	Co-expression	Brauer-Botstein-2008
YHL015W	YPL143W	0.00969455	Co-expression	Brauer-Botstein-2008
YHL033C	YBR189W	0.00632473	Co-expression	Brauer-Botstein-2008
YHL033C	YCR031C	0.00708128	Co-expression	Brauer-Botstein-2008
YHL033C	YDL130W	0.00745372	Co-expression	Brauer-Botstein-2008
YHL033C	YHL015W	0.00845229	Co-expression	Brauer-Botstein-2008
YHL033C	YOL039W	0.00652101	Co-expression	Brauer-Botstein-2008
YHL033C	YPL131W	0.0100204	Co-expression	Brauer-Botstein-2008
YHR010W	YBL092W	0.00640883	Co-expression	Brauer-Botstein-2008
YHR010W	YBR191W	0.00545933	Co-expression	Brauer-Botstein-2008
YHR010W	YDL075W	0.00356197	Co-expression	Brauer-Botstein-2008
YHR010W	YKL180W	0.00715029	Co-expression	Brauer-Botstein-2008
YHR010W	YML024W	0.00531662	Co-expression	Brauer-Botstein-2008
YHR010W	YMR142C	0.00684946	Co-expression	Brauer-Botstein-2008
YHR010W	YNL302C	0.00528337	Co-expression	Brauer-Botstein-2008
YHR010W	YOL121C	0.00668275	Co-expression	Brauer-Botstein-2008
YHR010W	YOL127W	0.00521603	Co-expression	Brauer-Botstein-2008
YHR010W	YOR096W	0.00470751	Co-expression	Brauer-Botstein-2008
YHR010W	YOR293W	0.00513065	Co-expression	Brauer-Botstein-2008
YHR174W	YMR120C	0.0108568	Co-expression	Brauer-Botstein-2008
YHR174W	YMR205C	0.011067	Co-expression	Brauer-Botstein-2008
YIL033C	YCL040W	0.00872611	Co-expression	Brauer-Botstein-2008
YIL052C	YDL075W	0.00477044	Co-expression	Brauer-Botstein-2008
YIL052C	YDR382W	0.00880944	Co-expression	Brauer-Botstein-2008
YIL052C	YER056C-A	0.0113331	Co-expression	Brauer-Botstein-2008
YIL052C	YHL001W	0.00675031	Co-expression	Brauer-Botstein-2008
YIL052C	YKL006W	0.00734231	Co-expression	Brauer-Botstein-2008
YIL052C	YMR142C	0.00869418	Co-expression	Brauer-Botstein-2008
YIL052C	YOL121C	0.00831024	Co-expression	Brauer-Botstein-2008
YIL052C	YPR102C	0.00645841	Co-expression	Brauer-Botstein-2008
YIL133C	YBL092W	0.0118317	Co-expression	Brauer-Botstein-2008
YIL133C	YGR034W	0.00938329	Co-expression	Brauer-Botstein-2008
YIL133C	YHR010W	0.00787109	Co-expression	Brauer-Botstein-2008
YIL133C	YKL180W	0.0145004	Co-expression	Brauer-Botstein-2008
YIL133C	YLR333C	0.0112867	Co-expression	Brauer-Botstein-2008
YIL133C	YLR388W	0.0122274	Co-expression	Brauer-Botstein-2008
YIL133C	YLR448W	0.0108376	Co-expression	Brauer-Botstein-2008
YIL133C	YML024W	0.0102809	Co-expression	Brauer-Botstein-2008
YIL133C	YML073C	0.0140269	Co-expression	Brauer-Botstein-2008
YIL133C	YMR230W	0.00789715	Co-expression	Brauer-Botstein-2008
YIL133C	YNL069C	0.0216831	Co-expression	Brauer-Botstein-2008
YIL133C	YNL302C	0.00861493	Co-expression	Brauer-Botstein-2008
YIL133C	YOL040C	0.0100108	Co-expression	Brauer-Botstein-2008
YIL133C	YOL121C	0.0119052	Co-expression	Brauer-Botstein-2008
YIL133C	YOL127W	0.00970622	Co-expression	Brauer-Botstein-2008
YIL133C	YOR096W	0.00862106	Co-expression	Brauer-Botstein-2008
YIL133C	YOR234C	0.0123982	Co-expression	Brauer-Botstein-2008
YIL133C	YOR293W	0.00969718	Co-expression	Brauer-Botstein-2008
YIL133C	YOR369C	0.00985502	Co-expression	Brauer-Botstein-2008
YIL133C	YPL143W	0.0145209	Co-expression	Brauer-Botstein-2008
YJL026W	YGR180C	0.0119604	Co-expression	Brauer-Botstein-2008
YJL130C	YMR205C	0.0130137	Co-expression	Brauer-Botstein-2008
YJL130C	YOR375C	0.0133089	Co-expression	Brauer-Botstein-2008
YJL130C	YPR035W	0.0161351	Co-expression	Brauer-Botstein-2008
YJL136C	YHL015W	0.0087245	Co-expression	Brauer-Botstein-2008
YJL136C	YHR010W	0.00601944	Co-expression	Brauer-Botstein-2008
YJL136C	YMR230W	0.00624583	Co-expression	Brauer-Botstein-2008
YJL136C	YNL069C	0.011178	Co-expression	Brauer-Botstein-2008
YJL136C	YOR096W	0.00678472	Co-expression	Brauer-Botstein-2008
YJL136C	YOR293W	0.00778796	Co-expression	Brauer-Botstein-2008
YJL136C	YPL143W	0.0130864	Co-expression	Brauer-Botstein-2008
YJL172W	YPR035W	0.0134894	Co-expression	Brauer-Botstein-2008
YJL177W	YJL136C	0.0104499	Co-expression	Brauer-Botstein-2008
YJL177W	YKL180W	0.0132026	Co-expression	Brauer-Botstein-2008
YJL177W	YML024W	0.00918168	Co-expression	Brauer-Botstein-2008
YJL177W	YML063W	0.00787999	Co-expression	Brauer-Botstein-2008
YJL177W	YOR369C	0.00874383	Co-expression	Brauer-Botstein-2008
YJL177W	YPL143W	0.0139269	Co-expression	Brauer-Botstein-2008
YJL191W	YBR189W	0.0052686	Co-expression	Brauer-Botstein-2008
YJL191W	YDL130W	0.00626654	Co-expression	Brauer-Botstein-2008
YJL191W	YDR471W	0.00575512	Co-expression	Brauer-Botstein-2008
YJL191W	YGR148C	0.00650151	Co-expression	Brauer-Botstein-2008
YJL191W	YHL015W	0.00723398	Co-expression	Brauer-Botstein-2008
YJL191W	YHL033C	0.00766305	Co-expression	Brauer-Botstein-2008
YJL191W	YJL177W	0.00878398	Co-expression	Brauer-Botstein-2008
YJL191W	YKL180W	0.00867708	Co-expression	Brauer-Botstein-2008
YJL191W	YLR344W	0.00606177	Co-expression	Brauer-Botstein-2008
YJL191W	YLR367W	0.00544807	Co-expression	Brauer-Botstein-2008
YJL191W	YLR448W	0.00699134	Co-expression	Brauer-Botstein-2008
YJL191W	YML063W	0.00578304	Co-expression	Brauer-Botstein-2008
YJL191W	YOL039W	0.0055762	Co-expression	Brauer-Botstein-2008
YJL191W	YOL040C	0.00662059	Co-expression	Brauer-Botstein-2008
YKL006W	YBR189W	0.00607356	Co-expression	Brauer-Botstein-2008
YKL006W	YBR191W	0.00705903	Co-expression	Brauer-Botstein-2008
YKL006W	YDL075W	0.00463338	Co-expression	Brauer-Botstein-2008
YKL006W	YDL130W	0.006637	Co-expression	Brauer-Botstein-2008
YKL006W	YDR064W	0.0099068	Co-expression	Brauer-Botstein-2008
YKL006W	YHL001W	0.00741561	Co-expression	Brauer-Botstein-2008
YKL006W	YHR010W	0.00547293	Co-expression	Brauer-Botstein-2008
YKL006W	YMR230W	0.00572492	Co-expression	Brauer-Botstein-2008
YKL006W	YNL302C	0.00616471	Co-expression	Brauer-Botstein-2008
YKL006W	YOL121C	0.00796069	Co-expression	Brauer-Botstein-2008
YKL006W	YOR096W	0.00563191	Co-expression	Brauer-Botstein-2008
YKL006W	YPR102C	0.00639373	Co-expression	Brauer-Botstein-2008
YKL035W	YDR099W	0.0110619	Co-expression	Brauer-Botstein-2008
YKL035W	YPR035W	0.0153178	Co-expression	Brauer-Botstein-2008
YKL142W	YLR075W	0.00751462	Co-expression	Brauer-Botstein-2008
YKL142W	YML131W	0.00942083	Co-expression	Brauer-Botstein-2008
YKL180W	YBL092W	0.0101504	Co-expression	Brauer-Botstein-2008
YKL180W	YBR191W	0.00879146	Co-expression	Brauer-Botstein-2008
[truncated: 66,702 more rows]
[truncated: 162 more columns]

## Sheet: GO
GO id	Description	q-value	Occurrences in Sample	Occurrences in Genome
GO:0002181	cytoplasmic translation	7.60419e-173	125	162
GO:0022626	cytosolic ribosome	6.38877e-172	126	168
GO:0044445	cytosolic part	5.24525e-153	130	230
GO:0003735	structural constituent of ribosome	2.33225e-152	127	215
GO:0044391	ribosomal subunit	2.47674e-145	126	229
GO:0022625	cytosolic large ribosomal subunit	8.51346e-96	72	89
GO:0015934	large ribosomal subunit	4.18059e-75	72	134
GO:0022627	cytosolic small ribosomal subunit	6.8532e-74	54	62
GO:0015935	small ribosomal subunit	1.16913e-56	54	95
GO:0006414	translational elongation	2.28725e-23	25	48
GO:0042274	ribosomal small subunit biogenesis	4.0718e-21	34	126
GO:0006407	rRNA export from nucleus	1.85028e-20	16	18
GO:0051029	rRNA transport	1.85028e-20	16	18
GO:0042255	ribosome assembly	1.80705e-18	23	56
GO:0030684	preribosome	1.92029e-18	36	173
GO:0000462	maturation of SSU-rRNA from tricistronic rRNA transcript (SSU-rRNA, 5.8S rRNA, LSU-rRNA)	3.67279e-17	27	95
GO:0030490	maturation of SSU-rRNA	3.67279e-17	28	104
GO:0006364	rRNA processing	4.27584e-17	39	227
GO:0016072	rRNA metabolic process	6.67728e-16	39	245
GO:0030686	90S preribosome	3.61138e-11	21	90
GO:0070925	organelle assembly	9.01385e-11	23	116
GO:0006448	regulation of translational elongation	2.35984e-10	12	24
GO:0022618	ribonucleoprotein complex assembly	6.85896e-10	24	140
GO:0006450	regulation of translational fidelity	8.82161e-10	10	16
GO:0000028	ribosomal small subunit assembly	8.82161e-10	10	16
GO:0000027	ribosomal large subunit assembly	1.49784e-09	13	34
GO:0071826	ribonucleoprotein complex subunit organization	1.49784e-09	24	146
GO:0042273	ribosomal large subunit biogenesis	5.0955e-09	19	93
GO:0051168	nuclear export	3.31591e-08	21	128
GO:0006405	RNA export from nucleus	2.0736e-07	17	90
GO:0051236	establishment of RNA localization	3.31376e-07	17	93
GO:0050658	RNA transport	3.31376e-07	17	93
GO:0050657	nucleic acid transport	4.53071e-07	17	95
GO:0006913	nucleocytoplasmic transport	1.34197e-06	22	172
GO:0051169	nuclear transport	1.45467e-06	22	173
GO:0006403	RNA localization	5.54106e-06	17	112
GO:0006417	regulation of translation	1.57883e-05	15	93
GO:0015931	nucleobase-containing compound transport	1.69938e-05	17	121
GO:0010608	posttranscriptional regulation of gene expression	5.19521e-05	16	116
GO:0030687	preribosome, large subunit precursor	7.34953e-05	13	78
GO:0032268	regulation of cellular protein metabolic process	8.56377e-05	20	184
GO:0051246	regulation of protein metabolic process	0.000165863	20	192
GO:0032040	small-subunit processome	0.00157052	9	48
GO:0055086	nucleobase-containing small molecule metabolic process	0.00781373	17	190
GO:0019843	rRNA binding	0.0139656	6	26
GO:0071705	nitrogen compound transport	0.0289999	17	212
GO:0019200	carbohydrate kinase activity	0.0303337	4	11
GO:0009064	glutamine family amino acid metabolic process	0.0303337	7	42
GO:0006537	glutamate biosynthetic process	0.0434175	4	12
GO:0000478	endonucleolytic cleavage involved in rRNA processing	0.0511459	7	46
GO:0000479	endonucleolytic cleavage of tricistronic rRNA transcript (SSU-rRNA, 5.8S rRNA, LSU-rRNA)	0.0511459	7	46
GO:0006096	glycolysis	0.0512024	5	22
GO:0090502	RNA phosphodiester bond hydrolysis, endonucleolytic	0.0563732	7	47
GO:0009117	nucleotide metabolic process	0.0670887	13	150
GO:0006753	nucleoside phosphate metabolic process	0.0899798	13	155
GO:0006536	glutamate metabolic process	0.0941923	4	15
GO:0019209	kinase activator activity	0.0941923	4	15
GO:0030295	protein kinase activator activity	0.0941923	4	15
GO:0000470	maturation of LSU-rRNA	0.0944747	6	38

## Sheet: Graph
q-value	Description	-log q-value
7.60419e-173	cytosolic ribosome	172.119
6.38877e-172	cytosolic ribosome	171.195
5.24525e-153	cytosolic part	152.28
2.33225e-152	structural constituent of ribosome	151.632
2.47674e-145	ribosomal subunit	144.606
8.51346e-96	cytosolic large ribosomal subunit	95.0699
4.18059e-75	large ribosomal subunit	74.3788
6.8532e-74	cytosolic small ribosomal subunit	73.1641
1.16913e-56	small ribosomal subunit	55.9321
2.28725e-23	translational elongation	22.6407
4.0718e-21	ribosomal small subunit biogenesis	20.3902
1.85028e-20	rRNA export from nucleus	19.7328
1.85028e-20	rRNA transport	19.7328
1.80705e-18	ribosome assembly	17.743
1.92029e-18	preribosome	17.7166
3.67279e-17	maturation of SSU-rRNA from tricistronic rRNA transcript (SSU-rRNA, 5.8S rRNA, LSU-rRNA)	16.435
3.67279e-17	maturation of SSU-rRNA	16.435
4.27584e-17	rRNA processing	16.369
6.67728e-16	rRNA metabolic process	15.1754
3.61138e-11	90S preribosome	10.4423
9.01385e-11	organelle assembly	10.0451
2.35984e-10	regulation of translational elongation	9.62712
6.85896e-10	ribonucleoprotein complex assembly	9.16374
8.82161e-10	regulation of translational fidelity	9.05445
8.82161e-10	ribosomal small subunit assembly	9.05445
1.49784e-09	ribosomal large subunit assembly	8.82453
1.49784e-09	ribonucleoprotein complex subunit organization	8.82453
5.0955e-09	ribosomal large subunit biogenesis	8.29281
3.31591e-08	nuclear export	7.4794
2.0736e-07	RNA export from nucleus	6.68328
3.31376e-07	establishment of RNA localization	6.47968
3.31376e-07	RNA transport	6.47968
4.53071e-07	nucleic acid transport	6.34383
1.34197e-06	nucleocytoplasmic transport	5.87226
1.45467e-06	nuclear transport	5.83724
5.54106e-06	RNA localization	5.25641
1.57883e-05	regulation of translation	4.80166
1.69938e-05	nucleobase-containing compound transport	4.76971
5.19521e-05	posttranscriptional regulation of gene expression	4.2844
7.34953e-05	preribosome, large subunit precursor	4.13374
8.56377e-05	regulation of cellular protein metabolic process	4.06734
0.000165863	regulation of protein metabolic process	3.78025
0.00157052	small-subunit processome	2.80396
0.00781373	nucleobase-containing small molecule metabolic process	2.10714
0.0139656	rRNA binding	1.85494
0.0289999	nitrogen compound transport	1.5376
0.0303337	carbohydrate kinase activity	1.51808
0.0303337	glutamine family amino acid metabolic process	1.51808
0.0434175	glutamate biosynthetic process	1.36233
0.0511459	endonucleolytic cleavage involved in rRNA processing	1.29119
0.0511459	endonucleolytic cleavage of tricistronic rRNA transcript (SSU-rRNA, 5.8S rRNA, LSU-rRNA)	1.29119
0.0512024	glycolysis	1.29071
0.0563732	RNA phosphodiester bond hydrolysis, endonucleolytic	1.24893
0.0670887	nucleotide metabolic process	1.17335
0.0899798	nucleoside phosphate metabolic process	1.04586
0.0941923	glutamate metabolic process	1.02598
0.0941923	kinase activator activity	1.02598
0.0941923	protein kinase activator activity	1.02598
0.0944747	maturation of LSU-rRNA	1.02468
