# Supplementary material for: Environmental Interactions and Epistasis Are Revealed in the Proteomic Responses to Complex Stimuli
Source: PLoS One. 2015 Aug 6;10(8):e0134099. doi: 10.1371/journal.pone.0134099 (PMC4527715; doi:10.1371/journal.pone.0134099)
Supplement: S8 Table — (XLSX) [file pone.0134099.s012.xlsx]

## Sheet: discordantInteractionProteinsGe
GeneMANIA Results
Plugin Version	3.3.4 (20140731-1725)
Data Version	2014-08-12
Report Generated	Fri May 08 10:39:58 CDT 2015
Gene	Score	Description
IMD1 (YAR073W)		Nonfunctional protein with homology to IMP dehydrogenase; probable pseudogene, located close to the telomere; is not expressed at detectable levels; YAR073W and YAR075W comprise a continuous reading frame in some strains of S. cerevisiae [Source:SGD;Acc:S000000095]
ATP16 (YDL004W)		Delta subunit of the central stalk of mitochondrial F1F0 ATP synthase, which is a large, evolutionarily conserved enzyme complex required for ATP synthesis; phosphorylated [Source:SGD;Acc:S000002162]
YDR341C		Arginyl-tRNA synthetase, proposed to be cytoplasmic but the authentic, non-tagged protein is detected in highly purified mitochondria in high-throughput studies [Source:SGD;Acc:S000002749]
APE2 (YKL157W)		Aminopeptidase yscII; may have a role in obtaining leucine from dipeptide substrates; sequence coordinates have changed since RT-PCR analysis showed that the adjacent ORF YKL158W comprises the 5' exon of APE2/YKL157W [Source:SGD;Acc:S000001640]
HMF1 (YER057C)		Member of the p14.5 protein family with similarity to Mmf1p, functionally complements Mmf1p function when targeted to mitochondria; heat shock inducible; high-dosage growth inhibitor; forms a homotrimer in vitro [Source:SGD;Acc:S000000859]
OLA1 (YBR025C)		P-loop ATPase with similarity to human OLA1 and bacterial YchF; identified as specifically interacting with the proteasome; protein levels are induced by hydrogen peroxide [Source:SGD;Acc:S000000229]
YMR027W		Putative protein of unknown function; green fluorescent protein (GFP)-fusion protein localizes to the nucleus and cytoplasm; YMR027W is not an essential gene [Source:SGD;Acc:S000004629]
IMD2 (YHR216W)		Inosine monophosphate dehydrogenase, catalyzes the rate-limiting step in GTP biosynthesis, expression is induced by mycophenolic acid resulting in resistance to the drug, expression is repressed by nutrient limitatio [Source:SGD;Acc:S000001259]
AAP1 (YHR047C)		Arginine/alanine aminopeptidase, overproduction stimulates glycogen accumulation [Source:SGD;Acc:S000001089]
MMF1 (YIL051C)		Mitochondrial protein required for transamination of isoleucine but not of valine or leucine; may regulate specificity of branched-chain transaminases Bat1p and Bat2p; interacts genetically with mitochondrial ribosomal protein genes [Source:SGD;Acc:S000001313]
RPL37B (YDR500C)		Protein component of the large (60S) ribosomal subunit, has similarity to Rpl37Ap and to rat L37 ribosomal protein [Source:SGD;Acc:S000002908]
ERG10 (YPL028W)		Acetyl-CoA C-acetyltransferase (acetoacetyl-CoA thiolase), cytosolic enzyme that transfers an acetyl group from one acetyl-CoA molecule to another, forming acetoacetyl-CoA; involved in the first step in mevalonate biosynthesis [Source:SGD;Acc:S000005949]
HFA1 (YMR207C)		Mitochondrial acetyl-coenzyme A carboxylase, catalyzes the production of malonyl-CoA in mitochondrial fatty acid biosynthesis [Source:SGD;Acc:S000004820]
CPR3 (YML078W)		Mitochondrial peptidyl-prolyl cis-trans isomerase (cyclophilin), catalyzes the cis-trans isomerization of peptide bonds N-terminal to proline residues; involved in protein refolding after import into mitochondria [Source:SGD;Acc:S000004543]
ARO1 (YDR127W)		Pentafunctional arom protein, catalyzes steps 2 through 6 in the biosynthesis of chorismate, which is a precursor to aromatic amino acids [Source:SGD;Acc:S000002534]
SFA1 (YDL168W)		Bifunctional enzyme containing both alcohol dehydrogenase and glutathione-dependent formaldehyde dehydrogenase activities, functions in formaldehyde detoxification and formation of long chain and complex alcohols, regulated by Hog1p-Sko1p [Source:SGD;Acc:S000002327]
TIF3 (YPR163C)		Translation initiation factor eIF-4B, has RNA annealing activity; contains an RNA recognition motif and binds to single-stranded RNA [Source:SGD;Acc:S000006367]
RPL37A (YLR185W)		Protein component of the large (60S) ribosomal subunit, has similarity to Rpl37Bp and to rat L37 ribosomal protein [Source:SGD;Acc:S000004175]
TDH3 (YGR192C)		Glyceraldehyde-3-phosphate dehydrogenase, isozyme 3, involved in glycolysis and gluconeogenesis; tetramer that catalyzes the reaction of glyceraldehyde-3-phosphate to 1,3 bis-phosphoglycerate; detected in the cytoplasm and cell wall [Source:SGD;Acc:S000003424]
VMA13 (YPR036W)		Subunit H of the eight-subunit V1 peripheral membrane domain of the vacuolar H+-ATPase (V-ATPase), an electrogenic proton pump found throughout the endomembrane system; serves as an activator or a structural stabilizer of the V-ATPase [Source:SGD;Acc:S000006240]
SHM1 (YBR263W)		Mitochondrial serine hydroxymethyltransferase, converts serine to glycine plus 5,10 methylenetetrahydrofolate; involved in generating precursors for purine, pyrimidine, amino acid, and lipid biosynthesis; reverse reaction generates serine [Source:SGD;Acc:S000000467]
TUF1 (YOR187W)		Mitochondrial translation elongation factor Tu; comprises both GTPase and guanine nucleotide exchange factor activities, while these activities are found in separate proteins in S. pombe and humans [Source:SGD;Acc:S000005713]
ILV2 (YMR108W)		Acetolactate synthase, catalyses the first common step in isoleucine and valine biosynthesis and is the target of several classes of inhibitors, localizes to the mitochondria; expression of the gene is under general amino acid control [Source:SGD;Acc:S000004714]
THS1 (YIL078W)		Threonyl-tRNA synthetase, essential cytoplasmic protein [Source:SGD;Acc:S000001340]
PRE1 (YER012W)		Beta 4 subunit of the 20S proteasome; localizes to the nucleus throughout the cell cycle [Source:SGD;Acc:S000000814]
CAM1 (YPL048W)		Nuclear protein required for transcription of MXR1; binds the MXR1 promoter in the presence of other nuclear factors; binds calcium and phospholipids; has similarity to translational cofactor EF-1 gamma [Source:SGD;Acc:S000005969]
HXK1 (YFR053C)		Hexokinase isoenzyme 1, a cytosolic protein that catalyzes phosphorylation of glucose during glucose metabolism; expression is highest during growth on non-glucose carbon sources; glucose-induced repression involves the hexokinase Hxk2p [Source:SGD;Acc:S000001949]
IDP1 (YDL066W)		Mitochondrial NADP-specific isocitrate dehydrogenase, catalyzes the oxidation of isocitrate to alpha-ketoglutarate; not required for mitochondrial respiration and may function to divert alpha-ketoglutarate to biosynthetic processes [Source:SGD;Acc:S000002224]
GSY2 (YLR258W)		Glycogen synthase, similar to Gsy1p; expression induced by glucose limitation, nitrogen starvation, heat shock, and stationary phase; activity regulated by cAMP-dependent, Snf1p and Pho85p kinases as well as by the Gac1p-Glc7p phosphatase [Source:SGD;Acc:S000004248]
CMD1 (YBR109C)		Calmodulin; Ca++ binding protein that regulates Ca++ independent processes (mitosis, bud growth, actin organization, endocytosis, etc.) and Ca++ dependent processes (stress-activated pathways), targets include Nuf1p, Myo2p and calcineurin [Source:SGD;Acc:S000000313]
IMD3 (YLR432W)		Inosine monophosphate dehydrogenase, catalyzes the first step of GMP biosynthesis, member of a four-gene family in S. cerevisiae, constitutively expressed [Source:SGD;Acc:S000004424]
TUB1 (YML085C)		Alpha-tubulin; associates with beta-tubulin (Tub2p) to form tubulin dimer, which polymerizes to form microtubules [Source:SGD;Acc:S000004550]
YPR1 (YDR368W)		NADPH-dependent aldo-keto reductase, reduces multiple substrates including 2-methylbutyraldehyde and D,L-glyceraldehyde, expression is induced by osmotic and oxidative stress; functionally redundant with other aldo-keto reductases [Source:SGD;Acc:S000002776]
ABP1 (YCR088W)		Actin-binding protein of the cortical actin cytoskeleton, important for activation of the Arp2/3 complex that plays a key role actin in cytoskeleton organization [Source:SGD;Acc:S000000684]
PAA1 (YDR071C)		Polyamine acetyltransferase; acetylates polyamines (e.g. putrescine, spermidine, spermine) and also aralkylamines (e.g. tryptamine, phenylethylamine); may be involved in transcription and/or DNA replication [Source:SGD;Acc:S000002478]
RPG1 (YBR079C)		eIF3a subunit of the core complex of translation initiation factor 3 (eIF3), essential for translation; part of a Prt1p-Rpg1p-Nip1p subcomplex that stimulates binding of mRNA and tRNA(i)Met to ribosomes; involved in translation reinitiation [Source:SGD;Acc:S000000283]
TUB3 (YML124C)		Alpha-tubulin; associates with beta-tubulin (Tub2p) to form tubulin dimer, which polymerizes to form microtubules; expressed at lower level than Tub1p [Source:SGD;Acc:S000004593]
TIF5 (YPR041W)		Translation initiation factor eIF5; functions both as a GTPase-activating protein to mediate hydrolysis of ribosome-bound GTP and as a GDP dissociation inhibitor to prevent recycling of eIF2 [Source:SGD;Acc:S000006245]
SSC1 (YJR045C)		Hsp70 family ATPase, constituent of the import motor component of the Translocase of the Inner Mitochondrial membrane (TIM23 complex); involved in protein translocation and folding; subunit of SceI endonuclease [Source:SGD;Acc:S000003806]
SSE2 (YBR169C)		Member of the heat shock protein 70 (HSP70) family; may be involved in protein folding; localized to the cytoplasm; highly homologous to the heat shock protein Sse1p [Source:SGD;Acc:S000000373]
SIS1 (YNL007C)		Type II HSP40 co-chaperone that interacts with the HSP70 protein Ssa1p; not functionally redundant with Ydj1p due to due to substrate specificity; shares similarity with bacterial DnaJ proteins [Source:SGD;Acc:S000004952]
IMD4	4.61	Inosine monophosphate dehydrogenase, catalyzes the first step of GMP biosynthesis, member of a four-gene family in S. cerevisiae, constitutively expressed [Source:SGD;Acc:S000004520]
RBL2	3.16	Protein involved in microtubule morphogenesis, required for protection from excess free beta-tubulin; proposed to be involved the folding of beta-tubulin; similar to mouse beta-tubulin cofactor A [Source:SGD;Acc:S000005791]
GSY1	2.49	Glycogen synthase with similarity to Gsy2p, the more highly expressed yeast homolog; expression induced by glucose limitation, nitrogen starvation, environmental stress, and entry into stationary phase [Source:SGD;Acc:S000001911]
TDH2	2.13	Glyceraldehyde-3-phosphate dehydrogenase, isozyme 2, involved in glycolysis and gluconeogenesis; tetramer that catalyzes the reaction of glyceraldehyde-3-phosphate to 1,3 bis-phosphoglycerate; detected in the cytoplasm and cell wall [Source:SGD;Acc:S000003769]
TDH1	2.12	Glyceraldehyde-3-phosphate dehydrogenase, isozyme 1, involved in glycolysis and gluconeogenesis; tetramer that catalyzes the reaction of glyceraldehyde-3-phosphate to 1,3 bis-phosphoglycerate; detected in the cytoplasm and cell wall [Source:SGD;Acc:S000003588]
YLR143W	2.11	Putative protein of unknown function; green fluorescent protein (GFP)-tagged protein localizes to the cytoplasm; YLR143W is not an essential gene [Source:SGD;Acc:S000004133]
SHM2	2	Cytosolic serine hydroxymethyltransferase, converts serine to glycine plus 5,10 methylenetetrahydrofolate; major isoform involved in generating precursors for purine, pyrimidine, amino acid, and lipid biosynthesis [Source:SGD;Acc:S000004048]
URK1	1.9	Uridine/cytidine kinase, component of the pyrimidine ribonucleotide salvage pathway that converts uridine into UMP and cytidine into CMP; involved in the pyrimidine deoxyribonucleotide salvage pathway, converting deoxycytidine into dCMP [Source:SGD;Acc:S000005295]
DBF4	1.83	Regulatory subunit of Cdc7p-Dbf4p kinase complex, required for Cdc7p kinase activity and initiation of DNA replication; phosphorylates the Mcm2-7 family of proteins; cell cycle regulated [Source:SGD;Acc:S000002459]
PRT1	1.7	eIF3b subunit of the core complex of translation initiation factor 3 (eIF3), essential for translation; part of a subcomplex (Prt1p-Rpg1p-Nip1p) that stimulates binding of mRNA and tRNA(i)Met to ribosomes [Source:SGD;Acc:S000005888]
TMA108	1.69	Protein that associates with ribosomes and is involved in ribosome biogenesis; putative metalloprotease [Source:SGD;Acc:S000001399]
GCD11	1.67	Gamma subunit of the translation initiation factor eIF2, involved in the identification of the start codon; binds GTP when forming the ternary complex with GTP and tRNAi-Met [Source:SGD;Acc:S000000827]
POT1	1.66	3-ketoacyl-CoA thiolase with broad chain length specificity, cleaves 3-ketoacyl-CoA into acyl-CoA and acetyl-CoA during beta-oxidation of fatty acids [Source:SGD;Acc:S000001422]
TUB2	1.62	Beta-tubulin; associates with alpha-tubulin (Tub1p and Tub3p) to form tubulin dimer, which polymerizes to form microtubules [Source:SGD;Acc:S000001857]
NIP1	1.59	eIF3c subunit of the eukaryotic translation initiation factor 3 (eIF3), involved in the assembly of preinitiation complex and start codon selection [Source:SGD;Acc:S000004926]
MSR1	1.58	Mitochondrial arginyl-tRNA synthetase [Source:SGD;Acc:S000001133]
TUB4	1.57	Gamma-tubulin, involved in nucleating microtubules from both the cytoplasmic and nuclear faces of the spindle pole body [Source:SGD;Acc:S000004202]
HXK2	1.57	Hexokinase isoenzyme 2 that catalyzes phosphorylation of glucose in the cytosol; predominant hexokinase during growth on glucose; functions in the nucleus to repress expression of HXK1 and GLK1 and to induce expression of its own gene [Source:SGD;Acc:S000003222]
ACC1	1.46	Acetyl-CoA carboxylase, biotin containing enzyme that catalyzes the carboxylation of acetyl-CoA to form malonyl-CoA; required for de novo biosynthesis of long-chain fatty acids [Source:SGD;Acc:S000005299]
SUI3	1.41	Beta subunit of the translation initiation factor eIF2, involved in the identification of the start codon; proposed to be involved in mRNA binding [Source:SGD;Acc:S000006158]
Network Group	Network	Weight	Title	Authors	Year	Publication	PMID	URL	Processing Method	Interactions	Source	Source URL	Tags
Co-expression		51.41
	Knijnenburg-Wessels-2009	7.05	Combinatorial effects of environmental parameters on transcriptional regulation in Saccharomyces cerevisiae: a quantitative analysis of a compendium of chemostat-based transcriptome data.	Knijnenburg, Daran, van den Broek, Daran-Lapujade, de Winde, Pronk, Reinders, Wessels	2009	BMC Genomics	19173729	http://www.ncbi.nlm.nih.gov/pubmed/19173729	Pearson correlation	215514	GEO	http://www.ncbi.nlm.nih.gov/projects/geo/query/acc.cgi?acc=GSE11452
	Spellman-Futcher-1998	7.04	Comprehensive identification of cell cycle-regulated genes of the yeast Saccharomyces cerevisiae by microarray hybridization.	Spellman, Sherlock, Zhang, Iyer, Anders, Eisen, Brown, Botstein, Futcher	1998	Mol Biol Cell	9843569	http://www.ncbi.nlm.nih.gov/pubmed/9843569	Pearson correlation	168858	SUPPLEMENTARY_MATERIAL		Cell Proliferation
	Orlando-Haase-2008	5.13	Global control of cell-cycle transcription by coupled CDK and network oscillators.	Orlando, Lin, Bernard, Wang, Socolar, Iversen, Hartemink, Haase	2008	Nature	18463633	http://www.ncbi.nlm.nih.gov/pubmed/18463633	Pearson correlation	192045	GEO	http://www.ncbi.nlm.nih.gov/projects/geo/query/acc.cgi?acc=GSE8799	Cell Proliferation,Time Series,Biological Clocks
	Hughes-Friend-2000	4.38	Functional discovery via a compendium of expression profiles.	Hughes, Marton, Jones, Roberts, Stoughton, Armour, Bennett, Coffey, Dai, He, Kidd, King, Meyer, Slade, Lum, Stepaniants, Shoemaker, Gachotte, Chakraburtty, Simon, Bard, Friend	2000	Cell	10929718	http://www.ncbi.nlm.nih.gov/pubmed/10929718	Pearson correlation	202410	SUPPLEMENTARY_MATERIAL
	Roberts-Friend-2000	4.21	Signaling and circuitry of multiple MAPK pathways revealed by a matrix of global gene expression profiles.	Roberts, Nelson, Marton, Stoughton, Meyer, Bennett, He, Dai, Walker, Hughes, Tyers, Boone, Friend	2000	Science	10657304	http://www.ncbi.nlm.nih.gov/pubmed/10657304	Pearson correlation	184639	SUPPLEMENTARY_MATERIAL		Cell Proliferation,Transcription Factors,Signal Transduction,Cancer
	Brauer-Botstein-2008	3.93	Coordination of growth rate, cell cycle, stress response, and metabolic activity in yeast.	Brauer, Huttenhower, Airoldi, Rosenstein, Matese, Gresham, Boer, Troyanskaya, Botstein	2008	Mol Biol Cell	17959824	http://www.ncbi.nlm.nih.gov/pubmed/17959824	Pearson correlation	184210	GEO	http://www.ncbi.nlm.nih.gov/projects/geo/query/acc.cgi?acc=GSE8825	Cell Proliferation
	Mitchell-Pilpel-2009	3.16	Adaptive prediction of environmental changes by microorganisms.	Mitchell, Romano, Groisman, Yona, Dekel, Kupiec, Dahan, Pilpel	2009	Nature	19536156	http://www.ncbi.nlm.nih.gov/pubmed/19536156	Pearson correlation	193100	GEO	http://www.ncbi.nlm.nih.gov/projects/geo/query/acc.cgi?acc=GSE15936	Time Series
	Morillo-Huesca-Prado-2010	3.16	The SWR1 histone replacement complex causes genetic instability and genome-wide transcription misregulation in the absence of H2A.Z.	Morillo-Huesca, Clemente-Ruiz, Andújar, Prado	2010	PLoS One	20711347	http://www.ncbi.nlm.nih.gov/pubmed/20711347	Pearson correlation	187066	GEO	http://www.ncbi.nlm.nih.gov/projects/geo/query/acc.cgi?acc=GSE21571
	Yvert-Kruglyak-2003	2.95	Trans-acting regulatory variation in Saccharomyces cerevisiae and the role of transcription factors.	Yvert, Brem, Whittle, Akey, Foss, Smith, Mackelprang, Kruglyak	2003	Nat Genet	12897782	http://www.ncbi.nlm.nih.gov/pubmed/12897782	Pearson correlation	205453	SUPPLEMENTARY_MATERIAL		Transcription Factors
	Gasch-Brown-2000	2.76	Genomic expression programs in the response of yeast cells to environmental changes.	Gasch, Spellman, Kao, Carmel-Harel, Eisen, Storz, Botstein, Brown	2000	Mol Biol Cell	11102521	http://www.ncbi.nlm.nih.gov/pubmed/11102521	Pearson correlation	229946	SUPPLEMENTARY_MATERIAL		Transcription Factors
	Aceituno-Agosin-2012	2.56	Oxygen response of the wine yeast Saccharomyces cerevisiae EC1118 grown under carbon-sufficient, nitrogen-limited enological conditions.	Aceituno, Orellana, Torres, Mendoza, Slater, Melo, Agosin	2012	Appl Environ Microbiol	23001663	http://www.ncbi.nlm.nih.gov/pubmed/23001663	Pearson correlation	169845	GEO	http://www.ncbi.nlm.nih.gov/projects/geo/query/acc.cgi?acc=GSE34964
	Hochwagen-Amon-2005	1.55	Novel response to microtubule perturbation in meiosis.	Hochwagen, Wrobel, Cartron, Demougin, Niederhauser-Wiederkehr, Boselli, Primig, Amon	2005	Mol Cell Biol	15899877	http://www.ncbi.nlm.nih.gov/pubmed/15899877	Pearson correlation	175282	GEO	http://www.ncbi.nlm.nih.gov/projects/geo/query/acc.cgi?acc=GSE1693	Cell Proliferation
	Shalem-Pilpel-2008 A	0.99	Transient transcriptional responses to stress are generated by opposing effects of mRNA production and degradation.	Shalem, Dahan, Levo, Martinez, Furman, Segal, Pilpel	2008	Mol Syst Biol	18854817	http://www.ncbi.nlm.nih.gov/pubmed/18854817	Pearson correlation	185909	GEO	http://www.ncbi.nlm.nih.gov/projects/geo/query/acc.cgi?acc=GSE12220
	Shalem-Pilpel-2011	0.74	Transcriptome kinetics is governed by a genome-wide coupling of mRNA production and degradation: a role for RNA Pol II.	Shalem, Groisman, Choder, Dahan, Pilpel	2011	PLoS Genet	21931566	http://www.ncbi.nlm.nih.gov/pubmed/21931566	Pearson correlation	197813	GEO	http://www.ncbi.nlm.nih.gov/projects/geo/query/acc.cgi?acc=GSE26829
	Zhang-Nielsen-2011	0.62	Mapping the interaction of Snf1 with TORC1 in Saccharomyces cerevisiae.	Zhang, Vaga, Chumnanpuen, Kumar, Vemuri, Aebersold, Nielsen	2011	Mol Syst Biol	22068328	http://www.ncbi.nlm.nih.gov/pubmed/22068328	Pearson correlation	198688	GEO	http://www.ncbi.nlm.nih.gov/projects/geo/query/acc.cgi?acc=GSE24421	Transcription Factors
	Gasch-Brown-2001	0.59	Genomic expression responses to DNA-damaging agents and the regulatory role of the yeast ATR homolog Mec1p.	Gasch, Huang, Metzner, Botstein, Elledge, Brown	2001	Mol Biol Cell	11598186	http://www.ncbi.nlm.nih.gov/pubmed/11598186	Pearson correlation	191093	SUPPLEMENTARY_MATERIAL		Signal Transduction
	Rintala-Ruohonen-2011	0.31	Transcriptional responses of Saccharomyces cerevisiae to shift from respiratory and respirofermentative to fully fermentative metabolism.	Rintala, Jouhten, Toivari, Wiebe, Maaheimo, Penttilä, Ruohonen	2011	OMICS	21348598	http://www.ncbi.nlm.nih.gov/pubmed/21348598	Pearson correlation	199449	GEO	http://www.ncbi.nlm.nih.gov/projects/geo/query/acc.cgi?acc=GSE22832
	Hong-Nielsen-2011	0.27	Unravelling evolutionary strategies of yeast for improving galactose utilization through integrated systems level analysis.	Hong, Vongsangnak, Vemuri, Nielsen	2011	Proc Natl Acad Sci U S A	21715660	http://www.ncbi.nlm.nih.gov/pubmed/21715660	Pearson correlation	157385	GEO	http://www.ncbi.nlm.nih.gov/projects/geo/query/acc.cgi?acc=GSE27185
Genetic interactions		25.22
	Pan-Boeke-2004 B	10.1	A robust toolkit for functional profiling of the yeast genome.	Pan, Yuan, Xiang, Wang, Sookhai-Mahadeo, Bader, Hieter, Spencer, Boeke	2004	Mol Cell	15525520	http://www.ncbi.nlm.nih.gov/pubmed/15525520	Direct interaction	180	BIOGRID	http://thebiogrid.org/
	Fiedler-Krogan-2009 B	8.43	Functional organization of the S. cerevisiae phosphorylation network.	Fiedler, Braberg, Mehta, Chechik, Cagney, Mukherjee, Silva, Shales, Collins, van Wageningen, Kemmeren, Holstege, Weissman, Keogh, Koller, Shokat, Krogan	2009	Cell	19269370	http://www.ncbi.nlm.nih.gov/pubmed/19269370	Direct interaction	1409	BIOGRID	http://thebiogrid.org/	Signal Transduction
	Fiedler-Krogan-2009 A	3.5	Functional organization of the S. cerevisiae phosphorylation network.	Fiedler, Braberg, Mehta, Chechik, Cagney, Mukherjee, Silva, Shales, Collins, van Wageningen, Kemmeren, Holstege, Weissman, Keogh, Koller, Shokat, Krogan	2009	Cell	19269370	http://www.ncbi.nlm.nih.gov/pubmed/19269370	Direct interaction	2642	BIOGRID	http://thebiogrid.org/	Signal Transduction
	BIOGRID-SMALL-SCALE-STUDIES	0.89							Direct interaction	22661	BIOGRID	http://thebiogrid.org/
	Costanzo-Boone-2010-negative-interactions-intermediate	0.86	The genetic landscape of a cell.	Costanzo, Baryshnikova, Bellay, Kim, Spear, Sevier, Ding, Koh, Toufighi, Mostafavi, Prinz, St Onge, VanderSluis, Makhnevych, Vizeacoumar, Alizadeh, Bahr, Brost, Chen, Cokol, Deshpande, Li, Lin, Liang, Marback, Paw, San Luis, Shuteriqi, Tong, van Dyk, Wallace, Whitney, Weirauch, Zhong, Zhu, Houry, Brudno, Ragibizadeh, Papp, Pál, Roth, Giaever, Nislow, Troyanskaya, Bussey, Bader, Gingras, Morris, K…	2010	Science	20093466	http://www.ncbi.nlm.nih.gov/pubmed/20093466		103609	SUPPLEMENTARY_MATERIAL
	Szappanos-Papp-2011 A	0.75	An integrated approach to characterize genetic interaction networks in yeast metabolism.	Szappanos, Kovács, Szamecz, Honti, Costanzo, Baryshnikova, Gelius-Dietrich, Lercher, Jelasity, Myers, Andrews, Boone, Oliver, Pál, Papp	2011	Nat Genet	21623372	http://www.ncbi.nlm.nih.gov/pubmed/21623372	Direct interaction	3297	BIOGRID	http://thebiogrid.org/
	Costanzo-Boone-2010 A	0.57	The genetic landscape of a cell.	Costanzo, Baryshnikova, Bellay, Kim, Spear, Sevier, Ding, Koh, Toufighi, Mostafavi, Prinz, St Onge, VanderSluis, Makhnevych, Vizeacoumar, Alizadeh, Bahr, Brost, Chen, Cokol, Deshpande, Li, Lin, Liang, Marback, Paw, San Luis, Shuteriqi, Tong, van Dyk, Wallace, Whitney, Weirauch, Zhong, Zhu, Houry, Brudno, Ragibizadeh, Papp, Pál, Roth, Giaever, Nislow, Troyanskaya, Bussey, Bader, Gingras, Morris, K…	2010	Science	20093466	http://www.ncbi.nlm.nih.gov/pubmed/20093466	Direct interaction	52122	BIOGRID	http://thebiogrid.org/
	Costanzo-Boone-2010-positive-interactions-full	0.13	The genetic landscape of a cell.	Costanzo, Baryshnikova, Bellay, Kim, Spear, Sevier, Ding, Koh, Toufighi, Mostafavi, Prinz, St Onge, VanderSluis, Makhnevych, Vizeacoumar, Alizadeh, Bahr, Brost, Chen, Cokol, Deshpande, Li, Lin, Liang, Marback, Paw, San Luis, Shuteriqi, Tong, van Dyk, Wallace, Whitney, Weirauch, Zhong, Zhu, Houry, Brudno, Ragibizadeh, Papp, Pál, Roth, Giaever, Nislow, Troyanskaya, Bussey, Bader, Gingras, Morris, K…	2010	Science	20093466	http://www.ncbi.nlm.nih.gov/pubmed/20093466		312829	SUPPLEMENTARY_MATERIAL
Physical interactions		12.8
	Krogan-Greenblatt-2004	6.12	High-definition macromolecular composition of yeast RNA-processing complexes.	Krogan, Peng, Cagney, Robinson, Haw, Zhong, Guo, Zhang, Canadien, Richards, Beattie, Lalev, Zhang, Davierwala, Mnaimneh, Starostine, Tikuisis, Grigull, Datta, Bray, Hughes, Emili, Greenblatt	2004	Mol Cell	14759368	http://www.ncbi.nlm.nih.gov/pubmed/14759368	Direct interaction	627	BIOGRID	http://thebiogrid.org/	Time Series
	Gong-Houry-2009	4.99	An atlas of chaperone-protein interactions in Saccharomyces cerevisiae: implications to protein folding pathways in the cell.	Gong, Kakihara, Krogan, Greenblatt, Emili, Zhang, Houry	2009	Mol Syst Biol	19536198	http://www.ncbi.nlm.nih.gov/pubmed/19536198	Direct interaction	21190	IREF	http://irefindex.uio.no/wiki/iRefIndex	Signal Transduction
	Krogan-Greenblatt-2006	0.78	Global landscape of protein complexes in the yeast Saccharomyces cerevisiae.	Krogan, Cagney, Yu, Zhong, Guo, Ignatchenko, Li, Pu, Datta, Tikuisis, Punna, Peregrín-Alvarez, Shales, Zhang, Davey, Robinson, Paccanaro, Bray, Sheung, Beattie, Richards, Canadien, Lalev, Mena, Wong, Starostine, Canete, Vlasblom, Wu, Orsi, Collins, Chandran, Haw, Rilstone, Gandi, Thompson, Musso, St Onge, Ghanny, Lam, Butland, Altaf-Ul, Kanaya, Shilatifard, O'Shea, Weissman, Ingles, Hughes, Parki…	2006	Nature	16554755	http://www.ncbi.nlm.nih.gov/pubmed/16554755	Direct interaction	7074	BIOGRID	http://thebiogrid.org/
	IREF-INTACT	0.55							Direct interaction	45453	IREF	http://irefindex.uio.no/wiki/iRefIndex
	Lee-Marcotte-2007 Protein complexes	0.36	An improved, bias-reduced probabilistic functional gene network of baker's yeast, Saccharomyces cerevisiae.	Lee, Li, Marcotte	2007	PLoS One	17912365	http://www.ncbi.nlm.nih.gov/pubmed/17912365		31902	SUPPLEMENTARY_MATERIAL
Shared protein domains		4.12
	INTERPRO	2.08							Pearson correlation	46815	INTERPRO	http://www.ebi.ac.uk/interpro/
	PFAM	2.04							Pearson correlation	31272	PFAM	http://pfam.sanger.ac.uk/
Other		3.22
	Lee-Marcotte-2007 Co-citation	2.78	An improved, bias-reduced probabilistic functional gene network of baker's yeast, Saccharomyces cerevisiae.	Lee, Li, Marcotte	2007	PLoS One	17912365	http://www.ncbi.nlm.nih.gov/pubmed/17912365		29461	SUPPLEMENTARY_MATERIAL
	Hillenmeyer-Giaever-2008 B	0.44	The chemical genomic portrait of yeast: uncovering a phenotype for all genes.	Hillenmeyer, Fung, Wildenhain, Pierce, Hoon, Lee, Proctor, St Onge, Tyers, Koller, Altman, Davis, Nislow, Giaever	2008	Science	18420932	http://www.ncbi.nlm.nih.gov/pubmed/18420932	Pearson correlation	148490	COLLABORATOR		Signal Transduction
Predicted		1.72
	Lee-Marcotte-2007 Protein interactions inferred from complexes	1.11	An improved, bias-reduced probabilistic functional gene network of baker's yeast, Saccharomyces cerevisiae.	Lee, Li, Marcotte	2007	PLoS One	17912365	http://www.ncbi.nlm.nih.gov/pubmed/17912365		3404	SUPPLEMENTARY_MATERIAL
	Stuart-Kim-2003	0.61	A gene-coexpression network for global discovery of conserved genetic modules.	Stuart, Segal, Koller, Kim	2003	Science	12934013	http://www.ncbi.nlm.nih.gov/pubmed/12934013		16787	SUPPLEMENTARY_MATERIAL		Cell Proliferation,Cultured Cells,Signal Transduction,Cancer
Co-localization		1.5
	Huh-O'Shea-2003	1.5	Global analysis of protein localization in budding yeast.	Huh, Falvo, Gerke, Carroll, Howson, Weissman, O'Shea	2003	Nature	14562095	http://www.ncbi.nlm.nih.gov/pubmed/14562095		904057	SUPPLEMENTARY_MATERIAL
Gene 1	Gene 2	Weight	Type	Source
DBF4	YMR027W	0.0323219	Co-expression	Aceituno-Agosin-2012
GCD11	YBR263W	0.0498552	Co-expression	Aceituno-Agosin-2012
GCD11	YDR341C	0.041554	Co-expression	Aceituno-Agosin-2012
GCD11	YHR047C	0.0504466	Co-expression	Aceituno-Agosin-2012
GCD11	YIL078W	0.0403511	Co-expression	Aceituno-Agosin-2012
HXK2	GCD11	0.0457759	Co-expression	Aceituno-Agosin-2012
HXK2	URK1	0.0441713	Co-expression	Aceituno-Agosin-2012
HXK2	YBR263W	0.0418274	Co-expression	Aceituno-Agosin-2012
HXK2	YHR216W	0.0414704	Co-expression	Aceituno-Agosin-2012
HXK2	YIL078W	0.0388177	Co-expression	Aceituno-Agosin-2012
PRT1	YLR432W	0.0349168	Co-expression	Aceituno-Agosin-2012
PRT1	YMR108W	0.0311603	Co-expression	Aceituno-Agosin-2012
PRT1	YPR163C	0.0300162	Co-expression	Aceituno-Agosin-2012
RBL2	YER012W	0.0426678	Co-expression	Aceituno-Agosin-2012
SHM2	YML085C	0.0266165	Co-expression	Aceituno-Agosin-2012
SHM2	YPR163C	0.0239615	Co-expression	Aceituno-Agosin-2012
SUI3	YLR185W	0.0416421	Co-expression	Aceituno-Agosin-2012
TUB2	YMR027W	0.0261353	Co-expression	Aceituno-Agosin-2012
TUB2	YPR036W	0.0221857	Co-expression	Aceituno-Agosin-2012
URK1	YDR341C	0.0413633	Co-expression	Aceituno-Agosin-2012
URK1	YHR216W	0.0428892	Co-expression	Aceituno-Agosin-2012
YBR079C	YCR088W	0.026614	Co-expression	Aceituno-Agosin-2012
YBR109C	YER012W	0.0308384	Co-expression	Aceituno-Agosin-2012
YBR169C	YDL168W	0.0389744	Co-expression	Aceituno-Agosin-2012
YBR169C	YLR258W	0.044002	Co-expression	Aceituno-Agosin-2012
YBR263W	YHR047C	0.0538036	Co-expression	Aceituno-Agosin-2012
YHR216W	YDR341C	0.0408172	Co-expression	Aceituno-Agosin-2012
YIL078W	YBR263W	0.0420027	Co-expression	Aceituno-Agosin-2012
YIL078W	YDR341C	0.039358	Co-expression	Aceituno-Agosin-2012
YJR045C	YPL048W	0.0400712	Co-expression	Aceituno-Agosin-2012
YLR185W	YDR500C	0.041453	Co-expression	Aceituno-Agosin-2012
YLR258W	YDL168W	0.0423904	Co-expression	Aceituno-Agosin-2012
YLR432W	YMR108W	0.0310521	Co-expression	Aceituno-Agosin-2012
YML085C	YDL066W	0.0309453	Co-expression	Aceituno-Agosin-2012
YML124C	YDL066W	0.0258277	Co-expression	Aceituno-Agosin-2012
YMR027W	YKL157W	0.0411988	Co-expression	Aceituno-Agosin-2012
YNL007C	YGR192C	0.0498275	Co-expression	Aceituno-Agosin-2012
YPR036W	YMR027W	0.0299795	Co-expression	Aceituno-Agosin-2012
YPR041W	YBR025C	0.0512107	Co-expression	Aceituno-Agosin-2012
ACC1	POT1	0.0423861	Co-expression	Brauer-Botstein-2008
GCD11	YLR432W	0.0405642	Co-expression	Brauer-Botstein-2008
GCD11	YPR041W	0.0258871	Co-expression	Brauer-Botstein-2008
GSY1	YHR047C	0.0614068	Co-expression	Brauer-Botstein-2008
HXK2	PRT1	0.0576586	Co-expression	Brauer-Botstein-2008
HXK2	TDH2	0.0599727	Co-expression	Brauer-Botstein-2008
HXK2	YDL066W	0.0648114	Co-expression	Brauer-Botstein-2008
HXK2	YGR192C	0.0684654	Co-expression	Brauer-Botstein-2008
HXK2	YLR432W	0.0562369	Co-expression	Brauer-Botstein-2008
IMD4	YBR025C	0.0472236	Co-expression	Brauer-Botstein-2008
IMD4	YGR192C	0.0478626	Co-expression	Brauer-Botstein-2008
IMD4	YPR041W	0.0267234	Co-expression	Brauer-Botstein-2008
MSR1	YJR045C	0.0563577	Co-expression	Brauer-Botstein-2008
POT1	YML078W	0.0444705	Co-expression	Brauer-Botstein-2008
PRT1	YDL066W	0.053239	Co-expression	Brauer-Botstein-2008
PRT1	YLR432W	0.0458834	Co-expression	Brauer-Botstein-2008
SHM2	YBR079C	0.0433848	Co-expression	Brauer-Botstein-2008
SHM2	YOR187W	0.053209	Co-expression	Brauer-Botstein-2008
TDH2	IMD4	0.0414461	Co-expression	Brauer-Botstein-2008
TDH2	YDL066W	0.0558645	Co-expression	Brauer-Botstein-2008
TDH2	YGR192C	0.0778051	Co-expression	Brauer-Botstein-2008
TDH2	YIL078W	0.0599838	Co-expression	Brauer-Botstein-2008
TDH2	YLR432W	0.0550586	Co-expression	Brauer-Botstein-2008
TDH2	YPR041W	0.0340626	Co-expression	Brauer-Botstein-2008
TMA108	YCR088W	0.0315428	Co-expression	Brauer-Botstein-2008
TMA108	YPL048W	0.0622863	Co-expression	Brauer-Botstein-2008
TUB2	DBF4	0.0462219	Co-expression	Brauer-Botstein-2008
TUB2	YML085C	0.0618752	Co-expression	Brauer-Botstein-2008
TUB4	TUB2	0.0482159	Co-expression	Brauer-Botstein-2008
TUB4	YML085C	0.0488486	Co-expression	Brauer-Botstein-2008
TUB4	YML124C	0.0494029	Co-expression	Brauer-Botstein-2008
YBR109C	YER012W	0.0590972	Co-expression	Brauer-Botstein-2008
YBR263W	YHR047C	0.063356	Co-expression	Brauer-Botstein-2008
YCR088W	YPL048W	0.0298794	Co-expression	Brauer-Botstein-2008
YDL066W	YDR341C	0.0533783	Co-expression	Brauer-Botstein-2008
YDL168W	YHR047C	0.091947	Co-expression	Brauer-Botstein-2008
YDR127W	YDR341C	0.0435104	Co-expression	Brauer-Botstein-2008
YGR192C	YBR025C	0.0740075	Co-expression	Brauer-Botstein-2008
YIL078W	YDR341C	0.0615329	Co-expression	Brauer-Botstein-2008
YIL078W	YGR192C	0.0675404	Co-expression	Brauer-Botstein-2008
YJR045C	YDL168W	0.0620946	Co-expression	Brauer-Botstein-2008
YJR045C	YHR047C	0.0574307	Co-expression	Brauer-Botstein-2008
YLR185W	YDR500C	0.0791014	Co-expression	Brauer-Botstein-2008
YLR432W	YDL066W	0.0518631	Co-expression	Brauer-Botstein-2008
YLR432W	YDR341C	0.0419138	Co-expression	Brauer-Botstein-2008
YLR432W	YGR192C	0.0645053	Co-expression	Brauer-Botstein-2008
YLR432W	YIL078W	0.058686	Co-expression	Brauer-Botstein-2008
YML124C	YLR432W	0.0495461	Co-expression	Brauer-Botstein-2008
YML124C	YOR187W	0.0588843	Co-expression	Brauer-Botstein-2008
YMR108W	YDR127W	0.055074	Co-expression	Brauer-Botstein-2008
YNL007C	YMR108W	0.0504306	Co-expression	Brauer-Botstein-2008
YPR041W	YBR025C	0.0376117	Co-expression	Brauer-Botstein-2008
YPR041W	YGR192C	0.0404898	Co-expression	Brauer-Botstein-2008
YPR041W	YLR432W	0.0313072	Co-expression	Brauer-Botstein-2008
YPR041W	YML124C	0.0353273	Co-expression	Brauer-Botstein-2008
ACC1	PRT1	0.0306626	Co-expression	Gasch-Brown-2000
ACC1	YAR073W	0.0311293	Co-expression	Gasch-Brown-2000
ACC1	YBR079C	0.030156	Co-expression	Gasch-Brown-2000
ACC1	YDR127W	0.0434411	Co-expression	Gasch-Brown-2000
GCD11	IMD4	0.0170063	Co-expression	Gasch-Brown-2000
GCD11	PRT1	0.015448	Co-expression	Gasch-Brown-2000
GCD11	YAR073W	0.0165461	Co-expression	Gasch-Brown-2000
GCD11	YBR079C	0.0164063	Co-expression	Gasch-Brown-2000
GCD11	YBR263W	0.0206071	Co-expression	Gasch-Brown-2000
GCD11	YHR216W	0.0118796	Co-expression	Gasch-Brown-2000
GCD11	YLR432W	0.0121551	Co-expression	Gasch-Brown-2000
GCD11	YPR041W	0.0134236	Co-expression	Gasch-Brown-2000
GSY1	YFR053C	0.0304535	Co-expression	Gasch-Brown-2000
GSY1	YLR258W	0.024294	Co-expression	Gasch-Brown-2000
HXK2	YHR047C	0.0325288	Co-expression	Gasch-Brown-2000
HXK2	YIL078W	0.0168028	Co-expression	Gasch-Brown-2000
HXK2	YML085C	0.0352338	Co-expression	Gasch-Brown-2000
IMD4	YAR073W	0.0244679	Co-expression	Gasch-Brown-2000
IMD4	YHR216W	0.017434	Co-expression	Gasch-Brown-2000
IMD4	YLR432W	0.0176997	Co-expression	Gasch-Brown-2000
IMD4	YPR041W	0.0188344	Co-expression	Gasch-Brown-2000
NIP1	GCD11	0.0127968	Co-expression	Gasch-Brown-2000
NIP1	PRT1	0.0159949	Co-expression	Gasch-Brown-2000
NIP1	YBR079C	0.0171103	Co-expression	Gasch-Brown-2000
NIP1	YLR143W	0.024949	Co-expression	Gasch-Brown-2000
NIP1	YPR041W	0.0136228	Co-expression	Gasch-Brown-2000
PRT1	IMD4	0.021881	Co-expression	Gasch-Brown-2000
PRT1	YAR073W	0.0222964	Co-expression	Gasch-Brown-2000
PRT1	YBR079C	0.0207958	Co-expression	Gasch-Brown-2000
PRT1	YHR216W	0.0155324	Co-expression	Gasch-Brown-2000
PRT1	YLR143W	0.0310654	Co-expression	Gasch-Brown-2000
PRT1	YLR432W	0.015826	Co-expression	Gasch-Brown-2000
RBL2	YDR071C	0.0162183	Co-expression	Gasch-Brown-2000
SUI3	GCD11	0.0134308	Co-expression	Gasch-Brown-2000
SUI3	YLR185W	0.0197247	Co-expression	Gasch-Brown-2000
TDH1	TDH2	0.0782548	Co-expression	Gasch-Brown-2000
TDH1	YGR192C	0.08047	Co-expression	Gasch-Brown-2000
TDH1	YNL007C	0.0420177	Co-expression	Gasch-Brown-2000
TDH2	YGR192C	0.0761635	Co-expression	Gasch-Brown-2000
TDH2	YPR036W	0.0315358	Co-expression	Gasch-Brown-2000
TMA108	YDR127W	0.0342046	Co-expression	Gasch-Brown-2000
TMA108	YHR047C	0.0237547	Co-expression	Gasch-Brown-2000
TUB2	YIL051C	0.0233829	Co-expression	Gasch-Brown-2000
TUB2	YML085C	0.0222618	Co-expression	Gasch-Brown-2000
TUB2	YML124C	0.0210416	Co-expression	Gasch-Brown-2000
TUB2	YPL028W	0.0387901	Co-expression	Gasch-Brown-2000
TUB2	YPL048W	0.0296658	Co-expression	Gasch-Brown-2000
TUB4	YDR341C	0.0229958	Co-expression	Gasch-Brown-2000
TUB4	YHR216W	0.0200418	Co-expression	Gasch-Brown-2000
TUB4	YLR432W	0.0208851	Co-expression	Gasch-Brown-2000
YBR109C	YER012W	0.0438631	Co-expression	Gasch-Brown-2000
YBR109C	YER057C	0.0549022	Co-expression	Gasch-Brown-2000
YBR169C	YFR053C	0.0124164	Co-expression	Gasch-Brown-2000
YBR169C	YLR258W	0.00894559	Co-expression	Gasch-Brown-2000
YCR088W	YPR036W	0.0288537	Co-expression	Gasch-Brown-2000
YDR071C	YBR109C	0.0219262	Co-expression	Gasch-Brown-2000
YDR071C	YER012W	0.0167957	Co-expression	Gasch-Brown-2000
YDR071C	YER057C	0.0211926	Co-expression	Gasch-Brown-2000
YHR216W	YAR073W	0.0184725	Co-expression	Gasch-Brown-2000
YIL078W	YBR025C	0.0139677	Co-expression	Gasch-Brown-2000
YIL078W	YDR127W	0.0105063	Co-expression	Gasch-Brown-2000
YIL078W	YDR341C	0.00857955	Co-expression	Gasch-Brown-2000
YIL078W	YHR047C	0.00858388	Co-expression	Gasch-Brown-2000
YJR045C	YIL051C	0.0267774	Co-expression	Gasch-Brown-2000
YLR143W	YDR341C	0.0278218	Co-expression	Gasch-Brown-2000
YLR185W	YDR500C	0.0374397	Co-expression	Gasch-Brown-2000
YLR258W	YFR053C	0.0154397	Co-expression	Gasch-Brown-2000
YLR258W	YOR187W	0.0161917	Co-expression	Gasch-Brown-2000
YLR432W	YAR073W	0.0187912	Co-expression	Gasch-Brown-2000
YLR432W	YHR216W	0.0134593	Co-expression	Gasch-Brown-2000
YLR432W	YPL028W	0.0264775	Co-expression	Gasch-Brown-2000
YML078W	YIL051C	0.0312763	Co-expression	Gasch-Brown-2000
YML085C	YIL051C	0.0219307	Co-expression	Gasch-Brown-2000
YML085C	YIL078W	0.00861798	Co-expression	Gasch-Brown-2000
YML085C	YPL048W	0.0273359	Co-expression	Gasch-Brown-2000
YML124C	YCR088W	0.0225621	Co-expression	Gasch-Brown-2000
YML124C	YIL051C	0.0204358	Co-expression	Gasch-Brown-2000
YML124C	YIL078W	0.00825605	Co-expression	Gasch-Brown-2000
YML124C	YML085C	0.0215661	Co-expression	Gasch-Brown-2000
YML124C	YPL028W	0.0344499	Co-expression	Gasch-Brown-2000
YML124C	YPL048W	0.0250789	Co-expression	Gasch-Brown-2000
YML124C	YPR036W	0.0199628	Co-expression	Gasch-Brown-2000
YMR108W	YDR341C	0.0257489	Co-expression	Gasch-Brown-2000
YMR108W	YPR163C	0.0369243	Co-expression	Gasch-Brown-2000
YNL007C	YBR169C	0.0187554	Co-expression	Gasch-Brown-2000
YNL007C	YJR045C	0.0307541	Co-expression	Gasch-Brown-2000
YOR187W	YML078W	0.0333501	Co-expression	Gasch-Brown-2000
YPL048W	YIL051C	0.0307071	Co-expression	Gasch-Brown-2000
YPL048W	YPL028W	0.047972	Co-expression	Gasch-Brown-2000
YPR036W	YGR192C	0.0341321	Co-expression	Gasch-Brown-2000
YPR041W	YAR073W	0.0179191	Co-expression	Gasch-Brown-2000
YPR041W	YHR216W	0.0129343	Co-expression	Gasch-Brown-2000
YPR041W	YLR432W	0.0133023	Co-expression	Gasch-Brown-2000
GCD11	PRT1	0.00542776	Co-expression	Gasch-Brown-2001
GCD11	YIL078W	0.00577724	Co-expression	Gasch-Brown-2001
GCD11	YPR041W	0.00448412	Co-expression	Gasch-Brown-2001
IMD4	YAR073W	0.00659997	Co-expression	Gasch-Brown-2001
IMD4	YHR216W	0.00753877	Co-expression	Gasch-Brown-2001
IMD4	YLR432W	0.00824591	Co-expression	Gasch-Brown-2001
NIP1	GCD11	0.00707225	Co-expression	Gasch-Brown-2001
NIP1	PRT1	0.0080995	Co-expression	Gasch-Brown-2001
NIP1	YDR341C	0.00895081	Co-expression	Gasch-Brown-2001
PRT1	YIL078W	0.00586333	Co-expression	Gasch-Brown-2001
RBL2	YER012W	0.00402413	Co-expression	Gasch-Brown-2001
SHM2	YBR169C	0.00722146	Co-expression	Gasch-Brown-2001
SHM2	YIL051C	0.0122602	Co-expression	Gasch-Brown-2001
SUI3	YPR163C	0.00728982	Co-expression	Gasch-Brown-2001
TDH1	TDH2	0.0145392	Co-expression	Gasch-Brown-2001
TDH1	YGR192C	0.0132631	Co-expression	Gasch-Brown-2001
TDH2	YGR192C	0.0141305	Co-expression	Gasch-Brown-2001
TMA108	YCR088W	0.00631384	Co-expression	Gasch-Brown-2001
TUB2	YER057C	0.00802256	Co-expression	Gasch-Brown-2001
TUB2	YOR187W	0.007785	Co-expression	Gasch-Brown-2001
URK1	IMD4	0.00492101	Co-expression	Gasch-Brown-2001
YBR079C	YLR432W	0.00687959	Co-expression	Gasch-Brown-2001
YBR109C	YER012W	0.00543749	Co-expression	Gasch-Brown-2001
YBR169C	YLR258W	0.00393563	Co-expression	Gasch-Brown-2001
YBR263W	YHR047C	0.00799338	Co-expression	Gasch-Brown-2001
YCR088W	YFR053C	0.00322582	Co-expression	Gasch-Brown-2001
YDR071C	YDL004W	0.0042542	Co-expression	Gasch-Brown-2001
YDR368W	YDL066W	0.00668732	Co-expression	Gasch-Brown-2001
YFR053C	YKL157W	0.00456488	Co-expression	Gasch-Brown-2001
YHR216W	YAR073W	0.0100164	Co-expression	Gasch-Brown-2001
YIL078W	YDR341C	0.00671573	Co-expression	Gasch-Brown-2001
YLR185W	YDR500C	0.00801201	Co-expression	Gasch-Brown-2001
YLR258W	YFR053C	0.00340152	Co-expression	Gasch-Brown-2001
YLR258W	YKL157W	0.00427547	Co-expression	Gasch-Brown-2001
YLR432W	YAR073W	0.0117041	Co-expression	Gasch-Brown-2001
YLR432W	YHR216W	0.0129533	Co-expression	Gasch-Brown-2001
YML124C	YDL066W	0.0129715	Co-expression	Gasch-Brown-2001
YNL007C	YER012W	0.00396597	Co-expression	Gasch-Brown-2001
YOR187W	YML078W	0.0118722	Co-expression	Gasch-Brown-2001
YPR041W	YIL078W	0.0047849	Co-expression	Gasch-Brown-2001
YPR041W	YMR108W	0.00419322	Co-expression	Gasch-Brown-2001
ACC1	SHM2	0.0300271	Co-expression	Hochwagen-Amon-2005
ACC1	YCR088W	0.0187555	Co-expression	Hochwagen-Amon-2005
ACC1	YPR163C	0.0184122	Co-expression	Hochwagen-Amon-2005
DBF4	YML124C	0.0157795	Co-expression	Hochwagen-Amon-2005
GCD11	YHR216W	0.0268898	Co-expression	Hochwagen-Amon-2005
HXK2	PRT1	0.0201529	Co-expression	Hochwagen-Amon-2005
HXK2	TDH2	0.0212329	Co-expression	Hochwagen-Amon-2005
IMD4	YHR216W	0.0256477	Co-expression	Hochwagen-Amon-2005
IMD4	YLR432W	0.0224487	Co-expression	Hochwagen-Amon-2005
NIP1	YIL078W	0.024822	Co-expression	Hochwagen-Amon-2005
POT1	YDL066W	0.0295266	Co-expression	Hochwagen-Amon-2005
SHM2	YPL028W	0.0239311	Co-expression	Hochwagen-Amon-2005
SHM2	YPR036W	0.028059	Co-expression	Hochwagen-Amon-2005
SUI3	GCD11	0.0274021	Co-expression	Hochwagen-Amon-2005
SUI3	NIP1	0.0240903	Co-expression	Hochwagen-Amon-2005
TDH1	TDH2	0.025668	Co-expression	Hochwagen-Amon-2005
TDH1	YFR053C	0.0288226	Co-expression	Hochwagen-Amon-2005
TDH1	YLR258W	0.0266673	Co-expression	Hochwagen-Amon-2005
TDH2	YGR192C	0.0202797	Co-expression	Hochwagen-Amon-2005
TUB2	DBF4	0.0153288	Co-expression	Hochwagen-Amon-2005
TUB2	YML124C	0.0133752	Co-expression	Hochwagen-Amon-2005
URK1	YLR185W	0.0164405	Co-expression	Hochwagen-Amon-2005
YBR079C	YPR163C	0.0172959	Co-expression	Hochwagen-Amon-2005
YBR109C	YDL004W	0.0107946	Co-expression	Hochwagen-Amon-2005
YBR109C	YER057C	0.0156402	Co-expression	Hochwagen-Amon-2005
YBR169C	YPL048W	0.0198778	Co-expression	Hochwagen-Amon-2005
YDL066W	YBR263W	0.0297851	Co-expression	Hochwagen-Amon-2005
YDL066W	YLR185W	0.0178546	Co-expression	Hochwagen-Amon-2005
YDR368W	YHR047C	0.0229577	Co-expression	Hochwagen-Amon-2005
YER057C	YDL004W	0.00995502	Co-expression	Hochwagen-Amon-2005
YIL051C	YER057C	0.0189247	Co-expression	Hochwagen-Amon-2005
YIL078W	YDR341C	0.0289779	Co-expression	Hochwagen-Amon-2005
YJR045C	YBR025C	0.0235698	Co-expression	Hochwagen-Amon-2005
YJR045C	YML078W	0.0202131	Co-expression	Hochwagen-Amon-2005
YLR143W	YBR079C	0.0168082	Co-expression	Hochwagen-Amon-2005
YLR258W	YFR053C	0.0221101	Co-expression	Hochwagen-Amon-2005
YLR432W	YHR216W	0.0263433	Co-expression	Hochwagen-Amon-2005
YML078W	YBR025C	0.0247453	Co-expression	Hochwagen-Amon-2005
YMR027W	YER057C	0.0175649	Co-expression	Hochwagen-Amon-2005
YMR108W	YDR127W	0.033448	Co-expression	Hochwagen-Amon-2005
YPR036W	YPL028W	0.0272425	Co-expression	Hochwagen-Amon-2005
ACC1	YLR432W	0.00420597	Co-expression	Hong-Nielsen-2011
DBF4	YCR088W	0.00413871	Co-expression	Hong-Nielsen-2011
DBF4	YGR192C	0.00282048	Co-expression	Hong-Nielsen-2011
GCD11	PRT1	0.00300295	Co-expression	Hong-Nielsen-2011
GCD11	YBR025C	0.00199704	Co-expression	Hong-Nielsen-2011
GCD11	YBR079C	0.00234992	Co-expression	Hong-Nielsen-2011
GCD11	YER012W	0.00281333	Co-expression	Hong-Nielsen-2011
GSY1	YPL048W	0.00274078	Co-expression	Hong-Nielsen-2011
HXK2	YBR079C	0.00316147	Co-expression	Hong-Nielsen-2011
HXK2	YHR047C	0.00349963	Co-expression	Hong-Nielsen-2011
HXK2	YHR216W	0.00360915	Co-expression	Hong-Nielsen-2011
IMD4	YLR432W	0.00267574	Co-expression	Hong-Nielsen-2011
MSR1	YML078W	0.00258686	Co-expression	Hong-Nielsen-2011
PRT1	YBR025C	0.00305181	Co-expression	Hong-Nielsen-2011
PRT1	YBR079C	0.00372567	Co-expression	Hong-Nielsen-2011
SHM2	YDL168W	0.00506891	Co-expression	Hong-Nielsen-2011
SHM2	YDR341C	0.00291348	Co-expression	Hong-Nielsen-2011
SUI3	GCD11	0.00279214	Co-expression	Hong-Nielsen-2011
SUI3	YBR025C	0.00268449	Co-expression	Hong-Nielsen-2011
SUI3	YDR341C	0.00261103	Co-expression	Hong-Nielsen-2011
SUI3	YIL078W	0.00264186	Co-expression	Hong-Nielsen-2011
TDH1	GSY1	0.00245773	Co-expression	Hong-Nielsen-2011
TDH1	YLR258W	0.00279901	Co-expression	Hong-Nielsen-2011
YBR079C	YDR341C	0.00234543	Co-expression	Hong-Nielsen-2011
YBR169C	YLR258W	0.00301445	Co-expression	Hong-Nielsen-2011
YCR088W	YGR192C	0.00357812	Co-expression	Hong-Nielsen-2011
YDL066W	YHR216W	0.0036601	Co-expression	Hong-Nielsen-2011
YDR071C	YDL004W	0.00575103	Co-expression	Hong-Nielsen-2011
YDR127W	YDR341C	0.00215295	Co-expression	Hong-Nielsen-2011
YHR047C	YDR341C	0.00253425	Co-expression	Hong-Nielsen-2011
YHR047C	YHR216W	0.00391249	Co-expression	Hong-Nielsen-2011
YIL078W	YBR025C	0.00195606	Co-expression	Hong-Nielsen-2011
YML124C	YBR263W	0.00348511	Co-expression	Hong-Nielsen-2011
YMR108W	YPL028W	0.00380543	Co-expression	Hong-Nielsen-2011
YPR041W	YDR071C	0.00578614	Co-expression	Hong-Nielsen-2011
ACC1	YIL051C	0.0930951	Co-expression	Hughes-Friend-2000
GCD11	YPR163C	0.0365544	Co-expression	Hughes-Friend-2000
GSY1	YLR258W	0.0544825	Co-expression	Hughes-Friend-2000
HXK2	YGR192C	0.0709923	Co-expression	Hughes-Friend-2000
HXK2	YJR045C	0.0766961	Co-expression	Hughes-Friend-2000
IMD4	YAR073W	0.102184	Co-expression	Hughes-Friend-2000
IMD4	YHR216W	0.10546	Co-expression	Hughes-Friend-2000
IMD4	YLR432W	0.091634	Co-expression	Hughes-Friend-2000
IMD4	YPR163C	0.0583778	Co-expression	Hughes-Friend-2000
MSR1	YBR079C	0.0514365	Co-expression	Hughes-Friend-2000
NIP1	PRT1	0.0510858	Co-expression	Hughes-Friend-2000
RBL2	YER012W	0.0980272	Co-expression	Hughes-Friend-2000
SHM2	YMR108W	0.0314892	Co-expression	Hughes-Friend-2000
TDH1	TDH2	0.0655436	Co-expression	Hughes-Friend-2000
TDH1	YCR088W	0.0306841	Co-expression	Hughes-Friend-2000
TDH1	YML078W	0.0560462	Co-expression	Hughes-Friend-2000
TDH1	YPL048W	0.0288759	Co-expression	Hughes-Friend-2000
TDH2	YIL078W	0.113203	Co-expression	Hughes-Friend-2000
TMA108	YBR263W	0.077475	Co-expression	Hughes-Friend-2000
TMA108	YCR088W	0.0221532	Co-expression	Hughes-Friend-2000
TMA108	YPL048W	0.0212206	Co-expression	Hughes-Friend-2000
TUB2	YJR045C	0.0784025	Co-expression	Hughes-Friend-2000
TUB2	YML078W	0.0459026	Co-expression	Hughes-Friend-2000
TUB2	YML085C	0.0546027	Co-expression	Hughes-Friend-2000
TUB2	YML124C	0.0507322	Co-expression	Hughes-Friend-2000
TUB4	YLR185W	0.0578821	Co-expression	Hughes-Friend-2000
YBR025C	YAR073W	0.0654366	Co-expression	Hughes-Friend-2000
YBR109C	YER012W	0.107879	Co-expression	Hughes-Friend-2000
YBR169C	YFR053C	0.0194505	Co-expression	Hughes-Friend-2000
YBR169C	YLR258W	0.0279222	Co-expression	Hughes-Friend-2000
YBR263W	YML078W	0.0516871	Co-expression	Hughes-Friend-2000
YCR088W	YBR263W	0.0341935	Co-expression	Hughes-Friend-2000
YCR088W	YML078W	0.0208417	Co-expression	Hughes-Friend-2000
YCR088W	YPL028W	0.0247657	Co-expression	Hughes-Friend-2000
YCR088W	YPL048W	0.0142313	Co-expression	Hughes-Friend-2000
YDL066W	YDR127W	0.0213628	Co-expression	Hughes-Friend-2000
YDL066W	YDR341C	0.0416397	Co-expression	Hughes-Friend-2000
YDL066W	YHR047C	0.0433926	Co-expression	Hughes-Friend-2000
YDL066W	YMR108W	0.0214216	Co-expression	Hughes-Friend-2000
YDR127W	YDR341C	0.0323858	Co-expression	Hughes-Friend-2000
YDR127W	YHR047C	0.032342	Co-expression	Hughes-Friend-2000
YFR053C	YDL004W	0.0372436	Co-expression	Hughes-Friend-2000
YHR216W	YAR073W	0.153039	Co-expression	Hughes-Friend-2000
YHR216W	YBR025C	0.0691692	Co-expression	Hughes-Friend-2000
YLR185W	YDR500C	0.0770202	Co-expression	Hughes-Friend-2000
YLR185W	YIL051C	0.0621726	Co-expression	Hughes-Friend-2000
YLR258W	YFR053C	0.0473029	Co-expression	Hughes-Friend-2000
YLR432W	YAR073W	0.125646	Co-expression	Hughes-Friend-2000
YLR432W	YBR025C	0.0615609	Co-expression	Hughes-Friend-2000
YLR432W	YHR216W	0.12743	Co-expression	Hughes-Friend-2000
YLR432W	YPR163C	0.054124	Co-expression	Hughes-Friend-2000
YML085C	YML078W	0.0302629	Co-expression	Hughes-Friend-2000
YML124C	YML078W	0.0386703	Co-expression	Hughes-Friend-2000
YML124C	YML085C	0.0412947	Co-expression	Hughes-Friend-2000
YML124C	YPL048W	0.0201636	Co-expression	Hughes-Friend-2000
YMR108W	YDR127W	0.0166517	Co-expression	Hughes-Friend-2000
YMR108W	YDR341C	0.0315528	Co-expression	Hughes-Friend-2000
YNL007C	YJR045C	0.0757085	Co-expression	Hughes-Friend-2000
YPL048W	YML078W	0.0180575	Co-expression	Hughes-Friend-2000
YPR041W	YPR163C	0.0547065	Co-expression	Hughes-Friend-2000
YPR163C	YHR216W	0.0543827	Co-expression	Hughes-Friend-2000
GCD11	PRT1	0.0727039	Co-expression	Knijnenburg-Wessels-2009
GCD11	YBR025C	0.0728552	Co-expression	Knijnenburg-Wessels-2009
GCD11	YIL078W	0.0801605	Co-expression	Knijnenburg-Wessels-2009
GCD11	YPR041W	0.0952909	Co-expression	Knijnenburg-Wessels-2009
GSY1	YHR216W	0.11616	Co-expression	Knijnenburg-Wessels-2009
HXK2	IMD4	0.0932354	Co-expression	Knijnenburg-Wessels-2009
HXK2	TDH2	0.0573342	Co-expression	Knijnenburg-Wessels-2009
HXK2	YFR053C	0.0852609	Co-expression	Knijnenburg-Wessels-2009
HXK2	YLR185W	0.0537001	Co-expression	Knijnenburg-Wessels-2009
IMD4	YHR216W	0.167789	Co-expression	Knijnenburg-Wessels-2009
IMD4	YLR432W	0.125613	Co-expression	Knijnenburg-Wessels-2009
MSR1	YDR127W	0.128157	Co-expression	Knijnenburg-Wessels-2009
MSR1	YML078W	0.0946641	Co-expression	Knijnenburg-Wessels-2009
MSR1	YOR187W	0.0887736	Co-expression	Knijnenburg-Wessels-2009
NIP1	YIL078W	0.0520477	Co-expression	Knijnenburg-Wessels-2009
NIP1	YPR041W	0.0594205	Co-expression	Knijnenburg-Wessels-2009
PRT1	YDR127W	0.0689925	Co-expression	Knijnenburg-Wessels-2009
PRT1	YDR341C	0.0548799	Co-expression	Knijnenburg-Wessels-2009
PRT1	YLR432W	0.0716163	Co-expression	Knijnenburg-Wessels-2009
PRT1	YPR041W	0.0740259	Co-expression	Knijnenburg-Wessels-2009
SHM2	YIL078W	0.0861364	Co-expression	Knijnenburg-Wessels-2009
SHM2	YLR432W	0.105016	Co-expression	Knijnenburg-Wessels-2009
SUI3	NIP1	0.0604427	Co-expression	Knijnenburg-Wessels-2009
TDH1	TDH2	0.0976065	Co-expression	Knijnenburg-Wessels-2009
TDH1	YGR192C	0.157391	Co-expression	Knijnenburg-Wessels-2009
TDH1	YLR185W	0.0830093	Co-expression	Knijnenburg-Wessels-2009
TDH2	YDR500C	0.0766626	Co-expression	Knijnenburg-Wessels-2009
TDH2	YGR192C	0.0946314	Co-expression	Knijnenburg-Wessels-2009
TDH2	YLR185W	0.0491372	Co-expression	Knijnenburg-Wessels-2009
TMA108	YDR368W	0.0736913	Co-expression	Knijnenburg-Wessels-2009
TMA108	YMR207C	0.0362432	Co-expression	Knijnenburg-Wessels-2009
TUB2	PRT1	0.0732311	Co-expression	Knijnenburg-Wessels-2009
TUB2	YML085C	0.123234	Co-expression	Knijnenburg-Wessels-2009
TUB2	YPR041W	0.0985692	Co-expression	Knijnenburg-Wessels-2009
YBR025C	YDR341C	0.056423	Co-expression	Knijnenburg-Wessels-2009
YBR169C	YLR258W	0.113504	Co-expression	Knijnenburg-Wessels-2009
YBR263W	YML078W	0.0793098	Co-expression	Knijnenburg-Wessels-2009
YDL066W	YBR263W	0.0921582	Co-expression	Knijnenburg-Wessels-2009
YDL066W	YHR047C	0.113441	Co-expression	Knijnenburg-Wessels-2009
YDL066W	YIL051C	0.124015	Co-expression	Knijnenburg-Wessels-2009
YDL066W	YML078W	0.087539	Co-expression	Knijnenburg-Wessels-2009
YDR071C	YBR109C	0.0692699	Co-expression	Knijnenburg-Wessels-2009
YDR127W	YDR341C	0.0794877	Co-expression	Knijnenburg-Wessels-2009
YDR500C	YER057C	0.133387	Co-expression	Knijnenburg-Wessels-2009
YFR053C	YHR216W	0.125709	Co-expression	Knijnenburg-Wessels-2009
YFR053C	YLR185W	0.0587639	Co-expression	Knijnenburg-Wessels-2009
YGR192C	YDR500C	0.130135	Co-expression	Knijnenburg-Wessels-2009
YGR192C	YLR185W	0.0862553	Co-expression	Knijnenburg-Wessels-2009
YHR047C	YDR341C	0.0831295	Co-expression	Knijnenburg-Wessels-2009
YIL051C	YDR341C	0.0919898	Co-expression	Knijnenburg-Wessels-2009
YIL078W	YBR025C	0.0617686	Co-expression	Knijnenburg-Wessels-2009
YJR045C	YPL048W	0.080491	Co-expression	Knijnenburg-Wessels-2009
YLR185W	YDR500C	0.0719213	Co-expression	Knijnenburg-Wessels-2009
YLR185W	YHR047C	0.0701448	Co-expression	Knijnenburg-Wessels-2009
YLR432W	YBR025C	0.0749507	Co-expression	Knijnenburg-Wessels-2009
YLR432W	YDR127W	0.101285	Co-expression	Knijnenburg-Wessels-2009
YLR432W	YDR341C	0.0772814	Co-expression	Knijnenburg-Wessels-2009
YLR432W	YHR216W	0.143362	Co-expression	Knijnenburg-Wessels-2009
YLR432W	YIL078W	0.077436	Co-expression	Knijnenburg-Wessels-2009
YML078W	YDL004W	0.0970414	Co-expression	Knijnenburg-Wessels-2009
YML078W	YHR047C	0.0989318	Co-expression	Knijnenburg-Wessels-2009
YML085C	YPR036W	0.122847	Co-expression	Knijnenburg-Wessels-2009
YMR108W	YDR127W	0.140343	Co-expression	Knijnenburg-Wessels-2009
YMR108W	YDR341C	0.0835626	Co-expression	Knijnenburg-Wessels-2009
YMR108W	YHR047C	0.14842	Co-expression	Knijnenburg-Wessels-2009
YMR108W	YML078W	0.101259	Co-expression	Knijnenburg-Wessels-2009
YMR207C	YMR027W	0.0426949	Co-expression	Knijnenburg-Wessels-2009
YPL028W	YDR341C	0.0903146	Co-expression	Knijnenburg-Wessels-2009
YPR041W	YBR025C	0.0714331	Co-expression	Knijnenburg-Wessels-2009
YPR041W	YIL078W	0.077391	Co-expression	Knijnenburg-Wessels-2009
YPR041W	YLR432W	0.0954371	Co-expression	Knijnenburg-Wessels-2009
YPR163C	YBR025C	0.0767441	Co-expression	Knijnenburg-Wessels-2009
GCD11	YPR163C	0.026703	Co-expression	Mitchell-Pilpel-2009
HXK2	TUB2	0.0362167	Co-expression	Mitchell-Pilpel-2009
HXK2	YML085C	0.0341749	Co-expression	Mitchell-Pilpel-2009
IMD4	YDR341C	0.0327089	Co-expression	Mitchell-Pilpel-2009
IMD4	YLR185W	0.0297404	Co-expression	Mitchell-Pilpel-2009
IMD4	YPR163C	0.0220215	Co-expression	Mitchell-Pilpel-2009
PRT1	IMD4	0.0310433	Co-expression	Mitchell-Pilpel-2009
PRT1	YPR163C	0.0287686	Co-expression	Mitchell-Pilpel-2009
RBL2	YBR109C	0.0582243	Co-expression	Mitchell-Pilpel-2009
SUI3	GCD11	0.0346146	Co-expression	Mitchell-Pilpel-2009
SUI3	YPR041W	0.0373509	Co-expression	Mitchell-Pilpel-2009
SUI3	YPR163C	0.0281964	Co-expression	Mitchell-Pilpel-2009
TUB2	YML085C	0.0350478	Co-expression	Mitchell-Pilpel-2009
TUB4	YML085C	0.0369875	Co-expression	Mitchell-Pilpel-2009
YBR079C	YDR127W	0.0377358	Co-expression	Mitchell-Pilpel-2009
YBR169C	YLR258W	0.0268866	Co-expression	Mitchell-Pilpel-2009
YBR263W	YDR500C	0.0388878	Co-expression	Mitchell-Pilpel-2009
YCR088W	YKL157W	0.0511646	Co-expression	Mitchell-Pilpel-2009
YDL066W	YBR263W	0.0395749	Co-expression	Mitchell-Pilpel-2009
YDL066W	YER057C	0.0465869	Co-expression	Mitchell-Pilpel-2009
YDL066W	YHR216W	0.0585627	Co-expression	Mitchell-Pilpel-2009
YDL066W	YIL078W	0.0355443	Co-expression	Mitchell-Pilpel-2009
YDR071C	YDL004W	0.0472965	Co-expression	Mitchell-Pilpel-2009
YIL051C	YKL157W	0.0470117	Co-expression	Mitchell-Pilpel-2009
YIL078W	YBR263W	0.0342098	Co-expression	Mitchell-Pilpel-2009
YJR045C	YCR088W	0.0483531	Co-expression	Mitchell-Pilpel-2009
YJR045C	YKL157W	0.0433233	Co-expression	Mitchell-Pilpel-2009
YLR185W	YDR341C	0.0419631	Co-expression	Mitchell-Pilpel-2009
YLR258W	YFR053C	0.0534947	Co-expression	Mitchell-Pilpel-2009
YLR432W	YLR185W	0.0496672	Co-expression	Mitchell-Pilpel-2009
YLR432W	YPR163C	0.0364533	Co-expression	Mitchell-Pilpel-2009
YML124C	YHR216W	0.0414976	Co-expression	Mitchell-Pilpel-2009
YNL007C	YLR258W	0.0440059	Co-expression	Mitchell-Pilpel-2009
YPL028W	YER057C	0.0511571	Co-expression	Mitchell-Pilpel-2009
YPL048W	YPR036W	0.0516935	Co-expression	Mitchell-Pilpel-2009
YPR036W	YDL004W	0.0420541	Co-expression	Mitchell-Pilpel-2009
YPR041W	YPR163C	0.0277741	Co-expression	Mitchell-Pilpel-2009
YPR163C	YDR341C	0.0315195	Co-expression	Mitchell-Pilpel-2009
ACC1	YDR341C	0.0529413	Co-expression	Morillo-Huesca-Prado-2010
ACC1	YIL078W	0.0438246	Co-expression	Morillo-Huesca-Prado-2010
ACC1	YPL048W	0.0419563	Co-expression	Morillo-Huesca-Prado-2010
DBF4	YML085C	0.03192	Co-expression	Morillo-Huesca-Prado-2010
GSY1	YLR258W	0.0752273	Co-expression	Morillo-Huesca-Prado-2010
HXK2	YBR025C	0.0434741	Co-expression	Morillo-Huesca-Prado-2010
IMD4	YDR500C	0.0314712	Co-expression	Morillo-Huesca-Prado-2010
MSR1	YDR127W	0.0373716	Co-expression	Morillo-Huesca-Prado-2010
NIP1	PRT1	0.0316726	Co-expression	Morillo-Huesca-Prado-2010
NIP1	YPR041W	0.0503155	Co-expression	Morillo-Huesca-Prado-2010
POT1	YDR368W	0.0354386	Co-expression	Morillo-Huesca-Prado-2010
PRT1	YBR079C	0.0256267	Co-expression	Morillo-Huesca-Prado-2010
PRT1	YIL078W	0.0283977	Co-expression	Morillo-Huesca-Prado-2010
PRT1	YPL048W	0.0274179	Co-expression	Morillo-Huesca-Prado-2010
SUI3	IMD4	0.0200722	Co-expression	Morillo-Huesca-Prado-2010
SUI3	YDR500C	0.0188374	Co-expression	Morillo-Huesca-Prado-2010
URK1	YPR041W	0.0655807	Co-expression	Morillo-Huesca-Prado-2010
YBR109C	YER057C	0.0236913	Co-expression	Morillo-Huesca-Prado-2010
YBR109C	YML078W	0.0186905	Co-expression	Morillo-Huesca-Prado-2010
YBR169C	YFR053C	0.048153	Co-expression	Morillo-Huesca-Prado-2010
YCR088W	YDR368W	0.0284253	Co-expression	Morillo-Huesca-Prado-2010
YDL066W	YHR047C	0.061512	Co-expression	Morillo-Huesca-Prado-2010
YDL066W	YOR187W	0.0433129	Co-expression	Morillo-Huesca-Prado-2010
YDL168W	YDR341C	0.0377148	Co-expression	Morillo-Huesca-Prado-2010
YDR071C	YGR192C	0.03961	Co-expression	Morillo-Huesca-Prado-2010
YDR127W	YHR047C	0.0730092	Co-expression	Morillo-Huesca-Prado-2010
YER012W	YLR185W	0.0211318	Co-expression	Morillo-Huesca-Prado-2010
YFR053C	YMR027W	0.0294229	Co-expression	Morillo-Huesca-Prado-2010
YFR053C	YOR187W	0.0401217	Co-expression	Morillo-Huesca-Prado-2010
YIL078W	YBR025C	0.0289222	Co-expression	Morillo-Huesca-Prado-2010
YIL078W	YBR263W	0.0419048	Co-expression	Morillo-Huesca-Prado-2010
YIL078W	YDR341C	0.0351981	Co-expression	Morillo-Huesca-Prado-2010
YLR258W	YFR053C	0.0483977	Co-expression	Morillo-Huesca-Prado-2010
YLR432W	YGR192C	0.0333398	Co-expression	Morillo-Huesca-Prado-2010
YLR432W	YLR185W	0.0201842	Co-expression	Morillo-Huesca-Prado-2010
YML078W	YKL157W	0.0378827	Co-expression	Morillo-Huesca-Prado-2010
YML124C	YGR192C	0.0257296	Co-expression	Morillo-Huesca-Prado-2010
YML124C	YLR432W	0.0200618	Co-expression	Morillo-Huesca-Prado-2010
YNL007C	YDR368W	0.0333177	Co-expression	Morillo-Huesca-Prado-2010
YPL048W	YDR341C	0.0333138	Co-expression	Morillo-Huesca-Prado-2010
YPL048W	YIL078W	0.0286096	Co-expression	Morillo-Huesca-Prado-2010
YPL048W	YKL157W	0.0363935	Co-expression	Morillo-Huesca-Prado-2010
YPR041W	YPR163C	0.055796	Co-expression	Morillo-Huesca-Prado-2010
ACC1	YCR088W	0.102199	Co-expression	Orlando-Haase-2008
ACC1	YDL168W	0.060598	Co-expression	Orlando-Haase-2008
ACC1	YER012W	0.0797509	Co-expression	Orlando-Haase-2008
GCD11	IMD4	0.0483326	Co-expression	Orlando-Haase-2008
GCD11	YLR185W	0.087675	Co-expression	Orlando-Haase-2008
GCD11	YPR163C	0.0544138	Co-expression	Orlando-Haase-2008
GSY1	YFR053C	0.086371	Co-expression	Orlando-Haase-2008
HXK2	TUB2	0.0419128	Co-expression	Orlando-Haase-2008
HXK2	YBR025C	0.0512607	Co-expression	Orlando-Haase-2008
HXK2	YHR047C	0.0580133	Co-expression	Orlando-Haase-2008
HXK2	YML085C	0.0465627	Co-expression	Orlando-Haase-2008
HXK2	YOR187W	0.0508368	Co-expression	Orlando-Haase-2008
HXK2	YPL048W	0.0576711	Co-expression	Orlando-Haase-2008
IMD4	YBR025C	0.0519215	Co-expression	Orlando-Haase-2008
IMD4	YDR127W	0.0549142	Co-expression	Orlando-Haase-2008
IMD4	YMR108W	0.0526254	Co-expression	Orlando-Haase-2008
RBL2	YER057C	0.0709276	Co-expression	Orlando-Haase-2008
TDH1	YGR192C	0.106792	Co-expression	Orlando-Haase-2008
TMA108	YDL168W	0.0564966	Co-expression	Orlando-Haase-2008
TMA108	YMR027W	0.0479065	Co-expression	Orlando-Haase-2008
TUB2	YDL066W	0.0635749	Co-expression	Orlando-Haase-2008
TUB2	YHR047C	0.0577758	Co-expression	Orlando-Haase-2008
TUB2	YML085C	0.0535282	Co-expression	Orlando-Haase-2008
TUB2	YML124C	0.0377977	Co-expression	Orlando-Haase-2008
TUB2	YOR187W	0.0482383	Co-expression	Orlando-Haase-2008
URK1	YDR127W	0.0603421	Co-expression	Orlando-Haase-2008
YBR079C	YPR163C	0.0803748	Co-expression	Orlando-Haase-2008
YBR109C	YER057C	0.0697581	Co-expression	Orlando-Haase-2008
YBR169C	YLR258W	0.0280475	Co-expression	Orlando-Haase-2008
YBR263W	YDR341C	0.0549724	Co-expression	Orlando-Haase-2008
YCR088W	YDL168W	0.0596896	Co-expression	Orlando-Haase-2008
YCR088W	YDR368W	0.0778231	Co-expression	Orlando-Haase-2008
YCR088W	YER012W	0.0778156	Co-expression	Orlando-Haase-2008
YCR088W	YPR036W	0.0883464	Co-expression	Orlando-Haase-2008
YDL066W	YBR263W	0.104117	Co-expression	Orlando-Haase-2008
YDR071C	YPR036W	0.0743881	Co-expression	Orlando-Haase-2008
YDR368W	YDL168W	0.0505323	Co-expression	Orlando-Haase-2008
YDR368W	YKL157W	0.0735949	Co-expression	Orlando-Haase-2008
YDR500C	YDR341C	0.0535996	Co-expression	Orlando-Haase-2008
YER012W	YPR036W	0.0707523	Co-expression	Orlando-Haase-2008
YGR192C	YDL168W	0.0518555	Co-expression	Orlando-Haase-2008
YHR216W	YDR341C	0.0611409	Co-expression	Orlando-Haase-2008
YIL078W	YBR025C	0.0630304	Co-expression	Orlando-Haase-2008
YIL078W	YBR263W	0.0616836	Co-expression	Orlando-Haase-2008
YIL078W	YDR341C	0.0450489	Co-expression	Orlando-Haase-2008
YIL078W	YDR500C	0.0577306	Co-expression	Orlando-Haase-2008
YJR045C	YIL051C	0.051051	Co-expression	Orlando-Haase-2008
YLR185W	YDR127W	0.0993924	Co-expression	Orlando-Haase-2008
YLR432W	YPR163C	0.0642465	Co-expression	Orlando-Haase-2008
YML085C	YOR187W	0.0593558	Co-expression	Orlando-Haase-2008
YML124C	YML078W	0.0435969	Co-expression	Orlando-Haase-2008
YMR108W	YBR025C	0.0736367	Co-expression	Orlando-Haase-2008
YNL007C	YER012W	0.0626109	Co-expression	Orlando-Haase-2008
YPL048W	YHR047C	0.0946482	Co-expression	Orlando-Haase-2008
YPL048W	YOR187W	0.0734626	Co-expression	Orlando-Haase-2008
YPR041W	YDR500C	0.0653833	Co-expression	Orlando-Haase-2008
GCD11	URK1	0.00405627	Co-expression	Rintala-Ruohonen-2011
GCD11	YML124C	0.00302287	Co-expression	Rintala-Ruohonen-2011
GCD11	YPR163C	0.00448699	Co-expression	Rintala-Ruohonen-2011
HXK2	YDR500C	0.00259742	Co-expression	Rintala-Ruohonen-2011
NIP1	YPR041W	0.00323433	Co-expression	Rintala-Ruohonen-2011
PRT1	YBR079C	0.00294705	Co-expression	Rintala-Ruohonen-2011
PRT1	YIL078W	0.00283354	Co-expression	Rintala-Ruohonen-2011
PRT1	YLR432W	0.00249507	Co-expression	Rintala-Ruohonen-2011
RBL2	YER057C	0.00436441	Co-expression	Rintala-Ruohonen-2011
SUI3	GCD11	0.0052368	Co-expression	Rintala-Ruohonen-2011
SUI3	IMD4	0.0037365	Co-expression	Rintala-Ruohonen-2011
SUI3	NIP1	0.00425529	Co-expression	Rintala-Ruohonen-2011
SUI3	URK1	0.00449675	Co-expression	Rintala-Ruohonen-2011
TDH1	YMR027W	0.00340514	Co-expression	Rintala-Ruohonen-2011
TDH1	YNL007C	0.00299776	Co-expression	Rintala-Ruohonen-2011
TDH1	YPL048W	0.00351723	Co-expression	Rintala-Ruohonen-2011
TMA108	YHR047C	0.00502425	Co-expression	Rintala-Ruohonen-2011
TMA108	YKL157W	0.00321468	Co-expression	Rintala-Ruohonen-2011
TUB2	YML085C	0.00427738	Co-expression	Rintala-Ruohonen-2011
TUB2	YML124C	0.00258742	Co-expression	Rintala-Ruohonen-2011
TUB4	YML124C	0.00213948	Co-expression	Rintala-Ruohonen-2011
URK1	IMD4	0.00304903	Co-expression	Rintala-Ruohonen-2011
URK1	YDR341C	0.00426035	Co-expression	Rintala-Ruohonen-2011
YBR025C	YER057C	0.00401435	Co-expression	Rintala-Ruohonen-2011
YBR079C	YIL078W	0.00354973	Co-expression	Rintala-Ruohonen-2011
YBR079C	YLR432W	0.00324649	Co-expression	Rintala-Ruohonen-2011
YDL168W	YBR025C	0.00248963	Co-expression	Rintala-Ruohonen-2011
YDR071C	YDL168W	0.00264211	Co-expression	Rintala-Ruohonen-2011
YDR368W	YBR025C	0.00335353	Co-expression	Rintala-Ruohonen-2011
YDR368W	YBR109C	0.0034953	Co-expression	Rintala-Ruohonen-2011
YDR368W	YER012W	0.00405076	Co-expression	Rintala-Ruohonen-2011
YLR185W	YPR163C	0.00353304	Co-expression	Rintala-Ruohonen-2011
YLR432W	YIL078W	0.00311427	Co-expression	Rintala-Ruohonen-2011
YML078W	YDL004W	0.00443699	Co-expression	Rintala-Ruohonen-2011
YML078W	YIL051C	0.00565375	Co-expression	Rintala-Ruohonen-2011
YML124C	YPL028W	0.00250794	Co-expression	Rintala-Ruohonen-2011
YMR108W	YDR127W	0.0043674	Co-expression	Rintala-Ruohonen-2011
YNL007C	YBR169C	0.00200156	Co-expression	Rintala-Ruohonen-2011
YNL007C	YJR045C	0.00377427	Co-expression	Rintala-Ruohonen-2011
YPR041W	YDR500C	0.00275103	Co-expression	Rintala-Ruohonen-2011
DBF4	YIL051C	0.0452667	Co-expression	Roberts-Friend-2000
GCD11	PRT1	0.0575524	Co-expression	Roberts-Friend-2000
GCD11	YAR073W	0.0641751	Co-expression	Roberts-Friend-2000
GCD11	YBR079C	0.0686858	Co-expression	Roberts-Friend-2000
GCD11	YDL066W	0.0537154	Co-expression	Roberts-Friend-2000
GSY1	YFR053C	0.0538568	Co-expression	Roberts-Friend-2000
GSY1	YLR258W	0.0531763	Co-expression	Roberts-Friend-2000
GSY1	YPR036W	0.062765	Co-expression	Roberts-Friend-2000
HXK2	YBR079C	0.0718893	Co-expression	Roberts-Friend-2000
IMD4	YJR045C	0.0427638	Co-expression	Roberts-Friend-2000
NIP1	GCD11	0.0558886	Co-expression	Roberts-Friend-2000
NIP1	PRT1	0.0636808	Co-expression	Roberts-Friend-2000
NIP1	YAR073W	0.0699437	Co-expression	Roberts-Friend-2000
POT1	TDH2	0.0707825	Co-expression	Roberts-Friend-2000
PRT1	YAR073W	0.0804502	Co-expression	Roberts-Friend-2000
PRT1	YLR432W	0.0745494	Co-expression	Roberts-Friend-2000
PRT1	YPR041W	0.0723422	Co-expression	Roberts-Friend-2000
SUI3	PRT1	0.059489	Co-expression	Roberts-Friend-2000
SUI3	YPR041W	0.0515059	Co-expression	Roberts-Friend-2000
TDH1	YGR192C	0.0878599	Co-expression	Roberts-Friend-2000
TDH1	YJR045C	0.0414248	Co-expression	Roberts-Friend-2000
TDH1	YML078W	0.0733604	Co-expression	Roberts-Friend-2000
TMA108	YBR263W	0.0337417	Co-expression	Roberts-Friend-2000
TMA108	YPL048W	0.0393614	Co-expression	Roberts-Friend-2000
TUB2	YML085C	0.0297684	Co-expression	Roberts-Friend-2000
TUB2	YML124C	0.0342066	Co-expression	Roberts-Friend-2000
TUB4	TUB2	0.0200234	Co-expression	Roberts-Friend-2000
TUB4	YML085C	0.0216039	Co-expression	Roberts-Friend-2000
URK1	YHR047C	0.0471262	Co-expression	Roberts-Friend-2000
YDL066W	YDR127W	0.0738145	Co-expression	Roberts-Friend-2000
YDR127W	YDR500C	0.037622	Co-expression	Roberts-Friend-2000
YDR368W	YFR053C	0.04364	Co-expression	Roberts-Friend-2000
YDR368W	YKL157W	0.0593591	Co-expression	Roberts-Friend-2000
YDR368W	YMR027W	0.0486552	Co-expression	Roberts-Friend-2000
YDR500C	YBR025C	0.038686	Co-expression	Roberts-Friend-2000
YFR053C	YMR027W	0.0453821	Co-expression	Roberts-Friend-2000
YFR053C	YPR036W	0.059312	Co-expression	Roberts-Friend-2000
YHR216W	YAR073W	0.0984709	Co-expression	Roberts-Friend-2000
YLR185W	YDR127W	0.05093	Co-expression	Roberts-Friend-2000
YLR185W	YDR500C	0.0386982	Co-expression	Roberts-Friend-2000
YLR258W	YFR053C	0.0493368	Co-expression	Roberts-Friend-2000
YLR432W	YAR073W	0.101869	Co-expression	Roberts-Friend-2000
YLR432W	YHR216W	0.101957	Co-expression	Roberts-Friend-2000
YML078W	YMR027W	0.0479816	Co-expression	Roberts-Friend-2000
YML078W	YPL028W	0.0564967	Co-expression	Roberts-Friend-2000
YML124C	YML085C	0.0390104	Co-expression	Roberts-Friend-2000
YMR027W	YDL004W	0.0485265	Co-expression	Roberts-Friend-2000
YMR108W	YBR025C	0.0574582	Co-expression	Roberts-Friend-2000
YMR108W	YDR127W	0.0851296	Co-expression	Roberts-Friend-2000
YMR108W	YDR500C	0.0405478	Co-expression	Roberts-Friend-2000
YMR108W	YHR047C	0.0589572	Co-expression	Roberts-Friend-2000
YPL028W	YMR027W	0.0460538	Co-expression	Roberts-Friend-2000
YPL048W	YBR263W	0.0434523	Co-expression	Roberts-Friend-2000
YPR041W	YAR073W	0.0800056	Co-expression	Roberts-Friend-2000
YPR041W	YLR432W	0.0839686	Co-expression	Roberts-Friend-2000
GCD11	IMD4	0.0102932	Co-expression	Shalem-Pilpel-2008 A
GCD11	YPR163C	0.0106632	Co-expression	Shalem-Pilpel-2008 A
GSY1	YLR258W	0.010198	Co-expression	Shalem-Pilpel-2008 A
IMD4	YLR432W	0.0129591	Co-expression	Shalem-Pilpel-2008 A
IMD4	YPR163C	0.0124419	Co-expression	Shalem-Pilpel-2008 A
PRT1	YBR079C	0.0137834	Co-expression	Shalem-Pilpel-2008 A
RBL2	YER012W	0.0149419	Co-expression	Shalem-Pilpel-2008 A
SUI3	GCD11	0.0112812	Co-expression	Shalem-Pilpel-2008 A
SUI3	IMD4	0.0132695	Co-expression	Shalem-Pilpel-2008 A
SUI3	YBR025C	0.0147113	Co-expression	Shalem-Pilpel-2008 A
SUI3	YLR432W	0.0142113	Co-expression	Shalem-Pilpel-2008 A
TDH1	YFR053C	0.0156804	Co-expression	Shalem-Pilpel-2008 A
TDH1	YGR192C	0.0179522	Co-expression	Shalem-Pilpel-2008 A
TUB2	YLR185W	0.0120187	Co-expression	Shalem-Pilpel-2008 A
TUB2	YML124C	0.00874924	Co-expression	Shalem-Pilpel-2008 A
YBR109C	YMR027W	0.0120162	Co-expression	Shalem-Pilpel-2008 A
YCR088W	YKL157W	0.0148697	Co-expression	Shalem-Pilpel-2008 A
YDL066W	YDL004W	0.0150574	Co-expression	Shalem-Pilpel-2008 A
YDL066W	YER057C	0.0158569	Co-expression	Shalem-Pilpel-2008 A
YDR368W	YLR258W	0.01085	Co-expression	Shalem-Pilpel-2008 A
YER057C	YDL004W	0.0161034	Co-expression	Shalem-Pilpel-2008 A
YHR047C	YBR025C	0.0112908	Co-expression	Shalem-Pilpel-2008 A
YHR047C	YDR341C	0.0107239	Co-expression	Shalem-Pilpel-2008 A
YIL051C	YKL157W	0.0109077	Co-expression	Shalem-Pilpel-2008 A
YIL078W	YDR341C	0.0107186	Co-expression	Shalem-Pilpel-2008 A
YIL078W	YHR047C	0.00896822	Co-expression	Shalem-Pilpel-2008 A
YLR432W	YPR163C	0.0132387	Co-expression	Shalem-Pilpel-2008 A
YML124C	YPL028W	0.0102745	Co-expression	Shalem-Pilpel-2008 A
YMR207C	YBR025C	0.0151332	Co-expression	Shalem-Pilpel-2008 A
YMR207C	YHR047C	0.0115546	Co-expression	Shalem-Pilpel-2008 A
YPL048W	YKL157W	0.0137641	Co-expression	Shalem-Pilpel-2008 A
YPL048W	YML078W	0.0157567	Co-expression	Shalem-Pilpel-2008 A
ACC1	YHR047C	0.00838896	Co-expression	Shalem-Pilpel-2011
GCD11	IMD4	0.00634975	Co-expression	Shalem-Pilpel-2011
GCD11	YLR432W	0.0100092	Co-expression	Shalem-Pilpel-2011
GCD11	YPR163C	0.0110818	Co-expression	Shalem-Pilpel-2011
GSY1	YLR258W	0.0135259	Co-expression	Shalem-Pilpel-2011
HXK2	TUB2	0.00682883	Co-expression	Shalem-Pilpel-2011
HXK2	YBR025C	0.00864858	Co-expression	Shalem-Pilpel-2011
HXK2	YGR192C	0.00945263	Co-expression	Shalem-Pilpel-2011
HXK2	YLR185W	0.00844469	Co-expression	Shalem-Pilpel-2011
HXK2	YOR187W	0.00609683	Co-expression	Shalem-Pilpel-2011
NIP1	GCD11	0.00800328	Co-expression	Shalem-Pilpel-2011
NIP1	IMD4	0.00499186	Co-expression	Shalem-Pilpel-2011
NIP1	YLR432W	0.00797603	Co-expression	Shalem-Pilpel-2011
PRT1	YBR079C	0.0082226	Co-expression	Shalem-Pilpel-2011
PRT1	YBR263W	0.00770275	Co-expression	Shalem-Pilpel-2011
PRT1	YLR143W	0.00820747	Co-expression	Shalem-Pilpel-2011
SHM2	YCR088W	0.00962081	Co-expression	Shalem-Pilpel-2011
TDH1	YBR169C	0.0084303	Co-expression	Shalem-Pilpel-2011
TDH1	YLR258W	0.0132156	Co-expression	Shalem-Pilpel-2011
TUB2	YBR025C	0.00728207	Co-expression	Shalem-Pilpel-2011
TUB2	YGR192C	0.00991838	Co-expression	Shalem-Pilpel-2011
TUB2	YML124C	0.00681404	Co-expression	Shalem-Pilpel-2011
TUB2	YOR187W	0.00578561	Co-expression	Shalem-Pilpel-2011
URK1	YBR263W	0.00804137	Co-expression	Shalem-Pilpel-2011
YBR079C	YBR263W	0.00823716	Co-expression	Shalem-Pilpel-2011
YCR088W	YER057C	0.00974005	Co-expression	Shalem-Pilpel-2011
YCR088W	YKL157W	0.00896706	Co-expression	Shalem-Pilpel-2011
YCR088W	YPL048W	0.00778894	Co-expression	Shalem-Pilpel-2011
YCR088W	YPR036W	0.00877706	Co-expression	Shalem-Pilpel-2011
YER057C	YKL157W	0.0152969	Co-expression	Shalem-Pilpel-2011
YFR053C	YGR192C	0.013954	Co-expression	Shalem-Pilpel-2011
YFR053C	YOR187W	0.00777559	Co-expression	Shalem-Pilpel-2011
YGR192C	YBR025C	0.00983161	Co-expression	Shalem-Pilpel-2011
YIL078W	YLR185W	0.0125156	Co-expression	Shalem-Pilpel-2011
YJR045C	YOR187W	0.00720855	Co-expression	Shalem-Pilpel-2011
YLR143W	YBR079C	0.00993399	Co-expression	Shalem-Pilpel-2011
YLR143W	YPL028W	0.0125566	Co-expression	Shalem-Pilpel-2011
YLR185W	YBR025C	0.0091878	Co-expression	Shalem-Pilpel-2011
YNL007C	YBR169C	0.00809824	Co-expression	Shalem-Pilpel-2011
YOR187W	YDL004W	0.00792546	Co-expression	Shalem-Pilpel-2011
YOR187W	YGR192C	0.00829389	Co-expression	Shalem-Pilpel-2011
YPR036W	YER057C	0.0129745	Co-expression	Shalem-Pilpel-2011
YPR036W	YKL157W	0.0108363	Co-expression	Shalem-Pilpel-2011
ACC1	YPL028W	0.111229	Co-expression	Spellman-Futcher-1998
DBF4	TDH2	0.0816345	Co-expression	Spellman-Futcher-1998
GSY1	YLR258W	0.0742945	Co-expression	Spellman-Futcher-1998
HXK2	TUB2	0.0763246	Co-expression	Spellman-Futcher-1998
HXK2	YHR047C	0.122396	Co-expression	Spellman-Futcher-1998
NIP1	GCD11	0.140607	Co-expression	Spellman-Futcher-1998
SHM2	YJR045C	0.0890623	Co-expression	Spellman-Futcher-1998
SUI3	YPL028W	0.0836539	Co-expression	Spellman-Futcher-1998
TDH1	TDH2	0.0820488	Co-expression	Spellman-Futcher-1998
TDH1	YDR368W	0.0667657	Co-expression	Spellman-Futcher-1998
TDH1	YGR192C	0.134627	Co-expression	Spellman-Futcher-1998
TDH1	YIL051C	0.139345	Co-expression	Spellman-Futcher-1998
TDH1	YNL007C	0.0828037	Co-expression	Spellman-Futcher-1998
TDH2	YGR192C	0.0883521	Co-expression	Spellman-Futcher-1998
URK1	YAR073W	0.07112	Co-expression	Spellman-Futcher-1998
URK1	YHR216W	0.0794361	Co-expression	Spellman-Futcher-1998
YBR079C	YIL078W	0.153722	Co-expression	Spellman-Futcher-1998
YBR263W	YAR073W	0.127672	Co-expression	Spellman-Futcher-1998
YBR263W	YHR216W	0.111898	Co-expression	Spellman-Futcher-1998
YBR263W	YPR163C	0.102846	Co-expression	Spellman-Futcher-1998
YCR088W	YMR027W	0.107677	Co-expression	Spellman-Futcher-1998
YDL066W	YER057C	0.125197	Co-expression	Spellman-Futcher-1998
YDL066W	YOR187W	0.0990107	Co-expression	Spellman-Futcher-1998
YDR071C	YER012W	0.0527412	Co-expression	Spellman-Futcher-1998
YDR368W	YLR258W	0.0595062	Co-expression	Spellman-Futcher-1998
YDR368W	YMR027W	0.0624711	Co-expression	Spellman-Futcher-1998
YER012W	YMR027W	0.0611312	Co-expression	Spellman-Futcher-1998
YER012W	YPR036W	0.0558267	Co-expression	Spellman-Futcher-1998
YGR192C	YIL051C	0.113484	Co-expression	Spellman-Futcher-1998
YGR192C	YML078W	0.0917402	Co-expression	Spellman-Futcher-1998
YHR216W	YAR073W	0.12586	Co-expression	Spellman-Futcher-1998
YIL078W	YPR163C	0.100667	Co-expression	Spellman-Futcher-1998
YJR045C	YCR088W	0.0985117	Co-expression	Spellman-Futcher-1998
YJR045C	YML078W	0.0843762	Co-expression	Spellman-Futcher-1998
YJR045C	YOR187W	0.0839139	Co-expression	Spellman-Futcher-1998
YLR432W	YAR073W	0.119326	Co-expression	Spellman-Futcher-1998
YLR432W	YBR263W	0.114533	Co-expression	Spellman-Futcher-1998
YLR432W	YHR216W	0.135223	Co-expression	Spellman-Futcher-1998
YLR432W	YPR163C	0.0868182	Co-expression	Spellman-Futcher-1998
YNL007C	YBR169C	0.0774061	Co-expression	Spellman-Futcher-1998
YNL007C	YDR368W	0.0522644	Co-expression	Spellman-Futcher-1998
YNL007C	YJR045C	0.0622765	Co-expression	Spellman-Futcher-1998
YOR187W	YML078W	0.119694	Co-expression	Spellman-Futcher-1998
YPL048W	YER057C	0.0928647	Co-expression	Spellman-Futcher-1998
YPL048W	YPL028W	0.0987096	Co-expression	Spellman-Futcher-1998
YPR036W	YMR027W	0.0862981	Co-expression	Spellman-Futcher-1998
YPR041W	YPR163C	0.101856	Co-expression	Spellman-Futcher-1998
ACC1	IMD4	0.0309894	Co-expression	Yvert-Kruglyak-2003
ACC1	YLR432W	0.0408189	Co-expression	Yvert-Kruglyak-2003
GCD11	YHR216W	0.0331384	Co-expression	Yvert-Kruglyak-2003
GCD11	YIL078W	0.0216163	Co-expression	Yvert-Kruglyak-2003
GCD11	YLR432W	0.0292403	Co-expression	Yvert-Kruglyak-2003
GCD11	YPR163C	0.0186562	Co-expression	Yvert-Kruglyak-2003
GSY1	YFR053C	0.0452439	Co-expression	Yvert-Kruglyak-2003
GSY1	YLR258W	0.0255611	Co-expression	Yvert-Kruglyak-2003
HXK2	GCD11	0.0290869	Co-expression	Yvert-Kruglyak-2003
HXK2	YBR025C	0.0246142	Co-expression	Yvert-Kruglyak-2003
HXK2	YHR047C	0.0407387	Co-expression	Yvert-Kruglyak-2003
IMD4	YAR073W	0.0339719	Co-expression	Yvert-Kruglyak-2003
IMD4	YDR500C	0.0159082	Co-expression	Yvert-Kruglyak-2003
IMD4	YHR216W	0.0276598	Co-expression	Yvert-Kruglyak-2003
IMD4	YLR185W	0.0239123	Co-expression	Yvert-Kruglyak-2003
IMD4	YLR432W	0.0300555	Co-expression	Yvert-Kruglyak-2003
NIP1	PRT1	0.028628	Co-expression	Yvert-Kruglyak-2003
NIP1	YBR079C	0.0220617	Co-expression	Yvert-Kruglyak-2003
PRT1	YLR185W	0.0301744	Co-expression	Yvert-Kruglyak-2003
RBL2	YDR500C	0.020514	Co-expression	Yvert-Kruglyak-2003
SHM2	YHR047C	0.0311758	Co-expression	Yvert-Kruglyak-2003
SUI3	GCD11	0.0207109	Co-expression	Yvert-Kruglyak-2003
SUI3	YIL078W	0.016576	Co-expression	Yvert-Kruglyak-2003
SUI3	YPR163C	0.0152009	Co-expression	Yvert-Kruglyak-2003
TDH1	YNL007C	0.0414868	Co-expression	Yvert-Kruglyak-2003
TDH1	YPL048W	0.0370974	Co-expression	Yvert-Kruglyak-2003
TMA108	YIL078W	0.0269696	Co-expression	Yvert-Kruglyak-2003
TUB2	YML085C	0.0250617	Co-expression	Yvert-Kruglyak-2003
TUB2	YPL048W	0.0266018	Co-expression	Yvert-Kruglyak-2003
TUB2	YPR036W	0.0195488	Co-expression	Yvert-Kruglyak-2003
URK1	IMD4	0.0357893	Co-expression	Yvert-Kruglyak-2003
YBR109C	YBR025C	0.0205143	Co-expression	Yvert-Kruglyak-2003
YBR109C	YBR263W	0.0322201	Co-expression	Yvert-Kruglyak-2003
YBR169C	YKL157W	0.0252627	Co-expression	Yvert-Kruglyak-2003
YBR263W	YBR025C	0.0243611	Co-expression	Yvert-Kruglyak-2003
YCR088W	YDR368W	0.0331349	Co-expression	Yvert-Kruglyak-2003
YDL066W	YDR127W	0.0200519	Co-expression	Yvert-Kruglyak-2003
YDL066W	YMR108W	0.0217146	Co-expression	Yvert-Kruglyak-2003
YDL168W	YDL004W	0.0354478	Co-expression	Yvert-Kruglyak-2003
YDR071C	YIL078W	0.0240541	Co-expression	Yvert-Kruglyak-2003
YDR368W	YPR036W	0.0231694	Co-expression	Yvert-Kruglyak-2003
YHR047C	YDR341C	0.0281734	Co-expression	Yvert-Kruglyak-2003
YHR216W	YAR073W	0.070456	Co-expression	Yvert-Kruglyak-2003
YHR216W	YBR025C	0.0247141	Co-expression	Yvert-Kruglyak-2003
YIL078W	YDR341C	0.0212798	Co-expression	Yvert-Kruglyak-2003
YIL078W	YHR047C	0.0215739	Co-expression	Yvert-Kruglyak-2003
YIL078W	YPR163C	0.0138829	Co-expression	Yvert-Kruglyak-2003
YLR185W	YDR500C	0.0186554	Co-expression	Yvert-Kruglyak-2003
YLR258W	YFR053C	0.0353701	Co-expression	Yvert-Kruglyak-2003
YLR258W	YKL157W	0.0296949	Co-expression	Yvert-Kruglyak-2003
YLR432W	YAR073W	0.0488456	Co-expression	Yvert-Kruglyak-2003
YLR432W	YHR216W	0.0451679	Co-expression	Yvert-Kruglyak-2003
YLR432W	YIL078W	0.0241801	Co-expression	Yvert-Kruglyak-2003
YLR432W	YPR163C	0.0204695	Co-expression	Yvert-Kruglyak-2003
YML078W	YDL004W	0.0299757	Co-expression	Yvert-Kruglyak-2003
YML078W	YER057C	0.0264235	Co-expression	Yvert-Kruglyak-2003
YML124C	YIL051C	0.0530494	Co-expression	Yvert-Kruglyak-2003
YNL007C	YPL048W	0.0322246	Co-expression	Yvert-Kruglyak-2003
YOR187W	YDL004W	0.0400404	Co-expression	Yvert-Kruglyak-2003
YPL048W	YPR036W	0.0256461	Co-expression	Yvert-Kruglyak-2003
YPR036W	YPL028W	0.0272022	Co-expression	Yvert-Kruglyak-2003
YPR041W	YPR163C	0.0165797	Co-expression	Yvert-Kruglyak-2003
YPR163C	YHR216W	0.0197801	Co-expression	Yvert-Kruglyak-2003
DBF4	URK1	0.00693677	Co-expression	Zhang-Nielsen-2011
DBF4	YIL051C	0.0115744	Co-expression	Zhang-Nielsen-2011
GCD11	PRT1	0.00918844	Co-expression	Zhang-Nielsen-2011
GCD11	YHR216W	0.0068256	Co-expression	Zhang-Nielsen-2011
GCD11	YIL078W	0.00739866	Co-expression	Zhang-Nielsen-2011
GSY1	YFR053C	0.0093191	Co-expression	Zhang-Nielsen-2011
HXK2	PRT1	0.00934865	Co-expression	Zhang-Nielsen-2011
HXK2	YBR079C	0.00925322	Co-expression	Zhang-Nielsen-2011
HXK2	YML124C	0.00555364	Co-expression	Zhang-Nielsen-2011
MSR1	YDR127W	0.00825783	Co-expression	Zhang-Nielsen-2011
MSR1	YHR047C	0.00851511	Co-expression	Zhang-Nielsen-2011
NIP1	YBR079C	0.00833397	Co-expression	Zhang-Nielsen-2011
POT1	GSY1	0.00605602	Co-expression	Zhang-Nielsen-2011
PRT1	YBR079C	0.00813417	Co-expression	Zhang-Nielsen-2011
PRT1	YIL078W	0.0061743	Co-expression	Zhang-Nielsen-2011
PRT1	YML124C	0.00458725	Co-expression	Zhang-Nielsen-2011
RBL2	YNL007C	0.00831012	Co-expression	Zhang-Nielsen-2011
SUI3	YML124C	0.00447678	Co-expression	Zhang-Nielsen-2011
TDH1	YBR025C	0.0080671	Co-expression	Zhang-Nielsen-2011
TMA108	YKL157W	0.00552621	Co-expression	Zhang-Nielsen-2011
YBR079C	YIL078W	0.00601981	Co-expression	Zhang-Nielsen-2011
YBR263W	YHR216W	0.00733156	Co-expression	Zhang-Nielsen-2011
YDR127W	YDR341C	0.00719197	Co-expression	Zhang-Nielsen-2011
YDR368W	YKL157W	0.00541999	Co-expression	Zhang-Nielsen-2011
YGR192C	YDR127W	0.00842177	Co-expression	Zhang-Nielsen-2011
YLR185W	YDR500C	0.012274	Co-expression	Zhang-Nielsen-2011
YML078W	YDL004W	0.00642843	Co-expression	Zhang-Nielsen-2011
YML124C	YIL078W	0.00379086	Co-expression	Zhang-Nielsen-2011
YMR108W	YDR127W	0.00936689	Co-expression	Zhang-Nielsen-2011
YMR108W	YGR192C	0.0147358	Co-expression	Zhang-Nielsen-2011
YMR108W	YHR047C	0.00939058	Co-expression	Zhang-Nielsen-2011
YOR187W	YDL004W	0.00638324	Co-expression	Zhang-Nielsen-2011
YOR187W	YGR192C	0.00767887	Co-expression	Zhang-Nielsen-2011
YOR187W	YML078W	0.00569919	Co-expression	Zhang-Nielsen-2011
YPR041W	YLR432W	0.00975236	Co-expression	Zhang-Nielsen-2011
ACC1	GSY1	0.0716914	Co-localization	Huh-O'Shea-2003
ACC1	YML085C	0.0268592	Co-localization	Huh-O'Shea-2003
DBF4	SHM2	0.00191987	Co-localization	Huh-O'Shea-2003
DBF4	TDH1	0.00191987	Co-localization	Huh-O'Shea-2003
DBF4	TDH2	0.00191987	Co-localization	Huh-O'Shea-2003
DBF4	URK1	0.00191987	Co-localization	Huh-O'Shea-2003
DBF4	YDR368W	0.00191987	Co-localization	Huh-O'Shea-2003
DBF4	YGR192C	0.00191987	Co-localization	Huh-O'Shea-2003
DBF4	YHR047C	0.00191987	Co-localization	Huh-O'Shea-2003
DBF4	YMR027W	0.00191987	Co-localization	Huh-O'Shea-2003
DBF4	YNL007C	0.00191987	Co-localization	Huh-O'Shea-2003
GCD11	IMD4	0.00189566	Co-localization	Huh-O'Shea-2003
GCD11	PRT1	0.00189566	Co-localization	Huh-O'Shea-2003
GCD11	RBL2	0.00189566	Co-localization	Huh-O'Shea-2003
GCD11	TMA108	0.00189566	Co-localization	Huh-O'Shea-2003
GCD11	YBR025C	0.00189566	Co-localization	Huh-O'Shea-2003
GCD11	YBR079C	0.00189566	Co-localization	Huh-O'Shea-2003
GCD11	YBR169C	0.00189566	Co-localization	Huh-O'Shea-2003
GCD11	YDL168W	0.00189566	Co-localization	Huh-O'Shea-2003
GCD11	YDR071C	0.00189566	Co-localization	Huh-O'Shea-2003
GCD11	YDR127W	0.00189566	Co-localization	Huh-O'Shea-2003
GCD11	YDR500C	0.00189566	Co-localization	Huh-O'Shea-2003
GCD11	YFR053C	0.00189566	Co-localization	Huh-O'Shea-2003
GCD11	YHR216W	0.00189566	Co-localization	Huh-O'Shea-2003
GCD11	YIL078W	0.00189566	Co-localization	Huh-O'Shea-2003
GCD11	YLR143W	0.00189566	Co-localization	Huh-O'Shea-2003
GCD11	YLR185W	0.00189566	Co-localization	Huh-O'Shea-2003
GCD11	YLR432W	0.00189566	Co-localization	Huh-O'Shea-2003
GCD11	YPL048W	0.00189566	Co-localization	Huh-O'Shea-2003
GCD11	YPR041W	0.00189566	Co-localization	Huh-O'Shea-2003
GCD11	YPR163C	0.00189566	Co-localization	Huh-O'Shea-2003
GSY1	YML085C	0.0268592	Co-localization	Huh-O'Shea-2003
HXK2	GCD11	0.00189566	Co-localization	Huh-O'Shea-2003
HXK2	IMD4	0.00189566	Co-localization	Huh-O'Shea-2003
HXK2	NIP1	0.00189566	Co-localization	Huh-O'Shea-2003
HXK2	PRT1	0.00189566	Co-localization	Huh-O'Shea-2003
HXK2	RBL2	0.00189566	Co-localization	Huh-O'Shea-2003
HXK2	TMA108	0.00189566	Co-localization	Huh-O'Shea-2003
HXK2	YBR025C	0.00189566	Co-localization	Huh-O'Shea-2003
HXK2	YBR079C	0.00189566	Co-localization	Huh-O'Shea-2003
HXK2	YBR169C	0.00189566	Co-localization	Huh-O'Shea-2003
HXK2	YDL168W	0.00189566	Co-localization	Huh-O'Shea-2003
HXK2	YDR071C	0.00189566	Co-localization	Huh-O'Shea-2003
HXK2	YDR127W	0.00189566	Co-localization	Huh-O'Shea-2003
HXK2	YDR500C	0.00189566	Co-localization	Huh-O'Shea-2003
HXK2	YFR053C	0.00189566	Co-localization	Huh-O'Shea-2003
HXK2	YHR216W	0.00189566	Co-localization	Huh-O'Shea-2003
HXK2	YIL078W	0.00189566	Co-localization	Huh-O'Shea-2003
HXK2	YLR143W	0.00189566	Co-localization	Huh-O'Shea-2003
HXK2	YLR185W	0.00189566	Co-localization	Huh-O'Shea-2003
HXK2	YLR432W	0.00189566	Co-localization	Huh-O'Shea-2003
HXK2	YPL048W	0.00189566	Co-localization	Huh-O'Shea-2003
HXK2	YPR041W	0.00189566	Co-localization	Huh-O'Shea-2003
HXK2	YPR163C	0.00189566	Co-localization	Huh-O'Shea-2003
IMD4	YBR025C	0.00189566	Co-localization	Huh-O'Shea-2003
IMD4	YBR079C	0.00189566	Co-localization	Huh-O'Shea-2003
IMD4	YBR169C	0.00189566	Co-localization	Huh-O'Shea-2003
IMD4	YDL168W	0.00189566	Co-localization	Huh-O'Shea-2003
IMD4	YDR071C	0.00189566	Co-localization	Huh-O'Shea-2003
IMD4	YDR127W	0.00189566	Co-localization	Huh-O'Shea-2003
IMD4	YDR500C	0.00189566	Co-localization	Huh-O'Shea-2003
IMD4	YFR053C	0.00189566	Co-localization	Huh-O'Shea-2003
IMD4	YHR216W	0.00189566	Co-localization	Huh-O'Shea-2003
IMD4	YIL078W	0.00189566	Co-localization	Huh-O'Shea-2003
IMD4	YLR185W	0.00189566	Co-localization	Huh-O'Shea-2003
IMD4	YLR432W	0.00189566	Co-localization	Huh-O'Shea-2003
IMD4	YPL048W	0.00189566	Co-localization	Huh-O'Shea-2003
IMD4	YPR041W	0.00189566	Co-localization	Huh-O'Shea-2003
IMD4	YPR163C	0.00189566	Co-localization	Huh-O'Shea-2003
NIP1	GCD11	0.00189566	Co-localization	Huh-O'Shea-2003
NIP1	IMD4	0.00189566	Co-localization	Huh-O'Shea-2003
NIP1	PRT1	0.00189566	Co-localization	Huh-O'Shea-2003
NIP1	RBL2	0.00189566	Co-localization	Huh-O'Shea-2003
NIP1	TMA108	0.00189566	Co-localization	Huh-O'Shea-2003
NIP1	YBR025C	0.00189566	Co-localization	Huh-O'Shea-2003
NIP1	YBR079C	0.00189566	Co-localization	Huh-O'Shea-2003
NIP1	YBR169C	0.00189566	Co-localization	Huh-O'Shea-2003
NIP1	YDL168W	0.00189566	Co-localization	Huh-O'Shea-2003
NIP1	YDR071C	0.00189566	Co-localization	Huh-O'Shea-2003
NIP1	YDR127W	0.00189566	Co-localization	Huh-O'Shea-2003
NIP1	YDR500C	0.00189566	Co-localization	Huh-O'Shea-2003
NIP1	YFR053C	0.00189566	Co-localization	Huh-O'Shea-2003
NIP1	YHR216W	0.00189566	Co-localization	Huh-O'Shea-2003
NIP1	YIL078W	0.00189566	Co-localization	Huh-O'Shea-2003
NIP1	YLR143W	0.00189566	Co-localization	Huh-O'Shea-2003
NIP1	YLR185W	0.00189566	Co-localization	Huh-O'Shea-2003
NIP1	YLR432W	0.00189566	Co-localization	Huh-O'Shea-2003
NIP1	YPL048W	0.00189566	Co-localization	Huh-O'Shea-2003
NIP1	YPR041W	0.00189566	Co-localization	Huh-O'Shea-2003
NIP1	YPR163C	0.00189566	Co-localization	Huh-O'Shea-2003
PRT1	IMD4	0.00189566	Co-localization	Huh-O'Shea-2003
PRT1	RBL2	0.00189566	Co-localization	Huh-O'Shea-2003
PRT1	YBR025C	0.00189566	Co-localization	Huh-O'Shea-2003
PRT1	YBR079C	0.00189566	Co-localization	Huh-O'Shea-2003
PRT1	YBR169C	0.00189566	Co-localization	Huh-O'Shea-2003
PRT1	YDL168W	0.00189566	Co-localization	Huh-O'Shea-2003
PRT1	YDR071C	0.00189566	Co-localization	Huh-O'Shea-2003
PRT1	YDR127W	0.00189566	Co-localization	Huh-O'Shea-2003
PRT1	YDR500C	0.00189566	Co-localization	Huh-O'Shea-2003
PRT1	YFR053C	0.00189566	Co-localization	Huh-O'Shea-2003
PRT1	YHR216W	0.00189566	Co-localization	Huh-O'Shea-2003
PRT1	YIL078W	0.00189566	Co-localization	Huh-O'Shea-2003
PRT1	YLR143W	0.00189566	Co-localization	Huh-O'Shea-2003
PRT1	YLR185W	0.00189566	Co-localization	Huh-O'Shea-2003
PRT1	YLR432W	0.00189566	Co-localization	Huh-O'Shea-2003
PRT1	YPL048W	0.00189566	Co-localization	Huh-O'Shea-2003
PRT1	YPR041W	0.00189566	Co-localization	Huh-O'Shea-2003
PRT1	YPR163C	0.00189566	Co-localization	Huh-O'Shea-2003
RBL2	IMD4	0.00189566	Co-localization	Huh-O'Shea-2003
RBL2	YBR025C	0.00189566	Co-localization	Huh-O'Shea-2003
RBL2	YBR079C	0.00189566	Co-localization	Huh-O'Shea-2003
RBL2	YBR169C	0.00189566	Co-localization	Huh-O'Shea-2003
RBL2	YDL168W	0.00189566	Co-localization	Huh-O'Shea-2003
RBL2	YDR071C	0.00189566	Co-localization	Huh-O'Shea-2003
RBL2	YDR127W	0.00189566	Co-localization	Huh-O'Shea-2003
RBL2	YDR500C	0.00189566	Co-localization	Huh-O'Shea-2003
RBL2	YFR053C	0.00189566	Co-localization	Huh-O'Shea-2003
RBL2	YHR216W	0.00189566	Co-localization	Huh-O'Shea-2003
RBL2	YIL078W	0.00189566	Co-localization	Huh-O'Shea-2003
RBL2	YLR185W	0.00189566	Co-localization	Huh-O'Shea-2003
RBL2	YLR432W	0.00189566	Co-localization	Huh-O'Shea-2003
RBL2	YPL048W	0.00189566	Co-localization	Huh-O'Shea-2003
RBL2	YPR041W	0.00189566	Co-localization	Huh-O'Shea-2003
RBL2	YPR163C	0.00189566	Co-localization	Huh-O'Shea-2003
SHM2	TDH1	0.00191987	Co-localization	Huh-O'Shea-2003
SHM2	TDH2	0.00191987	Co-localization	Huh-O'Shea-2003
SHM2	YDR368W	0.00191987	Co-localization	Huh-O'Shea-2003
SHM2	YGR192C	0.00191987	Co-localization	Huh-O'Shea-2003
SHM2	YHR047C	0.00191987	Co-localization	Huh-O'Shea-2003
SHM2	YMR027W	0.00191987	Co-localization	Huh-O'Shea-2003
SHM2	YNL007C	0.00191987	Co-localization	Huh-O'Shea-2003
TDH1	TDH2	0.00191987	Co-localization	Huh-O'Shea-2003
TDH1	YDR368W	0.00191987	Co-localization	Huh-O'Shea-2003
TDH1	YGR192C	0.00191987	Co-localization	Huh-O'Shea-2003
TDH1	YHR047C	0.00191987	Co-localization	Huh-O'Shea-2003
TDH1	YMR027W	0.00191987	Co-localization	Huh-O'Shea-2003
TDH1	YNL007C	0.00191987	Co-localization	Huh-O'Shea-2003
TDH2	YDR368W	0.00191987	Co-localization	Huh-O'Shea-2003
TDH2	YGR192C	0.00191987	Co-localization	Huh-O'Shea-2003
TDH2	YHR047C	0.00191987	Co-localization	Huh-O'Shea-2003
TDH2	YMR027W	0.00191987	Co-localization	Huh-O'Shea-2003
TDH2	YNL007C	0.00191987	Co-localization	Huh-O'Shea-2003
TMA108	IMD4	0.00189566	Co-localization	Huh-O'Shea-2003
TMA108	PRT1	0.00189566	Co-localization	Huh-O'Shea-2003
TMA108	RBL2	0.00189566	Co-localization	Huh-O'Shea-2003
TMA108	YBR025C	0.00189566	Co-localization	Huh-O'Shea-2003
TMA108	YBR079C	0.00189566	Co-localization	Huh-O'Shea-2003
TMA108	YBR169C	0.00189566	Co-localization	Huh-O'Shea-2003
TMA108	YDL168W	0.00189566	Co-localization	Huh-O'Shea-2003
TMA108	YDR071C	0.00189566	Co-localization	Huh-O'Shea-2003
TMA108	YDR127W	0.00189566	Co-localization	Huh-O'Shea-2003
TMA108	YDR500C	0.00189566	Co-localization	Huh-O'Shea-2003
TMA108	YFR053C	0.00189566	Co-localization	Huh-O'Shea-2003
TMA108	YHR216W	0.00189566	Co-localization	Huh-O'Shea-2003
TMA108	YIL078W	0.00189566	Co-localization	Huh-O'Shea-2003
TMA108	YLR143W	0.00189566	Co-localization	Huh-O'Shea-2003
TMA108	YLR185W	0.00189566	Co-localization	Huh-O'Shea-2003
TMA108	YLR432W	0.00189566	Co-localization	Huh-O'Shea-2003
TMA108	YPL048W	0.00189566	Co-localization	Huh-O'Shea-2003
TMA108	YPR041W	0.00189566	Co-localization	Huh-O'Shea-2003
TMA108	YPR163C	0.00189566	Co-localization	Huh-O'Shea-2003
TUB4	YML085C	0.0181421	Co-localization	Huh-O'Shea-2003
TUB4	YML124C	0.0234242	Co-localization	Huh-O'Shea-2003
URK1	SHM2	0.00191987	Co-localization	Huh-O'Shea-2003
URK1	TDH1	0.00191987	Co-localization	Huh-O'Shea-2003
URK1	TDH2	0.00191987	Co-localization	Huh-O'Shea-2003
URK1	YDR368W	0.00191987	Co-localization	Huh-O'Shea-2003
URK1	YGR192C	0.00191987	Co-localization	Huh-O'Shea-2003
URK1	YHR047C	0.00191987	Co-localization	Huh-O'Shea-2003
URK1	YMR027W	0.00191987	Co-localization	Huh-O'Shea-2003
URK1	YNL007C	0.00191987	Co-localization	Huh-O'Shea-2003
YBR079C	YBR025C	0.00189566	Co-localization	Huh-O'Shea-2003
YBR079C	YDL168W	0.00189566	Co-localization	Huh-O'Shea-2003
YBR079C	YDR071C	0.00189566	Co-localization	Huh-O'Shea-2003
YBR079C	YDR127W	0.00189566	Co-localization	Huh-O'Shea-2003
YBR079C	YDR500C	0.00189566	Co-localization	Huh-O'Shea-2003
YBR079C	YFR053C	0.00189566	Co-localization	Huh-O'Shea-2003
YBR079C	YHR216W	0.00189566	Co-localization	Huh-O'Shea-2003
YBR079C	YIL078W	0.00189566	Co-localization	Huh-O'Shea-2003
YBR079C	YLR185W	0.00189566	Co-localization	Huh-O'Shea-2003
YBR079C	YLR432W	0.00189566	Co-localization	Huh-O'Shea-2003
YBR079C	YPL048W	0.00189566	Co-localization	Huh-O'Shea-2003
YBR079C	YPR163C	0.00189566	Co-localization	Huh-O'Shea-2003
YBR169C	YBR025C	0.00189566	Co-localization	Huh-O'Shea-2003
YBR169C	YBR079C	0.00189566	Co-localization	Huh-O'Shea-2003
YBR169C	YDL168W	0.00189566	Co-localization	Huh-O'Shea-2003
YBR169C	YDR071C	0.00189566	Co-localization	Huh-O'Shea-2003
YBR169C	YDR127W	0.00189566	Co-localization	Huh-O'Shea-2003
YBR169C	YDR500C	0.00189566	Co-localization	Huh-O'Shea-2003
YBR169C	YFR053C	0.00189566	Co-localization	Huh-O'Shea-2003
YBR169C	YHR216W	0.00189566	Co-localization	Huh-O'Shea-2003
YBR169C	YIL078W	0.00189566	Co-localization	Huh-O'Shea-2003
YBR169C	YLR185W	0.00189566	Co-localization	Huh-O'Shea-2003
YBR169C	YLR432W	0.00189566	Co-localization	Huh-O'Shea-2003
YBR169C	YPL048W	0.00189566	Co-localization	Huh-O'Shea-2003
YBR169C	YPR041W	0.00189566	Co-localization	Huh-O'Shea-2003
YBR169C	YPR163C	0.00189566	Co-localization	Huh-O'Shea-2003
YBR263W	YIL051C	0.00321897	Co-localization	Huh-O'Shea-2003
YBR263W	YML078W	0.00321897	Co-localization	Huh-O'Shea-2003
YBR263W	YMR207C	0.00321897	Co-localization	Huh-O'Shea-2003
YDL066W	YBR263W	0.00321897	Co-localization	Huh-O'Shea-2003
YDL066W	YIL051C	0.00321897	Co-localization	Huh-O'Shea-2003
YDL066W	YML078W	0.00321897	Co-localization	Huh-O'Shea-2003
YDL066W	YMR108W	0.00321897	Co-localization	Huh-O'Shea-2003
YDL066W	YMR207C	0.00321897	Co-localization	Huh-O'Shea-2003
YDL066W	YOR187W	0.00321897	Co-localization	Huh-O'Shea-2003
YDL168W	YBR025C	0.00189566	Co-localization	Huh-O'Shea-2003
YDL168W	YDR127W	0.00189566	Co-localization	Huh-O'Shea-2003
YDL168W	YDR500C	0.00189566	Co-localization	Huh-O'Shea-2003
YDL168W	YHR216W	0.00189566	Co-localization	Huh-O'Shea-2003
YDR071C	YBR025C	0.00189566	Co-localization	Huh-O'Shea-2003
YDR071C	YDL168W	0.00189566	Co-localization	Huh-O'Shea-2003
YDR071C	YDR127W	0.00189566	Co-localization	Huh-O'Shea-2003
YDR071C	YDR500C	0.00189566	Co-localization	Huh-O'Shea-2003
YDR071C	YFR053C	0.00189566	Co-localization	Huh-O'Shea-2003
YDR071C	YHR216W	0.00189566	Co-localization	Huh-O'Shea-2003
YDR071C	YIL078W	0.00189566	Co-localization	Huh-O'Shea-2003
YDR071C	YLR185W	0.00189566	Co-localization	Huh-O'Shea-2003
YDR071C	YLR432W	0.00189566	Co-localization	Huh-O'Shea-2003
YDR071C	YPL048W	0.00189566	Co-localization	Huh-O'Shea-2003
YDR071C	YPR163C	0.00189566	Co-localization	Huh-O'Shea-2003
YDR127W	YBR025C	0.00189566	Co-localization	Huh-O'Shea-2003
YDR127W	YDR500C	0.00189566	Co-localization	Huh-O'Shea-2003
YDR127W	YHR216W	0.00189566	Co-localization	Huh-O'Shea-2003
YDR368W	YGR192C	0.00191987	Co-localization	Huh-O'Shea-2003
YDR368W	YHR047C	0.00191987	Co-localization	Huh-O'Shea-2003
YDR368W	YMR027W	0.00191987	Co-localization	Huh-O'Shea-2003
YDR500C	YBR025C	0.00189566	Co-localization	Huh-O'Shea-2003
YDR500C	YHR216W	0.00189566	Co-localization	Huh-O'Shea-2003
YFR053C	YBR025C	0.00189566	Co-localization	Huh-O'Shea-2003
YFR053C	YDL168W	0.00189566	Co-localization	Huh-O'Shea-2003
YFR053C	YDR127W	0.00189566	Co-localization	Huh-O'Shea-2003
YFR053C	YDR500C	0.00189566	Co-localization	Huh-O'Shea-2003
YFR053C	YHR216W	0.00189566	Co-localization	Huh-O'Shea-2003
YFR053C	YIL078W	0.00189566	Co-localization	Huh-O'Shea-2003
YFR053C	YLR185W	0.00189566	Co-localization	Huh-O'Shea-2003
YFR053C	YPL048W	0.00189566	Co-localization	Huh-O'Shea-2003
YFR053C	YPR163C	0.00189566	Co-localization	Huh-O'Shea-2003
YGR192C	YHR047C	0.00191987	Co-localization	Huh-O'Shea-2003
YGR192C	YMR027W	0.00191987	Co-localization	Huh-O'Shea-2003
YHR047C	YMR027W	0.00191987	Co-localization	Huh-O'Shea-2003
YHR216W	YBR025C	0.00189566	Co-localization	Huh-O'Shea-2003
YIL078W	YBR025C	0.00189566	Co-localization	Huh-O'Shea-2003
YIL078W	YDL168W	0.00189566	Co-localization	Huh-O'Shea-2003
YIL078W	YDR127W	0.00189566	Co-localization	Huh-O'Shea-2003
YIL078W	YDR500C	0.00189566	Co-localization	Huh-O'Shea-2003
YIL078W	YHR216W	0.00189566	Co-localization	Huh-O'Shea-2003
YIL078W	YLR185W	0.00189566	Co-localization	Huh-O'Shea-2003
YIL078W	YPR163C	0.00189566	Co-localization	Huh-O'Shea-2003
YLR143W	IMD4	0.00189566	Co-localization	Huh-O'Shea-2003
YLR143W	RBL2	0.00189566	Co-localization	Huh-O'Shea-2003
YLR143W	YBR025C	0.00189566	Co-localization	Huh-O'Shea-2003
YLR143W	YBR079C	0.00189566	Co-localization	Huh-O'Shea-2003
YLR143W	YBR169C	0.00189566	Co-localization	Huh-O'Shea-2003
YLR143W	YDL168W	0.00189566	Co-localization	Huh-O'Shea-2003
YLR143W	YDR071C	0.00189566	Co-localization	Huh-O'Shea-2003
YLR143W	YDR127W	0.00189566	Co-localization	Huh-O'Shea-2003
YLR143W	YDR500C	0.00189566	Co-localization	Huh-O'Shea-2003
YLR143W	YFR053C	0.00189566	Co-localization	Huh-O'Shea-2003
YLR143W	YHR216W	0.00189566	Co-localization	Huh-O'Shea-2003
YLR143W	YIL078W	0.00189566	Co-localization	Huh-O'Shea-2003
YLR143W	YLR185W	0.00189566	Co-localization	Huh-O'Shea-2003
YLR143W	YLR432W	0.00189566	Co-localization	Huh-O'Shea-2003
YLR143W	YPL048W	0.00189566	Co-localization	Huh-O'Shea-2003
YLR143W	YPR041W	0.00189566	Co-localization	Huh-O'Shea-2003
YLR143W	YPR163C	0.00189566	Co-localization	Huh-O'Shea-2003
YLR185W	YBR025C	0.00189566	Co-localization	Huh-O'Shea-2003
YLR185W	YDL168W	0.00189566	Co-localization	Huh-O'Shea-2003
YLR185W	YDR127W	0.00189566	Co-localization	Huh-O'Shea-2003
YLR185W	YDR500C	0.00189566	Co-localization	Huh-O'Shea-2003
YLR185W	YHR216W	0.00189566	Co-localization	Huh-O'Shea-2003
YLR185W	YPR163C	0.00189566	Co-localization	Huh-O'Shea-2003
YLR432W	YBR025C	0.00189566	Co-localization	Huh-O'Shea-2003
YLR432W	YDL168W	0.00189566	Co-localization	Huh-O'Shea-2003
YLR432W	YDR127W	0.00189566	Co-localization	Huh-O'Shea-2003
YLR432W	YDR500C	0.00189566	Co-localization	Huh-O'Shea-2003
YLR432W	YFR053C	0.00189566	Co-localization	Huh-O'Shea-2003
YLR432W	YHR216W	0.00189566	Co-localization	Huh-O'Shea-2003
YLR432W	YIL078W	0.00189566	Co-localization	Huh-O'Shea-2003
YLR432W	YLR185W	0.00189566	Co-localization	Huh-O'Shea-2003
YLR432W	YPL048W	0.00189566	Co-localization	Huh-O'Shea-2003
YLR432W	YPR163C	0.00189566	Co-localization	Huh-O'Shea-2003
YML078W	YIL051C	0.00321897	Co-localization	Huh-O'Shea-2003
YML078W	YMR207C	0.00321897	Co-localization	Huh-O'Shea-2003
YML124C	YML085C	0.0191091	Co-localization	Huh-O'Shea-2003
YMR108W	YBR263W	0.00321897	Co-localization	Huh-O'Shea-2003
YMR108W	YIL051C	0.00321897	Co-localization	Huh-O'Shea-2003
YMR108W	YML078W	0.00321897	Co-localization	Huh-O'Shea-2003
YMR108W	YMR207C	0.00321897	Co-localization	Huh-O'Shea-2003
YMR108W	YOR187W	0.00321897	Co-localization	Huh-O'Shea-2003
YMR207C	YIL051C	0.00321897	Co-localization	Huh-O'Shea-2003
YNL007C	YDR368W	0.00191987	Co-localization	Huh-O'Shea-2003
YNL007C	YGR192C	0.00191987	Co-localization	Huh-O'Shea-2003
YNL007C	YHR047C	0.00191987	Co-localization	Huh-O'Shea-2003
YNL007C	YMR027W	0.00191987	Co-localization	Huh-O'Shea-2003
YOR187W	YBR263W	0.00321897	Co-localization	Huh-O'Shea-2003
YOR187W	YIL051C	0.00321897	Co-localization	Huh-O'Shea-2003
YOR187W	YML078W	0.00321897	Co-localization	Huh-O'Shea-2003
YOR187W	YMR207C	0.00321897	Co-localization	Huh-O'Shea-2003
YPL048W	YBR025C	0.00189566	Co-localization	Huh-O'Shea-2003
YPL048W	YDL168W	0.00189566	Co-localization	Huh-O'Shea-2003
YPL048W	YDR127W	0.00189566	Co-localization	Huh-O'Shea-2003
YPL048W	YDR500C	0.00189566	Co-localization	Huh-O'Shea-2003
YPL048W	YHR216W	0.00189566	Co-localization	Huh-O'Shea-2003
YPL048W	YIL078W	0.00189566	Co-localization	Huh-O'Shea-2003
YPL048W	YLR185W	0.00189566	Co-localization	Huh-O'Shea-2003
YPL048W	YPR163C	0.00189566	Co-localization	Huh-O'Shea-2003
YPR041W	YBR025C	0.00189566	Co-localization	Huh-O'Shea-2003
YPR041W	YBR079C	0.00189566	Co-localization	Huh-O'Shea-2003
YPR041W	YDL168W	0.00189566	Co-localization	Huh-O'Shea-2003
YPR041W	YDR071C	0.00189566	Co-localization	Huh-O'Shea-2003
YPR041W	YDR127W	0.00189566	Co-localization	Huh-O'Shea-2003
YPR041W	YDR500C	0.00189566	Co-localization	Huh-O'Shea-2003
YPR041W	YFR053C	0.00189566	Co-localization	Huh-O'Shea-2003
YPR041W	YHR216W	0.00189566	Co-localization	Huh-O'Shea-2003
YPR041W	YIL078W	0.00189566	Co-localization	Huh-O'Shea-2003
YPR041W	YLR185W	0.00189566	Co-localization	Huh-O'Shea-2003
YPR041W	YLR432W	0.00189566	Co-localization	Huh-O'Shea-2003
YPR041W	YPL048W	0.00189566	Co-localization	Huh-O'Shea-2003
YPR041W	YPR163C	0.00189566	Co-localization	Huh-O'Shea-2003
YPR163C	YBR025C	0.00189566	Co-localization	Huh-O'Shea-2003
YPR163C	YDL168W	0.00189566	Co-localization	Huh-O'Shea-2003
YPR163C	YDR127W	0.00189566	Co-localization	Huh-O'Shea-2003
YPR163C	YDR500C	0.00189566	Co-localization	Huh-O'Shea-2003
YPR163C	YHR216W	0.00189566	Co-localization	Huh-O'Shea-2003
GSY1	YLR258W	0.515076	Genetic interactions	BIOGRID-SMALL-SCALE-STUDIES
HXK2	YFR053C	0.149455	Genetic interactions	BIOGRID-SMALL-SCALE-STUDIES
IMD4	YHR216W	0.28638	Genetic interactions	BIOGRID-SMALL-SCALE-STUDIES
IMD4	YLR432W	0.510833	Genetic interactions	BIOGRID-SMALL-SCALE-STUDIES
NIP1	YBR079C	0.206654	Genetic interactions	BIOGRID-SMALL-SCALE-STUDIES
PRT1	YBR079C	0.197018	Genetic interactions	BIOGRID-SMALL-SCALE-STUDIES
RBL2	YML085C	0.0365689	Genetic interactions	BIOGRID-SMALL-SCALE-STUDIES
RBL2	YML124C	0.0616746	Genetic interactions	BIOGRID-SMALL-SCALE-STUDIES
SHM2	YBR263W	0.192451	Genetic interactions	BIOGRID-SMALL-SCALE-STUDIES
SUI3	YPR041W	0.104704	Genetic interactions	BIOGRID-SMALL-SCALE-STUDIES
TDH1	TDH2	0.291326	Genetic interactions	BIOGRID-SMALL-SCALE-STUDIES
TDH1	YGR192C	0.257788	Genetic interactions	BIOGRID-SMALL-SCALE-STUDIES
TDH2	YGR192C	0.286908	Genetic interactions	BIOGRID-SMALL-SCALE-STUDIES
TUB2	RBL2	0.0306496	Genetic interactions	BIOGRID-SMALL-SCALE-STUDIES
TUB2	YML085C	0.0151281	Genetic interactions	BIOGRID-SMALL-SCALE-STUDIES
TUB2	YML124C	0.025514	Genetic interactions	BIOGRID-SMALL-SCALE-STUDIES
TUB4	YBR109C	0.0468684	Genetic interactions	BIOGRID-SMALL-SCALE-STUDIES
YLR185W	YDR500C	0.554538	Genetic interactions	BIOGRID-SMALL-SCALE-STUDIES
YLR432W	YHR216W	0.355975	Genetic interactions	BIOGRID-SMALL-SCALE-STUDIES
YML124C	YML085C	0.0304415	Genetic interactions	BIOGRID-SMALL-SCALE-STUDIES
YPR041W	YBR079C	0.163381	Genetic interactions	BIOGRID-SMALL-SCALE-STUDIES
HXK2	YDR127W	0.00489717	Genetic interactions	Costanzo-Boone-2010 A
HXK2	YFR053C	0.0204127	Genetic interactions	Costanzo-Boone-2010 A
RBL2	YML124C	0.0195927	Genetic interactions	Costanzo-Boone-2010 A
TDH2	YGR192C	0.0615169	Genetic interactions	Costanzo-Boone-2010 A
YBR263W	YIL051C	0.0413924	Genetic interactions	Costanzo-Boone-2010 A
YDR127W	YMR207C	0.0107781	Genetic interactions	Costanzo-Boone-2010 A
YGR192C	YLR185W	0.015907	Genetic interactions	Costanzo-Boone-2010 A
YIL078W	YDR127W	0.015527	Genetic interactions	Costanzo-Boone-2010 A
YJR045C	YKL157W	0.010572	Genetic interactions	Costanzo-Boone-2010 A
YLR185W	YDR500C	0.0500588	Genetic interactions	Costanzo-Boone-2010 A
HXK2	YDR127W	0.00419378	Genetic interactions	Costanzo-Boone-2010-negative-interactions-intermediate
HXK2	YFR053C	0.0137439	Genetic interactions	Costanzo-Boone-2010-negative-interactions-intermediate
POT1	IMD4	0.0157622	Genetic interactions	Costanzo-Boone-2010-negative-interactions-intermediate
POT1	YDL168W	0.00590765	Genetic interactions	Costanzo-Boone-2010-negative-interactions-intermediate
POT1	YHR047C	0.0198121	Genetic interactions	Costanzo-Boone-2010-negative-interactions-intermediate
RBL2	YDR127W	0.00694494	Genetic interactions	Costanzo-Boone-2010-negative-interactions-intermediate
RBL2	YML124C	0.0198462	Genetic interactions	Costanzo-Boone-2010-negative-interactions-intermediate
TDH2	YGR192C	0.0257418	Genetic interactions	Costanzo-Boone-2010-negative-interactions-intermediate
YBR109C	YHR047C	0.0194228	Genetic interactions	Costanzo-Boone-2010-negative-interactions-intermediate
YBR263W	YIL051C	0.0145632	Genetic interactions	Costanzo-Boone-2010-negative-interactions-intermediate
YDR127W	YMR207C	0.00649251	Genetic interactions	Costanzo-Boone-2010-negative-interactions-intermediate
YGR192C	YLR185W	0.0104072	Genetic interactions	Costanzo-Boone-2010-negative-interactions-intermediate
YIL078W	YDR127W	0.00975389	Genetic interactions	Costanzo-Boone-2010-negative-interactions-intermediate
YJR045C	YKL157W	0.00529169	Genetic interactions	Costanzo-Boone-2010-negative-interactions-intermediate
YJR045C	YMR207C	0.0116983	Genetic interactions	Costanzo-Boone-2010-negative-interactions-intermediate
YLR185W	YBR025C	0.0204895	Genetic interactions	Costanzo-Boone-2010-negative-interactions-intermediate
YLR185W	YDR500C	0.0197241	Genetic interactions	Costanzo-Boone-2010-negative-interactions-intermediate
YLR432W	YMR027W	0.0636435	Genetic interactions	Costanzo-Boone-2010-negative-interactions-intermediate
GSY1	YBR169C	0.00134408	Genetic interactions	Costanzo-Boone-2010-positive-interactions-full
HXK2	YJR045C	0.000503088	Genetic interactions	Costanzo-Boone-2010-positive-interactions-full
HXK2	YPR036W	0.000550811	Genetic interactions	Costanzo-Boone-2010-positive-interactions-full
PRT1	YDR368W	0.00118848	Genetic interactions	Costanzo-Boone-2010-positive-interactions-full
PRT1	YGR192C	0.000413619	Genetic interactions	Costanzo-Boone-2010-positive-interactions-full
SHM2	IMD4	0.000638419	Genetic interactions	Costanzo-Boone-2010-positive-interactions-full
SHM2	YDR127W	0.000462086	Genetic interactions	Costanzo-Boone-2010-positive-interactions-full
SHM2	YKL157W	0.00035788	Genetic interactions	Costanzo-Boone-2010-positive-interactions-full
TDH1	YCR088W	0.00105043	Genetic interactions	Costanzo-Boone-2010-positive-interactions-full
TDH1	YDL168W	0.000522908	Genetic interactions	Costanzo-Boone-2010-positive-interactions-full
TDH2	YLR432W	0.000320858	Genetic interactions	Costanzo-Boone-2010-positive-interactions-full
TDH2	YPR041W	0.000408523	Genetic interactions	Costanzo-Boone-2010-positive-interactions-full
TMA108	YPR041W	0.000543231	Genetic interactions	Costanzo-Boone-2010-positive-interactions-full
URK1	SHM2	0.00101867	Genetic interactions	Costanzo-Boone-2010-positive-interactions-full
URK1	YDL168W	0.00095597	Genetic interactions	Costanzo-Boone-2010-positive-interactions-full
YBR025C	YKL157W	0.000789757	Genetic interactions	Costanzo-Boone-2010-positive-interactions-full
YBR079C	YMR207C	0.000918203	Genetic interactions	Costanzo-Boone-2010-positive-interactions-full
YBR109C	YLR258W	0.00124329	Genetic interactions	Costanzo-Boone-2010-positive-interactions-full
YBR169C	YDR500C	0.000386501	Genetic interactions	Costanzo-Boone-2010-positive-interactions-full
YDL168W	YPL028W	0.000479324	Genetic interactions	Costanzo-Boone-2010-positive-interactions-full
YDR071C	YBR109C	0.000322886	Genetic interactions	Costanzo-Boone-2010-positive-interactions-full
YDR071C	YCR088W	0.000706649	Genetic interactions	Costanzo-Boone-2010-positive-interactions-full
YDR071C	YMR207C	0.000663864	Genetic interactions	Costanzo-Boone-2010-positive-interactions-full
YDR071C	YPR036W	0.000287733	Genetic interactions	Costanzo-Boone-2010-positive-interactions-full
YDR127W	YBR025C	0.00101971	Genetic interactions	Costanzo-Boone-2010-positive-interactions-full
YDR368W	YDR500C	0.00110227	Genetic interactions	Costanzo-Boone-2010-positive-interactions-full
YDR368W	YFR053C	0.00125646	Genetic interactions	Costanzo-Boone-2010-positive-interactions-full
YIL051C	YBR025C	0.000871296	Genetic interactions	Costanzo-Boone-2010-positive-interactions-full
YJR045C	YBR025C	0.000792868	Genetic interactions	Costanzo-Boone-2010-positive-interactions-full
YJR045C	YDR071C	0.000262804	Genetic interactions	Costanzo-Boone-2010-positive-interactions-full
YJR045C	YDR127W	0.000323968	Genetic interactions	Costanzo-Boone-2010-positive-interactions-full
YJR045C	YGR192C	0.000348703	Genetic interactions	Costanzo-Boone-2010-positive-interactions-full
YLR143W	YJR045C	0.000881112	Genetic interactions	Costanzo-Boone-2010-positive-interactions-full
YLR258W	YPL028W	0.00143857	Genetic interactions	Costanzo-Boone-2010-positive-interactions-full
YLR432W	YDL168W	0.000355397	Genetic interactions	Costanzo-Boone-2010-positive-interactions-full
YML124C	YLR432W	0.000552867	Genetic interactions	Costanzo-Boone-2010-positive-interactions-full
YPR036W	YLR185W	0.000283017	Genetic interactions	Costanzo-Boone-2010-positive-interactions-full
YPR041W	YKL157W	0.000336728	Genetic interactions	Costanzo-Boone-2010-positive-interactions-full
HXK2	YFR053C	0.577753	Genetic interactions	Fiedler-Krogan-2009 A
YML124C	YMR207C	0.422621	Genetic interactions	Fiedler-Krogan-2009 A
DBF4	YML124C	4.50028	Genetic interactions	Fiedler-Krogan-2009 B
URK1	YMR207C	4.21662	Genetic interactions	Fiedler-Krogan-2009 B
YFR053C	YMR207C	4.53022	Genetic interactions	Fiedler-Krogan-2009 B
RBL2	YML085C	7.14341	Genetic interactions	Pan-Boeke-2004 B
YML124C	YML085C	7.14341	Genetic interactions	Pan-Boeke-2004 B
HXK2	YDR127W	0.0230178	Genetic interactions	Szappanos-Papp-2011 A
HXK2	YFR053C	0.149241	Genetic interactions	Szappanos-Papp-2011 A
HXK2	YHR216W	0.0882432	Genetic interactions	Szappanos-Papp-2011 A
TDH1	YIL078W	0.20799	Genetic interactions	Szappanos-Papp-2011 A
TDH2	YGR192C	0.151384	Genetic interactions	Szappanos-Papp-2011 A
YDL066W	YIL078W	0.107665	Genetic interactions	Szappanos-Papp-2011 A
YDR127W	YMR207C	0.0130884	Genetic interactions	Szappanos-Papp-2011 A
YIL078W	YDR127W	0.0191707	Genetic interactions	Szappanos-Papp-2011 A
POT1	TMA108	0.00426063	Other	Hillenmeyer-Giaever-2008 B
POT1	YML078W	0.0043939	Other	Hillenmeyer-Giaever-2008 B
TDH2	YER057C	0.00877547	Other	Hillenmeyer-Giaever-2008 B
TMA108	YDR071C	0.005412	Other	Hillenmeyer-Giaever-2008 B
URK1	YLR143W	0.00636865	Other	Hillenmeyer-Giaever-2008 B
YBR169C	YBR263W	0.00545022	Other	Hillenmeyer-Giaever-2008 B
YCR088W	YMR027W	0.00695698	Other	Hillenmeyer-Giaever-2008 B
YDR368W	YDL168W	0.00640225	Other	Hillenmeyer-Giaever-2008 B
YML124C	YDR500C	0.00863256	Other	Hillenmeyer-Giaever-2008 B
YPL048W	YDL168W	0.00682899	Other	Hillenmeyer-Giaever-2008 B
GCD11	YPR041W	0.222374	Other	Lee-Marcotte-2007 Co-citation
GSY1	YLR258W	0.362001	Other	Lee-Marcotte-2007 Co-citation
HXK2	TDH2	0.0892164	Other	Lee-Marcotte-2007 Co-citation
HXK2	YFR053C	0.177452	Other	Lee-Marcotte-2007 Co-citation
IMD4	YAR073W	0.826807	Other	Lee-Marcotte-2007 Co-citation
IMD4	YHR216W	0.711309	Other	Lee-Marcotte-2007 Co-citation
IMD4	YLR432W	0.894858	Other	Lee-Marcotte-2007 Co-citation
NIP1	PRT1	0.168794	Other	Lee-Marcotte-2007 Co-citation
NIP1	YBR079C	0.197237	Other	Lee-Marcotte-2007 Co-citation
NIP1	YPR163C	0.222408	Other	Lee-Marcotte-2007 Co-citation
POT1	YDL066W	0.174581	Other	Lee-Marcotte-2007 Co-citation
PRT1	YBR079C	0.183204	Other	Lee-Marcotte-2007 Co-citation
PRT1	YPR163C	0.20808	Other	Lee-Marcotte-2007 Co-citation
RBL2	YML085C	0.220488	Other	Lee-Marcotte-2007 Co-citation
SHM2	TDH1	0.122408	Other	Lee-Marcotte-2007 Co-citation
SHM2	YBR263W	0.288359	Other	Lee-Marcotte-2007 Co-citation
SHM2	YGR192C	0.111226	Other	Lee-Marcotte-2007 Co-citation
SUI3	GCD11	0.367743	Other	Lee-Marcotte-2007 Co-citation
SUI3	YPR041W	0.153265	Other	Lee-Marcotte-2007 Co-citation
TDH1	TDH2	0.301253	Other	Lee-Marcotte-2007 Co-citation
TDH1	YFR053C	0.101437	Other	Lee-Marcotte-2007 Co-citation
TDH1	YGR192C	0.186293	Other	Lee-Marcotte-2007 Co-citation
TDH2	YGR192C	0.296086	Other	Lee-Marcotte-2007 Co-citation
TUB2	RBL2	0.23959	Other	Lee-Marcotte-2007 Co-citation
TUB2	YML085C	0.137943	Other	Lee-Marcotte-2007 Co-citation
TUB2	YML124C	0.182025	Other	Lee-Marcotte-2007 Co-citation
URK1	YNL007C	0.179653	Other	Lee-Marcotte-2007 Co-citation
YBR079C	YPR163C	0.244523	Other	Lee-Marcotte-2007 Co-citation
YBR109C	YPL048W	0.207414	Other	Lee-Marcotte-2007 Co-citation
YHR216W	YAR073W	0.642215	Other	Lee-Marcotte-2007 Co-citation
YIL051C	YER057C	0.395664	Other	Lee-Marcotte-2007 Co-citation
YLR432W	YAR073W	0.826807	Other	Lee-Marcotte-2007 Co-citation
YLR432W	YHR216W	0.711309	Other	Lee-Marcotte-2007 Co-citation
YML124C	YML085C	0.157545	Other	Lee-Marcotte-2007 Co-citation
ACC1	YJR045C	0.110852	Physical interactions	Gong-Houry-2009
GCD11	YBR169C	0.0678455	Physical interactions	Gong-Houry-2009
GSY1	YNL007C	0.0412326	Physical interactions	Gong-Houry-2009
PRT1	YBR169C	0.0488321	Physical interactions	Gong-Houry-2009
PRT1	YJR045C	0.0583252	Physical interactions	Gong-Houry-2009
PRT1	YNL007C	0.0261746	Physical interactions	Gong-Houry-2009
SHM2	YNL007C	0.0955484	Physical interactions	Gong-Houry-2009
YBR169C	YBR025C	0.120668	Physical interactions	Gong-Houry-2009
YBR169C	YBR079C	0.0646194	Physical interactions	Gong-Houry-2009
YBR169C	YMR108W	0.152172	Physical interactions	Gong-Houry-2009
YBR169C	YMR207C	0.10321	Physical interactions	Gong-Houry-2009
YBR169C	YPR041W	0.129344	Physical interactions	Gong-Houry-2009
YJR045C	YBR079C	0.0771815	Physical interactions	Gong-Houry-2009
YJR045C	YIL078W	0.130109	Physical interactions	Gong-Houry-2009
YNL007C	YBR079C	0.0346368	Physical interactions	Gong-Houry-2009
YNL007C	YBR109C	0.150588	Physical interactions	Gong-Houry-2009
YNL007C	YDL066W	0.229772	Physical interactions	Gong-Houry-2009
YNL007C	YIL051C	0.240098	Physical interactions	Gong-Houry-2009
YNL007C	YIL078W	0.0583892	Physical interactions	Gong-Houry-2009
YNL007C	YLR258W	0.114611	Physical interactions	Gong-Houry-2009
YNL007C	YML085C	0.131559	Physical interactions	Gong-Houry-2009
YNL007C	YML124C	0.0537008	Physical interactions	Gong-Houry-2009
YNL007C	YMR108W	0.0815661	Physical interactions	Gong-Houry-2009
YNL007C	YPR163C	0.070871	Physical interactions	Gong-Houry-2009
ACC1	YJR045C	0.00716918	Physical interactions	IREF-INTACT
ACC1	YMR207C	0.102201	Physical interactions	IREF-INTACT
GCD11	PRT1	0.0121747	Physical interactions	IREF-INTACT
GCD11	YBR079C	0.0175271	Physical interactions	IREF-INTACT
GCD11	YBR169C	0.00314601	Physical interactions	IREF-INTACT
GCD11	YPR041W	0.0378844	Physical interactions	IREF-INTACT
GSY1	YLR258W	0.0275481	Physical interactions	IREF-INTACT
GSY1	YNL007C	0.00191236	Physical interactions	IREF-INTACT
HXK2	YFR053C	0.0700135	Physical interactions	IREF-INTACT
IMD4	YAR073W	0.0480005	Physical interactions	IREF-INTACT
IMD4	YHR216W	0.043241	Physical interactions	IREF-INTACT
IMD4	YLR432W	0.0178415	Physical interactions	IREF-INTACT
NIP1	GCD11	0.0194444	Physical interactions	IREF-INTACT
NIP1	PRT1	0.0135335	Physical interactions	IREF-INTACT
NIP1	YBR079C	0.0194832	Physical interactions	IREF-INTACT
NIP1	YPR041W	0.0421125	Physical interactions	IREF-INTACT
PRT1	YBR079C	0.012199	Physical interactions	IREF-INTACT
PRT1	YBR169C	0.00218965	Physical interactions	IREF-INTACT
PRT1	YJR045C	0.00269874	Physical interactions	IREF-INTACT
PRT1	YNL007C	0.00120188	Physical interactions	IREF-INTACT
PRT1	YPR041W	0.0263679	Physical interactions	IREF-INTACT
SHM2	YNL007C	0.00293716	Physical interactions	IREF-INTACT
SUI3	GCD11	0.050264	Physical interactions	IREF-INTACT
SUI3	PRT1	0.0349843	Physical interactions	IREF-INTACT
TDH1	TDH2	0.0251606	Physical interactions	IREF-INTACT
TUB2	RBL2	0.104018	Physical interactions	IREF-INTACT
YBR169C	YBR025C	0.00596159	Physical interactions	IREF-INTACT
YBR169C	YBR079C	0.00315229	Physical interactions	IREF-INTACT
YBR169C	YMR108W	0.00469024	Physical interactions	IREF-INTACT
YBR169C	YMR207C	0.00994142	Physical interactions	IREF-INTACT
YBR169C	YPR041W	0.00681361	Physical interactions	IREF-INTACT
YHR216W	YAR073W	0.0767142	Physical interactions	IREF-INTACT
YJR045C	YBR079C	0.00388519	Physical interactions	IREF-INTACT
YJR045C	YIL078W	0.00990603	Physical interactions	IREF-INTACT
YLR432W	YAR073W	0.0316528	Physical interactions	IREF-INTACT
YLR432W	YHR216W	0.0285143	Physical interactions	IREF-INTACT
YML124C	YML085C	0.0594547	Physical interactions	IREF-INTACT
YNL007C	YBR079C	0.00173026	Physical interactions	IREF-INTACT
YNL007C	YBR109C	0.00117565	Physical interactions	IREF-INTACT
YNL007C	YDL066W	0.00581322	Physical interactions	IREF-INTACT
YNL007C	YIL051C	0.00240691	Physical interactions	IREF-INTACT
YNL007C	YIL078W	0.00441162	Physical interactions	IREF-INTACT
YNL007C	YLR258W	0.00245565	Physical interactions	IREF-INTACT
YNL007C	YML085C	0.00289851	Physical interactions	IREF-INTACT
YNL007C	YML124C	0.00349669	Physical interactions	IREF-INTACT
YNL007C	YMR108W	0.00257442	Physical interactions	IREF-INTACT
YNL007C	YPR163C	0.00297365	Physical interactions	IREF-INTACT
YPR036W	YMR027W	0.0911316	Physical interactions	IREF-INTACT
YPR041W	YBR079C	0.0379601	Physical interactions	IREF-INTACT
GCD11	YBR079C	0.951454	Physical interactions	Krogan-Greenblatt-2004
GCD11	YPR041W	1.21274	Physical interactions	Krogan-Greenblatt-2004
IMD4	YLR432W	3.94144	Physical interactions	Krogan-Greenblatt-2004
NIP1	GCD11	0.493305	Physical interactions	Krogan-Greenblatt-2004
NIP1	PRT1	0.538981	Physical interactions	Krogan-Greenblatt-2004
NIP1	YBR079C	1.12348	Physical interactions	Krogan-Greenblatt-2004
NIP1	YPR041W	1.432	Physical interactions	Krogan-Greenblatt-2004
PRT1	YBR079C	1.03955	Physical interactions	Krogan-Greenblatt-2004
PRT1	YPR041W	1.32503	Physical interactions	Krogan-Greenblatt-2004
SUI3	GCD11	0.788433	Physical interactions	Krogan-Greenblatt-2004
SUI3	PRT1	0.861435	Physical interactions	Krogan-Greenblatt-2004
YLR432W	YHR216W	3.94144	Physical interactions	Krogan-Greenblatt-2004
ACC1	YMR207C	0.622452	Physical interactions	Krogan-Greenblatt-2006
GCD11	PRT1	0.0241782	Physical interactions	Krogan-Greenblatt-2006
GCD11	YBR079C	0.0316775	Physical interactions	Krogan-Greenblatt-2006
GCD11	YPR041W	0.0942561	Physical interactions	Krogan-Greenblatt-2006
GSY1	YLR258W	0.124545	Physical interactions	Krogan-Greenblatt-2006
HXK2	YFR053C	0.126538	Physical interactions	Krogan-Greenblatt-2006
IMD4	YHR216W	0.154432	Physical interactions	Krogan-Greenblatt-2006
IMD4	YLR432W	0.0537706	Physical interactions	Krogan-Greenblatt-2006
NIP1	GCD11	0.0391768	Physical interactions	Krogan-Greenblatt-2006
NIP1	PRT1	0.021931	Physical interactions	Krogan-Greenblatt-2006
NIP1	YBR079C	0.0287333	Physical interactions	Krogan-Greenblatt-2006
NIP1	YPR041W	0.0854954	Physical interactions	Krogan-Greenblatt-2006
PRT1	YBR079C	0.0177329	Physical interactions	Krogan-Greenblatt-2006
PRT1	YPR041W	0.0527641	Physical interactions	Krogan-Greenblatt-2006
TDH1	TDH2	0.0263452	Physical interactions	Krogan-Greenblatt-2006
YJR045C	YBR079C	0.0520788	Physical interactions	Krogan-Greenblatt-2006
YLR432W	YHR216W	0.116672	Physical interactions	Krogan-Greenblatt-2006
YML124C	YML085C	0.260623	Physical interactions	Krogan-Greenblatt-2006
YPR036W	YMR027W	0.289654	Physical interactions	Krogan-Greenblatt-2006
YPR041W	YBR079C	0.0691298	Physical interactions	Krogan-Greenblatt-2006
ACC1	TUB2	0.0042449	Physical interactions	Lee-Marcotte-2007 Protein complexes
ACC1	YBR025C	0.00471854	Physical interactions	Lee-Marcotte-2007 Protein complexes
ACC1	YDR127W	0.00485752	Physical interactions	Lee-Marcotte-2007 Protein complexes
ACC1	YHR047C	0.00838109	Physical interactions	Lee-Marcotte-2007 Protein complexes
ACC1	YML085C	0.00306866	Physical interactions	Lee-Marcotte-2007 Protein complexes
ACC1	YMR207C	0.0527767	Physical interactions	Lee-Marcotte-2007 Protein complexes
GCD11	PRT1	0.00710229	Physical interactions	Lee-Marcotte-2007 Protein complexes
GCD11	YBR079C	0.00963157	Physical interactions	Lee-Marcotte-2007 Protein complexes
GCD11	YPR041W	0.0140926	Physical interactions	Lee-Marcotte-2007 Protein complexes
GSY1	YLR258W	0.0652017	Physical interactions	Lee-Marcotte-2007 Protein complexes
HXK2	YFR053C	0.0530671	Physical interactions	Lee-Marcotte-2007 Protein complexes
IMD4	YAR073W	0.0100241	Physical interactions	Lee-Marcotte-2007 Protein complexes
IMD4	YHR216W	0.00846618	Physical interactions	Lee-Marcotte-2007 Protein complexes
IMD4	YLR432W	0.00347881	Physical interactions	Lee-Marcotte-2007 Protein complexes
NIP1	GCD11	0.00901576	Physical interactions	Lee-Marcotte-2007 Protein complexes
NIP1	PRT1	0.00850718	Physical interactions	Lee-Marcotte-2007 Protein complexes
NIP1	YBR079C	0.0102429	Physical interactions	Lee-Marcotte-2007 Protein complexes
NIP1	YHR216W	0.00375746	Physical interactions	Lee-Marcotte-2007 Protein complexes
NIP1	YPR041W	0.0142867	Physical interactions	Lee-Marcotte-2007 Protein complexes
PRT1	YBR079C	0.00937832	Physical interactions	Lee-Marcotte-2007 Protein complexes
PRT1	YIL078W	0.00943653	Physical interactions	Lee-Marcotte-2007 Protein complexes
PRT1	YLR432W	0.00129936	Physical interactions	Lee-Marcotte-2007 Protein complexes
PRT1	YPR041W	0.0134859	Physical interactions	Lee-Marcotte-2007 Protein complexes
SUI3	GCD11	0.0178371	Physical interactions	Lee-Marcotte-2007 Protein complexes
SUI3	NIP1	0.00670139	Physical interactions	Lee-Marcotte-2007 Protein complexes
SUI3	TUB2	0.00377569	Physical interactions	Lee-Marcotte-2007 Protein complexes
SUI3	YBR079C	0.00728255	Physical interactions	Lee-Marcotte-2007 Protein complexes
SUI3	YPR041W	0.0111736	Physical interactions	Lee-Marcotte-2007 Protein complexes
TDH1	TDH2	0.0434412	Physical interactions	Lee-Marcotte-2007 Protein complexes
TDH1	YDR341C	0.0345701	Physical interactions	Lee-Marcotte-2007 Protein complexes
TUB2	GCD11	0.0020004	Physical interactions	Lee-Marcotte-2007 Protein complexes
TUB2	PRT1	0.00271756	Physical interactions	Lee-Marcotte-2007 Protein complexes
TUB2	YBR025C	0.00373664	Physical interactions	Lee-Marcotte-2007 Protein complexes
TUB2	YDR127W	0.00473564	Physical interactions	Lee-Marcotte-2007 Protein complexes
TUB2	YGR192C	0.00504378	Physical interactions	Lee-Marcotte-2007 Protein complexes
TUB2	YIL078W	0.00461461	Physical interactions	Lee-Marcotte-2007 Protein complexes
TUB2	YML085C	0.00277668	Physical interactions	Lee-Marcotte-2007 Protein complexes
TUB2	YML124C	0.00459274	Physical interactions	Lee-Marcotte-2007 Protein complexes
YBR079C	YLR432W	0.00163793	Physical interactions	Lee-Marcotte-2007 Protein complexes
YCR088W	YBR109C	0.00635762	Physical interactions	Lee-Marcotte-2007 Protein complexes
YDR071C	YBR025C	0.00882066	Physical interactions	Lee-Marcotte-2007 Protein complexes
YHR216W	YAR073W	0.00933285	Physical interactions	Lee-Marcotte-2007 Protein complexes
YIL078W	YGR192C	0.0127778	Physical interactions	Lee-Marcotte-2007 Protein complexes
YJR045C	YBR079C	0.00841838	Physical interactions	Lee-Marcotte-2007 Protein complexes
YLR432W	YAR073W	0.00466945	Physical interactions	Lee-Marcotte-2007 Protein complexes
YLR432W	YHR216W	0.00384597	Physical interactions	Lee-Marcotte-2007 Protein complexes
YML085C	YBR025C	0.00404538	Physical interactions	Lee-Marcotte-2007 Protein complexes
YML085C	YBR109C	0.00201598	Physical interactions	Lee-Marcotte-2007 Protein complexes
YML085C	YDR127W	0.00512692	Physical interactions	Lee-Marcotte-2007 Protein complexes
YML085C	YGR192C	0.00546053	Physical interactions	Lee-Marcotte-2007 Protein complexes
YML124C	YDR127W	0.00867307	Physical interactions	Lee-Marcotte-2007 Protein complexes
YML124C	YIL078W	0.0114887	Physical interactions	Lee-Marcotte-2007 Protein complexes
YML124C	YML085C	0.0059858	Physical interactions	Lee-Marcotte-2007 Protein complexes
YPR036W	YMR027W	0.0935026	Physical interactions	Lee-Marcotte-2007 Protein complexes
YPR041W	YBR079C	0.0156623	Physical interactions	Lee-Marcotte-2007 Protein complexes
ACC1	YMR207C	0.585415	Predicted	Lee-Marcotte-2007 Protein interactions inferred from complexes
SHM2	YBR263W	1.10957	Predicted	Lee-Marcotte-2007 Protein interactions inferred from complexes
TDH1	TDH2	0.555106	Predicted	Lee-Marcotte-2007 Protein interactions inferred from complexes
TDH1	YGR192C	0.554464	Predicted	Lee-Marcotte-2007 Protein interactions inferred from complexes
TDH2	YGR192C	0.554789	Predicted	Lee-Marcotte-2007 Protein interactions inferred from complexes
TUB4	YML085C	0.581824	Predicted	Lee-Marcotte-2007 Protein interactions inferred from complexes
TUB4	YML124C	0.58362	Predicted	Lee-Marcotte-2007 Protein interactions inferred from complexes
YIL051C	YER057C	0.851405	Predicted	Lee-Marcotte-2007 Protein interactions inferred from complexes
YLR143W	YIL051C	0.711521	Predicted	Lee-Marcotte-2007 Protein interactions inferred from complexes
YML124C	YML085C	0.497508	Predicted	Lee-Marcotte-2007 Protein interactions inferred from complexes
IMD4	YBR025C	0.00778365	Predicted	Stuart-Kim-2003
IMD4	YPL048W	0.00663257	Predicted	Stuart-Kim-2003
PRT1	YIL078W	0.010539	Predicted	Stuart-Kim-2003
PRT1	YML085C	0.0127597	Predicted	Stuart-Kim-2003
PRT1	YPL048W	0.00905864	Predicted	Stuart-Kim-2003
PRT1	YPR041W	0.00943492	Predicted	Stuart-Kim-2003
SHM2	YML085C	0.0285773	Predicted	Stuart-Kim-2003
TUB2	YML085C	0.0289025	Predicted	Stuart-Kim-2003
TUB4	IMD4	0.00832661	Predicted	Stuart-Kim-2003
TUB4	YLR432W	0.00832661	Predicted	Stuart-Kim-2003
YDL066W	YDL004W	0.0121563	Predicted	Stuart-Kim-2003
YIL078W	YBR025C	0.0084541	Predicted	Stuart-Kim-2003
YLR432W	YBR025C	0.00778365	Predicted	Stuart-Kim-2003
YLR432W	YPL048W	0.00663257	Predicted	Stuart-Kim-2003
YML078W	YER057C	0.146457	Predicted	Stuart-Kim-2003
YPL048W	YBR025C	0.00726663	Predicted	Stuart-Kim-2003
ACC1	YMR207C	0.412798	Shared protein domains	INTERPRO
GCD11	YOR187W	0.119253	Shared protein domains	INTERPRO
GSY1	YLR258W	2.08287	Shared protein domains	INTERPRO
HXK2	YFR053C	0.570757	Shared protein domains	INTERPRO
IMD4	YHR216W	0.629142	Shared protein domains	INTERPRO
IMD4	YLR432W	0.629142	Shared protein domains	INTERPRO
MSR1	YDR341C	0.635722	Shared protein domains	INTERPRO
NIP1	YBR079C	0.266853	Shared protein domains	INTERPRO
POT1	YPL028W	1.47729	Shared protein domains	INTERPRO
PRT1	YPR163C	0.040069	Shared protein domains	INTERPRO
SHM2	YBR263W	0.347784	Shared protein domains	INTERPRO
SUI3	YPR041W	1.20021	Shared protein domains	INTERPRO
TDH1	TDH2	1.04144	Shared protein domains	INTERPRO
TDH1	YGR192C	1.04144	Shared protein domains	INTERPRO
TDH2	YGR192C	1.04144	Shared protein domains	INTERPRO
TMA108	YHR047C	0.869667	Shared protein domains	INTERPRO
TMA108	YKL157W	0.869667	Shared protein domains	INTERPRO
TUB2	YML085C	0.592746	Shared protein domains	INTERPRO
TUB2	YML124C	0.592746	Shared protein domains	INTERPRO
TUB4	TUB2	0.627968	Shared protein domains	INTERPRO
TUB4	YML085C	0.592747	Shared protein domains	INTERPRO
TUB4	YML124C	0.592747	Shared protein domains	INTERPRO
YBR169C	YJR045C	0.157786	Shared protein domains	INTERPRO
YHR047C	YKL157W	0.869667	Shared protein domains	INTERPRO
YIL051C	YER057C	1.30956	Shared protein domains	INTERPRO
YIL078W	YBR025C	0.0739489	Shared protein domains	INTERPRO
YLR143W	YER057C	0.897415	Shared protein domains	INTERPRO
YLR143W	YIL051C	0.897415	Shared protein domains	INTERPRO
YLR185W	YDR500C	0.723706	Shared protein domains	INTERPRO
YLR432W	YHR216W	0.629142	Shared protein domains	INTERPRO
YML124C	YML085C	0.695963	Shared protein domains	INTERPRO
YPR041W	YPR036W	0.0222049	Shared protein domains	INTERPRO
ACC1	YMR207C	0.498736	Shared protein domains	PFAM
GCD11	YOR187W	0.132585	Shared protein domains	PFAM
GSY1	YLR258W	2.04131	Shared protein domains	PFAM
HXK2	YFR053C	0.559384	Shared protein domains	PFAM
IMD4	YHR216W	0.465876	Shared protein domains	PFAM
IMD4	YLR432W	0.465876	Shared protein domains	PFAM
MSR1	YDR341C	2.04131	Shared protein domains	PFAM
POT1	YPL028W	2.04131	Shared protein domains	PFAM
SHM2	YBR263W	2.04131	Shared protein domains	PFAM
SUI3	YPR041W	1.56236	Shared protein domains	PFAM
TDH1	TDH2	1.02066	Shared protein domains	PFAM
TDH1	YGR192C	1.02066	Shared protein domains	PFAM
TDH2	YGR192C	1.02066	Shared protein domains	PFAM
TMA108	YHR047C	0.680443	Shared protein domains	PFAM
TMA108	YKL157W	0.680443	Shared protein domains	PFAM
TUB2	YML085C	0.559386	Shared protein domains	PFAM
TUB2	YML124C	0.559386	Shared protein domains	PFAM
TUB4	TUB2	0.559386	Shared protein domains	PFAM
TUB4	YML085C	0.559386	Shared protein domains	PFAM
TUB4	YML124C	0.559386	Shared protein domains	PFAM
YBR169C	YJR045C	0.157024	Shared protein domains	PFAM
YHR047C	YKL157W	0.680443	Shared protein domains	PFAM
YIL051C	YER057C	1.02067	Shared protein domains	PFAM
YLR143W	YER057C	1.02065	Shared protein domains	PFAM
YLR143W	YIL051C	1.02065	Shared protein domains	PFAM
YLR185W	YDR500C	2.04131	Shared protein domains	PFAM
YLR432W	YHR216W	0.465876	Shared protein domains	PFAM
YML124C	YML085C	0.559386	Shared protein domains	PFAM
Gene	GO ids
ACC1
DBF4
GCD11	GO:0003743	GO:0006413	GO:0008135	GO:0031369	GO:0043614
GSY1	GO:0006091
HXK2	GO:0006007	GO:0006091	GO:0006096	GO:0016052	GO:0019320	GO:0044724	GO:0046365
IMD4	GO:0016614	GO:0016616
MSR1
NIP1	GO:0003743	GO:0006413	GO:0008135	GO:0031369	GO:0043614
POT1
PRT1	GO:0003743	GO:0006413	GO:0008135	GO:0043614
RBL2
SHM2
SUI3	GO:0003743	GO:0006413	GO:0008135	GO:0031369	GO:0043614
TDH1	GO:0006007	GO:0006091	GO:0006096	GO:0016052	GO:0019320	GO:0044724	GO:0046365
TDH2	GO:0006007	GO:0006091	GO:0006096	GO:0016052	GO:0019320	GO:0044724	GO:0046365
TMA108
TUB2
TUB4
URK1
IMD1 (YAR073W)
OLA1 (YBR025C)
RPG1 (YBR079C)	GO:0003743	GO:0006413	GO:0008135	GO:0043614
CMD1 (YBR109C)
SSE2 (YBR169C)
SHM1 (YBR263W)
ABP1 (YCR088W)
ATP16 (YDL004W)
IDP1 (YDL066W)	GO:0016614	GO:0016616
SFA1 (YDL168W)	GO:0016614	GO:0016616
PAA1 (YDR071C)
ARO1 (YDR127W)	GO:0016614	GO:0016616
YDR341C
YPR1 (YDR368W)	GO:0016052	GO:0016614	GO:0016616	GO:0044724	GO:0046365
RPL37B (YDR500C)
PRE1 (YER012W)
HMF1 (YER057C)
HXK1 (YFR053C)	GO:0006007	GO:0006091	GO:0006096	GO:0016052	GO:0019320	GO:0044724	GO:0046365
TDH3 (YGR192C)	GO:0006007	GO:0006091	GO:0006096	GO:0016052	GO:0019320	GO:0044724	GO:0046365
AAP1 (YHR047C)	GO:0006091
IMD2 (YHR216W)	GO:0016614	GO:0016616
MMF1 (YIL051C)
THS1 (YIL078W)
SSC1 (YJR045C)
APE2 (YKL157W)
YLR143W
RPL37A (YLR185W)
GSY2 (YLR258W)	GO:0006091
IMD3 (YLR432W)	GO:0016614	GO:0016616
CPR3 (YML078W)
TUB1 (YML085C)
TUB3 (YML124C)
YMR027W
ILV2 (YMR108W)
HFA1 (YMR207C)
SIS1 (YNL007C)	GO:0006413
TUF1 (YOR187W)	GO:0008135
ERG10 (YPL028W)
CAM1 (YPL048W)
VMA13 (YPR036W)
TIF5 (YPR041W)	GO:0003743	GO:0006413	GO:0008135	GO:0031369	GO:0043614
TIF3 (YPR163C)	GO:0003743	GO:0006413	GO:0008135
GO id	Description	q-value	Occurrences in Sample	Occurrences in Genome
GO:0043614	multi-eIF complex	7.25805e-07	6	10
GO:0003743	translation initiation factor activity	1.34215e-05	7	29
GO:0008135	translation factor activity, nucleic acid binding	1.34215e-05	8	44
GO:0006413	translational initiation	2.94655e-05	8	51
GO:0006096	glycolysis	0.00191042	5	22
GO:0016616	oxidoreductase activity, acting on the CH-OH group of donors, NAD or NADP as acceptor	0.00506913	7	73
GO:0046365	monosaccharide catabolic process	0.00585294	6	50
GO:0016614	oxidoreductase activity, acting on CH-OH group of donors	0.00679997	7	81
GO:0031369	translation initiation factor binding	0.00679997	4	15
GO:0006007	glucose catabolic process	0.0184658	5	39
GO:0019320	hexose catabolic process	0.0379934	5	46
GO:0044724	single-organism carbohydrate catabolic process	0.0418066	6	77
GO:0016052	carbohydrate catabolic process	0.0513008	6	81
GO:0006091	generation of precursor metabolites and energy	0.0528803	8	160
Query Parameters
Organism	S. cerevisiae
Network Weighting	query gene-based
Related Genes Limit	20
Related Attributes Limit	20
Input Genes	YPR036W	YML124C	YBR079C	YMR108W	YDR127W	YCR088W	YBR025C	YPR041W	YDR071C	YMR027W	YDR341C	YMR207C	YNL007C	YFR053C	YBR263W	YIL078W	YPL048W	YAR073W	YER012W	YOR187W	YDL066W	YIL051C	YLR185W	YBR169C	YBR109C	YDL004W	YKL157W	YHR047C	YGR192C	YPR163C	YLR258W	YPL028W	YER057C	YDR368W	YML078W	YDR500C	YDL168W	YLR432W	YJR045C	YML085C	YHR216W
Networks
	Aceituno-Agosin-2012	Co-expression
	Brauer-Botstein-2008	Co-expression
	Gasch-Brown-2000	Co-expression
	Gasch-Brown-2001	Co-expression
	Hochwagen-Amon-2005	Co-expression
	Hong-Nielsen-2011	Co-expression
	Hughes-Friend-2000	Co-expression
	Knijnenburg-Wessels-2009	Co-expression
	Mitchell-Pilpel-2009	Co-expression
	Morillo-Huesca-Prado-2010	Co-expression
	Orlando-Haase-2008	Co-expression
	Rintala-Ruohonen-2011	Co-expression
	Roberts-Friend-2000	Co-expression
	Shalem-Pilpel-2008 A	Co-expression
	Shalem-Pilpel-2011	Co-expression
	Spellman-Futcher-1998	Co-expression
	Yvert-Kruglyak-2003	Co-expression
	Zhang-Nielsen-2011	Co-expression
	Huh-O'Shea-2003	Co-localization
	BIOGRID-SMALL-SCALE-STUDIES	Genetic interactions
	Costanzo-Boone-2010 A	Genetic interactions
	Costanzo-Boone-2010-negative-interactions-intermediate	Genetic interactions
	Costanzo-Boone-2010-positive-interactions-full	Genetic interactions
	Fiedler-Krogan-2009 A	Genetic interactions
	Fiedler-Krogan-2009 B	Genetic interactions
	Pan-Boeke-2004 B	Genetic interactions
	Szappanos-Papp-2011 A	Genetic interactions
	Hillenmeyer-Giaever-2008 B	Other
	Lee-Marcotte-2007 Co-citation	Other
	Gong-Houry-2009	Physical interactions
	IREF-INTACT	Physical interactions
	Krogan-Greenblatt-2004	Physical interactions
	Krogan-Greenblatt-2006	Physical interactions
	Lee-Marcotte-2007 Protein complexes	Physical interactions
	Lee-Marcotte-2007 Protein interactions inferred from complexes	Predicted
	Stuart-Kim-2003	Predicted
	INTERPRO	Shared protein domains
	PFAM	Shared protein domains

## Sheet: GO
GO id	Description	q-value	Occurrences in Sample	Occurrences in Genome
GO:0043614	multi-eIF complex	7.25805e-07	6	10
GO:0003743	translation initiation factor activity	1.34215e-05	7	29
GO:0008135	translation factor activity, nucleic acid binding	1.34215e-05	8	44
GO:0006413	translational initiation	2.94655e-05	8	51
GO:0006096	glycolysis	0.00191042	5	22
GO:0016616	oxidoreductase activity, acting on the CH-OH group of donors, NAD or NADP as acceptor	0.00506913	7	73
GO:0046365	monosaccharide catabolic process	0.00585294	6	50
GO:0016614	oxidoreductase activity, acting on CH-OH group of donors	0.00679997	7	81
GO:0031369	translation initiation factor binding	0.00679997	4	15
GO:0006007	glucose catabolic process	0.0184658	5	39
GO:0019320	hexose catabolic process	0.0379934	5	46
GO:0044724	single-organism carbohydrate catabolic process	0.0418066	6	77
GO:0016052	carbohydrate catabolic process	0.0513008	6	81
GO:0006091	generation of precursor metabolites and energy	0.0528803	8	160

## Sheet: Graph
q-value	Description	-log q-value
7.25805e-07	multi-eIF complex	6.13918
1.34215e-05	translation initiation factor activity	4.8722
1.34215e-05	translation factor activity, nucleic acid binding	4.8722
2.94655e-05	translational initiation	4.53069
0.00191042	glycolysis	2.71887
0.00506913	oxidoreductase activity, acting on the CH-OH group of donors, NAD or NADP as acceptor	2.29507
0.00585294	monosaccharide catabolic process	2.23263
0.00679997	oxidoreductase activity, acting on CH-OH group of donors	2.16749
0.00679997	translation initiation factor binding	2.16749
0.0184658	glucose catabolic process	1.73363
0.0379934	hexose catabolic process	1.42029
0.0418066	single-organism carbohydrate catabolic process	1.37876
0.0513008	carbohydrate catabolic process	1.28988
0.0528803	generation of precursor metabolites and energy	1.27671
