# Supplementary material for: Environmental Interactions and Epistasis Are Revealed in the Proteomic Responses to Complex Stimuli
Source: PLoS One. 2015 Aug 6;10(8):e0134099. doi: 10.1371/journal.pone.0134099 (PMC4527715; doi:10.1371/journal.pone.0134099)
Supplement: S9 Table — (XLSX) [file pone.0134099.s013.xlsx]

## Sheet: suppressionInteractionProteinsG
GeneMANIA Results
Plugin Version	3.3.4 (20140731-1725)
Data Version	2014-08-12
Report Generated	Fri May 08 11:20:22 CDT 2015
Gene	Score	Description
RPL40A (YIL148W)		Fusion protein, identical to Rpl40Bp, that is cleaved to yield ubiquitin and a ribosomal protein of the large (60S) ribosomal subunit with similarity to rat L40; ubiquitin may facilitate assembly of the ribosomal protein into ribosomes [Source:SGD;Acc:S000001410]
RPL40B (YKR094C)		Fusion protein, identical to Rpl40Ap, that is cleaved to yield ubiquitin and a ribosomal protein of the large (60S) ribosomal subunit with similarity to rat L40; ubiquitin may facilitate assembly of the ribosomal protein into ribosomes [Source:SGD;Acc:S000001802]
MBF1 (YOR298C-A)		Transcriptional coactivator that bridges the DNA-binding region of Gcn4p and TATA-binding protein Spt15p; suppressor of frameshift mutations [Source:SGD;Acc:S000007253]
HNT1 (YDL125C)		Adenosine 5'-monophosphoramidase; interacts physically and genetically with Kin28p, a CDK and TFIIK subunit, and genetically with CAK1; member of the histidine triad (HIT) superfamily of nucleotide-binding proteins and similar to Hint [Source:SGD;Acc:S000002283]
TPI1 (YDR050C)		Triose phosphate isomerase, abundant glycolytic enzyme; mRNA half-life is regulated by iron availability; transcription is controlled by activators Reb1p, Gcr1p, and Rap1p through binding sites in the 5' non-coding region; inhibition of Tpi1p activi /.../PEP (phosphoenolpyruvate) stimulates redox metabolism in respiring cells; E104D mutation in human TPI causes a rare autosomal disease [Source:SG…
TPM1 (YNL079C)		Major isoform of tropomyosin; binds to and stabilizes actin cables and filaments, which direct polarized cell growth and the distribution of several organelles; acetylated by the NatB complex and acetylated form binds actin most efficiently [Source:SGD;Acc:S000005023]
RPS31 (YLR167W)		Fusion protein that is cleaved to yield a ribosomal protein of the small (40S) subunit and ubiquitin; ubiquitin may facilitate assembly of the ribosomal protein into ribosomes; interacts genetically with translation factor eIF2B [Source:SGD;Acc:S000004157]
YEL047C		Soluble fumarate reductase, required with isoenzyme Osm1p for anaerobic growth; may interact with ribosomes, based on co-purification experiments; authentic, non-tagged protein is detected in purified mitochondria in high-throughput studies [Source:SGD;Acc:S000000773]
GPM1 (YKL152C)		Tetrameric phosphoglycerate mutase, mediates the conversion of 3-phosphoglycerate to 2-phosphoglycerate during glycolysis and the reverse reaction during gluconeogenesis [Source:SGD;Acc:S000001635]
NHP6A (YPR052C)		High-mobility group (HMG) protein that binds to and remodels nucleosomes; involved in recruiting FACT and other chromatin remodelling complexes to the chromosomes; functionally redundant with Nhp6Bp; homologous to mammalian HMGB1 and HMGB2 [Source:SGD;Acc:S000006256]
ADH1 (YOL086C)		Alcohol dehydrogenase, fermentative isozyme active as homo- or heterotetramers; required for the reduction of acetaldehyde to ethanol, the last step in the glycolytic pathway [Source:SGD;Acc:S000005446]
AHP1 (YLR109W)		Thiol-specific peroxiredoxin, reduces hydroperoxides to protect against oxidative damage; function in vivo requires covalent conjugation to Urm1p [Source:SGD;Acc:S000004099]
TDH1 (YJL052W)		Glyceraldehyde-3-phosphate dehydrogenase, isozyme 1, involved in glycolysis and gluconeogenesis; tetramer that catalyzes the reaction of glyceraldehyde-3-phosphate to 1,3 bis-phosphoglycerate; detected in the cytoplasm and cell wall [Source:SGD;Acc:S000003588]
CCP1 (YKR066C)		Mitochondrial cytochrome-c peroxidase; degrades reactive oxygen species in mitochondria, involved in the response to oxidative stress [Source:SGD;Acc:S000001774]
GUA1 (YMR217W)		GMP synthase; highly conserved enzyme that catalyzes the second step in the biosynthesis of GMP from inosine 5'-phosphate (IMP); transcription is not subject to regulation by guanine but is negatively regulated by nutrient starvation; reduction-of-f /.../n mutation gua1-G388D causes changes in cellular guanine nucleotide pools, defects in general protein synthesis, and impaired translation of GCN…
ADH6 (YMR318C)		NADPH-dependent medium chain alcohol dehydrogenase with broad substrate specificity; member of the cinnamyl family of alcohol dehydrogenases; may be involved in fusel alcohol synthesis or in aldehyde tolerance [Source:SGD;Acc:S000004937]
FRS2 (YFL022C)		Alpha subunit of cytoplasmic phenylalanyl-tRNA synthetase, forms a tetramer with Frs1p to form active enzyme; evolutionarily distant from mitochondrial phenylalanyl-tRNA synthetase based on protein sequence, but substrate binding is similar [Source:SGD;Acc:S000001872]
HRI1 (YLR301W)		Protein of unknown function that interacts with Sec72p and Hrr25p [Source:SGD;Acc:S000004292]
TRX1 (YLR043C)		Cytoplasmic thioredoxin isoenzyme of the thioredoxin system which protects cells against oxidative and reductive stress, forms LMA1 complex with Pbi2p, acts as a cofactor for Tsa1p, required for ER-Golgi transport and vacuole inheritance [Source:SGD;Acc:S000004033]
IDP3 (YNL009W)		Peroxisomal NADP-dependent isocitrate dehydrogenase, catalyzes oxidation of isocitrate to alpha-ketoglutarate with the formation of NADP(H+), required for growth on unsaturated fatty acids [Source:SGD;Acc:S000004954]
OYE2 (YHR179W)		Conserved NADPH oxidoreductase containing flavin mononucleotide (FMN), homologous to Oye3p with different ligand binding and catalytic properties; may be involved in sterol metabolism, oxidative stress response, and programmed cell death [Source:SGD;Acc:S000001222]
SPE3 (YPR069C)		Spermidine synthase, involved in biosynthesis of spermidine and also in biosynthesis of pantothenic acid; spermidine is required for growth of wild-type cells [Source:SGD;Acc:S000006273]
YRB1 (YDR002W)		Ran GTPase binding protein; involved in nuclear protein import and RNA export, ubiquitin-mediated protein degradation during the cell cycle; shuttles between the nucleus and cytoplasm; is essential; homolog of human RanBP1 [Source:SGD;Acc:S000002409]
PDC1 (YLR044C)		Major of three pyruvate decarboxylase isozymes, key enzyme in alcoholic fermentation, decarboxylates pyruvate to acetaldehyde; subject to glucose-, ethanol-, and autoregulation; involved in amino acid catabolism [Source:SGD;Acc:S000004034]
PGI1 (YBR196C)		Glycolytic enzyme phosphoglucose isomerase, catalyzes the interconversion of glucose-6-phosphate and fructose-6-phosphate; required for cell cycle progression and completion of the gluconeogenic events of sporulation [Source:SGD;Acc:S000000400]
YHR020W		Protein of unknown function that may interact with ribosomes, based on co-purification experiments; has similarity to proline-tRNA ligase; YHR020W is an essential gene [Source:SGD;Acc:S000001062]
PMI40 (YER003C)		Mannose-6-phosphate isomerase, catalyzes the interconversion of fructose-6-P and mannose-6-P; required for early steps in protein mannosylation [Source:SGD;Acc:S000000805]
TMA19 (YKL056C)		Protein that associates with ribosomes; homolog of translationally controlled tumor protein; green fluorescent protein (GFP)-fusion protein localizes to the cytoplasm and relocates to the mitochondrial outer surface upon oxidative stress [Source:SGD;Acc:S000001539]
HCR1 (YLR192C)		Dual function protein involved in translation initiation as a substoichiometric component (eIF3j) of translation initiation factor 3 (eIF3) and required for processing of 20S pre-rRNA; binds to eIF3 subunits Rpg1p and Prt1p and 18S rRNA [Source:SGD;Acc:S000004182]
ARO8 (YGL202W)		Aromatic aminotransferase I, expression is regulated by general control of amino acid biosynthesis [Source:SGD;Acc:S000003170]
CPR1 (YDR155C)		Cytoplasmic peptidyl-prolyl cis-trans isomerase (cyclophilin), catalyzes the cis-trans isomerization of peptide bonds N-terminal to proline residues; binds the drug cyclosporin A [Source:SGD;Acc:S000002562]
FRS1 (YLR060W)		Beta subunit of cytoplasmic phenylalanyl-tRNA synthetase, forms a tetramer with Frs2p to generate active enzyme; able to hydrolyze mis-aminoacylated tRNA-Phe, which could contribute to translational quality control [Source:SGD;Acc:S000004050]
GPH1 (YPR160W)		Non-essential glycogen phosphorylase required for the mobilization of glycogen, activity is regulated by cyclic AMP-mediated phosphorylation, expression is regulated by stress-response elements and by the HOG MAP kinase pathway [Source:SGD;Acc:S000006364]
DED81 (YHR019C)		Cytosolic asparaginyl-tRNA synthetase, required for protein synthesis, catalyzes the specific attachment of asparagine to its cognate tRNA [Source:SGD;Acc:S000001061]
THR4 (YCR053W)		Threonine synthase, conserved protein that catalyzes formation of threonine from O-phosphohomoserine; expression is regulated by the GCN4-mediated general amino acid control pathway [Source:SGD;Acc:S000000649]
SES1 (YDR023W)		Cytosolic seryl-tRNA synthetase, class II aminoacyl-tRNA synthetase that aminoacylates tRNA(Ser), displays tRNA-dependent amino acid recognition which enhances discrimination of the serine substrate, interacts with peroxin Pex21p [Source:SGD;Acc:S000002430]
CPA2 (YJR109C)		Large subunit of carbamoyl phosphate synthetase, which catalyzes a step in the synthesis of citrulline, an arginine precursor [Source:SGD;Acc:S000003870]
NUP2 (YLR335W)		Nucleoporin involved in nucleocytoplasmic transport, binds to either the nucleoplasmic or cytoplasmic faces of the nuclear pore complex depending on Ran-GTP levels; also has a role in chromatin organization [Source:SGD;Acc:S000004327]
RPS22A (YJL190C)		Protein component of the small (40S) ribosomal subunit; nearly identical to Rps22Bp and has similarity to E. coli S8 and rat S15a ribosomal proteins [Source:SGD;Acc:S000003726]
SEC53 (YFL045C)		Phosphomannomutase, involved in synthesis of GDP-mannose and dolichol-phosphate-mannose; required for folding and glycosylation of secretory proteins in the ER lumen [Source:SGD;Acc:S000001849]
LSP1 (YPL004C)		Primary component of eisosomes, which are large immobile patch structures at the cell cortex associated with endocytosis, along with Pil1p and Sur7p; null mutants show activation of Pkc1p/Ypk1p stress resistance pathways; member of the BAR domain family [Source:SGD;Acc:S000005925]
SSE1 (YPL106C)		ATPase that is a component of the heat shock protein Hsp90 chaperone complex; binds unfolded proteins; member of the heat shock protein 70 (HSP70) family; localized to the cytoplasm [Source:SGD;Acc:S000006027]
NOP1 (YDL014W)		Nucleolar protein, component of the small subunit processome complex, which is required for processing of pre-18S rRNA; has similarity to mammalian fibrillarin [Source:SGD;Acc:S000002172]
EGD2 (YHR193C)		Alpha subunit of the heteromeric nascent polypeptide-associated complex (NAC) involved in protein sorting and translocation, associated with cytoplasmic ribosomes [Source:SGD;Acc:S000001236]
TMA17 (YDL110C)		Protein of unknown function that associates with ribosomes; heterozygous deletion demonstrated increases in chromosome instability in a rad9 deletion background; protein abundance is decreased upon intracellular iron depletion [Source:SGD;Acc:S000002268]
GPD1 (YDL022W)		NAD-dependent glycerol-3-phosphate dehydrogenase, key enzyme of glycerol synthesis, essential for growth under osmotic stress; expression regulated by high-osmolarity glycerol response pathway; homolog of Gpd2p [Source:SGD;Acc:S000002180]
PUB1 (YNL016W)		Poly (A)+ RNA-binding protein, abundant mRNP-component protein that binds mRNA and is required for stability of many mRNAs; component of glucose deprivation induced stress granules, involved in P-body-dependent granule assembly [Source:SGD;Acc:S000004961]
PAB1 (YER165W)		Poly(A) binding protein, part of the 3'-end RNA-processing complex, mediates interactions between the 5' cap structure and the 3' mRNA poly(A) tail, involved in control of poly(A) tail length, interacts with translation factor eIF-4G [Source:SGD;Acc:S000000967]
ARC1 (YGL105W)		Protein that binds tRNA and methionyl- and glutamyl-tRNA synthetases (Mes1p and Gus1p), delivering tRNA to them, stimulating catalysis, and ensuring their localization to the cytoplasm; also binds quadruplex nucleic acids [Source:SGD;Acc:S000003073]
LAP4 (YKL103C)		Vacuolar aminopeptidase yscI; zinc metalloproteinase that belongs to the peptidase family M18; often used as a marker protein in studies of autophagy and cytosol to vacuole targeting (CVT) pathway [Source:SGD;Acc:S000001586]
LIA1 (YJR070C)		Deoxyhypusine hydroxylase, a HEAT-repeat containing metalloenzyme that catalyzes hypusine formation; binds to and is required for the modification of Hyp2p (eIF5A); complements S. pombe mmd1 mutants defective in mitochondrial positioning [Source:SGD;Acc:S000003831]
LAT1 (YNL071W)		Dihydrolipoamide acetyltransferase component (E2) of pyruvate dehydrogenase complex, which catalyzes the oxidative decarboxylation of pyruvate to acetyl-CoA [Source:SGD;Acc:S000005015]
RLI1 (YDR091C)		Essential iron-sulfur protein required for ribosome biogenesis and translation initiation and termination; facilitates binding of a multifactor complex (MFC) of initiation factors to the small ribosomal subunit; predicted ABC family ATPase [Source:SGD;Acc:S000002498]
YDJ1 (YNL064C)		Type I HSP40 co-chaperone involved in regulation of the HSP90 and HSP70 functions; involved in protein translocation across membranes; member of the DnaJ family [Source:SGD;Acc:S000005008]
RPN1 (YHR027C)		Non-ATPase base subunit of the 19S regulatory particle of the 26S proteasome; may participate in the recognition of several ligands of the proteasome; contains a leucine-rich repeat (LRR) domain, a site for protein-protein interactions [Source:SGD;Acc:S000001069]
SMT3 (YDR510W)		Ubiquitin-like protein of the SUMO family, conjugated to lysine residues of target proteins; regulates chromatid cohesion, chromosome segregation, APC-mediated proteolysis, DNA replication and septin ring dynamics; phosphorylated at Ser2 [Source:SGD;Acc:S000002918]
RPN11 (YFR004W)		Metalloprotease subunit of the 19S regulatory particle of the 26S proteasome lid; couples the deubiquitination and degradation of proteasome substrates; involved, independent of catalytic activity, in fission of mitochondria and peroxisomes [Source:SGD;Acc:S000001900]
UBI4 (YLL039C)		Ubiquitin, becomes conjugated to proteins, marking them for selective degradation via the ubiquitin-26S proteasome system; essential for the cellular stress response; encoded as a polyubiquitin precursor comprised of 5 head-to-tail repeats [Source:SGD;Acc:S000003962]
RPT5	3.14	One of six ATPases of the 19S regulatory particle of the 26S proteasome involved in the degradation of ubiquitinated substrates; recruited to the GAL1-10 promoter region upon induction of transcription; similar to human TBP1 [Source:SGD;Acc:S000005643]
ENO1	2.79	Enolase I, a phosphopyruvate hydratase that catalyzes the conversion of 2-phosphoglycerate to phosphoenolpyruvate during glycolysis and the reverse reaction during gluconeogenesis; expression is repressed in response to glucose [Source:SGD;Acc:S000003486]
FBA1	2.77	Fructose 1,6-bisphosphate aldolase, required for glycolysis and gluconeogenesis; catalyzes conversion of fructose 1,6 bisphosphate to glyceraldehyde-3-P and dihydroxyacetone-P; locates to mitochondrial outer surface upon oxidative stress [Source:SGD;Acc:S000001543]
PGK1	2.77	3-phosphoglycerate kinase, catalyzes transfer of high-energy phosphoryl groups from the acyl phosphate of 1,3-bisphosphoglycerate to ADP to produce ATP; key enzyme in glycolysis and gluconeogenesis [Source:SGD;Acc:S000000605]
CDC19	2.73	Pyruvate kinase, functions as a homotetramer in glycolysis to convert phosphoenolpyruvate to pyruvate, the input for aerobic (TCA cycle) or anaerobic (glucose fermentation) respiration [Source:SGD;Acc:S000000036]
RPN10	2.68	Non-ATPase base subunit of the 19S regulatory particle (RP) of the 26S proteasome; N-terminus plays a role in maintaining the structural integrity of the RP; binds selectively to polyubiquitin chains; homolog of the mammalian S5a protein [Source:SGD;Acc:S000001243]
TDH3	2.6	Glyceraldehyde-3-phosphate dehydrogenase, isozyme 3, involved in glycolysis and gluconeogenesis; tetramer that catalyzes the reaction of glyceraldehyde-3-phosphate to 1,3 bis-phosphoglycerate; detected in the cytoplasm and cell wall [Source:SGD;Acc:S000003424]
ENO2	2.17	Enolase II, a phosphopyruvate hydratase that catalyzes the conversion of 2-phosphoglycerate to phosphoenolpyruvate during glycolysis and the reverse reaction during gluconeogenesis; expression is induced in response to glucose [Source:SGD;Acc:S000001217]
HSC82	2.05	Cytoplasmic chaperone of the Hsp90 family, redundant in function and nearly identical with Hsp82p, and together they are essential; expressed constitutively at 10-fold higher basal levels than HSP82 and induced 2-3 fold by heat shock [Source:SGD;Acc:S000004798]
GUS1	2.03	Glutamyl-tRNA synthetase (GluRS), forms a complex with methionyl-tRNA synthetase (Mes1p) and Arc1p; complex formation increases the catalytic efficiency of both tRNA synthetases and ensures their correct localization to the cytoplasm [Source:SGD;Acc:S000003214]
TDH2	1.99	Glyceraldehyde-3-phosphate dehydrogenase, isozyme 2, involved in glycolysis and gluconeogenesis; tetramer that catalyzes the reaction of glyceraldehyde-3-phosphate to 1,3 bis-phosphoglycerate; detected in the cytoplasm and cell wall [Source:SGD;Acc:S000003769]
RPS3	1.82	Protein component of the small (40S) ribosomal subunit, has apurinic/apyrimidinic (AP) endonuclease activity; essential for viability; has similarity to E. coli S3 and rat S3 ribosomal proteins [Source:SGD;Acc:S000005122]
SSA2	1.82	ATP binding protein involved in protein folding and vacuolar import of proteins; member of heat shock protein 70 (HSP70) family; associated with the chaperonin-containing T-complex; present in the cytoplasm, vacuolar membrane and cell wall; 98% iden /.../with Ssa1p, but subtle differences between the two proteins provide functional specificity with respect to propagation of yeast [URE3] prions an…
TSA1	1.78	Thioredoxin peroxidase, acts as both a ribosome-associated and free cytoplasmic antioxidant; self-associates to form a high-molecular weight chaperone complex under oxidative stress; deletion results in mutator phenotype [Source:SGD;Acc:S000004490]
YEF3	1.76	Gamma subunit of translational elongation factor eEF1B, stimulates the binding of aminoacyl-tRNA (AA-tRNA) to ribosomes by releasing eEF1A (Tef1p/Tef2p) from the ribosomal complex; contains two ABC cassettes; binds and hydrolyzes ATP [Source:SGD;Acc:S000004239]
RPS5	1.76	Protein component of the small (40S) ribosomal subunit, the least basic of the non-acidic ribosomal proteins; phosphorylated in vivo; essential for viability; has similarity to E. coli S7 and rat S5 ribosomal proteins [Source:SGD;Acc:S000003884]
SSA1	1.75	ATPase involved in protein folding and nuclear localization signal (NLS)-directed nuclear transport; member of heat shock protein 70 (HSP70) family; forms a chaperone complex with Ydj1p; localized to the nucleus, cytoplasm, and cell wall; 98% identi /.../th Ssa2p, but subtle differences between the two proteins provide functional specificity with respect to propagation of yeast [URE3] prions and …
RPS0B	1.75	Protein component of the small (40S) ribosomal subunit, nearly identical to Rps0Ap; required for maturation of 18S rRNA along with Rps0Ap; deletion of either RPS0 gene reduces growth rate, deletion of both genes is lethal [Source:SGD;Acc:S000004038]
GSP1	1.74	Ran GTPase, GTP binding protein (mammalian Ranp homolog) involved in the maintenance of nuclear organization, RNA processing and transport; regulated by Srm1p, Rna1p, Yrb1p, Yrb2p, Yrp4p, Yrb30p, Cse1p and Kap95p; yeast Gsp2p homolog [Source:SGD;Acc:S000004284]
RPL8A	1.72	Ribosomal protein L4 of the large (60S) ribosomal subunit, nearly identical to Rpl8Bp and has similarity to rat L7a ribosomal protein; mutation results in decreased amounts of free 60S subunits [Source:SGD;Acc:S000001025]
Network Group	Network	Weight	Title	Authors	Year	Publication	PMID	URL	Processing Method	Interactions	Source	Source URL	Tags
Co-expression		46.09
	Knijnenburg-Wessels-2009	5.1	Combinatorial effects of environmental parameters on transcriptional regulation in Saccharomyces cerevisiae: a quantitative analysis of a compendium of chemostat-based transcriptome data.	Knijnenburg, Daran, van den Broek, Daran-Lapujade, de Winde, Pronk, Reinders, Wessels	2009	BMC Genomics	19173729	http://www.ncbi.nlm.nih.gov/pubmed/19173729	Pearson correlation	215514	GEO	http://www.ncbi.nlm.nih.gov/projects/geo/query/acc.cgi?acc=GSE11452
	Hughes-Friend-2000	4.86	Functional discovery via a compendium of expression profiles.	Hughes, Marton, Jones, Roberts, Stoughton, Armour, Bennett, Coffey, Dai, He, Kidd, King, Meyer, Slade, Lum, Stepaniants, Shoemaker, Gachotte, Chakraburtty, Simon, Bard, Friend	2000	Cell	10929718	http://www.ncbi.nlm.nih.gov/pubmed/10929718	Pearson correlation	202410	SUPPLEMENTARY_MATERIAL
	Gasch-Brown-2000	4.24	Genomic expression programs in the response of yeast cells to environmental changes.	Gasch, Spellman, Kao, Carmel-Harel, Eisen, Storz, Botstein, Brown	2000	Mol Biol Cell	11102521	http://www.ncbi.nlm.nih.gov/pubmed/11102521	Pearson correlation	229946	SUPPLEMENTARY_MATERIAL		Transcription Factors
	Yvert-Kruglyak-2003	3.78	Trans-acting regulatory variation in Saccharomyces cerevisiae and the role of transcription factors.	Yvert, Brem, Whittle, Akey, Foss, Smith, Mackelprang, Kruglyak	2003	Nat Genet	12897782	http://www.ncbi.nlm.nih.gov/pubmed/12897782	Pearson correlation	205453	SUPPLEMENTARY_MATERIAL		Transcription Factors
	Yona-Dahan-2012	3.77	Chromosomal duplication is a transient evolutionary solution to stress.	Yona, Manor, Herbst, Romano, Mitchell, Kupiec, Pilpel, Dahan	2012	Proc Natl Acad Sci U S A	23197825	http://www.ncbi.nlm.nih.gov/pubmed/23197825	Pearson correlation	192970	GEO	http://www.ncbi.nlm.nih.gov/projects/geo/query/acc.cgi?acc=GSE40817	Cancer
	Orlando-Haase-2008	2.76	Global control of cell-cycle transcription by coupled CDK and network oscillators.	Orlando, Lin, Bernard, Wang, Socolar, Iversen, Hartemink, Haase	2008	Nature	18463633	http://www.ncbi.nlm.nih.gov/pubmed/18463633	Pearson correlation	192045	GEO	http://www.ncbi.nlm.nih.gov/projects/geo/query/acc.cgi?acc=GSE8799	Cell Proliferation,Time Series,Biological Clocks
	Spellman-Futcher-1998	2.55	Comprehensive identification of cell cycle-regulated genes of the yeast Saccharomyces cerevisiae by microarray hybridization.	Spellman, Sherlock, Zhang, Iyer, Anders, Eisen, Brown, Botstein, Futcher	1998	Mol Biol Cell	9843569	http://www.ncbi.nlm.nih.gov/pubmed/9843569	Pearson correlation	168858	SUPPLEMENTARY_MATERIAL		Cell Proliferation
	Shalem-Pilpel-2008 A	2.54	Transient transcriptional responses to stress are generated by opposing effects of mRNA production and degradation.	Shalem, Dahan, Levo, Martinez, Furman, Segal, Pilpel	2008	Mol Syst Biol	18854817	http://www.ncbi.nlm.nih.gov/pubmed/18854817	Pearson correlation	185909	GEO	http://www.ncbi.nlm.nih.gov/projects/geo/query/acc.cgi?acc=GSE12220
	Brauer-Botstein-2008	2.53	Coordination of growth rate, cell cycle, stress response, and metabolic activity in yeast.	Brauer, Huttenhower, Airoldi, Rosenstein, Matese, Gresham, Boer, Troyanskaya, Botstein	2008	Mol Biol Cell	17959824	http://www.ncbi.nlm.nih.gov/pubmed/17959824	Pearson correlation	184210	GEO	http://www.ncbi.nlm.nih.gov/projects/geo/query/acc.cgi?acc=GSE8825	Cell Proliferation
	Shalem-Pilpel-2011	2.35	Transcriptome kinetics is governed by a genome-wide coupling of mRNA production and degradation: a role for RNA Pol II.	Shalem, Groisman, Choder, Dahan, Pilpel	2011	PLoS Genet	21931566	http://www.ncbi.nlm.nih.gov/pubmed/21931566	Pearson correlation	197813	GEO	http://www.ncbi.nlm.nih.gov/projects/geo/query/acc.cgi?acc=GSE26829
	Morillo-Huesca-Prado-2010	2.16	The SWR1 histone replacement complex causes genetic instability and genome-wide transcription misregulation in the absence of H2A.Z.	Morillo-Huesca, Clemente-Ruiz, Andújar, Prado	2010	PLoS One	20711347	http://www.ncbi.nlm.nih.gov/pubmed/20711347	Pearson correlation	187066	GEO	http://www.ncbi.nlm.nih.gov/projects/geo/query/acc.cgi?acc=GSE21571
	Mitchell-Pilpel-2009	1.97	Adaptive prediction of environmental changes by microorganisms.	Mitchell, Romano, Groisman, Yona, Dekel, Kupiec, Dahan, Pilpel	2009	Nature	19536156	http://www.ncbi.nlm.nih.gov/pubmed/19536156	Pearson correlation	193100	GEO	http://www.ncbi.nlm.nih.gov/projects/geo/query/acc.cgi?acc=GSE15936	Time Series
	Hochwagen-Amon-2005	1.77	Novel response to microtubule perturbation in meiosis.	Hochwagen, Wrobel, Cartron, Demougin, Niederhauser-Wiederkehr, Boselli, Primig, Amon	2005	Mol Cell Biol	15899877	http://www.ncbi.nlm.nih.gov/pubmed/15899877	Pearson correlation	175282	GEO	http://www.ncbi.nlm.nih.gov/projects/geo/query/acc.cgi?acc=GSE1693	Cell Proliferation
	Rintala-Ruohonen-2011	1.61	Transcriptional responses of Saccharomyces cerevisiae to shift from respiratory and respirofermentative to fully fermentative metabolism.	Rintala, Jouhten, Toivari, Wiebe, Maaheimo, Penttilä, Ruohonen	2011	OMICS	21348598	http://www.ncbi.nlm.nih.gov/pubmed/21348598	Pearson correlation	199449	GEO	http://www.ncbi.nlm.nih.gov/projects/geo/query/acc.cgi?acc=GSE22832
	Roberts-Friend-2000	1.44	Signaling and circuitry of multiple MAPK pathways revealed by a matrix of global gene expression profiles.	Roberts, Nelson, Marton, Stoughton, Meyer, Bennett, He, Dai, Walker, Hughes, Tyers, Boone, Friend	2000	Science	10657304	http://www.ncbi.nlm.nih.gov/pubmed/10657304	Pearson correlation	184639	SUPPLEMENTARY_MATERIAL		Cell Proliferation,Transcription Factors,Signal Transduction,Cancer
	Aceituno-Agosin-2012	0.72	Oxygen response of the wine yeast Saccharomyces cerevisiae EC1118 grown under carbon-sufficient, nitrogen-limited enological conditions.	Aceituno, Orellana, Torres, Mendoza, Slater, Melo, Agosin	2012	Appl Environ Microbiol	23001663	http://www.ncbi.nlm.nih.gov/pubmed/23001663	Pearson correlation	169845	GEO	http://www.ncbi.nlm.nih.gov/projects/geo/query/acc.cgi?acc=GSE34964
	Li-Smith-2010	0.68	Thiamine biosynthesis in Saccharomyces cerevisiae is regulated by the NAD+-dependent histone deacetylase Hst1.	Li, Petteys, McClure, Valsakumar, Bekiranov, Frank, Smith	2010	Mol Cell Biol	20439498	http://www.ncbi.nlm.nih.gov/pubmed/20439498	Pearson correlation	171967	GEO	http://www.ncbi.nlm.nih.gov/projects/geo/query/acc.cgi?acc=GSE18488
	Hong-Nielsen-2011	0.53	Unravelling evolutionary strategies of yeast for improving galactose utilization through integrated systems level analysis.	Hong, Vongsangnak, Vemuri, Nielsen	2011	Proc Natl Acad Sci U S A	21715660	http://www.ncbi.nlm.nih.gov/pubmed/21715660	Pearson correlation	157385	GEO	http://www.ncbi.nlm.nih.gov/projects/geo/query/acc.cgi?acc=GSE27185
	Zhang-Nielsen-2011	0.51	Mapping the interaction of Snf1 with TORC1 in Saccharomyces cerevisiae.	Zhang, Vaga, Chumnanpuen, Kumar, Vemuri, Aebersold, Nielsen	2011	Mol Syst Biol	22068328	http://www.ncbi.nlm.nih.gov/pubmed/22068328	Pearson correlation	198688	GEO	http://www.ncbi.nlm.nih.gov/projects/geo/query/acc.cgi?acc=GSE24421	Transcription Factors
	Gasch-Brown-2001	0.24	Genomic expression responses to DNA-damaging agents and the regulatory role of the yeast ATR homolog Mec1p.	Gasch, Huang, Metzner, Botstein, Elledge, Brown	2001	Mol Biol Cell	11598186	http://www.ncbi.nlm.nih.gov/pubmed/11598186	Pearson correlation	191093	SUPPLEMENTARY_MATERIAL		Signal Transduction
Physical interactions		41.7
	Guerrero-Huang-2008	6.65	Characterization of the proteasome interaction network using a QTAX-based tag-team strategy and protein interaction network analysis.	Guerrero, Milenkovic, Przulj, Kaiser, Huang	2008	Proc Natl Acad Sci U S A	18757749	http://www.ncbi.nlm.nih.gov/pubmed/18757749	Direct interaction	1141	IREF	http://irefindex.uio.no/wiki/iRefIndex
	Kaake-Huang-2010	6.36	Characterization of cell cycle specific protein interaction networks of the yeast 26S proteasome complex by the QTAX strategy.	Kaake, Milenkovi?, Przulj, Kaiser, Huang	2010	J Proteome Res	20170199	http://www.ncbi.nlm.nih.gov/pubmed/20170199	Direct interaction	674	BIOGRID	http://thebiogrid.org/
	Ziv-Kleifeld-2011	5.49	A perturbed ubiquitin landscape distinguishes between ubiquitin in trafficking and in proteolysis.	Ziv, Matiuhin, Kirkpatrick, Erpapazoglou, Leon, Pantazopoulou, Kim, Gygi, Haguenauer-Tsapis, Reis, Glickman, Kleifeld	2011	Mol Cell Proteomics	21427232	http://www.ncbi.nlm.nih.gov/pubmed/21427232	Direct interaction	978	BIOGRID	http://thebiogrid.org/
	Panse-Hurt-2004	3.63	A proteome-wide approach identifies sumoylated substrate proteins in yeast.	Panse, Hardeland, Werner, Kuster, Hurt	2004	J Biol Chem	15292183	http://www.ncbi.nlm.nih.gov/pubmed/15292183	Direct interaction	116	BIOGRID	http://thebiogrid.org/	Transcription Factors
	Sung-Huh-2013	3.23	Genome-wide bimolecular fluorescence complementation analysis of SUMO interactome in yeast.	Sung, Lim, Yi, Chang, Yang, Lee, Huh	2013	Genome Res	23403034	http://www.ncbi.nlm.nih.gov/pubmed/23403034	Direct interaction	545	IREF	http://irefindex.uio.no/wiki/iRefIndex	Cell Proliferation
	Hannich-Hochstrasser-2005	2.81	Defining the SUMO-modified proteome by multiple approaches in Saccharomyces cerevisiae.	Hannich, Lewis, Kroetz, Li, Heide, Emili, Hochstrasser	2005	J Biol Chem	15590687	http://www.ncbi.nlm.nih.gov/pubmed/15590687	Direct interaction	145	BIOGRID	http://thebiogrid.org/
	Ito-Sakaki-core-2001	2.81	A comprehensive two-hybrid analysis to explore the yeast protein interactome.	Ito, Chiba, Ozawa, Yoshida, Hattori, Sakaki	2001	Proc Natl Acad Sci U S A	11283351	http://www.ncbi.nlm.nih.gov/pubmed/11283351		733	BIOGRID	http://thebiogrid.org/
	Swaney-Villén-2013	2.03	Global analysis of phosphorylation and ubiquitylation cross-talk in protein degradation.	Swaney, Beltrao, Starita, Guo, Rush, Fields, Krogan, Villén	2013	Nat Methods	23749301	http://www.ncbi.nlm.nih.gov/pubmed/23749301	Direct interaction	1902	BIOGRID	http://thebiogrid.org/
	Starita-Fields-2012	1.49	Sites of ubiquitin attachment in Saccharomyces cerevisiae.	Starita, Lo, Eng, von Haller, Fields	2012	Proteomics	22106047	http://www.ncbi.nlm.nih.gov/pubmed/22106047	Direct interaction	526	BIOGRID	http://thebiogrid.org/
	Allen-Rexach-2001	1.23	Proteomic analysis of nucleoporin interacting proteins.	Allen, Huang, Burlingame, Rexach	2001	J Biol Chem	11387327	http://www.ncbi.nlm.nih.gov/pubmed/11387327	Direct interaction	113	IREF	http://irefindex.uio.no/wiki/iRefIndex
	Denison-Gygi-2005	1.1	A proteomic strategy for gaining insights into protein sumoylation in yeast.	Denison, Rudner, Gerber, Bakalarski, Moazed, Gygi	2005	Mol Cell Proteomics	15542864	http://www.ncbi.nlm.nih.gov/pubmed/15542864	Direct interaction	151	BIOGRID	http://thebiogrid.org/
	IREF-SMALL-SCALE-STUDIES	0.77							Direct interaction	19769	IREF	http://irefindex.uio.no/wiki/iRefIndex
	Kolawa-Deshaies-2013	0.66	Perturbations to the ubiquitin conjugate proteome in yeast ?ubx mutants identify Ubx2 as a regulator of membrane lipid composition.	Kolawa, Sweredoski, Graham, Oania, Hess, Deshaies	2013	Mol Cell Proteomics	23793018	http://www.ncbi.nlm.nih.gov/pubmed/23793018	Direct interaction	2076	BIOGRID	http://thebiogrid.org/
	Lee-Marcotte-2007 Protein complexes	0.61	An improved, bias-reduced probabilistic functional gene network of baker's yeast, Saccharomyces cerevisiae.	Lee, Li, Marcotte	2007	PLoS One	17912365	http://www.ncbi.nlm.nih.gov/pubmed/17912365		31902	SUPPLEMENTARY_MATERIAL
	Gavin-Superti-Furga-2002	0.5	Functional organization of the yeast proteome by systematic analysis of protein complexes.	Gavin, Bösche, Krause, Grandi, Marzioch, Bauer, Schultz, Rick, Michon, Cruciat, Remor, Höfert, Schelder, Brajenovic, Ruffner, Merino, Klein, Hudak, Dickson, Rudi, Gnau, Bauch, Bastuck, Huhse, Leutwein, Heurtier, Copley, Edelmann, Querfurth, Rybin, Drewes, Raida, Bouwmeester, Bork, Seraphin, Kuster, Neubauer, Superti-Furga	2002	Nature	11805826	http://www.ncbi.nlm.nih.gov/pubmed/11805826	Direct interaction	3210	BIOGRID	http://thebiogrid.org/	Cultured Cells
	Gavin-Superti-Furga-2006	0.48	Proteome survey reveals modularity of the yeast cell machinery.	Gavin, Aloy, Grandi, Krause, Boesche, Marzioch, Rau, Jensen, Bastuck, Dümpelfeld, Edelmann, Heurtier, Hoffman, Hoefert, Klein, Hudak, Michon, Schelder, Schirle, Remor, Rudi, Hooper, Bauer, Bouwmeester, Casari, Drewes, Neubauer, Rick, Kuster, Bork, Russell, Superti-Furga	2006	Nature	16429126	http://www.ncbi.nlm.nih.gov/pubmed/16429126	Direct interaction	6531	BIOGRID	http://thebiogrid.org/
	Ho-Tyers-2002	0.44	Systematic identification of protein complexes in Saccharomyces cerevisiae by mass spectrometry.	Ho, Gruhler, Heilbut, Bader, Moore, Adams, Millar, Taylor, Bennett, Boutilier, Yang, Wolting, Donaldson, Schandorff, Shewnarane, Vo, Taggart, Goudreault, Muskat, Alfarano, Dewar, Lin, Michalickova, Willems, Sassi, Nielsen, Rasmussen, Andersen, Johansen, Hansen, Jespersen, Podtelejnikov, Nielsen, Crawford, Poulsen, Sørensen, Matthiesen, Hendrickson, Gleeson, Pawson, Moran, Durocher, Mann, Hogue, F…	2002	Nature	11805837	http://www.ncbi.nlm.nih.gov/pubmed/11805837	Direct interaction	7970	IREF	http://irefindex.uio.no/wiki/iRefIndex	Signal Transduction
	Mayor-Deshaies-2005	0.39	Analysis of polyubiquitin conjugates reveals that the Rpn10 substrate receptor contributes to the turnover of multiple proteasome targets.	Mayor, Lipford, Graumann, Smith, Deshaies	2005	Mol Cell Proteomics	15699485	http://www.ncbi.nlm.nih.gov/pubmed/15699485	Direct interaction	127	IREF	http://irefindex.uio.no/wiki/iRefIndex
	Duttler-Frydman-2013	0.37	Principles of cotranslational ubiquitination and quality control at the ribosome.	Duttler, Pechmann, Frydman	2013	Mol Cell	23583075	http://www.ncbi.nlm.nih.gov/pubmed/23583075	Direct interaction	706	BIOGRID	http://thebiogrid.org/
	Gong-Houry-2009	0.21	An atlas of chaperone-protein interactions in Saccharomyces cerevisiae: implications to protein folding pathways in the cell.	Gong, Kakihara, Krogan, Greenblatt, Emili, Zhang, Houry	2009	Mol Syst Biol	19536198	http://www.ncbi.nlm.nih.gov/pubmed/19536198	Direct interaction	21190	IREF	http://irefindex.uio.no/wiki/iRefIndex	Signal Transduction
	Lee-Marcotte-2007 Y2H	0.2	An improved, bias-reduced probabilistic functional gene network of baker's yeast, Saccharomyces cerevisiae.	Lee, Li, Marcotte	2007	PLoS One	17912365	http://www.ncbi.nlm.nih.gov/pubmed/17912365		2052	SUPPLEMENTARY_MATERIAL
	Krogan-Greenblatt-2004	0.13	High-definition macromolecular composition of yeast RNA-processing complexes.	Krogan, Peng, Cagney, Robinson, Haw, Zhong, Guo, Zhang, Canadien, Richards, Beattie, Lalev, Zhang, Davierwala, Mnaimneh, Starostine, Tikuisis, Grigull, Datta, Bray, Hughes, Emili, Greenblatt	2004	Mol Cell	14759368	http://www.ncbi.nlm.nih.gov/pubmed/14759368	Direct interaction	627	BIOGRID	http://thebiogrid.org/	Time Series
	Babu-Greenblatt-2012 C	0.05	Interaction landscape of membrane-protein complexes in Saccharomyces cerevisiae.	Babu, Vlasblom, Pu, Guo, Graham, Bean, Burston, Vizeacoumar, Snider, Phanse, Fong, Tam, Davey, Hnatshak, Bajaj, Chandran, Punna, Christopolous, Wong, Yu, Zhong, Li, Stagljar, Conibear, Wodak, Emili, Greenblatt	2012	Nature	22940862	http://www.ncbi.nlm.nih.gov/pubmed/22940862		11617	None
	Collins-Krogan-2007	0.03	Toward a comprehensive atlas of the physical interactome of Saccharomyces cerevisiae.	Collins, Kemmeren, Zhao, Greenblatt, Spencer, Holstege, Weissman, Krogan	2007	Mol Cell Proteomics	17200106	http://www.ncbi.nlm.nih.gov/pubmed/17200106	Direct interaction	9064	BIOGRID	http://thebiogrid.org/
	Babu-Greenblatt-2012 B	0.01	Interaction landscape of membrane-protein complexes in Saccharomyces cerevisiae.	Babu, Vlasblom, Pu, Guo, Graham, Bean, Burston, Vizeacoumar, Snider, Phanse, Fong, Tam, Davey, Hnatshak, Bajaj, Chandran, Punna, Christopolous, Wong, Yu, Zhong, Li, Stagljar, Conibear, Wodak, Emili, Greenblatt	2012	Nature	22940862	http://www.ncbi.nlm.nih.gov/pubmed/22940862		1726	None
Genetic interactions		6.75
	Surma-Ernst-2013 A	1.56	A lipid E-MAP identifies Ubx2 as a critical regulator of lipid saturation and lipid bilayer stress.	Surma, Klose, Peng, Shales, Mrejen, Stefanko, Braberg, Gordon, Vorkel, Ejsing, Farese, Simons, Krogan, Ernst	2013	Mol Cell	23891562	http://www.ncbi.nlm.nih.gov/pubmed/23891562	Direct interaction	5716	BIOGRID	http://thebiogrid.org/	Cultured Cells,Metabolism
	Hoppins-Nunnari-2011 A	1.12	A mitochondrial-focused genetic interaction map reveals a scaffold-like complex required for inner membrane organization in mitochondria.	Hoppins, Collins, Cassidy-Stone, Hummel, Devay, Lackner, Westermann, Schuldiner, Weissman, Nunnari	2011	J Cell Biol	21987634	http://www.ncbi.nlm.nih.gov/pubmed/21987634	Direct interaction	7470	BIOGRID	http://thebiogrid.org/
	Srikumar-Raught-2013	0.88	Global analysis of SUMO chain function reveals multiple roles in chromatin regulation.	Srikumar, Lewicki, Costanzo, Tkach, van Bakel, Tsui, Johnson, Brown, Andrews, Boone, Giaever, Nislow, Raught	2013	J Cell Biol	23547032	http://www.ncbi.nlm.nih.gov/pubmed/23547032	Direct interaction	138	BIOGRID	http://thebiogrid.org/
	Szappanos-Papp-2011 B	0.8	An integrated approach to characterize genetic interaction networks in yeast metabolism.	Szappanos, Kovács, Szamecz, Honti, Costanzo, Baryshnikova, Gelius-Dietrich, Lercher, Jelasity, Myers, Andrews, Boone, Oliver, Pál, Papp	2011	Nat Genet	21623372	http://www.ncbi.nlm.nih.gov/pubmed/21623372	Direct interaction	1954	BIOGRID	http://thebiogrid.org/
	Wilmes-Krogan-2008 B	0.72	A genetic interaction map of RNA-processing factors reveals links between Sem1/Dss1-containing complexes and mRNA export and splicing.	Wilmes, Bergkessel, Bandyopadhyay, Shales, Braberg, Cagney, Collins, Whitworth, Kress, Weissman, Ideker, Guthrie, Krogan	2008	Mol Cell	19061648	http://www.ncbi.nlm.nih.gov/pubmed/19061648	Direct interaction	2655	BIOGRID	http://thebiogrid.org/
	Szappanos-Papp-2011 A	0.68	An integrated approach to characterize genetic interaction networks in yeast metabolism.	Szappanos, Kovács, Szamecz, Honti, Costanzo, Baryshnikova, Gelius-Dietrich, Lercher, Jelasity, Myers, Andrews, Boone, Oliver, Pál, Papp	2011	Nat Genet	21623372	http://www.ncbi.nlm.nih.gov/pubmed/21623372	Direct interaction	3297	BIOGRID	http://thebiogrid.org/
	Hoppins-Nunnari-2011 B	0.29	A mitochondrial-focused genetic interaction map reveals a scaffold-like complex required for inner membrane organization in mitochondria.	Hoppins, Collins, Cassidy-Stone, Hummel, Devay, Lackner, Westermann, Schuldiner, Weissman, Nunnari	2011	J Cell Biol	21987634	http://www.ncbi.nlm.nih.gov/pubmed/21987634	Direct interaction	2597	BIOGRID	http://thebiogrid.org/
	Costanzo-Boone-2010 A	0.25	The genetic landscape of a cell.	Costanzo, Baryshnikova, Bellay, Kim, Spear, Sevier, Ding, Koh, Toufighi, Mostafavi, Prinz, St Onge, VanderSluis, Makhnevych, Vizeacoumar, Alizadeh, Bahr, Brost, Chen, Cokol, Deshpande, Li, Lin, Liang, Marback, Paw, San Luis, Shuteriqi, Tong, van Dyk, Wallace, Whitney, Weirauch, Zhong, Zhu, Houry, Brudno, Ragibizadeh, Papp, Pál, Roth, Giaever, Nislow, Troyanskaya, Bussey, Bader, Gingras, Morris, K…	2010	Science	20093466	http://www.ncbi.nlm.nih.gov/pubmed/20093466	Direct interaction	52122	BIOGRID	http://thebiogrid.org/
	Costanzo-Boone-2010-profile-similarity	0.14	The genetic landscape of a cell.	Costanzo, Baryshnikova, Bellay, Kim, Spear, Sevier, Ding, Koh, Toufighi, Mostafavi, Prinz, St Onge, VanderSluis, Makhnevych, Vizeacoumar, Alizadeh, Bahr, Brost, Chen, Cokol, Deshpande, Li, Lin, Liang, Marback, Paw, San Luis, Shuteriqi, Tong, van Dyk, Wallace, Whitney, Weirauch, Zhong, Zhu, Houry, Brudno, Ragibizadeh, Papp, Pál, Roth, Giaever, Nislow, Troyanskaya, Bussey, Bader, Gingras, Morris, K…	2010	Science	20093466	http://www.ncbi.nlm.nih.gov/pubmed/20093466		257575	SUPPLEMENTARY_MATERIAL
	Costanzo-Boone-2010-positive-interactions-intermediate	0.13	The genetic landscape of a cell.	Costanzo, Baryshnikova, Bellay, Kim, Spear, Sevier, Ding, Koh, Toufighi, Mostafavi, Prinz, St Onge, VanderSluis, Makhnevych, Vizeacoumar, Alizadeh, Bahr, Brost, Chen, Cokol, Deshpande, Li, Lin, Liang, Marback, Paw, San Luis, Shuteriqi, Tong, van Dyk, Wallace, Whitney, Weirauch, Zhong, Zhu, Houry, Brudno, Ragibizadeh, Papp, Pál, Roth, Giaever, Nislow, Troyanskaya, Bussey, Bader, Gingras, Morris, K…	2010	Science	20093466	http://www.ncbi.nlm.nih.gov/pubmed/20093466		57182	SUPPLEMENTARY_MATERIAL
	Costanzo-Boone-2010 B	0.08	The genetic landscape of a cell.	Costanzo, Baryshnikova, Bellay, Kim, Spear, Sevier, Ding, Koh, Toufighi, Mostafavi, Prinz, St Onge, VanderSluis, Makhnevych, Vizeacoumar, Alizadeh, Bahr, Brost, Chen, Cokol, Deshpande, Li, Lin, Liang, Marback, Paw, San Luis, Shuteriqi, Tong, van Dyk, Wallace, Whitney, Weirauch, Zhong, Zhu, Houry, Brudno, Ragibizadeh, Papp, Pál, Roth, Giaever, Nislow, Troyanskaya, Bussey, Bader, Gingras, Morris, K…	2010	Science	20093466	http://www.ncbi.nlm.nih.gov/pubmed/20093466	Direct interaction	5646	BIOGRID	http://thebiogrid.org/
	Aguilar-Walther-2010 A	0.07	A plasma-membrane E-MAP reveals links of the eisosome with sphingolipid metabolism and endosomal trafficking.	Aguilar, Fröhlich, Rehman, Shales, Ulitsky, Olivera-Couto, Braberg, Shamir, Walter, Mann, Ejsing, Krogan, Walther	2010	Nat Struct Mol Biol	20526336	http://www.ncbi.nlm.nih.gov/pubmed/20526336	Direct interaction	1355	BIOGRID	http://thebiogrid.org/
	Costanzo-Boone-2010-negative-interactions-intermediate	0.02	The genetic landscape of a cell.	Costanzo, Baryshnikova, Bellay, Kim, Spear, Sevier, Ding, Koh, Toufighi, Mostafavi, Prinz, St Onge, VanderSluis, Makhnevych, Vizeacoumar, Alizadeh, Bahr, Brost, Chen, Cokol, Deshpande, Li, Lin, Liang, Marback, Paw, San Luis, Shuteriqi, Tong, van Dyk, Wallace, Whitney, Weirauch, Zhong, Zhu, Houry, Brudno, Ragibizadeh, Papp, Pál, Roth, Giaever, Nislow, Troyanskaya, Bussey, Bader, Gingras, Morris, K…	2010	Science	20093466	http://www.ncbi.nlm.nih.gov/pubmed/20093466		103609	SUPPLEMENTARY_MATERIAL
Co-localization		2.44
	Huh-O'Shea-2003	2.44	Global analysis of protein localization in budding yeast.	Huh, Falvo, Gerke, Carroll, Howson, Weissman, O'Shea	2003	Nature	14562095	http://www.ncbi.nlm.nih.gov/pubmed/14562095		904057	SUPPLEMENTARY_MATERIAL
Predicted		1.79
	Stuart-Kim-2003	1.47	A gene-coexpression network for global discovery of conserved genetic modules.	Stuart, Segal, Koller, Kim	2003	Science	12934013	http://www.ncbi.nlm.nih.gov/pubmed/12934013		16787	SUPPLEMENTARY_MATERIAL		Cell Proliferation,Cultured Cells,Signal Transduction,Cancer
	I2D-MINT-Worm2Yeast	0.28	MINT: a Molecular INTeraction database.	Zanzoni, Montecchi-Palazzi, Quondam, Ausiello, Helmer-Citterich, Cesareni	2002	FEBS Lett	11911893	http://www.ncbi.nlm.nih.gov/pubmed/11911893	Direct interaction	218	I2D	http://ophid.utoronto.ca/
	Lee-Marcotte-2007 Gene neighbourhoods	0.04	An improved, bias-reduced probabilistic functional gene network of baker's yeast, Saccharomyces cerevisiae.	Lee, Li, Marcotte	2007	PLoS One	17912365	http://www.ncbi.nlm.nih.gov/pubmed/17912365		4961	SUPPLEMENTARY_MATERIAL
Shared protein domains		0.88
	INTERPRO	0.88							Pearson correlation	46815	INTERPRO	http://www.ebi.ac.uk/interpro/
Other		0.35
	Lee-Marcotte-2007 Co-citation	0.35	An improved, bias-reduced probabilistic functional gene network of baker's yeast, Saccharomyces cerevisiae.	Lee, Li, Marcotte	2007	PLoS One	17912365	http://www.ncbi.nlm.nih.gov/pubmed/17912365		29461	SUPPLEMENTARY_MATERIAL
Gene 1	Gene 2	Weight	Type	Source
CDC19	YHR019C	0.00651606	Co-expression	Aceituno-Agosin-2012
ENO1	YJL052W	0.0142598	Co-expression	Aceituno-Agosin-2012
ENO2	FBA1	0.0135943	Co-expression	Aceituno-Agosin-2012
ENO2	TDH3	0.0131197	Co-expression	Aceituno-Agosin-2012
ENO2	YCR053W	0.00909686	Co-expression	Aceituno-Agosin-2012
ENO2	YLR044C	0.0132375	Co-expression	Aceituno-Agosin-2012
FBA1	YDR050C	0.0144093	Co-expression	Aceituno-Agosin-2012
FBA1	YOL086C	0.0135913	Co-expression	Aceituno-Agosin-2012
GSP1	YCR053W	0.00681136	Co-expression	Aceituno-Agosin-2012
GSP1	YER165W	0.00683655	Co-expression	Aceituno-Agosin-2012
GSP1	YGL105W	0.00559159	Co-expression	Aceituno-Agosin-2012
GSP1	YGL202W	0.00737771	Co-expression	Aceituno-Agosin-2012
GSP1	YHR020W	0.00574747	Co-expression	Aceituno-Agosin-2012
GSP1	YJR070C	0.00881753	Co-expression	Aceituno-Agosin-2012
GSP1	YMR217W	0.00645006	Co-expression	Aceituno-Agosin-2012
GSP1	YNL064C	0.00584191	Co-expression	Aceituno-Agosin-2012
GUS1	YGL105W	0.00544183	Co-expression	Aceituno-Agosin-2012
GUS1	YHR020W	0.00587726	Co-expression	Aceituno-Agosin-2012
GUS1	YLR060W	0.00623917	Co-expression	Aceituno-Agosin-2012
HSC82	YER003C	0.00972666	Co-expression	Aceituno-Agosin-2012
HSC82	YLR060W	0.0072375	Co-expression	Aceituno-Agosin-2012
PGK1	YJL052W	0.0134031	Co-expression	Aceituno-Agosin-2012
RPL8A	GSP1	0.00990871	Co-expression	Aceituno-Agosin-2012
RPL8A	YCR053W	0.0100105	Co-expression	Aceituno-Agosin-2012
RPL8A	YHR193C	0.0163732	Co-expression	Aceituno-Agosin-2012
RPL8A	YJR070C	0.0138348	Co-expression	Aceituno-Agosin-2012
RPL8A	YMR217W	0.00961297	Co-expression	Aceituno-Agosin-2012
RPN10	YLR109W	0.00952491	Co-expression	Aceituno-Agosin-2012
RPN10	YNL071W	0.00794725	Co-expression	Aceituno-Agosin-2012
RPN10	YPL106C	0.00695901	Co-expression	Aceituno-Agosin-2012
RPS0B	YHR193C	0.0129351	Co-expression	Aceituno-Agosin-2012
RPS3	YLR167W	0.014268	Co-expression	Aceituno-Agosin-2012
RPS3	YPR069C	0.0136478	Co-expression	Aceituno-Agosin-2012
SSA1	YDL022W	0.00935111	Co-expression	Aceituno-Agosin-2012
SSA2	YDR510W	0.0120224	Co-expression	Aceituno-Agosin-2012
SSA2	YER165W	0.00970084	Co-expression	Aceituno-Agosin-2012
SSA2	YGL105W	0.00779721	Co-expression	Aceituno-Agosin-2012
SSA2	YMR217W	0.00892257	Co-expression	Aceituno-Agosin-2012
TDH3	FBA1	0.0138687	Co-expression	Aceituno-Agosin-2012
TDH3	YKL152C	0.0106285	Co-expression	Aceituno-Agosin-2012
TDH3	YOL086C	0.0130727	Co-expression	Aceituno-Agosin-2012
TSA1	YDR155C	0.0135037	Co-expression	Aceituno-Agosin-2012
YBR196C	YJL052W	0.0141804	Co-expression	Aceituno-Agosin-2012
YCR053W	YGL202W	0.00782202	Co-expression	Aceituno-Agosin-2012
YCR053W	YLR192C	0.00606601	Co-expression	Aceituno-Agosin-2012
YDL014W	YFL022C	0.00645073	Co-expression	Aceituno-Agosin-2012
YDL014W	YHR019C	0.00536835	Co-expression	Aceituno-Agosin-2012
YDL014W	YLR192C	0.00567632	Co-expression	Aceituno-Agosin-2012
YDL110C	YPR160W	0.0100552	Co-expression	Aceituno-Agosin-2012
YEF3	YGL105W	0.00495863	Co-expression	Aceituno-Agosin-2012
YEF3	YKL152C	0.00665	Co-expression	Aceituno-Agosin-2012
YEF3	YLR109W	0.00786325	Co-expression	Aceituno-Agosin-2012
YER003C	YKR066C	0.01168	Co-expression	Aceituno-Agosin-2012
YER165W	YCR053W	0.00712023	Co-expression	Aceituno-Agosin-2012
YER165W	YHR020W	0.00651327	Co-expression	Aceituno-Agosin-2012
YER165W	YLR109W	0.00982983	Co-expression	Aceituno-Agosin-2012
YER165W	YMR217W	0.00712592	Co-expression	Aceituno-Agosin-2012
YFL045C	YBR196C	0.0114529	Co-expression	Aceituno-Agosin-2012
YFL045C	YDR050C	0.0118094	Co-expression	Aceituno-Agosin-2012
YFR004W	YNL009W	0.00921981	Co-expression	Aceituno-Agosin-2012
YGL105W	YER165W	0.00649213	Co-expression	Aceituno-Agosin-2012
YGL105W	YHR020W	0.00549272	Co-expression	Aceituno-Agosin-2012
YGL105W	YLR060W	0.00569957	Co-expression	Aceituno-Agosin-2012
YGL105W	YMR217W	0.00587883	Co-expression	Aceituno-Agosin-2012
YHR019C	YFL022C	0.00596873	Co-expression	Aceituno-Agosin-2012
YHR019C	YLR192C	0.00520734	Co-expression	Aceituno-Agosin-2012
YHR020W	YMR217W	0.00617894	Co-expression	Aceituno-Agosin-2012
YHR179W	YKL152C	0.00961415	Co-expression	Aceituno-Agosin-2012
YJL190C	YLR167W	0.0122024	Co-expression	Aceituno-Agosin-2012
YJL190C	YLR301W	0.0111474	Co-expression	Aceituno-Agosin-2012
YKL103C	YFL022C	0.00810825	Co-expression	Aceituno-Agosin-2012
YKL103C	YHR019C	0.00648695	Co-expression	Aceituno-Agosin-2012
YLR043C	YDL125C	0.013903	Co-expression	Aceituno-Agosin-2012
YLR060W	YHR020W	0.00613441	Co-expression	Aceituno-Agosin-2012
YLR060W	YHR179W	0.00803657	Co-expression	Aceituno-Agosin-2012
YLR192C	YFL022C	0.00645455	Co-expression	Aceituno-Agosin-2012
YLR192C	YLR044C	0.00835379	Co-expression	Aceituno-Agosin-2012
YLR301W	YLR167W	0.0131339	Co-expression	Aceituno-Agosin-2012
YNL016W	YHR179W	0.0120945	Co-expression	Aceituno-Agosin-2012
YNL064C	YCR053W	0.00613142	Co-expression	Aceituno-Agosin-2012
YNL064C	YFL022C	0.00623738	Co-expression	Aceituno-Agosin-2012
YNL064C	YJR070C	0.00815824	Co-expression	Aceituno-Agosin-2012
YNL064C	YLR192C	0.005609	Co-expression	Aceituno-Agosin-2012
YNL071W	YER165W	0.00809153	Co-expression	Aceituno-Agosin-2012
YNL071W	YLR109W	0.0106132	Co-expression	Aceituno-Agosin-2012
YNL071W	YLR192C	0.00679398	Co-expression	Aceituno-Agosin-2012
YNL071W	YPL106C	0.00738281	Co-expression	Aceituno-Agosin-2012
YOL086C	YKL152C	0.0092581	Co-expression	Aceituno-Agosin-2012
CDC19	ENO1	0.04202	Co-expression	Brauer-Botstein-2008
CDC19	FBA1	0.0352293	Co-expression	Brauer-Botstein-2008
CDC19	PGK1	0.0274941	Co-expression	Brauer-Botstein-2008
CDC19	YBR196C	0.0473199	Co-expression	Brauer-Botstein-2008
CDC19	YDR050C	0.031658	Co-expression	Brauer-Botstein-2008
CDC19	YDR155C	0.0334804	Co-expression	Brauer-Botstein-2008
CDC19	YEL047C	0.0351857	Co-expression	Brauer-Botstein-2008
CDC19	YHR179W	0.0207187	Co-expression	Brauer-Botstein-2008
CDC19	YJL052W	0.0282467	Co-expression	Brauer-Botstein-2008
CDC19	YLR044C	0.0299507	Co-expression	Brauer-Botstein-2008
CDC19	YOL086C	0.0394645	Co-expression	Brauer-Botstein-2008
ENO1	YBR196C	0.0544204	Co-expression	Brauer-Botstein-2008
ENO1	YDR050C	0.0328923	Co-expression	Brauer-Botstein-2008
ENO1	YEL047C	0.0377307	Co-expression	Brauer-Botstein-2008
ENO1	YHR179W	0.0226789	Co-expression	Brauer-Botstein-2008
ENO1	YJL052W	0.0296742	Co-expression	Brauer-Botstein-2008
ENO1	YKL152C	0.0432131	Co-expression	Brauer-Botstein-2008
ENO1	YOL086C	0.0378269	Co-expression	Brauer-Botstein-2008
ENO2	CDC19	0.0343724	Co-expression	Brauer-Botstein-2008
ENO2	ENO1	0.0397127	Co-expression	Brauer-Botstein-2008
ENO2	FBA1	0.0300357	Co-expression	Brauer-Botstein-2008
ENO2	PGK1	0.0258233	Co-expression	Brauer-Botstein-2008
ENO2	YBR196C	0.042185	Co-expression	Brauer-Botstein-2008
ENO2	YEL047C	0.0312598	Co-expression	Brauer-Botstein-2008
ENO2	YHR179W	0.0191591	Co-expression	Brauer-Botstein-2008
ENO2	YKL152C	0.0322523	Co-expression	Brauer-Botstein-2008
ENO2	YOL086C	0.033102	Co-expression	Brauer-Botstein-2008
FBA1	ENO1	0.0358023	Co-expression	Brauer-Botstein-2008
FBA1	YBR196C	0.041553	Co-expression	Brauer-Botstein-2008
FBA1	YDR050C	0.0317457	Co-expression	Brauer-Botstein-2008
FBA1	YDR155C	0.0312567	Co-expression	Brauer-Botstein-2008
FBA1	YHR179W	0.0191099	Co-expression	Brauer-Botstein-2008
FBA1	YJL052W	0.0268243	Co-expression	Brauer-Botstein-2008
FBA1	YKL152C	0.0328935	Co-expression	Brauer-Botstein-2008
FBA1	YLR044C	0.0261464	Co-expression	Brauer-Botstein-2008
FBA1	YOL086C	0.0360427	Co-expression	Brauer-Botstein-2008
GSP1	TDH3	0.0305593	Co-expression	Brauer-Botstein-2008
GSP1	YDL014W	0.0180296	Co-expression	Brauer-Botstein-2008
GSP1	YMR217W	0.019119	Co-expression	Brauer-Botstein-2008
GUS1	RPN10	0.0385476	Co-expression	Brauer-Botstein-2008
GUS1	YFL022C	0.0273095	Co-expression	Brauer-Botstein-2008
HSC82	YPL106C	0.0432761	Co-expression	Brauer-Botstein-2008
PGK1	ENO1	0.0300855	Co-expression	Brauer-Botstein-2008
PGK1	FBA1	0.026272	Co-expression	Brauer-Botstein-2008
PGK1	YBR196C	0.0308726	Co-expression	Brauer-Botstein-2008
PGK1	YDR050C	0.0246339	Co-expression	Brauer-Botstein-2008
PGK1	YDR155C	0.0245023	Co-expression	Brauer-Botstein-2008
PGK1	YHR179W	0.0164708	Co-expression	Brauer-Botstein-2008
PGK1	YJL052W	0.0210037	Co-expression	Brauer-Botstein-2008
PGK1	YKL152C	0.0280352	Co-expression	Brauer-Botstein-2008
PGK1	YLR044C	0.0211453	Co-expression	Brauer-Botstein-2008
PGK1	YOL086C	0.0276333	Co-expression	Brauer-Botstein-2008
RPL8A	GSP1	0.0235023	Co-expression	Brauer-Botstein-2008
RPL8A	YGL105W	0.0343067	Co-expression	Brauer-Botstein-2008
RPL8A	YJR070C	0.0203156	Co-expression	Brauer-Botstein-2008
RPL8A	YLR192C	0.028966	Co-expression	Brauer-Botstein-2008
RPL8A	YMR217W	0.0236372	Co-expression	Brauer-Botstein-2008
RPL8A	YMR318C	0.0342142	Co-expression	Brauer-Botstein-2008
RPN10	YLR335W	0.0251265	Co-expression	Brauer-Botstein-2008
RPS0B	YFL022C	0.027663	Co-expression	Brauer-Botstein-2008
RPS3	YDL125C	0.027301	Co-expression	Brauer-Botstein-2008
RPT5	YPL004C	0.0331442	Co-expression	Brauer-Botstein-2008
SSA1	RPT5	0.0303003	Co-expression	Brauer-Botstein-2008
SSA1	YPL106C	0.0286538	Co-expression	Brauer-Botstein-2008
SSA2	YCR053W	0.0311347	Co-expression	Brauer-Botstein-2008
SSA2	YHR019C	0.0303582	Co-expression	Brauer-Botstein-2008
SSA2	YNL064C	0.0501434	Co-expression	Brauer-Botstein-2008
TDH2	TDH3	0.0500507	Co-expression	Brauer-Botstein-2008
TDH2	YBR196C	0.0435059	Co-expression	Brauer-Botstein-2008
TDH3	YBR196C	0.0493068	Co-expression	Brauer-Botstein-2008
TDH3	YDR023W	0.0381102	Co-expression	Brauer-Botstein-2008
TSA1	SSA2	0.0437072	Co-expression	Brauer-Botstein-2008
TSA1	YFL022C	0.0254694	Co-expression	Brauer-Botstein-2008
YBR196C	YDR050C	0.0362301	Co-expression	Brauer-Botstein-2008
YBR196C	YEL047C	0.0409547	Co-expression	Brauer-Botstein-2008
YBR196C	YHR179W	0.0224872	Co-expression	Brauer-Botstein-2008
YBR196C	YJL052W	0.0315246	Co-expression	Brauer-Botstein-2008
YBR196C	YKL152C	0.0417295	Co-expression	Brauer-Botstein-2008
YBR196C	YOL086C	0.0430476	Co-expression	Brauer-Botstein-2008
YCR053W	YHR019C	0.0263332	Co-expression	Brauer-Botstein-2008
YCR053W	YHR020W	0.0328151	Co-expression	Brauer-Botstein-2008
YDL110C	YNL009W	0.0207103	Co-expression	Brauer-Botstein-2008
YDL110C	YPR160W	0.0249995	Co-expression	Brauer-Botstein-2008
YDR023W	YLR060W	0.0343095	Co-expression	Brauer-Botstein-2008
YDR091C	YER003C	0.0325867	Co-expression	Brauer-Botstein-2008
YDR091C	YFL045C	0.026489	Co-expression	Brauer-Botstein-2008
YDR155C	YBR196C	0.0355627	Co-expression	Brauer-Botstein-2008
YDR155C	YDR050C	0.0291372	Co-expression	Brauer-Botstein-2008
YDR155C	YHR179W	0.0196669	Co-expression	Brauer-Botstein-2008
YDR155C	YJL052W	0.0265214	Co-expression	Brauer-Botstein-2008
YDR155C	YLR044C	0.0268717	Co-expression	Brauer-Botstein-2008
YDR155C	YOL086C	0.0327249	Co-expression	Brauer-Botstein-2008
YDR510W	YLR301W	0.0347504	Co-expression	Brauer-Botstein-2008
YEF3	CDC19	0.0251548	Co-expression	Brauer-Botstein-2008
YEF3	ENO1	0.0255206	Co-expression	Brauer-Botstein-2008
YEF3	FBA1	0.0224551	Co-expression	Brauer-Botstein-2008
YEF3	PGK1	0.0193362	Co-expression	Brauer-Botstein-2008
YEF3	YDR050C	0.0210312	Co-expression	Brauer-Botstein-2008
YEF3	YDR155C	0.0241306	Co-expression	Brauer-Botstein-2008
YEF3	YHR179W	0.0149339	Co-expression	Brauer-Botstein-2008
YEF3	YJL052W	0.0192016	Co-expression	Brauer-Botstein-2008
YEF3	YLR044C	0.0205204	Co-expression	Brauer-Botstein-2008
YEF3	YOL086C	0.0244784	Co-expression	Brauer-Botstein-2008
YER165W	YLR335W	0.0268381	Co-expression	Brauer-Botstein-2008
YFL045C	YKL056C	0.0254614	Co-expression	Brauer-Botstein-2008
YGL105W	YDR023W	0.0377897	Co-expression	Brauer-Botstein-2008
YGL105W	YLR060W	0.0443071	Co-expression	Brauer-Botstein-2008
YGL105W	YMR217W	0.0277895	Co-expression	Brauer-Botstein-2008
YGL105W	YPR069C	0.0606584	Co-expression	Brauer-Botstein-2008
YHR019C	YHR020W	0.0306858	Co-expression	Brauer-Botstein-2008
YHR019C	YMR217W	0.0207964	Co-expression	Brauer-Botstein-2008
YHR019C	YMR318C	0.0314031	Co-expression	Brauer-Botstein-2008
YHR179W	YDR050C	0.019393	Co-expression	Brauer-Botstein-2008
YHR179W	YJL052W	0.0158553	Co-expression	Brauer-Botstein-2008
YHR179W	YKL152C	0.0219111	Co-expression	Brauer-Botstein-2008
YHR179W	YOL086C	0.0208541	Co-expression	Brauer-Botstein-2008
YHR193C	YDL125C	0.0460919	Co-expression	Brauer-Botstein-2008
YJL052W	YDR050C	0.0242951	Co-expression	Brauer-Botstein-2008
YJL052W	YKL152C	0.0278688	Co-expression	Brauer-Botstein-2008
YJL052W	YLR109W	0.0216642	Co-expression	Brauer-Botstein-2008
YJL052W	YOL086C	0.0276778	Co-expression	Brauer-Botstein-2008
YJR070C	YHR019C	0.0197356	Co-expression	Brauer-Botstein-2008
YJR070C	YLR192C	0.0210789	Co-expression	Brauer-Botstein-2008
YJR070C	YMR217W	0.0190859	Co-expression	Brauer-Botstein-2008
YJR070C	YMR318C	0.0263801	Co-expression	Brauer-Botstein-2008
YJR070C	YNL016W	0.023531	Co-expression	Brauer-Botstein-2008
YJR109C	YGL202W	0.0393659	Co-expression	Brauer-Botstein-2008
YKL152C	YDR050C	0.0333658	Co-expression	Brauer-Botstein-2008
YLL039C	YDL110C	0.0160282	Co-expression	Brauer-Botstein-2008
YLL039C	YHR027C	0.0147119	Co-expression	Brauer-Botstein-2008
YLL039C	YOR298C-A	0.0232681	Co-expression	Brauer-Botstein-2008
YLR044C	YDR050C	0.024916	Co-expression	Brauer-Botstein-2008
YLR044C	YHR179W	0.0165092	Co-expression	Brauer-Botstein-2008
YLR044C	YJL052W	0.0228402	Co-expression	Brauer-Botstein-2008
YLR044C	YLR109W	0.0252934	Co-expression	Brauer-Botstein-2008
YLR044C	YOL086C	0.0286525	Co-expression	Brauer-Botstein-2008
YLR060W	YMR217W	0.0249191	Co-expression	Brauer-Botstein-2008
YLR109W	YDR050C	0.0274049	Co-expression	Brauer-Botstein-2008
YLR192C	YMR217W	0.023948	Co-expression	Brauer-Botstein-2008
YNL016W	YDL014W	0.0220823	Co-expression	Brauer-Botstein-2008
YNL016W	YFL022C	0.0259041	Co-expression	Brauer-Botstein-2008
YNL016W	YHR019C	0.0285407	Co-expression	Brauer-Botstein-2008
YNL016W	YHR020W	0.0306668	Co-expression	Brauer-Botstein-2008
YNL016W	YLR060W	0.0344851	Co-expression	Brauer-Botstein-2008
YNL064C	YCR053W	0.0373696	Co-expression	Brauer-Botstein-2008
YNL064C	YPL106C	0.0628192	Co-expression	Brauer-Botstein-2008
YNL071W	YLR335W	0.0243392	Co-expression	Brauer-Botstein-2008
YOL086C	YDR050C	0.0322543	Co-expression	Brauer-Botstein-2008
YPL004C	YJR109C	0.029816	Co-expression	Brauer-Botstein-2008
YPL004C	YKR066C	0.035945	Co-expression	Brauer-Botstein-2008
CDC19	ENO1	0.0727374	Co-expression	Gasch-Brown-2000
CDC19	FBA1	0.0793627	Co-expression	Gasch-Brown-2000
CDC19	PGK1	0.052346	Co-expression	Gasch-Brown-2000
CDC19	YBR196C	0.0683928	Co-expression	Gasch-Brown-2000
CDC19	YCR053W	0.0267486	Co-expression	Gasch-Brown-2000
CDC19	YDR002W	0.0460836	Co-expression	Gasch-Brown-2000
CDC19	YDR050C	0.0631329	Co-expression	Gasch-Brown-2000
CDC19	YHR193C	0.040838	Co-expression	Gasch-Brown-2000
CDC19	YKL056C	0.0355115	Co-expression	Gasch-Brown-2000
CDC19	YKL152C	0.0579763	Co-expression	Gasch-Brown-2000
CDC19	YLR044C	0.0733533	Co-expression	Gasch-Brown-2000
CDC19	YLR192C	0.0323161	Co-expression	Gasch-Brown-2000
CDC19	YNL016W	0.0500506	Co-expression	Gasch-Brown-2000
CDC19	YNL064C	0.058713	Co-expression	Gasch-Brown-2000
CDC19	YOL086C	0.0615486	Co-expression	Gasch-Brown-2000
ENO1	YBR196C	0.0954636	Co-expression	Gasch-Brown-2000
ENO1	YDR050C	0.0787303	Co-expression	Gasch-Brown-2000
ENO1	YDR155C	0.084726	Co-expression	Gasch-Brown-2000
ENO1	YJL052W	0.107304	Co-expression	Gasch-Brown-2000
ENO1	YKL152C	0.0814203	Co-expression	Gasch-Brown-2000
ENO1	YLR044C	0.0815629	Co-expression	Gasch-Brown-2000
ENO1	YOL086C	0.0887439	Co-expression	Gasch-Brown-2000
ENO1	YPL106C	0.0529472	Co-expression	Gasch-Brown-2000
ENO2	CDC19	0.0763012	Co-expression	Gasch-Brown-2000
ENO2	ENO1	0.12112	Co-expression	Gasch-Brown-2000
ENO2	FBA1	0.10516	Co-expression	Gasch-Brown-2000
ENO2	PGK1	0.0809283	Co-expression	Gasch-Brown-2000
ENO2	TDH3	0.110441	Co-expression	Gasch-Brown-2000
ENO2	YBR196C	0.0917911	Co-expression	Gasch-Brown-2000
ENO2	YDR050C	0.0805184	Co-expression	Gasch-Brown-2000
ENO2	YDR155C	0.0827515	Co-expression	Gasch-Brown-2000
ENO2	YJL052W	0.113779	Co-expression	Gasch-Brown-2000
ENO2	YKL152C	0.0813943	Co-expression	Gasch-Brown-2000
ENO2	YLR044C	0.0819807	Co-expression	Gasch-Brown-2000
ENO2	YOL086C	0.0954622	Co-expression	Gasch-Brown-2000
ENO2	YPL106C	0.0507486	Co-expression	Gasch-Brown-2000
FBA1	ENO1	0.102195	Co-expression	Gasch-Brown-2000
FBA1	YBR196C	0.0925321	Co-expression	Gasch-Brown-2000
FBA1	YCR053W	0.0276721	Co-expression	Gasch-Brown-2000
FBA1	YDR002W	0.0494437	Co-expression	Gasch-Brown-2000
FBA1	YDR050C	0.0782276	Co-expression	Gasch-Brown-2000
FBA1	YJL052W	0.0811501	Co-expression	Gasch-Brown-2000
FBA1	YKL056C	0.0382797	Co-expression	Gasch-Brown-2000
FBA1	YKL152C	0.0777595	Co-expression	Gasch-Brown-2000
FBA1	YLR044C	0.089186	Co-expression	Gasch-Brown-2000
FBA1	YLR301W	0.041795	Co-expression	Gasch-Brown-2000
FBA1	YNL064C	0.0726726	Co-expression	Gasch-Brown-2000
FBA1	YOL086C	0.0906478	Co-expression	Gasch-Brown-2000
GSP1	CDC19	0.021892	Co-expression	Gasch-Brown-2000
GSP1	FBA1	0.0242851	Co-expression	Gasch-Brown-2000
GSP1	GUS1	0.00845306	Co-expression	Gasch-Brown-2000
GSP1	RPS3	0.017957	Co-expression	Gasch-Brown-2000
GSP1	RPS5	0.0133818	Co-expression	Gasch-Brown-2000
GSP1	YBR196C	0.0224158	Co-expression	Gasch-Brown-2000
GSP1	YCR053W	0.0112591	Co-expression	Gasch-Brown-2000
GSP1	YDR002W	0.0161112	Co-expression	Gasch-Brown-2000
GSP1	YDR023W	0.0134801	Co-expression	Gasch-Brown-2000
GSP1	YFL022C	0.0222122	Co-expression	Gasch-Brown-2000
GSP1	YFL045C	0.0146019	Co-expression	Gasch-Brown-2000
GSP1	YGL105W	0.0182617	Co-expression	Gasch-Brown-2000
GSP1	YHR179W	0.0206894	Co-expression	Gasch-Brown-2000
GSP1	YHR193C	0.0160396	Co-expression	Gasch-Brown-2000
GSP1	YJL190C	0.0108763	Co-expression	Gasch-Brown-2000
GSP1	YKL056C	0.0159133	Co-expression	Gasch-Brown-2000
GSP1	YLR043C	0.0218028	Co-expression	Gasch-Brown-2000
GSP1	YLR044C	0.0246464	Co-expression	Gasch-Brown-2000
GSP1	YLR060W	0.0160862	Co-expression	Gasch-Brown-2000
GSP1	YLR192C	0.0136988	Co-expression	Gasch-Brown-2000
GSP1	YLR301W	0.0137919	Co-expression	Gasch-Brown-2000
GSP1	YMR318C	0.0185079	Co-expression	Gasch-Brown-2000
GSP1	YNL016W	0.0196291	Co-expression	Gasch-Brown-2000
GSP1	YPR069C	0.026736	Co-expression	Gasch-Brown-2000
GUS1	CDC19	0.0205281	Co-expression	Gasch-Brown-2000
GUS1	FBA1	0.0224993	Co-expression	Gasch-Brown-2000
GUS1	PGK1	0.0175315	Co-expression	Gasch-Brown-2000
GUS1	YBR196C	0.0225185	Co-expression	Gasch-Brown-2000
GUS1	YCR053W	0.0105748	Co-expression	Gasch-Brown-2000
GUS1	YDR002W	0.0168206	Co-expression	Gasch-Brown-2000
GUS1	YDR023W	0.0125091	Co-expression	Gasch-Brown-2000
GUS1	YDR050C	0.0192293	Co-expression	Gasch-Brown-2000
GUS1	YEL047C	0.0218396	Co-expression	Gasch-Brown-2000
GUS1	YGL105W	0.0168216	Co-expression	Gasch-Brown-2000
GUS1	YGL202W	0.0126765	Co-expression	Gasch-Brown-2000
GUS1	YHR179W	0.0215096	Co-expression	Gasch-Brown-2000
GUS1	YKL152C	0.0180489	Co-expression	Gasch-Brown-2000
GUS1	YLR043C	0.0199611	Co-expression	Gasch-Brown-2000
GUS1	YLR044C	0.0228692	Co-expression	Gasch-Brown-2000
GUS1	YLR192C	0.0126192	Co-expression	Gasch-Brown-2000
GUS1	YLR301W	0.0134635	Co-expression	Gasch-Brown-2000
GUS1	YPL106C	0.016403	Co-expression	Gasch-Brown-2000
GUS1	YPR069C	0.0253435	Co-expression	Gasch-Brown-2000
HSC82	PGK1	0.0570177	Co-expression	Gasch-Brown-2000
HSC82	TDH3	0.05318	Co-expression	Gasch-Brown-2000
HSC82	YDR155C	0.0566124	Co-expression	Gasch-Brown-2000
HSC82	YNL064C	0.064365	Co-expression	Gasch-Brown-2000
HSC82	YPL106C	0.0496347	Co-expression	Gasch-Brown-2000
PGK1	ENO1	0.0844164	Co-expression	Gasch-Brown-2000
PGK1	FBA1	0.071609	Co-expression	Gasch-Brown-2000
PGK1	YBR196C	0.0688231	Co-expression	Gasch-Brown-2000
PGK1	YDR050C	0.058443	Co-expression	Gasch-Brown-2000
PGK1	YDR155C	0.0723315	Co-expression	Gasch-Brown-2000
PGK1	YEL047C	0.0834571	Co-expression	Gasch-Brown-2000
PGK1	YHR179W	0.0561536	Co-expression	Gasch-Brown-2000
PGK1	YJL052W	0.0794301	Co-expression	Gasch-Brown-2000
PGK1	YKL152C	0.0634327	Co-expression	Gasch-Brown-2000
PGK1	YLR301W	0.0350381	Co-expression	Gasch-Brown-2000
PGK1	YNL064C	0.0640771	Co-expression	Gasch-Brown-2000
PGK1	YNL079C	0.043962	Co-expression	Gasch-Brown-2000
PGK1	YOL086C	0.073193	Co-expression	Gasch-Brown-2000
PGK1	YPL106C	0.0500197	Co-expression	Gasch-Brown-2000
RPL8A	RPS0B	0.0288142	Co-expression	Gasch-Brown-2000
RPL8A	RPS3	0.0296129	Co-expression	Gasch-Brown-2000
RPL8A	RPS5	0.0226394	Co-expression	Gasch-Brown-2000
RPL8A	YDR023W	0.0212957	Co-expression	Gasch-Brown-2000
RPL8A	YEF3	0.0391369	Co-expression	Gasch-Brown-2000
RPL8A	YER165W	0.0315174	Co-expression	Gasch-Brown-2000
RPL8A	YFL022C	0.0354935	Co-expression	Gasch-Brown-2000
RPL8A	YHR193C	0.0255957	Co-expression	Gasch-Brown-2000
RPL8A	YIL148W	0.0389094	Co-expression	Gasch-Brown-2000
RPL8A	YJL190C	0.0182947	Co-expression	Gasch-Brown-2000
RPL8A	YKL056C	0.0244761	Co-expression	Gasch-Brown-2000
RPL8A	YMR217W	0.0257184	Co-expression	Gasch-Brown-2000
RPN10	YFR004W	0.0810222	Co-expression	Gasch-Brown-2000
RPN10	YNL079C	0.0460666	Co-expression	Gasch-Brown-2000
RPS0B	RPS5	0.0264061	Co-expression	Gasch-Brown-2000
RPS0B	YDR091C	0.0240982	Co-expression	Gasch-Brown-2000
RPS0B	YEF3	0.0472522	Co-expression	Gasch-Brown-2000
RPS0B	YER165W	0.0378898	Co-expression	Gasch-Brown-2000
RPS0B	YHR020W	0.0343017	Co-expression	Gasch-Brown-2000
RPS0B	YIL148W	0.0464982	Co-expression	Gasch-Brown-2000
RPS0B	YJL190C	0.0223339	Co-expression	Gasch-Brown-2000
RPS0B	YMR217W	0.030892	Co-expression	Gasch-Brown-2000
RPS3	YDR023W	0.0267204	Co-expression	Gasch-Brown-2000
RPS3	YHR193C	0.032061	Co-expression	Gasch-Brown-2000
RPS3	YJL190C	0.0228852	Co-expression	Gasch-Brown-2000
RPS3	YKL056C	0.0317134	Co-expression	Gasch-Brown-2000
RPS3	YMR217W	0.0318341	Co-expression	Gasch-Brown-2000
RPS3	YPR069C	0.0525139	Co-expression	Gasch-Brown-2000
RPS5	RPS3	0.0280936	Co-expression	Gasch-Brown-2000
RPS5	YDR023W	0.0198244	Co-expression	Gasch-Brown-2000
RPS5	YEF3	0.0365204	Co-expression	Gasch-Brown-2000
RPS5	YFL022C	0.0333421	Co-expression	Gasch-Brown-2000
RPS5	YFL045C	0.0214574	Co-expression	Gasch-Brown-2000
RPS5	YHR019C	0.0213785	Co-expression	Gasch-Brown-2000
RPS5	YHR193C	0.0233273	Co-expression	Gasch-Brown-2000
RPS5	YIL148W	0.0357231	Co-expression	Gasch-Brown-2000
RPS5	YJL190C	0.0172598	Co-expression	Gasch-Brown-2000
RPS5	YKL056C	0.0232212	Co-expression	Gasch-Brown-2000
RPS5	YKR094C	0.0244814	Co-expression	Gasch-Brown-2000
RPS5	YLR167W	0.036679	Co-expression	Gasch-Brown-2000
RPT5	YHR179W	0.0677738	Co-expression	Gasch-Brown-2000
RPT5	YLR043C	0.0670194	Co-expression	Gasch-Brown-2000
RPT5	YLR109W	0.0651944	Co-expression	Gasch-Brown-2000
RPT5	YPL106C	0.0500139	Co-expression	Gasch-Brown-2000
SSA1	HSC82	0.0534587	Co-expression	Gasch-Brown-2000
SSA1	SSA2	0.0827763	Co-expression	Gasch-Brown-2000
SSA1	YNL064C	0.0723075	Co-expression	Gasch-Brown-2000
SSA1	YPL106C	0.0484624	Co-expression	Gasch-Brown-2000
SSA2	ENO1	0.0662881	Co-expression	Gasch-Brown-2000
SSA2	ENO2	0.0641833	Co-expression	Gasch-Brown-2000
SSA2	HSC82	0.0657034	Co-expression	Gasch-Brown-2000
SSA2	PGK1	0.0625326	Co-expression	Gasch-Brown-2000
SSA2	RPN10	0.0519349	Co-expression	Gasch-Brown-2000
SSA2	TDH2	0.065387	Co-expression	Gasch-Brown-2000
SSA2	TDH3	0.0683447	Co-expression	Gasch-Brown-2000
SSA2	YEL047C	0.0721182	Co-expression	Gasch-Brown-2000
SSA2	YKL152C	0.0487631	Co-expression	Gasch-Brown-2000
SSA2	YNL064C	0.0815939	Co-expression	Gasch-Brown-2000
SSA2	YNL071W	0.0605585	Co-expression	Gasch-Brown-2000
SSA2	YOL086C	0.0610167	Co-expression	Gasch-Brown-2000
SSA2	YPL106C	0.0575527	Co-expression	Gasch-Brown-2000
TDH2	CDC19	0.0684423	Co-expression	Gasch-Brown-2000
TDH2	ENO1	0.10857	Co-expression	Gasch-Brown-2000
TDH2	ENO2	0.106908	Co-expression	Gasch-Brown-2000
TDH2	FBA1	0.0931728	Co-expression	Gasch-Brown-2000
TDH2	PGK1	0.0831329	Co-expression	Gasch-Brown-2000
TDH2	TDH3	0.116796	Co-expression	Gasch-Brown-2000
TDH2	YBR196C	0.0792721	Co-expression	Gasch-Brown-2000
TDH2	YDR050C	0.0779233	Co-expression	Gasch-Brown-2000
TDH2	YDR155C	0.0871071	Co-expression	Gasch-Brown-2000
TDH2	YJL052W	0.120003	Co-expression	Gasch-Brown-2000
TDH2	YKL152C	0.0779968	Co-expression	Gasch-Brown-2000
TDH2	YLR044C	0.0726576	Co-expression	Gasch-Brown-2000
TDH2	YNL064C	0.072599	Co-expression	Gasch-Brown-2000
TDH2	YNL079C	0.0496064	Co-expression	Gasch-Brown-2000
TDH2	YOL086C	0.105861	Co-expression	Gasch-Brown-2000
TDH2	YPL106C	0.0464233	Co-expression	Gasch-Brown-2000
TDH3	CDC19	0.0719755	Co-expression	Gasch-Brown-2000
TDH3	ENO1	0.107302	Co-expression	Gasch-Brown-2000
TDH3	FBA1	0.101742	Co-expression	Gasch-Brown-2000
TDH3	PGK1	0.0852554	Co-expression	Gasch-Brown-2000
TDH3	YBR196C	0.0825904	Co-expression	Gasch-Brown-2000
TDH3	YDR050C	0.081028	Co-expression	Gasch-Brown-2000
TDH3	YDR155C	0.094675	Co-expression	Gasch-Brown-2000
TDH3	YJL052W	0.1234	Co-expression	Gasch-Brown-2000
TDH3	YKL152C	0.0780762	Co-expression	Gasch-Brown-2000
TDH3	YLR044C	0.0760047	Co-expression	Gasch-Brown-2000
TDH3	YNL064C	0.0754303	Co-expression	Gasch-Brown-2000
TDH3	YOL086C	0.107846	Co-expression	Gasch-Brown-2000
TDH3	YPL106C	0.047103	Co-expression	Gasch-Brown-2000
TSA1	YDR155C	0.0680676	Co-expression	Gasch-Brown-2000
TSA1	YHR179W	0.0602069	Co-expression	Gasch-Brown-2000
TSA1	YJL052W	0.063371	Co-expression	Gasch-Brown-2000
TSA1	YLR109W	0.0675849	Co-expression	Gasch-Brown-2000
TSA1	YLR301W	0.0381322	Co-expression	Gasch-Brown-2000
TSA1	YMR318C	0.05306	Co-expression	Gasch-Brown-2000
TSA1	YNL071W	0.0691877	Co-expression	Gasch-Brown-2000
YBR196C	YDR050C	0.0664014	Co-expression	Gasch-Brown-2000
YBR196C	YEL047C	0.0793658	Co-expression	Gasch-Brown-2000
YBR196C	YKL152C	0.0667857	Co-expression	Gasch-Brown-2000
YBR196C	YLR044C	0.0802091	Co-expression	Gasch-Brown-2000
YBR196C	YOL086C	0.0630473	Co-expression	Gasch-Brown-2000
YCR053W	YER003C	0.0210125	Co-expression	Gasch-Brown-2000
YCR053W	YKL056C	0.0182967	Co-expression	Gasch-Brown-2000
YCR053W	YLR044C	0.0291347	Co-expression	Gasch-Brown-2000
YCR053W	YLR060W	0.0198564	Co-expression	Gasch-Brown-2000
YCR053W	YLR192C	0.0164949	Co-expression	Gasch-Brown-2000
YCR053W	YPR069C	0.0342621	Co-expression	Gasch-Brown-2000
YDL014W	YHR020W	0.0576166	Co-expression	Gasch-Brown-2000
YDR002W	YDR050C	0.0415156	Co-expression	Gasch-Brown-2000
YDR002W	YKL152C	0.0392972	Co-expression	Gasch-Brown-2000
YDR002W	YNL079C	0.0400616	Co-expression	Gasch-Brown-2000
YDR023W	YCR053W	0.0168626	Co-expression	Gasch-Brown-2000
YDR023W	YDR002W	0.024163	Co-expression	Gasch-Brown-2000
YDR023W	YPR069C	0.0438715	Co-expression	Gasch-Brown-2000
YDR091C	YDL014W	0.0379282	Co-expression	Gasch-Brown-2000
YDR091C	YER165W	0.0273549	Co-expression	Gasch-Brown-2000
YDR091C	YHR020W	0.0248397	Co-expression	Gasch-Brown-2000
YDR091C	YMR217W	0.0226445	Co-expression	Gasch-Brown-2000
YDR155C	YJL052W	0.10852	Co-expression	Gasch-Brown-2000
YDR155C	YKL152C	0.0575417	Co-expression	Gasch-Brown-2000
YDR510W	YDR002W	0.042392	Co-expression	Gasch-Brown-2000
YDR510W	YKL152C	0.0523236	Co-expression	Gasch-Brown-2000
YDR510W	YLR301W	0.0368669	Co-expression	Gasch-Brown-2000
YEF3	YDL014W	0.0747621	Co-expression	Gasch-Brown-2000
YEF3	YHR020W	0.0498001	Co-expression	Gasch-Brown-2000
YEF3	YJL190C	0.0300565	Co-expression	Gasch-Brown-2000
YEF3	YMR217W	0.0441094	Co-expression	Gasch-Brown-2000
YER003C	YDR050C	0.0395094	Co-expression	Gasch-Brown-2000
YER003C	YLR044C	0.0492551	Co-expression	Gasch-Brown-2000
YER003C	YOL086C	0.0401901	Co-expression	Gasch-Brown-2000
YER003C	YPR069C	0.0550776	Co-expression	Gasch-Brown-2000
YER165W	YIL148W	0.0526078	Co-expression	Gasch-Brown-2000
YFL045C	YER003C	0.0284227	Co-expression	Gasch-Brown-2000
YFL045C	YHR019C	0.0238109	Co-expression	Gasch-Brown-2000
YFL045C	YJL190C	0.0179577	Co-expression	Gasch-Brown-2000
YFR004W	YNL079C	0.0521955	Co-expression	Gasch-Brown-2000
YGL105W	YCR053W	0.021084	Co-expression	Gasch-Brown-2000
YGL105W	YDR002W	0.0381491	Co-expression	Gasch-Brown-2000
YGL105W	YHR193C	0.0330377	Co-expression	Gasch-Brown-2000
YGL105W	YLR060W	0.0329096	Co-expression	Gasch-Brown-2000
YGL105W	YLR192C	0.0279501	Co-expression	Gasch-Brown-2000
YGL105W	YLR301W	0.0309421	Co-expression	Gasch-Brown-2000
YGL202W	YER003C	0.027384	Co-expression	Gasch-Brown-2000
YGL202W	YMR318C	0.0334358	Co-expression	Gasch-Brown-2000
YHR019C	YER003C	0.0266408	Co-expression	Gasch-Brown-2000
YHR019C	YFL022C	0.0365672	Co-expression	Gasch-Brown-2000
YHR019C	YLR060W	0.0259495	Co-expression	Gasch-Brown-2000
YHR020W	YMR217W	0.031659	Co-expression	Gasch-Brown-2000
YHR027C	YPL106C	0.0482997	Co-expression	Gasch-Brown-2000
YHR179W	YEL047C	0.0687214	Co-expression	Gasch-Brown-2000
YHR179W	YKL152C	0.052808	Co-expression	Gasch-Brown-2000
YHR179W	YLR109W	0.0569842	Co-expression	Gasch-Brown-2000
YHR179W	YLR301W	0.041207	Co-expression	Gasch-Brown-2000
YHR193C	YDR002W	0.0347495	Co-expression	Gasch-Brown-2000
YHR193C	YDR023W	0.0248799	Co-expression	Gasch-Brown-2000
YHR193C	YDR050C	0.036238	Co-expression	Gasch-Brown-2000
YHR193C	YKL056C	0.0271801	Co-expression	Gasch-Brown-2000
YJL052W	YDR050C	0.0696896	Co-expression	Gasch-Brown-2000
YJL052W	YKL152C	0.0726573	Co-expression	Gasch-Brown-2000
YJL052W	YOL086C	0.118859	Co-expression	Gasch-Brown-2000
YJL190C	YDR023W	0.0163338	Co-expression	Gasch-Brown-2000
YJL190C	YFL022C	0.0274017	Co-expression	Gasch-Brown-2000
YJL190C	YHR019C	0.017839	Co-expression	Gasch-Brown-2000
YJL190C	YHR020W	0.0216963	Co-expression	Gasch-Brown-2000
YJL190C	YKL056C	0.0190791	Co-expression	Gasch-Brown-2000
YJL190C	YLR167W	0.0301239	Co-expression	Gasch-Brown-2000
YJL190C	YPR069C	0.0323494	Co-expression	Gasch-Brown-2000
YJR070C	YHR020W	0.0288926	Co-expression	Gasch-Brown-2000
YJR109C	YGL202W	0.0370876	Co-expression	Gasch-Brown-2000
YKL056C	YLR043C	0.036455	Co-expression	Gasch-Brown-2000
YKL056C	YLR044C	0.0395853	Co-expression	Gasch-Brown-2000
YKL103C	YDL110C	0.0238546	Co-expression	Gasch-Brown-2000
YKL103C	YKR066C	0.0340784	Co-expression	Gasch-Brown-2000
YKL152C	YDR050C	0.0603625	Co-expression	Gasch-Brown-2000
YKL152C	YNL079C	0.042338	Co-expression	Gasch-Brown-2000
YKR094C	YIL148W	0.0444431	Co-expression	Gasch-Brown-2000
YLL039C	YKL103C	0.0271814	Co-expression	Gasch-Brown-2000
YLL039C	YPR160W	0.0617733	Co-expression	Gasch-Brown-2000
YLR044C	YDR050C	0.0654134	Co-expression	Gasch-Brown-2000
YLR044C	YKL152C	0.0647089	Co-expression	Gasch-Brown-2000
YLR060W	YLR044C	0.045376	Co-expression	Gasch-Brown-2000
YLR060W	YLR192C	0.0239507	Co-expression	Gasch-Brown-2000
YLR167W	YIL148W	0.0663977	Co-expression	Gasch-Brown-2000
YLR167W	YKR094C	0.0450089	Co-expression	Gasch-Brown-2000
YLR192C	YDR002W	0.0265939	Co-expression	Gasch-Brown-2000
YLR192C	YHR179W	0.0324564	Co-expression	Gasch-Brown-2000
YLR192C	YMR318C	0.0308051	Co-expression	Gasch-Brown-2000
YLR301W	YKL152C	0.0368832	Co-expression	Gasch-Brown-2000
YLR301W	YLR109W	0.041143	Co-expression	Gasch-Brown-2000
YLR301W	YMR318C	0.0354559	Co-expression	Gasch-Brown-2000
YLR335W	YCR053W	0.0241775	Co-expression	Gasch-Brown-2000
YLR335W	YDR023W	0.0293788	Co-expression	Gasch-Brown-2000
YLR335W	YLR060W	0.0344912	Co-expression	Gasch-Brown-2000
YLR335W	YLR192C	0.0294738	Co-expression	Gasch-Brown-2000
YMR318C	YLR109W	0.0546939	Co-expression	Gasch-Brown-2000
YNL016W	YCR053W	0.0253465	Co-expression	Gasch-Brown-2000
YNL016W	YDR023W	0.0303348	Co-expression	Gasch-Brown-2000
YNL016W	YHR019C	0.0316259	Co-expression	Gasch-Brown-2000
YNL016W	YLR192C	0.0300341	Co-expression	Gasch-Brown-2000
YNL016W	YLR335W	0.0464978	Co-expression	Gasch-Brown-2000
YNL064C	YDR002W	0.0497804	Co-expression	Gasch-Brown-2000
YNL064C	YGL105W	0.0472996	Co-expression	Gasch-Brown-2000
YNL064C	YHR179W	0.0638586	Co-expression	Gasch-Brown-2000
YNL064C	YHR193C	0.0372778	Co-expression	Gasch-Brown-2000
YNL064C	YKL152C	0.0563367	Co-expression	Gasch-Brown-2000
YNL064C	YLR301W	0.0383879	Co-expression	Gasch-Brown-2000
YNL064C	YLR335W	0.0478996	Co-expression	Gasch-Brown-2000
YNL064C	YPL106C	0.0616511	Co-expression	Gasch-Brown-2000
YNL071W	YLR301W	0.0400097	Co-expression	Gasch-Brown-2000
YNL079C	YDR050C	0.0451874	Co-expression	Gasch-Brown-2000
YOL086C	YDR050C	0.0760503	Co-expression	Gasch-Brown-2000
YOL086C	YKL152C	0.065681	Co-expression	Gasch-Brown-2000
YPL106C	YBR196C	0.0494853	Co-expression	Gasch-Brown-2000
YPL106C	YCR053W	0.0190236	Co-expression	Gasch-Brown-2000
YPL106C	YHR179W	0.0484436	Co-expression	Gasch-Brown-2000
YPL106C	YKL152C	0.0409883	Co-expression	Gasch-Brown-2000
YPL106C	YLR301W	0.0306025	Co-expression	Gasch-Brown-2000
YPL106C	YLR335W	0.0382719	Co-expression	Gasch-Brown-2000
CDC19	FBA1	0.00438872	Co-expression	Gasch-Brown-2001
CDC19	YBR196C	0.00606654	Co-expression	Gasch-Brown-2001
ENO1	YDR155C	0.00342225	Co-expression	Gasch-Brown-2001
ENO1	YJL052W	0.00698863	Co-expression	Gasch-Brown-2001
ENO1	YOL086C	0.00561327	Co-expression	Gasch-Brown-2001
ENO2	ENO1	0.00949874	Co-expression	Gasch-Brown-2001
ENO2	FBA1	0.0049593	Co-expression	Gasch-Brown-2001
ENO2	PGK1	0.00674639	Co-expression	Gasch-Brown-2001
ENO2	TDH3	0.00615176	Co-expression	Gasch-Brown-2001
ENO2	YJL052W	0.00724126	Co-expression	Gasch-Brown-2001
ENO2	YKL152C	0.00421281	Co-expression	Gasch-Brown-2001
ENO2	YOL086C	0.00528125	Co-expression	Gasch-Brown-2001
FBA1	ENO1	0.00478353	Co-expression	Gasch-Brown-2001
FBA1	YBR196C	0.00519235	Co-expression	Gasch-Brown-2001
FBA1	YKL152C	0.00560586	Co-expression	Gasch-Brown-2001
GSP1	RPS3	0.00157595	Co-expression	Gasch-Brown-2001
GSP1	RPS5	0.00193637	Co-expression	Gasch-Brown-2001
GSP1	YDL014W	0.00279714	Co-expression	Gasch-Brown-2001
GSP1	YKR094C	0.0024393	Co-expression	Gasch-Brown-2001
GSP1	YNL016W	0.00334254	Co-expression	Gasch-Brown-2001
GUS1	YCR053W	0.00235933	Co-expression	Gasch-Brown-2001
GUS1	YER165W	0.00201515	Co-expression	Gasch-Brown-2001
GUS1	YFL022C	0.0024542	Co-expression	Gasch-Brown-2001
GUS1	YHR019C	0.00220308	Co-expression	Gasch-Brown-2001
GUS1	YHR020W	0.00223413	Co-expression	Gasch-Brown-2001
GUS1	YNL016W	0.00334391	Co-expression	Gasch-Brown-2001
HSC82	YDL125C	0.00333283	Co-expression	Gasch-Brown-2001
HSC82	YNL064C	0.00372122	Co-expression	Gasch-Brown-2001
HSC82	YPL106C	0.00380363	Co-expression	Gasch-Brown-2001
PGK1	ENO1	0.00648671	Co-expression	Gasch-Brown-2001
PGK1	YJL052W	0.00522089	Co-expression	Gasch-Brown-2001
RPL8A	RPS0B	0.00183233	Co-expression	Gasch-Brown-2001
RPL8A	RPS3	0.00134014	Co-expression	Gasch-Brown-2001
RPL8A	RPS5	0.00156992	Co-expression	Gasch-Brown-2001
RPL8A	YEF3	0.00139224	Co-expression	Gasch-Brown-2001
RPL8A	YHR020W	0.00182554	Co-expression	Gasch-Brown-2001
RPL8A	YJL190C	0.00148353	Co-expression	Gasch-Brown-2001
RPL8A	YLR060W	0.002295	Co-expression	Gasch-Brown-2001
RPL8A	YMR217W	0.00132638	Co-expression	Gasch-Brown-2001
RPN10	RPT5	0.00374113	Co-expression	Gasch-Brown-2001
RPN10	YKL103C	0.00169784	Co-expression	Gasch-Brown-2001
RPS0B	RPS3	0.00148191	Co-expression	Gasch-Brown-2001
RPS0B	RPS5	0.00175357	Co-expression	Gasch-Brown-2001
RPS0B	YEF3	0.00166098	Co-expression	Gasch-Brown-2001
RPS0B	YHR020W	0.00204891	Co-expression	Gasch-Brown-2001
RPS0B	YJL190C	0.00173602	Co-expression	Gasch-Brown-2001
RPS0B	YKL056C	0.00268894	Co-expression	Gasch-Brown-2001
RPS0B	YMR217W	0.00155634	Co-expression	Gasch-Brown-2001
RPS3	YFL045C	0.00203863	Co-expression	Gasch-Brown-2001
RPS3	YHR193C	0.00182643	Co-expression	Gasch-Brown-2001
RPS3	YJL190C	0.00128014	Co-expression	Gasch-Brown-2001
RPS3	YJR070C	0.00145139	Co-expression	Gasch-Brown-2001
RPS3	YKL056C	0.00193186	Co-expression	Gasch-Brown-2001
RPS3	YKR094C	0.00170237	Co-expression	Gasch-Brown-2001
RPS3	YLR167W	0.00183689	Co-expression	Gasch-Brown-2001
RPS5	RPS3	0.00134903	Co-expression	Gasch-Brown-2001
RPS5	YFL045C	0.0024308	Co-expression	Gasch-Brown-2001
RPS5	YHR020W	0.00170383	Co-expression	Gasch-Brown-2001
RPS5	YJL190C	0.00148115	Co-expression	Gasch-Brown-2001
RPS5	YJR070C	0.00172798	Co-expression	Gasch-Brown-2001
RPS5	YKL056C	0.00244167	Co-expression	Gasch-Brown-2001
RPS5	YKR094C	0.00203063	Co-expression	Gasch-Brown-2001
RPS5	YLR060W	0.00220425	Co-expression	Gasch-Brown-2001
RPS5	YLR167W	0.00209705	Co-expression	Gasch-Brown-2001
RPS5	YNL016W	0.00198606	Co-expression	Gasch-Brown-2001
RPT5	YDR155C	0.00255267	Co-expression	Gasch-Brown-2001
SSA1	HSC82	0.00263638	Co-expression	Gasch-Brown-2001
SSA1	SSA2	0.00331457	Co-expression	Gasch-Brown-2001
SSA1	YER003C	0.00398303	Co-expression	Gasch-Brown-2001
SSA1	YLR044C	0.00445045	Co-expression	Gasch-Brown-2001
SSA1	YNL064C	0.00353225	Co-expression	Gasch-Brown-2001
SSA1	YPL106C	0.0033199	Co-expression	Gasch-Brown-2001
SSA2	HSC82	0.0029753	Co-expression	Gasch-Brown-2001
SSA2	YER003C	0.0031814	Co-expression	Gasch-Brown-2001
SSA2	YPL106C	0.0034157	Co-expression	Gasch-Brown-2001
TDH2	ENO1	0.00668718	Co-expression	Gasch-Brown-2001
TDH2	ENO2	0.00672229	Co-expression	Gasch-Brown-2001
TDH2	PGK1	0.00478444	Co-expression	Gasch-Brown-2001
TDH2	TDH3	0.00575016	Co-expression	Gasch-Brown-2001
TDH2	YDR155C	0.0034667	Co-expression	Gasch-Brown-2001
TDH2	YJL052W	0.00591649	Co-expression	Gasch-Brown-2001
TDH2	YOL086C	0.00481932	Co-expression	Gasch-Brown-2001
TDH3	ENO1	0.00611047	Co-expression	Gasch-Brown-2001
TDH3	PGK1	0.0044348	Co-expression	Gasch-Brown-2001
TDH3	YDR155C	0.00338621	Co-expression	Gasch-Brown-2001
TDH3	YJL052W	0.00539718	Co-expression	Gasch-Brown-2001
TDH3	YOL086C	0.00451993	Co-expression	Gasch-Brown-2001
TSA1	YHR027C	0.00373073	Co-expression	Gasch-Brown-2001
TSA1	YLL039C	0.0028155	Co-expression	Gasch-Brown-2001
TSA1	YLR109W	0.00301689	Co-expression	Gasch-Brown-2001
YCR053W	YER003C	0.00297128	Co-expression	Gasch-Brown-2001
YCR053W	YFL022C	0.00200729	Co-expression	Gasch-Brown-2001
YCR053W	YGL202W	0.00277184	Co-expression	Gasch-Brown-2001
YCR053W	YHR020W	0.00220014	Co-expression	Gasch-Brown-2001
YDL014W	YMR217W	0.00175537	Co-expression	Gasch-Brown-2001
YDL022W	YJL052W	0.00208529	Co-expression	Gasch-Brown-2001
YDL022W	YKR066C	0.00186439	Co-expression	Gasch-Brown-2001
YDL022W	YPL004C	0.00143664	Co-expression	Gasch-Brown-2001
YDL110C	YPL004C	0.00224778	Co-expression	Gasch-Brown-2001
YDL110C	YPR160W	0.00390614	Co-expression	Gasch-Brown-2001
YDR091C	YDL014W	0.00307279	Co-expression	Gasch-Brown-2001
YDR091C	YMR217W	0.00174049	Co-expression	Gasch-Brown-2001
YDR155C	YLR109W	0.00234747	Co-expression	Gasch-Brown-2001
YEF3	YCR053W	0.00161022	Co-expression	Gasch-Brown-2001
YEF3	YDL014W	0.0019543	Co-expression	Gasch-Brown-2001
YEF3	YDR091C	0.00195873	Co-expression	Gasch-Brown-2001
YEF3	YER165W	0.00130156	Co-expression	Gasch-Brown-2001
YEF3	YHR020W	0.00194508	Co-expression	Gasch-Brown-2001
YEF3	YLR335W	0.00209436	Co-expression	Gasch-Brown-2001
YEF3	YMR217W	0.00144703	Co-expression	Gasch-Brown-2001
YER165W	YCR053W	0.00194002	Co-expression	Gasch-Brown-2001
YER165W	YFL022C	0.00178367	Co-expression	Gasch-Brown-2001
YER165W	YHR019C	0.00167506	Co-expression	Gasch-Brown-2001
YER165W	YHR020W	0.00175556	Co-expression	Gasch-Brown-2001
YER165W	YLR335W	0.00193445	Co-expression	Gasch-Brown-2001
YFL045C	YJL190C	0.00244607	Co-expression	Gasch-Brown-2001
YFL045C	YKL056C	0.00423675	Co-expression	Gasch-Brown-2001
YFL045C	YKR094C	0.00341329	Co-expression	Gasch-Brown-2001
YGL105W	YHR193C	0.00400768	Co-expression	Gasch-Brown-2001
YGL105W	YLR167W	0.00334688	Co-expression	Gasch-Brown-2001
YGL202W	YMR318C	0.00475624	Co-expression	Gasch-Brown-2001
YHR019C	YFL022C	0.00199923	Co-expression	Gasch-Brown-2001
YHR019C	YHR020W	0.00212032	Co-expression	Gasch-Brown-2001
YHR020W	YFL022C	0.00226316	Co-expression	Gasch-Brown-2001
YHR020W	YMR217W	0.00164834	Co-expression	Gasch-Brown-2001
YHR027C	YLR109W	0.00311491	Co-expression	Gasch-Brown-2001
YHR179W	YLR301W	0.00239952	Co-expression	Gasch-Brown-2001
YHR193C	YLR167W	0.00332277	Co-expression	Gasch-Brown-2001
YJL052W	YKL152C	0.00395342	Co-expression	Gasch-Brown-2001
YJL052W	YOL086C	0.00494208	Co-expression	Gasch-Brown-2001
YJL190C	YIL148W	0.00212189	Co-expression	Gasch-Brown-2001
YJL190C	YKL056C	0.00226297	Co-expression	Gasch-Brown-2001
YJL190C	YKR094C	0.00196166	Co-expression	Gasch-Brown-2001
YJR070C	YHR020W	0.00223641	Co-expression	Gasch-Brown-2001
YKL056C	YKR094C	0.00299841	Co-expression	Gasch-Brown-2001
YKL103C	YDL022W	0.00103914	Co-expression	Gasch-Brown-2001
YKL103C	YJL052W	0.00177162	Co-expression	Gasch-Brown-2001
YLL039C	YLR109W	0.00215896	Co-expression	Gasch-Brown-2001
YLR043C	YEL047C	0.00285518	Co-expression	Gasch-Brown-2001
YLR043C	YLR167W	0.00268961	Co-expression	Gasch-Brown-2001
YLR043C	YMR318C	0.00368827	Co-expression	Gasch-Brown-2001
YLR167W	YKR094C	0.00286158	Co-expression	Gasch-Brown-2001
YLR335W	YCR053W	0.00289843	Co-expression	Gasch-Brown-2001
YNL016W	YFL022C	0.00266337	Co-expression	Gasch-Brown-2001
YNL016W	YLR060W	0.00340759	Co-expression	Gasch-Brown-2001
YNL064C	YHR179W	0.00285293	Co-expression	Gasch-Brown-2001
YNL071W	YDL022W	0.00182535	Co-expression	Gasch-Brown-2001
YPL004C	YPR160W	0.00217813	Co-expression	Gasch-Brown-2001
YPL106C	YDL125C	0.00325797	Co-expression	Gasch-Brown-2001
CDC19	ENO1	0.0239294	Co-expression	Hochwagen-Amon-2005
CDC19	FBA1	0.0305027	Co-expression	Hochwagen-Amon-2005
CDC19	PGK1	0.024834	Co-expression	Hochwagen-Amon-2005
CDC19	YBR196C	0.0290763	Co-expression	Hochwagen-Amon-2005
CDC19	YDR050C	0.0243675	Co-expression	Hochwagen-Amon-2005
CDC19	YDR155C	0.0276204	Co-expression	Hochwagen-Amon-2005
CDC19	YKL152C	0.0286397	Co-expression	Hochwagen-Amon-2005
CDC19	YLR044C	0.0316908	Co-expression	Hochwagen-Amon-2005
CDC19	YOL086C	0.0265363	Co-expression	Hochwagen-Amon-2005
ENO1	YBR196C	0.0225428	Co-expression	Hochwagen-Amon-2005
ENO1	YDR050C	0.0219645	Co-expression	Hochwagen-Amon-2005
ENO1	YDR155C	0.0213508	Co-expression	Hochwagen-Amon-2005
ENO1	YJL052W	0.0293241	Co-expression	Hochwagen-Amon-2005
ENO1	YKL152C	0.0241129	Co-expression	Hochwagen-Amon-2005
ENO1	YOL086C	0.0222393	Co-expression	Hochwagen-Amon-2005
ENO1	YPR160W	0.0221131	Co-expression	Hochwagen-Amon-2005
ENO2	CDC19	0.0341885	Co-expression	Hochwagen-Amon-2005
ENO2	ENO1	0.0239274	Co-expression	Hochwagen-Amon-2005
ENO2	FBA1	0.0320165	Co-expression	Hochwagen-Amon-2005
ENO2	PGK1	0.0235405	Co-expression	Hochwagen-Amon-2005
ENO2	YBR196C	0.0272661	Co-expression	Hochwagen-Amon-2005
ENO2	YDR050C	0.0252183	Co-expression	Hochwagen-Amon-2005
ENO2	YKL152C	0.0265933	Co-expression	Hochwagen-Amon-2005
ENO2	YLR044C	0.0304779	Co-expression	Hochwagen-Amon-2005
ENO2	YOL086C	0.0259181	Co-expression	Hochwagen-Amon-2005
FBA1	ENO1	0.0223259	Co-expression	Hochwagen-Amon-2005
FBA1	YDR050C	0.0259132	Co-expression	Hochwagen-Amon-2005
FBA1	YHR193C	0.0217675	Co-expression	Hochwagen-Amon-2005
FBA1	YLR044C	0.0315112	Co-expression	Hochwagen-Amon-2005
FBA1	YOL086C	0.0254699	Co-expression	Hochwagen-Amon-2005
GSP1	YDL014W	0.0144684	Co-expression	Hochwagen-Amon-2005
GSP1	YEF3	0.023637	Co-expression	Hochwagen-Amon-2005
GSP1	YLR060W	0.0200688	Co-expression	Hochwagen-Amon-2005
GSP1	YNL016W	0.0261876	Co-expression	Hochwagen-Amon-2005
GUS1	YDR091C	0.0237676	Co-expression	Hochwagen-Amon-2005
GUS1	YGL105W	0.0335879	Co-expression	Hochwagen-Amon-2005
GUS1	YHR019C	0.0336813	Co-expression	Hochwagen-Amon-2005
GUS1	YLR060W	0.0259241	Co-expression	Hochwagen-Amon-2005
PGK1	ENO1	0.0222957	Co-expression	Hochwagen-Amon-2005
PGK1	YBR196C	0.0237257	Co-expression	Hochwagen-Amon-2005
PGK1	YDR050C	0.0219565	Co-expression	Hochwagen-Amon-2005
PGK1	YDR155C	0.0260939	Co-expression	Hochwagen-Amon-2005
PGK1	YJL052W	0.0300705	Co-expression	Hochwagen-Amon-2005
PGK1	YKL152C	0.0244937	Co-expression	Hochwagen-Amon-2005
PGK1	YOL086C	0.0228465	Co-expression	Hochwagen-Amon-2005
PGK1	YPR160W	0.019863	Co-expression	Hochwagen-Amon-2005
RPL8A	RPS0B	0.023416	Co-expression	Hochwagen-Amon-2005
RPL8A	RPS3	0.0199933	Co-expression	Hochwagen-Amon-2005
RPL8A	RPS5	0.017817	Co-expression	Hochwagen-Amon-2005
RPL8A	YDR091C	0.0227706	Co-expression	Hochwagen-Amon-2005
RPL8A	YHR193C	0.0208531	Co-expression	Hochwagen-Amon-2005
RPN10	RPT5	0.0130116	Co-expression	Hochwagen-Amon-2005
RPN10	YFR004W	0.0161531	Co-expression	Hochwagen-Amon-2005
RPN10	YHR027C	0.0141211	Co-expression	Hochwagen-Amon-2005
RPN10	YLR192C	0.0122102	Co-expression	Hochwagen-Amon-2005
RPN10	YNL064C	0.0179539	Co-expression	Hochwagen-Amon-2005
RPS0B	RPS3	0.0186756	Co-expression	Hochwagen-Amon-2005
RPS0B	RPS5	0.0180514	Co-expression	Hochwagen-Amon-2005
RPS0B	YHR019C	0.0258411	Co-expression	Hochwagen-Amon-2005
RPS3	YDR091C	0.0169719	Co-expression	Hochwagen-Amon-2005
RPS3	YHR193C	0.0171775	Co-expression	Hochwagen-Amon-2005
RPS3	YJL190C	0.0163614	Co-expression	Hochwagen-Amon-2005
RPS3	YLR167W	0.0244955	Co-expression	Hochwagen-Amon-2005
RPS5	RPS3	0.0144438	Co-expression	Hochwagen-Amon-2005
RPS5	YDR091C	0.014796	Co-expression	Hochwagen-Amon-2005
RPS5	YHR193C	0.0149014	Co-expression	Hochwagen-Amon-2005
RPS5	YJL190C	0.0147224	Co-expression	Hochwagen-Amon-2005
RPS5	YLR043C	0.0146792	Co-expression	Hochwagen-Amon-2005
RPS5	YLR167W	0.0223053	Co-expression	Hochwagen-Amon-2005
RPT5	YDL125C	0.0240587	Co-expression	Hochwagen-Amon-2005
RPT5	YFR004W	0.0179136	Co-expression	Hochwagen-Amon-2005
RPT5	YHR027C	0.0167546	Co-expression	Hochwagen-Amon-2005
RPT5	YLR192C	0.0133365	Co-expression	Hochwagen-Amon-2005
RPT5	YNL064C	0.0193223	Co-expression	Hochwagen-Amon-2005
RPT5	YPL106C	0.0192809	Co-expression	Hochwagen-Amon-2005
SSA1	RPN10	0.0201643	Co-expression	Hochwagen-Amon-2005
SSA1	YDL022W	0.0342707	Co-expression	Hochwagen-Amon-2005
SSA1	YFR004W	0.0278977	Co-expression	Hochwagen-Amon-2005
SSA2	CDC19	0.0276237	Co-expression	Hochwagen-Amon-2005
SSA2	YDR155C	0.03044	Co-expression	Hochwagen-Amon-2005
SSA2	YPL106C	0.0314279	Co-expression	Hochwagen-Amon-2005
TDH2	CDC19	0.0266544	Co-expression	Hochwagen-Amon-2005
TDH2	ENO1	0.0207785	Co-expression	Hochwagen-Amon-2005
TDH2	ENO2	0.026907	Co-expression	Hochwagen-Amon-2005
TDH2	FBA1	0.0294771	Co-expression	Hochwagen-Amon-2005
TDH2	PGK1	0.0208999	Co-expression	Hochwagen-Amon-2005
TDH2	TDH3	0.0230964	Co-expression	Hochwagen-Amon-2005
TDH2	YBR196C	0.0207102	Co-expression	Hochwagen-Amon-2005
TDH2	YDR050C	0.023808	Co-expression	Hochwagen-Amon-2005
TDH2	YJL052W	0.0292331	Co-expression	Hochwagen-Amon-2005
TDH2	YLR044C	0.0270739	Co-expression	Hochwagen-Amon-2005
TDH2	YOL086C	0.0237792	Co-expression	Hochwagen-Amon-2005
TDH2	YPR160W	0.0221087	Co-expression	Hochwagen-Amon-2005
TDH3	FBA1	0.0234384	Co-expression	Hochwagen-Amon-2005
TDH3	YDR050C	0.019889	Co-expression	Hochwagen-Amon-2005
TDH3	YPL004C	0.0215	Co-expression	Hochwagen-Amon-2005
YBR196C	YDR050C	0.0225469	Co-expression	Hochwagen-Amon-2005
YBR196C	YJL052W	0.0285419	Co-expression	Hochwagen-Amon-2005
YBR196C	YKL152C	0.0284195	Co-expression	Hochwagen-Amon-2005
YBR196C	YOL086C	0.0233037	Co-expression	Hochwagen-Amon-2005
YCR053W	YGL202W	0.0298257	Co-expression	Hochwagen-Amon-2005
YDR023W	YKL056C	0.0289165	Co-expression	Hochwagen-Amon-2005
YDR091C	YHR193C	0.0186467	Co-expression	Hochwagen-Amon-2005
YDR091C	YLR060W	0.0216434	Co-expression	Hochwagen-Amon-2005
YEF3	GUS1	0.0261296	Co-expression	Hochwagen-Amon-2005
YEF3	YDL014W	0.0156309	Co-expression	Hochwagen-Amon-2005
YEF3	YDR091C	0.0214402	Co-expression	Hochwagen-Amon-2005
YEF3	YLR060W	0.0212512	Co-expression	Hochwagen-Amon-2005
YEF3	YMR217W	0.0251888	Co-expression	Hochwagen-Amon-2005
YER165W	YPL106C	0.0345091	Co-expression	Hochwagen-Amon-2005
YFR004W	YDL022W	0.0244285	Co-expression	Hochwagen-Amon-2005
YFR004W	YHR027C	0.0214679	Co-expression	Hochwagen-Amon-2005
YFR004W	YNL064C	0.0246149	Co-expression	Hochwagen-Amon-2005
YFR004W	YPL106C	0.0254202	Co-expression	Hochwagen-Amon-2005
YGL105W	YLR060W	0.0249943	Co-expression	Hochwagen-Amon-2005
YGL105W	YNL016W	0.0396073	Co-expression	Hochwagen-Amon-2005
YHR019C	YHR020W	0.0381153	Co-expression	Hochwagen-Amon-2005
YHR019C	YNL079C	0.0323801	Co-expression	Hochwagen-Amon-2005
YHR020W	YFL022C	0.0264883	Co-expression	Hochwagen-Amon-2005
YHR027C	YDL022W	0.022006	Co-expression	Hochwagen-Amon-2005
YHR027C	YNL064C	0.0216708	Co-expression	Hochwagen-Amon-2005
YHR027C	YPL106C	0.0260005	Co-expression	Hochwagen-Amon-2005
YHR027C	YPR069C	0.0228924	Co-expression	Hochwagen-Amon-2005
YHR193C	YJL190C	0.0176979	Co-expression	Hochwagen-Amon-2005
YHR193C	YKL056C	0.0224776	Co-expression	Hochwagen-Amon-2005
YJL052W	YDR050C	0.0291985	Co-expression	Hochwagen-Amon-2005
YJL052W	YKL152C	0.0309142	Co-expression	Hochwagen-Amon-2005
YJL052W	YOL086C	0.0305902	Co-expression	Hochwagen-Amon-2005
YJL190C	YKL056C	0.023116	Co-expression	Hochwagen-Amon-2005
YJL190C	YLR167W	0.0258042	Co-expression	Hochwagen-Amon-2005
YJR070C	YDL014W	0.0148591	Co-expression	Hochwagen-Amon-2005
YJR109C	YCR053W	0.0320271	Co-expression	Hochwagen-Amon-2005
YJR109C	YGL202W	0.0354826	Co-expression	Hochwagen-Amon-2005
YKL056C	YMR217W	0.0266657	Co-expression	Hochwagen-Amon-2005
YKL152C	YDR050C	0.0222881	Co-expression	Hochwagen-Amon-2005
YLR192C	YDL125C	0.022037	Co-expression	Hochwagen-Amon-2005
YMR318C	YEL047C	0.0242248	Co-expression	Hochwagen-Amon-2005
YMR318C	YLR109W	0.0235503	Co-expression	Hochwagen-Amon-2005
YNL009W	YKL152C	0.031468	Co-expression	Hochwagen-Amon-2005
YNL016W	YCR053W	0.0292794	Co-expression	Hochwagen-Amon-2005
YNL064C	YLR192C	0.0185498	Co-expression	Hochwagen-Amon-2005
YNL064C	YPL106C	0.0328811	Co-expression	Hochwagen-Amon-2005
YNL064C	YPR069C	0.0304624	Co-expression	Hochwagen-Amon-2005
YOL086C	YDR050C	0.0231008	Co-expression	Hochwagen-Amon-2005
YOL086C	YKL152C	0.0252645	Co-expression	Hochwagen-Amon-2005
YPL004C	YPR160W	0.02374	Co-expression	Hochwagen-Amon-2005
YPL106C	YPR069C	0.035917	Co-expression	Hochwagen-Amon-2005
YPR160W	YDR050C	0.0212839	Co-expression	Hochwagen-Amon-2005
YPR160W	YOL086C	0.0211849	Co-expression	Hochwagen-Amon-2005
CDC19	YKL152C	0.0104978	Co-expression	Hong-Nielsen-2011
ENO2	YMR318C	0.00850675	Co-expression	Hong-Nielsen-2011
ENO2	YNL079C	0.0115495	Co-expression	Hong-Nielsen-2011
GSP1	RPT5	0.0057878	Co-expression	Hong-Nielsen-2011
GSP1	YER165W	0.00642493	Co-expression	Hong-Nielsen-2011
GSP1	YHR027C	0.00685696	Co-expression	Hong-Nielsen-2011
GSP1	YLR060W	0.00475636	Co-expression	Hong-Nielsen-2011
GUS1	YHR019C	0.00671795	Co-expression	Hong-Nielsen-2011
GUS1	YLR060W	0.0050501	Co-expression	Hong-Nielsen-2011
HSC82	ENO2	0.0100821	Co-expression	Hong-Nielsen-2011
HSC82	YGL202W	0.00752752	Co-expression	Hong-Nielsen-2011
HSC82	YNL079C	0.0100896	Co-expression	Hong-Nielsen-2011
RPN10	RPT5	0.0064835	Co-expression	Hong-Nielsen-2011
RPN10	YEL047C	0.00893695	Co-expression	Hong-Nielsen-2011
RPN10	YHR027C	0.0076324	Co-expression	Hong-Nielsen-2011
RPS0B	GUS1	0.00882613	Co-expression	Hong-Nielsen-2011
RPS3	YNL016W	0.00759968	Co-expression	Hong-Nielsen-2011
RPS5	TDH3	0.00568726	Co-expression	Hong-Nielsen-2011
RPT5	YER165W	0.00545553	Co-expression	Hong-Nielsen-2011
RPT5	YHR027C	0.00606778	Co-expression	Hong-Nielsen-2011
SSA1	YDL022W	0.00696318	Co-expression	Hong-Nielsen-2011
SSA1	YJL052W	0.00582228	Co-expression	Hong-Nielsen-2011
SSA1	YPR160W	0.00507678	Co-expression	Hong-Nielsen-2011
SSA2	YJR109C	0.00586461	Co-expression	Hong-Nielsen-2011
SSA2	YLR301W	0.00813547	Co-expression	Hong-Nielsen-2011
SSA2	YNL064C	0.00645945	Co-expression	Hong-Nielsen-2011
YCR053W	YGL202W	0.00864085	Co-expression	Hong-Nielsen-2011
YDL014W	YHR019C	0.00706911	Co-expression	Hong-Nielsen-2011
YDL022W	YPR160W	0.00508419	Co-expression	Hong-Nielsen-2011
YDL110C	YKR066C	0.00521969	Co-expression	Hong-Nielsen-2011
YDL110C	YPL004C	0.00491968	Co-expression	Hong-Nielsen-2011
YDR023W	YCR053W	0.00899543	Co-expression	Hong-Nielsen-2011
YDR023W	YGL202W	0.00745272	Co-expression	Hong-Nielsen-2011
YDR510W	YDR155C	0.00590309	Co-expression	Hong-Nielsen-2011
YDR510W	YFL045C	0.00654615	Co-expression	Hong-Nielsen-2011
YEF3	YDR023W	0.0103749	Co-expression	Hong-Nielsen-2011
YER165W	YLR060W	0.0043772	Co-expression	Hong-Nielsen-2011
YER165W	YMR217W	0.00631068	Co-expression	Hong-Nielsen-2011
YFL045C	YDR155C	0.00611864	Co-expression	Hong-Nielsen-2011
YFR004W	YHR179W	0.0061092	Co-expression	Hong-Nielsen-2011
YHR019C	YHR020W	0.00569188	Co-expression	Hong-Nielsen-2011
YJL190C	YLR167W	0.00977027	Co-expression	Hong-Nielsen-2011
YKL103C	YPL004C	0.00417557	Co-expression	Hong-Nielsen-2011
YLL039C	YOR298C-A	0.0072493	Co-expression	Hong-Nielsen-2011
YLR060W	YMR217W	0.00474824	Co-expression	Hong-Nielsen-2011
YLR109W	YOL086C	0.0075267	Co-expression	Hong-Nielsen-2011
YLR335W	YCR053W	0.00936572	Co-expression	Hong-Nielsen-2011
YLR335W	YHR019C	0.00782774	Co-expression	Hong-Nielsen-2011
YLR335W	YHR020W	0.00721939	Co-expression	Hong-Nielsen-2011
YMR318C	YNL079C	0.00811002	Co-expression	Hong-Nielsen-2011
YNL016W	YDL110C	0.0066935	Co-expression	Hong-Nielsen-2011
YNL064C	YDL125C	0.00626974	Co-expression	Hong-Nielsen-2011
YNL064C	YLR301W	0.00644872	Co-expression	Hong-Nielsen-2011
YNL064C	YMR318C	0.00621384	Co-expression	Hong-Nielsen-2011
YNL071W	YER003C	0.00856036	Co-expression	Hong-Nielsen-2011
YPL004C	YKR066C	0.00479012	Co-expression	Hong-Nielsen-2011
YPL004C	YLR109W	0.00503581	Co-expression	Hong-Nielsen-2011
YPL004C	YOL086C	0.0061948	Co-expression	Hong-Nielsen-2011
YPL106C	YNL079C	0.010127	Co-expression	Hong-Nielsen-2011
YPR160W	YJL052W	0.00458753	Co-expression	Hong-Nielsen-2011
CDC19	ENO1	0.100533	Co-expression	Hughes-Friend-2000
CDC19	FBA1	0.0853375	Co-expression	Hughes-Friend-2000
CDC19	PGK1	0.102027	Co-expression	Hughes-Friend-2000
CDC19	YER165W	0.0451977	Co-expression	Hughes-Friend-2000
CDC19	YFL022C	0.0397499	Co-expression	Hughes-Friend-2000
CDC19	YGL105W	0.0321396	Co-expression	Hughes-Friend-2000
CDC19	YJL052W	0.118767	Co-expression	Hughes-Friend-2000
CDC19	YKL152C	0.0575785	Co-expression	Hughes-Friend-2000
CDC19	YLR044C	0.0848516	Co-expression	Hughes-Friend-2000
CDC19	YLR192C	0.0354364	Co-expression	Hughes-Friend-2000
CDC19	YNL071W	0.0375377	Co-expression	Hughes-Friend-2000
CDC19	YOL086C	0.0849122	Co-expression	Hughes-Friend-2000
ENO1	YDL125C	0.0645747	Co-expression	Hughes-Friend-2000
ENO1	YFL022C	0.0436209	Co-expression	Hughes-Friend-2000
ENO1	YGL105W	0.0373189	Co-expression	Hughes-Friend-2000
ENO1	YHR179W	0.0674966	Co-expression	Hughes-Friend-2000
ENO1	YJL052W	0.118359	Co-expression	Hughes-Friend-2000
ENO1	YKL152C	0.0768469	Co-expression	Hughes-Friend-2000
ENO1	YLR044C	0.0905327	Co-expression	Hughes-Friend-2000
ENO1	YLR109W	0.106402	Co-expression	Hughes-Friend-2000
ENO1	YNL071W	0.04084	Co-expression	Hughes-Friend-2000
ENO1	YOL086C	0.101904	Co-expression	Hughes-Friend-2000
ENO2	CDC19	0.0642041	Co-expression	Hughes-Friend-2000
ENO2	ENO1	0.0874114	Co-expression	Hughes-Friend-2000
ENO2	FBA1	0.0759606	Co-expression	Hughes-Friend-2000
ENO2	PGK1	0.073184	Co-expression	Hughes-Friend-2000
ENO2	RPN10	0.0354944	Co-expression	Hughes-Friend-2000
ENO2	YBR196C	0.0503486	Co-expression	Hughes-Friend-2000
ENO2	YER003C	0.0310084	Co-expression	Hughes-Friend-2000
ENO2	YFL022C	0.029978	Co-expression	Hughes-Friend-2000
ENO2	YGL105W	0.0264927	Co-expression	Hughes-Friend-2000
ENO2	YHR179W	0.0475304	Co-expression	Hughes-Friend-2000
ENO2	YJL052W	0.0801596	Co-expression	Hughes-Friend-2000
ENO2	YKL152C	0.0522228	Co-expression	Hughes-Friend-2000
ENO2	YLR044C	0.0589878	Co-expression	Hughes-Friend-2000
ENO2	YLR109W	0.0634736	Co-expression	Hughes-Friend-2000
ENO2	YLR335W	0.0528525	Co-expression	Hughes-Friend-2000
ENO2	YNL071W	0.0289376	Co-expression	Hughes-Friend-2000
ENO2	YOL086C	0.0652186	Co-expression	Hughes-Friend-2000
FBA1	ENO1	0.108747	Co-expression	Hughes-Friend-2000
FBA1	YBR196C	0.128382	Co-expression	Hughes-Friend-2000
FBA1	YDR050C	0.136116	Co-expression	Hughes-Friend-2000
FBA1	YJL052W	0.141855	Co-expression	Hughes-Friend-2000
FBA1	YKL152C	0.136146	Co-expression	Hughes-Friend-2000
FBA1	YOL086C	0.0910715	Co-expression	Hughes-Friend-2000
GSP1	CDC19	0.030314	Co-expression	Hughes-Friend-2000
GSP1	ENO2	0.0207726	Co-expression	Hughes-Friend-2000
GSP1	GUS1	0.0296411	Co-expression	Hughes-Friend-2000
GSP1	RPN10	0.0188026	Co-expression	Hughes-Friend-2000
GSP1	SSA1	0.0274135	Co-expression	Hughes-Friend-2000
GSP1	SSA2	0.0307921	Co-expression	Hughes-Friend-2000
GSP1	YDL014W	0.0244781	Co-expression	Hughes-Friend-2000
GSP1	YER003C	0.0162742	Co-expression	Hughes-Friend-2000
GSP1	YER165W	0.0190805	Co-expression	Hughes-Friend-2000
GSP1	YFL022C	0.0162592	Co-expression	Hughes-Friend-2000
GSP1	YGL105W	0.0139789	Co-expression	Hughes-Friend-2000
GSP1	YHR019C	0.0226307	Co-expression	Hughes-Friend-2000
GSP1	YJR070C	0.0166835	Co-expression	Hughes-Friend-2000
GSP1	YLR044C	0.0276915	Co-expression	Hughes-Friend-2000
GSP1	YLR109W	0.0288486	Co-expression	Hughes-Friend-2000
GSP1	YLR192C	0.0161464	Co-expression	Hughes-Friend-2000
GSP1	YLR335W	0.026927	Co-expression	Hughes-Friend-2000
GSP1	YNL016W	0.0221884	Co-expression	Hughes-Friend-2000
GSP1	YNL064C	0.0221374	Co-expression	Hughes-Friend-2000
GSP1	YNL071W	0.0163178	Co-expression	Hughes-Friend-2000
GSP1	YOL086C	0.0244563	Co-expression	Hughes-Friend-2000
GUS1	CDC19	0.0701779	Co-expression	Hughes-Friend-2000
GUS1	ENO2	0.051654	Co-expression	Hughes-Friend-2000
GUS1	YER003C	0.0402449	Co-expression	Hughes-Friend-2000
GUS1	YER165W	0.0388503	Co-expression	Hughes-Friend-2000
GUS1	YFL022C	0.0348836	Co-expression	Hughes-Friend-2000
GUS1	YGL105W	0.0388044	Co-expression	Hughes-Friend-2000
GUS1	YJL052W	0.0883862	Co-expression	Hughes-Friend-2000
GUS1	YLR192C	0.0292481	Co-expression	Hughes-Friend-2000
GUS1	YNL016W	0.0726238	Co-expression	Hughes-Friend-2000
GUS1	YNL071W	0.0397059	Co-expression	Hughes-Friend-2000
HSC82	ENO2	0.0593699	Co-expression	Hughes-Friend-2000
HSC82	FBA1	0.115606	Co-expression	Hughes-Friend-2000
HSC82	PGK1	0.0996058	Co-expression	Hughes-Friend-2000
HSC82	TDH3	0.0771028	Co-expression	Hughes-Friend-2000
HSC82	YER003C	0.0387252	Co-expression	Hughes-Friend-2000
HSC82	YJR070C	0.0384509	Co-expression	Hughes-Friend-2000
HSC82	YKL152C	0.0710602	Co-expression	Hughes-Friend-2000
HSC82	YNL064C	0.0810748	Co-expression	Hughes-Friend-2000
PGK1	ENO1	0.106106	Co-expression	Hughes-Friend-2000
PGK1	FBA1	0.137072	Co-expression	Hughes-Friend-2000
PGK1	YBR196C	0.104962	Co-expression	Hughes-Friend-2000
PGK1	YGL105W	0.029664	Co-expression	Hughes-Friend-2000
PGK1	YHR179W	0.059267	Co-expression	Hughes-Friend-2000
PGK1	YJL052W	0.153286	Co-expression	Hughes-Friend-2000
PGK1	YKL152C	0.112175	Co-expression	Hughes-Friend-2000
PGK1	YLR044C	0.0716637	Co-expression	Hughes-Friend-2000
PGK1	YLR109W	0.0874826	Co-expression	Hughes-Friend-2000
PGK1	YNL071W	0.0387703	Co-expression	Hughes-Friend-2000
PGK1	YOL086C	0.100853	Co-expression	Hughes-Friend-2000
RPL8A	FBA1	0.0716992	Co-expression	Hughes-Friend-2000
RPL8A	YFL045C	0.0693699	Co-expression	Hughes-Friend-2000
RPL8A	YHR193C	0.078958	Co-expression	Hughes-Friend-2000
RPL8A	YJL190C	0.0594644	Co-expression	Hughes-Friend-2000
RPL8A	YKR094C	0.0541421	Co-expression	Hughes-Friend-2000
RPL8A	YPR069C	0.0543929	Co-expression	Hughes-Friend-2000
RPN10	YDR155C	0.0475088	Co-expression	Hughes-Friend-2000
RPN10	YER003C	0.0306119	Co-expression	Hughes-Friend-2000
RPN10	YGL105W	0.0237829	Co-expression	Hughes-Friend-2000
RPN10	YHR027C	0.053151	Co-expression	Hughes-Friend-2000
RPN10	YJR070C	0.0275738	Co-expression	Hughes-Friend-2000
RPN10	YNL064C	0.0478905	Co-expression	Hughes-Friend-2000
RPS0B	YEF3	0.0550285	Co-expression	Hughes-Friend-2000
RPS0B	YLR060W	0.038919	Co-expression	Hughes-Friend-2000
RPS3	FBA1	0.0673744	Co-expression	Hughes-Friend-2000
RPS3	YBR196C	0.0614693	Co-expression	Hughes-Friend-2000
RPS3	YDR050C	0.0820248	Co-expression	Hughes-Friend-2000
RPS3	YFL045C	0.0725901	Co-expression	Hughes-Friend-2000
RPS3	YHR193C	0.0816844	Co-expression	Hughes-Friend-2000
RPS3	YIL148W	0.053471	Co-expression	Hughes-Friend-2000
RPS3	YJL190C	0.0683791	Co-expression	Hughes-Friend-2000
RPS3	YLR043C	0.0890572	Co-expression	Hughes-Friend-2000
RPS3	YLR167W	0.0561669	Co-expression	Hughes-Friend-2000
RPS3	YLR301W	0.0628248	Co-expression	Hughes-Friend-2000
RPS3	YPR069C	0.0600575	Co-expression	Hughes-Friend-2000
RPS5	RPS3	0.0688816	Co-expression	Hughes-Friend-2000
RPS5	YHR193C	0.0784508	Co-expression	Hughes-Friend-2000
RPS5	YIL148W	0.053775	Co-expression	Hughes-Friend-2000
RPS5	YJL190C	0.0614702	Co-expression	Hughes-Friend-2000
RPS5	YKR094C	0.0573704	Co-expression	Hughes-Friend-2000
RPS5	YLR167W	0.0483722	Co-expression	Hughes-Friend-2000
RPS5	YPR069C	0.0492872	Co-expression	Hughes-Friend-2000
SSA1	CDC19	0.085867	Co-expression	Hughes-Friend-2000
SSA1	ENO2	0.0662896	Co-expression	Hughes-Friend-2000
SSA1	HSC82	0.115465	Co-expression	Hughes-Friend-2000
SSA1	PGK1	0.102306	Co-expression	Hughes-Friend-2000
SSA1	RPN10	0.0550389	Co-expression	Hughes-Friend-2000
SSA1	SSA2	0.172086	Co-expression	Hughes-Friend-2000
SSA1	YER003C	0.0438494	Co-expression	Hughes-Friend-2000
SSA1	YGL105W	0.035312	Co-expression	Hughes-Friend-2000
SSA1	YJR070C	0.0425915	Co-expression	Hughes-Friend-2000
SSA1	YLR044C	0.0692858	Co-expression	Hughes-Friend-2000
SSA1	YNL064C	0.0760411	Co-expression	Hughes-Friend-2000
SSA1	YOL086C	0.077437	Co-expression	Hughes-Friend-2000
SSA2	CDC19	0.0936867	Co-expression	Hughes-Friend-2000
SSA2	ENO2	0.0678202	Co-expression	Hughes-Friend-2000
SSA2	HSC82	0.141772	Co-expression	Hughes-Friend-2000
SSA2	PGK1	0.106602	Co-expression	Hughes-Friend-2000
SSA2	YER003C	0.046166	Co-expression	Hughes-Friend-2000
SSA2	YER165W	0.0452996	Co-expression	Hughes-Friend-2000
SSA2	YGL105W	0.0356813	Co-expression	Hughes-Friend-2000
SSA2	YJL052W	0.111743	Co-expression	Hughes-Friend-2000
SSA2	YJR070C	0.043729	Co-expression	Hughes-Friend-2000
SSA2	YLR044C	0.0762266	Co-expression	Hughes-Friend-2000
SSA2	YNL016W	0.0763692	Co-expression	Hughes-Friend-2000
SSA2	YNL064C	0.0816127	Co-expression	Hughes-Friend-2000
SSA2	YNL071W	0.0416096	Co-expression	Hughes-Friend-2000
SSA2	YOL086C	0.0836343	Co-expression	Hughes-Friend-2000
TDH2	CDC19	0.050742	Co-expression	Hughes-Friend-2000
TDH2	ENO2	0.0371058	Co-expression	Hughes-Friend-2000
TDH2	YDR510W	0.125175	Co-expression	Hughes-Friend-2000
TDH2	YJL052W	0.0726995	Co-expression	Hughes-Friend-2000
TDH2	YLR109W	0.0551039	Co-expression	Hughes-Friend-2000
TDH2	YOL086C	0.0465636	Co-expression	Hughes-Friend-2000
TDH3	FBA1	0.0777953	Co-expression	Hughes-Friend-2000
TSA1	FBA1	0.103093	Co-expression	Hughes-Friend-2000
TSA1	YDR155C	0.0977635	Co-expression	Hughes-Friend-2000
TSA1	YKL152C	0.0794336	Co-expression	Hughes-Friend-2000
YBR196C	YDR050C	0.117453	Co-expression	Hughes-Friend-2000
YBR196C	YKL152C	0.10531	Co-expression	Hughes-Friend-2000
YBR196C	YLR301W	0.0981697	Co-expression	Hughes-Friend-2000
YBR196C	YPR069C	0.066126	Co-expression	Hughes-Friend-2000
YCR053W	YGL202W	0.0432477	Co-expression	Hughes-Friend-2000
YCR053W	YHR019C	0.0559871	Co-expression	Hughes-Friend-2000
YCR053W	YHR020W	0.0693297	Co-expression	Hughes-Friend-2000
YDL014W	YHR020W	0.0546003	Co-expression	Hughes-Friend-2000
YDL014W	YLR192C	0.0289661	Co-expression	Hughes-Friend-2000
YDL022W	YHR179W	0.0469755	Co-expression	Hughes-Friend-2000
YDL022W	YLR109W	0.068868	Co-expression	Hughes-Friend-2000
YDL110C	YPL004C	0.0353121	Co-expression	Hughes-Friend-2000
YDL110C	YPR160W	0.0283298	Co-expression	Hughes-Friend-2000
YDR002W	YIL148W	0.0586418	Co-expression	Hughes-Friend-2000
YDR002W	YLR301W	0.0922094	Co-expression	Hughes-Friend-2000
YDR002W	YNL079C	0.088825	Co-expression	Hughes-Friend-2000
YEF3	CDC19	0.069121	Co-expression	Hughes-Friend-2000
YEF3	YER165W	0.0427909	Co-expression	Hughes-Friend-2000
YEF3	YHR020W	0.083552	Co-expression	Hughes-Friend-2000
YEF3	YLR060W	0.0506133	Co-expression	Hughes-Friend-2000
YEF3	YMR217W	0.0763054	Co-expression	Hughes-Friend-2000
YEF3	YNL016W	0.0859678	Co-expression	Hughes-Friend-2000
YER003C	YFL022C	0.0201669	Co-expression	Hughes-Friend-2000
YER003C	YOL086C	0.0351308	Co-expression	Hughes-Friend-2000
YER165W	YFL022C	0.0227	Co-expression	Hughes-Friend-2000
YER165W	YHR019C	0.0305309	Co-expression	Hughes-Friend-2000
YER165W	YLR044C	0.0407673	Co-expression	Hughes-Friend-2000
YER165W	YLR192C	0.0206463	Co-expression	Hughes-Friend-2000
YER165W	YNL016W	0.0408575	Co-expression	Hughes-Friend-2000
YER165W	YPL106C	0.0272775	Co-expression	Hughes-Friend-2000
YFL022C	YOL086C	0.0373478	Co-expression	Hughes-Friend-2000
YFL045C	YDR050C	0.158025	Co-expression	Hughes-Friend-2000
YFL045C	YJL190C	0.0595136	Co-expression	Hughes-Friend-2000
YFL045C	YPR069C	0.0714949	Co-expression	Hughes-Friend-2000
YGL105W	YDR155C	0.0273546	Co-expression	Hughes-Friend-2000
YGL105W	YER003C	0.0195778	Co-expression	Hughes-Friend-2000
YGL105W	YFL022C	0.0173586	Co-expression	Hughes-Friend-2000
YGL105W	YHR179W	0.0243961	Co-expression	Hughes-Friend-2000
YGL105W	YJL052W	0.0366096	Co-expression	Hughes-Friend-2000
YGL105W	YKL152C	0.0246316	Co-expression	Hughes-Friend-2000
YGL105W	YLR109W	0.0350688	Co-expression	Hughes-Friend-2000
YGL105W	YLR192C	0.0163323	Co-expression	Hughes-Friend-2000
YGL105W	YLR335W	0.0362433	Co-expression	Hughes-Friend-2000
YGL105W	YOL086C	0.0343354	Co-expression	Hughes-Friend-2000
YGL202W	YHR020W	0.0354197	Co-expression	Hughes-Friend-2000
YHR019C	YFL022C	0.0303627	Co-expression	Hughes-Friend-2000
YHR019C	YGL202W	0.0324966	Co-expression	Hughes-Friend-2000
YHR019C	YHR020W	0.0526115	Co-expression	Hughes-Friend-2000
YHR019C	YLR192C	0.0243378	Co-expression	Hughes-Friend-2000
YHR020W	YMR217W	0.0676279	Co-expression	Hughes-Friend-2000
YHR027C	YNL064C	0.0662675	Co-expression	Hughes-Friend-2000
YHR179W	YEL047C	0.0772708	Co-expression	Hughes-Friend-2000
YHR179W	YJL052W	0.0726884	Co-expression	Hughes-Friend-2000
YHR179W	YLR109W	0.0733241	Co-expression	Hughes-Friend-2000
YHR193C	YDR050C	0.0910869	Co-expression	Hughes-Friend-2000
YHR193C	YPR069C	0.0680906	Co-expression	Hughes-Friend-2000
YJL052W	YKL152C	0.104783	Co-expression	Hughes-Friend-2000
YJL052W	YLR109W	0.105212	Co-expression	Hughes-Friend-2000
YJL052W	YOL086C	0.100127	Co-expression	Hughes-Friend-2000
YJL190C	YDR023W	0.0676282	Co-expression	Hughes-Friend-2000
YJL190C	YIL148W	0.0524197	Co-expression	Hughes-Friend-2000
YJL190C	YKL056C	0.0503878	Co-expression	Hughes-Friend-2000
YJL190C	YKR094C	0.0567744	Co-expression	Hughes-Friend-2000
YJL190C	YLR043C	0.0655297	Co-expression	Hughes-Friend-2000
YJL190C	YLR167W	0.0541696	Co-expression	Hughes-Friend-2000
YJL190C	YPR069C	0.0493026	Co-expression	Hughes-Friend-2000
YJR070C	YDL014W	0.0352603	Co-expression	Hughes-Friend-2000
YJR070C	YER003C	0.022627	Co-expression	Hughes-Friend-2000
YJR070C	YGL105W	0.0179646	Co-expression	Hughes-Friend-2000
YJR070C	YLR060W	0.0279985	Co-expression	Hughes-Friend-2000
YJR109C	YCR053W	0.0287916	Co-expression	Hughes-Friend-2000
YJR109C	YGL202W	0.0200556	Co-expression	Hughes-Friend-2000
YKL056C	YDR050C	0.0638424	Co-expression	Hughes-Friend-2000
YKL056C	YIL148W	0.0438923	Co-expression	Hughes-Friend-2000
YKL056C	YKR094C	0.049532	Co-expression	Hughes-Friend-2000
YKL056C	YLR167W	0.0375854	Co-expression	Hughes-Friend-2000
YKL103C	YDL110C	0.0254692	Co-expression	Hughes-Friend-2000
YKL152C	YDR050C	0.0835254	Co-expression	Hughes-Friend-2000
YKR094C	YIL148W	0.0593474	Co-expression	Hughes-Friend-2000
YLR043C	YIL148W	0.0500299	Co-expression	Hughes-Friend-2000
YLR043C	YLR167W	0.0599908	Co-expression	Hughes-Friend-2000
YLR043C	YLR301W	0.142378	Co-expression	Hughes-Friend-2000
YLR044C	YFL022C	0.0357603	Co-expression	Hughes-Friend-2000
YLR044C	YJL052W	0.090319	Co-expression	Hughes-Friend-2000
YLR044C	YLR109W	0.0812398	Co-expression	Hughes-Friend-2000
YLR044C	YOL086C	0.0755301	Co-expression	Hughes-Friend-2000
YLR109W	YOL086C	0.0769392	Co-expression	Hughes-Friend-2000
YLR167W	YIL148W	0.0463379	Co-expression	Hughes-Friend-2000
YLR167W	YKR094C	0.0477897	Co-expression	Hughes-Friend-2000
YLR192C	YFL022C	0.0182526	Co-expression	Hughes-Friend-2000
YLR192C	YHR179W	0.0291103	Co-expression	Hughes-Friend-2000
YLR192C	YLR044C	0.0312916	Co-expression	Hughes-Friend-2000
YLR192C	YOL086C	0.0300291	Co-expression	Hughes-Friend-2000
YLR301W	YKL152C	0.0635691	Co-expression	Hughes-Friend-2000
YLR301W	YNL079C	0.103903	Co-expression	Hughes-Friend-2000
YLR335W	YER003C	0.0391427	Co-expression	Hughes-Friend-2000
YLR335W	YFL022C	0.0473478	Co-expression	Hughes-Friend-2000
YLR335W	YLR192C	0.033248	Co-expression	Hughes-Friend-2000
YLR335W	YOL086C	0.0771761	Co-expression	Hughes-Friend-2000
YNL016W	YPL106C	0.0635203	Co-expression	Hughes-Friend-2000
YNL064C	YER003C	0.0337978	Co-expression	Hughes-Friend-2000
YNL064C	YGL105W	0.0298324	Co-expression	Hughes-Friend-2000
YNL064C	YJR070C	0.0379209	Co-expression	Hughes-Friend-2000
YNL071W	YDL022W	0.0281455	Co-expression	Hughes-Friend-2000
YNL071W	YER003C	0.0209671	Co-expression	Hughes-Friend-2000
YNL071W	YER165W	0.0217643	Co-expression	Hughes-Friend-2000
YNL071W	YFL022C	0.0208029	Co-expression	Hughes-Friend-2000
YNL071W	YGL105W	0.0195042	Co-expression	Hughes-Friend-2000
YNL071W	YHR179W	0.033959	Co-expression	Hughes-Friend-2000
YNL071W	YJL052W	0.0490189	Co-expression	Hughes-Friend-2000
YNL071W	YLR044C	0.0364369	Co-expression	Hughes-Friend-2000
YNL071W	YLR109W	0.0452225	Co-expression	Hughes-Friend-2000
YNL071W	YLR192C	0.0199311	Co-expression	Hughes-Friend-2000
YNL071W	YLR335W	0.0438605	Co-expression	Hughes-Friend-2000
YNL071W	YNL016W	0.0358385	Co-expression	Hughes-Friend-2000
YNL071W	YOL086C	0.037133	Co-expression	Hughes-Friend-2000
YOL086C	YKL152C	0.070944	Co-expression	Hughes-Friend-2000
YPL004C	YPR160W	0.0548133	Co-expression	Hughes-Friend-2000
YPR069C	YDR050C	0.0794591	Co-expression	Hughes-Friend-2000
YPR069C	YKL152C	0.045783	Co-expression	Hughes-Friend-2000
YPR069C	YLR167W	0.0361703	Co-expression	Hughes-Friend-2000
CDC19	ENO1	0.0559818	Co-expression	Knijnenburg-Wessels-2009
CDC19	FBA1	0.0491535	Co-expression	Knijnenburg-Wessels-2009
CDC19	PGK1	0.0502599	Co-expression	Knijnenburg-Wessels-2009
CDC19	YBR196C	0.035769	Co-expression	Knijnenburg-Wessels-2009
CDC19	YDR050C	0.0418573	Co-expression	Knijnenburg-Wessels-2009
CDC19	YDR155C	0.0471789	Co-expression	Knijnenburg-Wessels-2009
CDC19	YHR193C	0.0390877	Co-expression	Knijnenburg-Wessels-2009
CDC19	YJL052W	0.0674272	Co-expression	Knijnenburg-Wessels-2009
CDC19	YKL152C	0.0387926	Co-expression	Knijnenburg-Wessels-2009
CDC19	YLR044C	0.04029	Co-expression	Knijnenburg-Wessels-2009
CDC19	YOL086C	0.0515514	Co-expression	Knijnenburg-Wessels-2009
ENO1	YBR196C	0.0545429	Co-expression	Knijnenburg-Wessels-2009
ENO1	YDR050C	0.0641231	Co-expression	Knijnenburg-Wessels-2009
ENO1	YDR155C	0.0719915	Co-expression	Knijnenburg-Wessels-2009
ENO1	YJL052W	0.101583	Co-expression	Knijnenburg-Wessels-2009
ENO1	YKL152C	0.0566866	Co-expression	Knijnenburg-Wessels-2009
ENO1	YLR044C	0.0581586	Co-expression	Knijnenburg-Wessels-2009
ENO1	YOL086C	0.0753479	Co-expression	Knijnenburg-Wessels-2009
ENO2	CDC19	0.0381481	Co-expression	Knijnenburg-Wessels-2009
ENO2	ENO1	0.0560891	Co-expression	Knijnenburg-Wessels-2009
ENO2	FBA1	0.0480107	Co-expression	Knijnenburg-Wessels-2009
ENO2	PGK1	0.0501144	Co-expression	Knijnenburg-Wessels-2009
ENO2	TDH3	0.0631286	Co-expression	Knijnenburg-Wessels-2009
ENO2	YBR196C	0.0379126	Co-expression	Knijnenburg-Wessels-2009
ENO2	YDR050C	0.0423595	Co-expression	Knijnenburg-Wessels-2009
ENO2	YDR155C	0.0485217	Co-expression	Knijnenburg-Wessels-2009
ENO2	YEL047C	0.0454596	Co-expression	Knijnenburg-Wessels-2009
ENO2	YHR179W	0.050064	Co-expression	Knijnenburg-Wessels-2009
ENO2	YJL052W	0.0664104	Co-expression	Knijnenburg-Wessels-2009
ENO2	YKL152C	0.0374091	Co-expression	Knijnenburg-Wessels-2009
ENO2	YLR044C	0.039796	Co-expression	Knijnenburg-Wessels-2009
ENO2	YNL064C	0.0476603	Co-expression	Knijnenburg-Wessels-2009
ENO2	YOL086C	0.0506241	Co-expression	Knijnenburg-Wessels-2009
FBA1	ENO1	0.0747892	Co-expression	Knijnenburg-Wessels-2009
FBA1	YDL125C	0.0772223	Co-expression	Knijnenburg-Wessels-2009
FBA1	YDR050C	0.0596798	Co-expression	Knijnenburg-Wessels-2009
FBA1	YDR155C	0.06441	Co-expression	Knijnenburg-Wessels-2009
FBA1	YHR193C	0.053836	Co-expression	Knijnenburg-Wessels-2009
FBA1	YJL052W	0.0923293	Co-expression	Knijnenburg-Wessels-2009
FBA1	YJL190C	0.071895	Co-expression	Knijnenburg-Wessels-2009
FBA1	YKL152C	0.0508726	Co-expression	Knijnenburg-Wessels-2009
FBA1	YLR043C	0.0733746	Co-expression	Knijnenburg-Wessels-2009
FBA1	YLR044C	0.0507515	Co-expression	Knijnenburg-Wessels-2009
FBA1	YLR167W	0.0799951	Co-expression	Knijnenburg-Wessels-2009
FBA1	YOL086C	0.0667859	Co-expression	Knijnenburg-Wessels-2009
GSP1	RPS5	0.06894	Co-expression	Knijnenburg-Wessels-2009
GSP1	YER003C	0.0824614	Co-expression	Knijnenburg-Wessels-2009
GSP1	YGL105W	0.0743658	Co-expression	Knijnenburg-Wessels-2009
GSP1	YLR044C	0.0627954	Co-expression	Knijnenburg-Wessels-2009
GUS1	HSC82	0.0726223	Co-expression	Knijnenburg-Wessels-2009
GUS1	YER003C	0.0558275	Co-expression	Knijnenburg-Wessels-2009
GUS1	YFL022C	0.063136	Co-expression	Knijnenburg-Wessels-2009
GUS1	YGL105W	0.0502931	Co-expression	Knijnenburg-Wessels-2009
GUS1	YHR019C	0.060577	Co-expression	Knijnenburg-Wessels-2009
GUS1	YLR192C	0.0527757	Co-expression	Knijnenburg-Wessels-2009
GUS1	YLR335W	0.0281564	Co-expression	Knijnenburg-Wessels-2009
GUS1	YMR217W	0.0456053	Co-expression	Knijnenburg-Wessels-2009
GUS1	YPL106C	0.0627137	Co-expression	Knijnenburg-Wessels-2009
HSC82	FBA1	0.0900525	Co-expression	Knijnenburg-Wessels-2009
HSC82	YHR193C	0.0760428	Co-expression	Knijnenburg-Wessels-2009
HSC82	YKL152C	0.0677675	Co-expression	Knijnenburg-Wessels-2009
HSC82	YMR217W	0.078715	Co-expression	Knijnenburg-Wessels-2009
PGK1	ENO1	0.0805234	Co-expression	Knijnenburg-Wessels-2009
PGK1	FBA1	0.0698439	Co-expression	Knijnenburg-Wessels-2009
PGK1	YBR196C	0.0500612	Co-expression	Knijnenburg-Wessels-2009
PGK1	YDR050C	0.0616541	Co-expression	Knijnenburg-Wessels-2009
PGK1	YJL052W	0.0944416	Co-expression	Knijnenburg-Wessels-2009
PGK1	YJL190C	0.0744346	Co-expression	Knijnenburg-Wessels-2009
PGK1	YKL056C	0.06089	Co-expression	Knijnenburg-Wessels-2009
PGK1	YKL152C	0.0514699	Co-expression	Knijnenburg-Wessels-2009
PGK1	YOL086C	0.0710965	Co-expression	Knijnenburg-Wessels-2009
RPL8A	ENO1	0.0951475	Co-expression	Knijnenburg-Wessels-2009
RPL8A	ENO2	0.0614158	Co-expression	Knijnenburg-Wessels-2009
RPL8A	FBA1	0.0841805	Co-expression	Knijnenburg-Wessels-2009
RPL8A	RPS0B	0.079546	Co-expression	Knijnenburg-Wessels-2009
RPL8A	RPS3	0.0582882	Co-expression	Knijnenburg-Wessels-2009
RPL8A	RPS5	0.0780559	Co-expression	Knijnenburg-Wessels-2009
RPL8A	YDR050C	0.072543	Co-expression	Knijnenburg-Wessels-2009
RPL8A	YHR193C	0.0711068	Co-expression	Knijnenburg-Wessels-2009
RPL8A	YJL190C	0.0959269	Co-expression	Knijnenburg-Wessels-2009
RPL8A	YKL056C	0.0811215	Co-expression	Knijnenburg-Wessels-2009
RPL8A	YKL152C	0.0606692	Co-expression	Knijnenburg-Wessels-2009
RPN10	YNL071W	0.0850788	Co-expression	Knijnenburg-Wessels-2009
RPS0B	CDC19	0.0452526	Co-expression	Knijnenburg-Wessels-2009
RPS0B	ENO1	0.0660529	Co-expression	Knijnenburg-Wessels-2009
RPS0B	ENO2	0.0450535	Co-expression	Knijnenburg-Wessels-2009
RPS0B	FBA1	0.0608243	Co-expression	Knijnenburg-Wessels-2009
RPS0B	PGK1	0.0609304	Co-expression	Knijnenburg-Wessels-2009
RPS0B	RPS3	0.0418328	Co-expression	Knijnenburg-Wessels-2009
RPS0B	RPS5	0.0531868	Co-expression	Knijnenburg-Wessels-2009
RPS0B	TDH2	0.0465749	Co-expression	Knijnenburg-Wessels-2009
RPS0B	TDH3	0.0758629	Co-expression	Knijnenburg-Wessels-2009
RPS0B	YDL125C	0.0722439	Co-expression	Knijnenburg-Wessels-2009
RPS0B	YDR050C	0.0514948	Co-expression	Knijnenburg-Wessels-2009
RPS0B	YEF3	0.03892	Co-expression	Knijnenburg-Wessels-2009
RPS0B	YJL052W	0.0814628	Co-expression	Knijnenburg-Wessels-2009
RPS0B	YJL190C	0.0659458	Co-expression	Knijnenburg-Wessels-2009
RPS0B	YKL152C	0.0460366	Co-expression	Knijnenburg-Wessels-2009
RPS0B	YLR044C	0.0480973	Co-expression	Knijnenburg-Wessels-2009
RPS0B	YOL086C	0.0627012	Co-expression	Knijnenburg-Wessels-2009
RPS3	CDC19	0.032985	Co-expression	Knijnenburg-Wessels-2009
RPS3	ENO1	0.0472973	Co-expression	Knijnenburg-Wessels-2009
RPS3	ENO2	0.0324809	Co-expression	Knijnenburg-Wessels-2009
RPS3	FBA1	0.0453317	Co-expression	Knijnenburg-Wessels-2009
RPS3	HSC82	0.0634903	Co-expression	Knijnenburg-Wessels-2009
RPS3	PGK1	0.0425861	Co-expression	Knijnenburg-Wessels-2009
RPS3	TDH2	0.0350299	Co-expression	Knijnenburg-Wessels-2009
RPS3	TDH3	0.057577	Co-expression	Knijnenburg-Wessels-2009
RPS3	YDL125C	0.0554389	Co-expression	Knijnenburg-Wessels-2009
RPS3	YDR050C	0.0391926	Co-expression	Knijnenburg-Wessels-2009
RPS3	YDR155C	0.043696	Co-expression	Knijnenburg-Wessels-2009
RPS3	YHR193C	0.0367175	Co-expression	Knijnenburg-Wessels-2009
RPS3	YJL052W	0.0582141	Co-expression	Knijnenburg-Wessels-2009
RPS3	YJL190C	0.0472542	Co-expression	Knijnenburg-Wessels-2009
RPS3	YKL056C	0.0408256	Co-expression	Knijnenburg-Wessels-2009
RPS3	YKL152C	0.0339149	Co-expression	Knijnenburg-Wessels-2009
RPS3	YLR044C	0.0345371	Co-expression	Knijnenburg-Wessels-2009
RPS3	YLR167W	0.0507019	Co-expression	Knijnenburg-Wessels-2009
RPS3	YNL064C	0.0433185	Co-expression	Knijnenburg-Wessels-2009
RPS5	PGK1	0.0546725	Co-expression	Knijnenburg-Wessels-2009
RPS5	RPS3	0.0377547	Co-expression	Knijnenburg-Wessels-2009
RPS5	YDL125C	0.0662995	Co-expression	Knijnenburg-Wessels-2009
RPS5	YDR050C	0.0468533	Co-expression	Knijnenburg-Wessels-2009
RPS5	YEF3	0.033941	Co-expression	Knijnenburg-Wessels-2009
RPS5	YJL190C	0.063548	Co-expression	Knijnenburg-Wessels-2009
RPS5	YKL056C	0.0525818	Co-expression	Knijnenburg-Wessels-2009
RPS5	YKL152C	0.0403819	Co-expression	Knijnenburg-Wessels-2009
RPS5	YLR043C	0.0638116	Co-expression	Knijnenburg-Wessels-2009
RPS5	YLR167W	0.0666394	Co-expression	Knijnenburg-Wessels-2009
RPT5	YHR027C	0.0493232	Co-expression	Knijnenburg-Wessels-2009
SSA1	CDC19	0.0563284	Co-expression	Knijnenburg-Wessels-2009
SSA1	FBA1	0.0830783	Co-expression	Knijnenburg-Wessels-2009
SSA1	HSC82	0.127016	Co-expression	Knijnenburg-Wessels-2009
SSA1	PGK1	0.08067	Co-expression	Knijnenburg-Wessels-2009
SSA1	RPS3	0.0563663	Co-expression	Knijnenburg-Wessels-2009
SSA1	TDH2	0.0616236	Co-expression	Knijnenburg-Wessels-2009
SSA1	TDH3	0.118981	Co-expression	Knijnenburg-Wessels-2009
SSA1	TSA1	0.0789446	Co-expression	Knijnenburg-Wessels-2009
SSA1	YDR050C	0.0687595	Co-expression	Knijnenburg-Wessels-2009
SSA1	YEF3	0.0515504	Co-expression	Knijnenburg-Wessels-2009
SSA1	YHR193C	0.0628963	Co-expression	Knijnenburg-Wessels-2009
SSA1	YKL152C	0.0598459	Co-expression	Knijnenburg-Wessels-2009
SSA2	CDC19	0.0516005	Co-expression	Knijnenburg-Wessels-2009
SSA2	ENO1	0.0732681	Co-expression	Knijnenburg-Wessels-2009
SSA2	ENO2	0.0508588	Co-expression	Knijnenburg-Wessels-2009
SSA2	RPS3	0.0449717	Co-expression	Knijnenburg-Wessels-2009
SSA2	TDH2	0.0523718	Co-expression	Knijnenburg-Wessels-2009
SSA2	TDH3	0.0916	Co-expression	Knijnenburg-Wessels-2009
SSA2	YGL202W	0.0782661	Co-expression	Knijnenburg-Wessels-2009
SSA2	YKL152C	0.0501069	Co-expression	Knijnenburg-Wessels-2009
SSA2	YLR044C	0.0566682	Co-expression	Knijnenburg-Wessels-2009
SSA2	YNL064C	0.0715797	Co-expression	Knijnenburg-Wessels-2009
SSA2	YOL086C	0.0711907	Co-expression	Knijnenburg-Wessels-2009
TDH2	CDC19	0.0390231	Co-expression	Knijnenburg-Wessels-2009
TDH2	ENO1	0.0568135	Co-expression	Knijnenburg-Wessels-2009
TDH2	ENO2	0.0383417	Co-expression	Knijnenburg-Wessels-2009
TDH2	FBA1	0.0533431	Co-expression	Knijnenburg-Wessels-2009
TDH2	HSC82	0.070059	Co-expression	Knijnenburg-Wessels-2009
TDH2	PGK1	0.0511202	Co-expression	Knijnenburg-Wessels-2009
TDH2	TDH3	0.0684465	Co-expression	Knijnenburg-Wessels-2009
TDH2	YBR196C	0.0366488	Co-expression	Knijnenburg-Wessels-2009
TDH2	YDL125C	0.0572445	Co-expression	Knijnenburg-Wessels-2009
TDH2	YDR050C	0.0450523	Co-expression	Knijnenburg-Wessels-2009
TDH2	YDR155C	0.0519693	Co-expression	Knijnenburg-Wessels-2009
TDH2	YHR193C	0.0405322	Co-expression	Knijnenburg-Wessels-2009
TDH2	YJL052W	0.0705983	Co-expression	Knijnenburg-Wessels-2009
TDH2	YKL056C	0.0439484	Co-expression	Knijnenburg-Wessels-2009
TDH2	YKL152C	0.0392325	Co-expression	Knijnenburg-Wessels-2009
TDH2	YLR044C	0.0410914	Co-expression	Knijnenburg-Wessels-2009
TDH2	YNL064C	0.0485184	Co-expression	Knijnenburg-Wessels-2009
TDH2	YOL086C	0.0515247	Co-expression	Knijnenburg-Wessels-2009
TDH3	CDC19	0.062437	Co-expression	Knijnenburg-Wessels-2009
TDH3	ENO1	0.0954097	Co-expression	Knijnenburg-Wessels-2009
TDH3	FBA1	0.0917598	Co-expression	Knijnenburg-Wessels-2009
TDH3	PGK1	0.0877204	Co-expression	Knijnenburg-Wessels-2009
TDH3	YDR050C	0.0759093	Co-expression	Knijnenburg-Wessels-2009
TDH3	YHR193C	0.0655224	Co-expression	Knijnenburg-Wessels-2009
TDH3	YJL052W	0.11384	Co-expression	Knijnenburg-Wessels-2009
TDH3	YKL152C	0.0648875	Co-expression	Knijnenburg-Wessels-2009
TDH3	YLR044C	0.0641143	Co-expression	Knijnenburg-Wessels-2009
TDH3	YOL086C	0.0939172	Co-expression	Knijnenburg-Wessels-2009
TSA1	HSC82	0.0947028	Co-expression	Knijnenburg-Wessels-2009
TSA1	RPS3	0.0422876	Co-expression	Knijnenburg-Wessels-2009
TSA1	YDR155C	0.0678351	Co-expression	Knijnenburg-Wessels-2009
TSA1	YOR298C-A	0.0621672	Co-expression	Knijnenburg-Wessels-2009
YBR196C	YDR050C	0.0418722	Co-expression	Knijnenburg-Wessels-2009
YBR196C	YEL047C	0.0483134	Co-expression	Knijnenburg-Wessels-2009
YBR196C	YJL052W	0.0683681	Co-expression	Knijnenburg-Wessels-2009
YBR196C	YKL152C	0.0358979	Co-expression	Knijnenburg-Wessels-2009
YBR196C	YLR044C	0.038849	Co-expression	Knijnenburg-Wessels-2009
YDL022W	YLR109W	0.101487	Co-expression	Knijnenburg-Wessels-2009
YDL110C	YNL009W	0.0363865	Co-expression	Knijnenburg-Wessels-2009
YDL110C	YPL004C	0.0430429	Co-expression	Knijnenburg-Wessels-2009
YDR002W	YLR301W	0.0334776	Co-expression	Knijnenburg-Wessels-2009
YDR002W	YNL079C	0.0524266	Co-expression	Knijnenburg-Wessels-2009
YDR023W	YCR053W	0.0373409	Co-expression	Knijnenburg-Wessels-2009
YDR023W	YMR217W	0.0282443	Co-expression	Knijnenburg-Wessels-2009
YDR023W	YOR298C-A	0.0333238	Co-expression	Knijnenburg-Wessels-2009
YDR023W	YPR052C	0.0431412	Co-expression	Knijnenburg-Wessels-2009
YDR050C	YDL125C	0.0647651	Co-expression	Knijnenburg-Wessels-2009
YDR091C	YBR196C	0.0320428	Co-expression	Knijnenburg-Wessels-2009
YDR091C	YCR053W	0.0449037	Co-expression	Knijnenburg-Wessels-2009
YDR091C	YDL014W	0.0434543	Co-expression	Knijnenburg-Wessels-2009
YDR091C	YDR023W	0.0233219	Co-expression	Knijnenburg-Wessels-2009
YDR091C	YNL016W	0.0347499	Co-expression	Knijnenburg-Wessels-2009
YDR091C	YOR298C-A	0.041724	Co-expression	Knijnenburg-Wessels-2009
YDR091C	YPR052C	0.0543448	Co-expression	Knijnenburg-Wessels-2009
YDR155C	YBR196C	0.0512463	Co-expression	Knijnenburg-Wessels-2009
YDR155C	YDR050C	0.0556046	Co-expression	Knijnenburg-Wessels-2009
YDR155C	YJL052W	0.0907149	Co-expression	Knijnenburg-Wessels-2009
YDR155C	YKL152C	0.0472672	Co-expression	Knijnenburg-Wessels-2009
YDR155C	YLR044C	0.0526466	Co-expression	Knijnenburg-Wessels-2009
YDR155C	YOR298C-A	0.0651483	Co-expression	Knijnenburg-Wessels-2009
YDR510W	YCR053W	0.0926058	Co-expression	Knijnenburg-Wessels-2009
YDR510W	YDR023W	0.0459319	Co-expression	Knijnenburg-Wessels-2009
YDR510W	YER165W	0.0591544	Co-expression	Knijnenburg-Wessels-2009
YDR510W	YGL105W	0.0805776	Co-expression	Knijnenburg-Wessels-2009
YDR510W	YHR179W	0.096126	Co-expression	Knijnenburg-Wessels-2009
YEF3	CDC19	0.0314652	Co-expression	Knijnenburg-Wessels-2009
YEF3	ENO1	0.0443813	Co-expression	Knijnenburg-Wessels-2009
YEF3	ENO2	0.0309699	Co-expression	Knijnenburg-Wessels-2009
YEF3	FBA1	0.0412159	Co-expression	Knijnenburg-Wessels-2009
YEF3	HSC82	0.0577556	Co-expression	Knijnenburg-Wessels-2009
YEF3	PGK1	0.0409383	Co-expression	Knijnenburg-Wessels-2009
YEF3	RPS3	0.0297231	Co-expression	Knijnenburg-Wessels-2009
YEF3	SSA2	0.042729	Co-expression	Knijnenburg-Wessels-2009
YEF3	TDH2	0.0323222	Co-expression	Knijnenburg-Wessels-2009
YEF3	TDH3	0.0529608	Co-expression	Knijnenburg-Wessels-2009
YEF3	YDL125C	0.0488006	Co-expression	Knijnenburg-Wessels-2009
YEF3	YDR050C	0.0359895	Co-expression	Knijnenburg-Wessels-2009
YEF3	YHR193C	0.0335542	Co-expression	Knijnenburg-Wessels-2009
YEF3	YJL052W	0.0545713	Co-expression	Knijnenburg-Wessels-2009
YEF3	YKL056C	0.0368432	Co-expression	Knijnenburg-Wessels-2009
YEF3	YKL152C	0.0314022	Co-expression	Knijnenburg-Wessels-2009
YEF3	YLR044C	0.0324751	Co-expression	Knijnenburg-Wessels-2009
YEF3	YNL064C	0.040942	Co-expression	Knijnenburg-Wessels-2009
YEF3	YOL086C	0.0406497	Co-expression	Knijnenburg-Wessels-2009
YER003C	YFL022C	0.0771299	Co-expression	Knijnenburg-Wessels-2009
YER003C	YLR109W	0.081092	Co-expression	Knijnenburg-Wessels-2009
YER165W	YCR053W	0.0465234	Co-expression	Knijnenburg-Wessels-2009
YER165W	YDR023W	0.0221435	Co-expression	Knijnenburg-Wessels-2009
YER165W	YGL202W	0.044361	Co-expression	Knijnenburg-Wessels-2009
YER165W	YHR019C	0.0472304	Co-expression	Knijnenburg-Wessels-2009
YER165W	YHR179W	0.0452722	Co-expression	Knijnenburg-Wessels-2009
YER165W	YLR044C	0.0336447	Co-expression	Knijnenburg-Wessels-2009
YER165W	YNL016W	0.0364633	Co-expression	Knijnenburg-Wessels-2009
YFL022C	YMR217W	0.0628033	Co-expression	Knijnenburg-Wessels-2009
YFL045C	YBR196C	0.0414156	Co-expression	Knijnenburg-Wessels-2009
YFL045C	YDR002W	0.031817	Co-expression	Knijnenburg-Wessels-2009
YFL045C	YHR020W	0.0749287	Co-expression	Knijnenburg-Wessels-2009
YFL045C	YKL056C	0.0546852	Co-expression	Knijnenburg-Wessels-2009
YFL045C	YLR301W	0.0486973	Co-expression	Knijnenburg-Wessels-2009
YGL105W	YDR023W	0.0314578	Co-expression	Knijnenburg-Wessels-2009
YGL105W	YER003C	0.0651493	Co-expression	Knijnenburg-Wessels-2009
YGL105W	YER165W	0.0413603	Co-expression	Knijnenburg-Wessels-2009
YGL105W	YFL022C	0.0700421	Co-expression	Knijnenburg-Wessels-2009
YGL105W	YGL202W	0.0613528	Co-expression	Knijnenburg-Wessels-2009
YGL105W	YHR019C	0.06633	Co-expression	Knijnenburg-Wessels-2009
YGL105W	YHR179W	0.0660564	Co-expression	Knijnenburg-Wessels-2009
YGL105W	YLR192C	0.0617219	Co-expression	Knijnenburg-Wessels-2009
YGL105W	YLR335W	0.0320852	Co-expression	Knijnenburg-Wessels-2009
YGL202W	YLR044C	0.0562636	Co-expression	Knijnenburg-Wessels-2009
YHR019C	YFL022C	0.0834957	Co-expression	Knijnenburg-Wessels-2009
YHR019C	YGL202W	0.077923	Co-expression	Knijnenburg-Wessels-2009
YHR019C	YMR217W	0.0625542	Co-expression	Knijnenburg-Wessels-2009
YHR020W	YDR002W	0.0491833	Co-expression	Knijnenburg-Wessels-2009
YHR179W	YFL022C	0.0823035	Co-expression	Knijnenburg-Wessels-2009
YHR193C	YDL125C	0.0644593	Co-expression	Knijnenburg-Wessels-2009
YHR193C	YDR050C	0.0448278	Co-expression	Knijnenburg-Wessels-2009
YHR193C	YDR155C	0.0521184	Co-expression	Knijnenburg-Wessels-2009
YHR193C	YKL152C	0.0385327	Co-expression	Knijnenburg-Wessels-2009
YHR193C	YLR043C	0.0597061	Co-expression	Knijnenburg-Wessels-2009
YHR193C	YLR167W	0.0605517	Co-expression	Knijnenburg-Wessels-2009
YJL052W	YDR050C	0.0783339	Co-expression	Knijnenburg-Wessels-2009
YJL052W	YKL152C	0.0686559	Co-expression	Knijnenburg-Wessels-2009
YJL052W	YOL086C	0.0899158	Co-expression	Knijnenburg-Wessels-2009
YJL190C	YDL125C	0.0855406	Co-expression	Knijnenburg-Wessels-2009
YJL190C	YDR050C	0.059612	Co-expression	Knijnenburg-Wessels-2009
YJL190C	YKL056C	0.0704615	Co-expression	Knijnenburg-Wessels-2009
YJL190C	YKL152C	0.0494141	Co-expression	Knijnenburg-Wessels-2009
YJL190C	YLR043C	0.0843964	Co-expression	Knijnenburg-Wessels-2009
YJL190C	YLR167W	0.0893258	Co-expression	Knijnenburg-Wessels-2009
YJR070C	YDL014W	0.0822941	Co-expression	Knijnenburg-Wessels-2009
YJR070C	YFL045C	0.0587684	Co-expression	Knijnenburg-Wessels-2009
YJR070C	YLR060W	0.093965	Co-expression	Knijnenburg-Wessels-2009
YJR109C	YCR053W	0.0682016	Co-expression	Knijnenburg-Wessels-2009
YJR109C	YGL202W	0.0942152	Co-expression	Knijnenburg-Wessels-2009
YKL056C	YDR050C	0.0518529	Co-expression	Knijnenburg-Wessels-2009
YKL056C	YLR043C	0.0718944	Co-expression	Knijnenburg-Wessels-2009
YKL056C	YLR167W	0.0778271	Co-expression	Knijnenburg-Wessels-2009
YKL103C	YPR160W	0.120135	Co-expression	Knijnenburg-Wessels-2009
YKL152C	YDL125C	0.0573413	Co-expression	Knijnenburg-Wessels-2009
YKL152C	YDR050C	0.0431075	Co-expression	Knijnenburg-Wessels-2009
YLL039C	YLR109W	0.0441052	Co-expression	Knijnenburg-Wessels-2009
YLL039C	YOR298C-A	0.0356966	Co-expression	Knijnenburg-Wessels-2009
YLL039C	YPL106C	0.0438306	Co-expression	Knijnenburg-Wessels-2009
YLR043C	YDL125C	0.0975655	Co-expression	Knijnenburg-Wessels-2009
YLR043C	YLR167W	0.0936775	Co-expression	Knijnenburg-Wessels-2009
YLR044C	YDR050C	0.0446152	Co-expression	Knijnenburg-Wessels-2009
YLR044C	YJL052W	0.0716937	Co-expression	Knijnenburg-Wessels-2009
YLR044C	YKL152C	0.0394344	Co-expression	Knijnenburg-Wessels-2009
YLR044C	YOL086C	0.0528636	Co-expression	Knijnenburg-Wessels-2009
YLR167W	YDR050C	0.0637047	Co-expression	Knijnenburg-Wessels-2009
YLR192C	YER003C	0.0668062	Co-expression	Knijnenburg-Wessels-2009
YLR192C	YFL022C	0.0755813	Co-expression	Knijnenburg-Wessels-2009
YLR192C	YMR217W	0.053923	Co-expression	Knijnenburg-Wessels-2009
YLR335W	YER003C	0.0372112	Co-expression	Knijnenburg-Wessels-2009
YLR335W	YFL022C	0.0375291	Co-expression	Knijnenburg-Wessels-2009
YLR335W	YLR192C	0.0340293	Co-expression	Knijnenburg-Wessels-2009
YNL064C	YER165W	0.044189	Co-expression	Knijnenburg-Wessels-2009
YNL064C	YLR044C	0.05233	Co-expression	Knijnenburg-Wessels-2009
YNL064C	YNL016W	0.0549782	Co-expression	Knijnenburg-Wessels-2009
YOL086C	YDR050C	0.055376	Co-expression	Knijnenburg-Wessels-2009
YOL086C	YKL152C	0.0513443	Co-expression	Knijnenburg-Wessels-2009
CDC19	FBA1	0.0159684	Co-expression	Li-Smith-2010
CDC19	YKL152C	0.0143992	Co-expression	Li-Smith-2010
CDC19	YLR044C	0.0165728	Co-expression	Li-Smith-2010
CDC19	YOL086C	0.0135122	Co-expression	Li-Smith-2010
ENO1	YDL022W	0.012406	Co-expression	Li-Smith-2010
ENO1	YJL052W	0.0081989	Co-expression	Li-Smith-2010
ENO1	YLR043C	0.0116154	Co-expression	Li-Smith-2010
ENO1	YPR160W	0.0112099	Co-expression	Li-Smith-2010
ENO2	YLL039C	0.00903741	Co-expression	Li-Smith-2010
FBA1	YLR044C	0.0161838	Co-expression	Li-Smith-2010
FBA1	YLR167W	0.0138577	Co-expression	Li-Smith-2010
GUS1	YFR004W	0.00667442	Co-expression	Li-Smith-2010
GUS1	YLR060W	0.00471711	Co-expression	Li-Smith-2010
GUS1	YLR192C	0.00520892	Co-expression	Li-Smith-2010
PGK1	YLR043C	0.0113879	Co-expression	Li-Smith-2010
PGK1	YPR052C	0.00788415	Co-expression	Li-Smith-2010
RPN10	YDL014W	0.00754415	Co-expression	Li-Smith-2010
RPN10	YER165W	0.00614119	Co-expression	Li-Smith-2010
RPN10	YNL016W	0.00637833	Co-expression	Li-Smith-2010
RPS0B	YDR091C	0.00534974	Co-expression	Li-Smith-2010
RPS0B	YDR155C	0.00526862	Co-expression	Li-Smith-2010
RPS0B	YER165W	0.00426987	Co-expression	Li-Smith-2010
RPS0B	YMR318C	0.0050083	Co-expression	Li-Smith-2010
RPS0B	YPR052C	0.00447195	Co-expression	Li-Smith-2010
RPS3	FBA1	0.0138832	Co-expression	Li-Smith-2010
RPS3	YDR050C	0.0150233	Co-expression	Li-Smith-2010
RPS3	YKL152C	0.0119282	Co-expression	Li-Smith-2010
RPS3	YLR044C	0.0141728	Co-expression	Li-Smith-2010
RPS3	YLR167W	0.0147927	Co-expression	Li-Smith-2010
RPS5	YMR217W	0.011647	Co-expression	Li-Smith-2010
RPT5	YHR027C	0.0105575	Co-expression	Li-Smith-2010
RPT5	YNL064C	0.010492	Co-expression	Li-Smith-2010
SSA1	YKL103C	0.0105978	Co-expression	Li-Smith-2010
TDH3	CDC19	0.0131094	Co-expression	Li-Smith-2010
TDH3	FBA1	0.0149768	Co-expression	Li-Smith-2010
TDH3	YLR044C	0.0173079	Co-expression	Li-Smith-2010
TDH3	YLR167W	0.0140104	Co-expression	Li-Smith-2010
TSA1	YDL125C	0.00638135	Co-expression	Li-Smith-2010
TSA1	YKR066C	0.00923164	Co-expression	Li-Smith-2010
TSA1	YLL039C	0.00743349	Co-expression	Li-Smith-2010
YBR196C	YKL152C	0.0147561	Co-expression	Li-Smith-2010
YBR196C	YOL086C	0.0137846	Co-expression	Li-Smith-2010
YDL014W	YHR019C	0.0107863	Co-expression	Li-Smith-2010
YDL022W	YLR043C	0.0133069	Co-expression	Li-Smith-2010
YDL022W	YPR160W	0.0125169	Co-expression	Li-Smith-2010
YDL110C	YPL004C	0.00662728	Co-expression	Li-Smith-2010
YDL110C	YPR160W	0.00908812	Co-expression	Li-Smith-2010
YDR023W	YLR060W	0.00508614	Co-expression	Li-Smith-2010
YDR091C	YMR318C	0.00856034	Co-expression	Li-Smith-2010
YDR155C	YKR066C	0.010141	Co-expression	Li-Smith-2010
YDR155C	YLR043C	0.0103511	Co-expression	Li-Smith-2010
YEF3	YNL064C	0.00897041	Co-expression	Li-Smith-2010
YER165W	YNL016W	0.00540396	Co-expression	Li-Smith-2010
YFR004W	YDR023W	0.00730868	Co-expression	Li-Smith-2010
YFR004W	YLR060W	0.00599113	Co-expression	Li-Smith-2010
YFR004W	YMR217W	0.00988826	Co-expression	Li-Smith-2010
YHR019C	YFL022C	0.0110374	Co-expression	Li-Smith-2010
YHR027C	YNL064C	0.00860468	Co-expression	Li-Smith-2010
YKL152C	YDR050C	0.0136381	Co-expression	Li-Smith-2010
YLL039C	YER003C	0.00865961	Co-expression	Li-Smith-2010
YLL039C	YKR066C	0.00980868	Co-expression	Li-Smith-2010
YLR044C	YKL152C	0.0136371	Co-expression	Li-Smith-2010
YLR044C	YLR167W	0.0145832	Co-expression	Li-Smith-2010
YLR301W	YLR109W	0.0116537	Co-expression	Li-Smith-2010
YLR335W	YLR192C	0.0055993	Co-expression	Li-Smith-2010
YNL071W	YLR192C	0.00671935	Co-expression	Li-Smith-2010
YOL086C	YDR050C	0.013504	Co-expression	Li-Smith-2010
YOL086C	YKL152C	0.0145845	Co-expression	Li-Smith-2010
YPL004C	YOL086C	0.0081713	Co-expression	Li-Smith-2010
YPR052C	YOR298C-A	0.00637441	Co-expression	Li-Smith-2010
YPR160W	YLR043C	0.0124098	Co-expression	Li-Smith-2010
CDC19	ENO1	0.0327781	Co-expression	Mitchell-Pilpel-2009
CDC19	FBA1	0.0471289	Co-expression	Mitchell-Pilpel-2009
CDC19	PGK1	0.0350643	Co-expression	Mitchell-Pilpel-2009
CDC19	YDR050C	0.0395741	Co-expression	Mitchell-Pilpel-2009
CDC19	YKL152C	0.0446554	Co-expression	Mitchell-Pilpel-2009
CDC19	YLR044C	0.0367156	Co-expression	Mitchell-Pilpel-2009
CDC19	YOL086C	0.0414562	Co-expression	Mitchell-Pilpel-2009
CDC19	YPR160W	0.0270176	Co-expression	Mitchell-Pilpel-2009
ENO1	YDR050C	0.0321101	Co-expression	Mitchell-Pilpel-2009
ENO1	YDR155C	0.0357935	Co-expression	Mitchell-Pilpel-2009
ENO1	YJL052W	0.0349271	Co-expression	Mitchell-Pilpel-2009
ENO1	YKL152C	0.035168	Co-expression	Mitchell-Pilpel-2009
ENO1	YOL086C	0.0352411	Co-expression	Mitchell-Pilpel-2009
ENO1	YPR160W	0.0228048	Co-expression	Mitchell-Pilpel-2009
ENO2	CDC19	0.0372727	Co-expression	Mitchell-Pilpel-2009
ENO2	FBA1	0.0448645	Co-expression	Mitchell-Pilpel-2009
ENO2	PGK1	0.0327736	Co-expression	Mitchell-Pilpel-2009
ENO2	YKL152C	0.0457286	Co-expression	Mitchell-Pilpel-2009
ENO2	YOL086C	0.0344627	Co-expression	Mitchell-Pilpel-2009
ENO2	YPL106C	0.0385692	Co-expression	Mitchell-Pilpel-2009
FBA1	ENO1	0.0359376	Co-expression	Mitchell-Pilpel-2009
FBA1	YDR050C	0.0457491	Co-expression	Mitchell-Pilpel-2009
FBA1	YKL152C	0.0468313	Co-expression	Mitchell-Pilpel-2009
FBA1	YLR044C	0.0442585	Co-expression	Mitchell-Pilpel-2009
FBA1	YOL086C	0.0501025	Co-expression	Mitchell-Pilpel-2009
FBA1	YPR160W	0.0250511	Co-expression	Mitchell-Pilpel-2009
GSP1	YER165W	0.0223626	Co-expression	Mitchell-Pilpel-2009
GSP1	YFL022C	0.0257539	Co-expression	Mitchell-Pilpel-2009
GUS1	YHR193C	0.0246332	Co-expression	Mitchell-Pilpel-2009
GUS1	YNL071W	0.0266209	Co-expression	Mitchell-Pilpel-2009
GUS1	YNL079C	0.0319214	Co-expression	Mitchell-Pilpel-2009
HSC82	CDC19	0.041865	Co-expression	Mitchell-Pilpel-2009
HSC82	ENO1	0.037455	Co-expression	Mitchell-Pilpel-2009
HSC82	ENO2	0.0422164	Co-expression	Mitchell-Pilpel-2009
HSC82	FBA1	0.0410038	Co-expression	Mitchell-Pilpel-2009
HSC82	PGK1	0.0367718	Co-expression	Mitchell-Pilpel-2009
HSC82	TDH3	0.049127	Co-expression	Mitchell-Pilpel-2009
HSC82	YBR196C	0.0387939	Co-expression	Mitchell-Pilpel-2009
HSC82	YDR050C	0.0423421	Co-expression	Mitchell-Pilpel-2009
HSC82	YDR155C	0.0391568	Co-expression	Mitchell-Pilpel-2009
HSC82	YKL152C	0.0514577	Co-expression	Mitchell-Pilpel-2009
HSC82	YLR044C	0.0380633	Co-expression	Mitchell-Pilpel-2009
HSC82	YNL064C	0.0502076	Co-expression	Mitchell-Pilpel-2009
HSC82	YOL086C	0.0378366	Co-expression	Mitchell-Pilpel-2009
HSC82	YPL106C	0.0380945	Co-expression	Mitchell-Pilpel-2009
HSC82	YPR160W	0.0257949	Co-expression	Mitchell-Pilpel-2009
PGK1	ENO1	0.0326763	Co-expression	Mitchell-Pilpel-2009
PGK1	FBA1	0.0389507	Co-expression	Mitchell-Pilpel-2009
PGK1	YDR050C	0.0335249	Co-expression	Mitchell-Pilpel-2009
PGK1	YDR155C	0.0287118	Co-expression	Mitchell-Pilpel-2009
PGK1	YKL152C	0.0373493	Co-expression	Mitchell-Pilpel-2009
PGK1	YLR044C	0.0335604	Co-expression	Mitchell-Pilpel-2009
PGK1	YOL086C	0.0369263	Co-expression	Mitchell-Pilpel-2009
PGK1	YPR160W	0.0207127	Co-expression	Mitchell-Pilpel-2009
RPL8A	RPS0B	0.0364262	Co-expression	Mitchell-Pilpel-2009
RPL8A	RPS3	0.0363591	Co-expression	Mitchell-Pilpel-2009
RPL8A	RPS5	0.030166	Co-expression	Mitchell-Pilpel-2009
RPL8A	YEF3	0.0342867	Co-expression	Mitchell-Pilpel-2009
RPL8A	YHR019C	0.0328929	Co-expression	Mitchell-Pilpel-2009
RPL8A	YMR217W	0.0294452	Co-expression	Mitchell-Pilpel-2009
RPN10	RPT5	0.0251397	Co-expression	Mitchell-Pilpel-2009
RPN10	YFR004W	0.0201476	Co-expression	Mitchell-Pilpel-2009
RPN10	YHR027C	0.0261619	Co-expression	Mitchell-Pilpel-2009
RPS0B	RPS3	0.0258052	Co-expression	Mitchell-Pilpel-2009
RPS0B	YEF3	0.0256599	Co-expression	Mitchell-Pilpel-2009
RPS0B	YER165W	0.0214763	Co-expression	Mitchell-Pilpel-2009
RPS0B	YHR019C	0.023505	Co-expression	Mitchell-Pilpel-2009
RPS0B	YHR020W	0.0283319	Co-expression	Mitchell-Pilpel-2009
RPS0B	YLR060W	0.0314186	Co-expression	Mitchell-Pilpel-2009
RPS0B	YMR217W	0.0214482	Co-expression	Mitchell-Pilpel-2009
RPS3	YJL190C	0.0267021	Co-expression	Mitchell-Pilpel-2009
RPS3	YLR167W	0.0313702	Co-expression	Mitchell-Pilpel-2009
RPS3	YMR217W	0.020539	Co-expression	Mitchell-Pilpel-2009
RPS5	RPS3	0.0219346	Co-expression	Mitchell-Pilpel-2009
RPS5	YDR023W	0.0177216	Co-expression	Mitchell-Pilpel-2009
RPS5	YEF3	0.0199325	Co-expression	Mitchell-Pilpel-2009
RPS5	YJL190C	0.0216537	Co-expression	Mitchell-Pilpel-2009
RPS5	YLR167W	0.0267949	Co-expression	Mitchell-Pilpel-2009
RPT5	YFR004W	0.0225628	Co-expression	Mitchell-Pilpel-2009
RPT5	YHR027C	0.0281048	Co-expression	Mitchell-Pilpel-2009
SSA1	CDC19	0.0400378	Co-expression	Mitchell-Pilpel-2009
SSA1	ENO1	0.038598	Co-expression	Mitchell-Pilpel-2009
SSA1	ENO2	0.0399749	Co-expression	Mitchell-Pilpel-2009
SSA1	HSC82	0.0529307	Co-expression	Mitchell-Pilpel-2009
SSA1	SSA2	0.0591535	Co-expression	Mitchell-Pilpel-2009
SSA1	TDH3	0.046982	Co-expression	Mitchell-Pilpel-2009
SSA1	YDR050C	0.0380587	Co-expression	Mitchell-Pilpel-2009
SSA1	YDR155C	0.0433908	Co-expression	Mitchell-Pilpel-2009
SSA1	YKL103C	0.0266509	Co-expression	Mitchell-Pilpel-2009
SSA1	YKL152C	0.0485584	Co-expression	Mitchell-Pilpel-2009
SSA1	YPR160W	0.0291825	Co-expression	Mitchell-Pilpel-2009
SSA2	CDC19	0.0400289	Co-expression	Mitchell-Pilpel-2009
SSA2	ENO1	0.0382262	Co-expression	Mitchell-Pilpel-2009
SSA2	ENO2	0.043129	Co-expression	Mitchell-Pilpel-2009
SSA2	HSC82	0.0642776	Co-expression	Mitchell-Pilpel-2009
SSA2	PGK1	0.0354968	Co-expression	Mitchell-Pilpel-2009
SSA2	TDH3	0.051487	Co-expression	Mitchell-Pilpel-2009
SSA2	YDR050C	0.0419768	Co-expression	Mitchell-Pilpel-2009
SSA2	YDR155C	0.0418924	Co-expression	Mitchell-Pilpel-2009
SSA2	YKL152C	0.0537052	Co-expression	Mitchell-Pilpel-2009
SSA2	YNL064C	0.0526719	Co-expression	Mitchell-Pilpel-2009
SSA2	YPR160W	0.0264304	Co-expression	Mitchell-Pilpel-2009
TDH3	CDC19	0.0452918	Co-expression	Mitchell-Pilpel-2009
TDH3	ENO1	0.039907	Co-expression	Mitchell-Pilpel-2009
TDH3	FBA1	0.0474317	Co-expression	Mitchell-Pilpel-2009
TDH3	PGK1	0.0373577	Co-expression	Mitchell-Pilpel-2009
TDH3	YDR050C	0.0474095	Co-expression	Mitchell-Pilpel-2009
TDH3	YDR155C	0.0331672	Co-expression	Mitchell-Pilpel-2009
TDH3	YKL152C	0.0478595	Co-expression	Mitchell-Pilpel-2009
TDH3	YLR044C	0.0409935	Co-expression	Mitchell-Pilpel-2009
TDH3	YOL086C	0.0459682	Co-expression	Mitchell-Pilpel-2009
TDH3	YPR160W	0.0258229	Co-expression	Mitchell-Pilpel-2009
TSA1	YKR066C	0.0319049	Co-expression	Mitchell-Pilpel-2009
TSA1	YLR109W	0.0374421	Co-expression	Mitchell-Pilpel-2009
YBR196C	YDR050C	0.0422555	Co-expression	Mitchell-Pilpel-2009
YBR196C	YLR044C	0.0408846	Co-expression	Mitchell-Pilpel-2009
YCR053W	YFL022C	0.0258742	Co-expression	Mitchell-Pilpel-2009
YDL022W	YPL004C	0.0264106	Co-expression	Mitchell-Pilpel-2009
YDL110C	YNL009W	0.0138672	Co-expression	Mitchell-Pilpel-2009
YDR023W	YDR002W	0.0236632	Co-expression	Mitchell-Pilpel-2009
YDR023W	YKL056C	0.0213497	Co-expression	Mitchell-Pilpel-2009
YDR155C	YKL152C	0.0348199	Co-expression	Mitchell-Pilpel-2009
YDR510W	YNL079C	0.0345507	Co-expression	Mitchell-Pilpel-2009
YEF3	RPS3	0.0249812	Co-expression	Mitchell-Pilpel-2009
YEF3	YHR020W	0.0268725	Co-expression	Mitchell-Pilpel-2009
YEF3	YJL190C	0.0244708	Co-expression	Mitchell-Pilpel-2009
YEF3	YLR167W	0.028576	Co-expression	Mitchell-Pilpel-2009
YEF3	YMR217W	0.0207326	Co-expression	Mitchell-Pilpel-2009
YER165W	YCR053W	0.0231731	Co-expression	Mitchell-Pilpel-2009
YER165W	YFL022C	0.019655	Co-expression	Mitchell-Pilpel-2009
YER165W	YHR019C	0.0197632	Co-expression	Mitchell-Pilpel-2009
YER165W	YKL056C	0.0206424	Co-expression	Mitchell-Pilpel-2009
YER165W	YNL016W	0.0191998	Co-expression	Mitchell-Pilpel-2009
YFL045C	YDR023W	0.0162837	Co-expression	Mitchell-Pilpel-2009
YFL045C	YKL056C	0.0198115	Co-expression	Mitchell-Pilpel-2009
YFR004W	YHR027C	0.0230897	Co-expression	Mitchell-Pilpel-2009
YFR004W	YKL103C	0.0194852	Co-expression	Mitchell-Pilpel-2009
YGL105W	YCR053W	0.0325127	Co-expression	Mitchell-Pilpel-2009
YGL105W	YHR193C	0.0291558	Co-expression	Mitchell-Pilpel-2009
YGL202W	YLR192C	0.0372969	Co-expression	Mitchell-Pilpel-2009
YGL202W	YMR318C	0.0305117	Co-expression	Mitchell-Pilpel-2009
YHR019C	YGL202W	0.0271006	Co-expression	Mitchell-Pilpel-2009
YHR019C	YHR020W	0.0246343	Co-expression	Mitchell-Pilpel-2009
YHR019C	YKL056C	0.0226026	Co-expression	Mitchell-Pilpel-2009
YHR019C	YMR217W	0.0191916	Co-expression	Mitchell-Pilpel-2009
YHR020W	YMR217W	0.0225692	Co-expression	Mitchell-Pilpel-2009
YHR179W	YKR066C	0.0284215	Co-expression	Mitchell-Pilpel-2009
YHR193C	YDR023W	0.0198178	Co-expression	Mitchell-Pilpel-2009
YHR193C	YER003C	0.0261419	Co-expression	Mitchell-Pilpel-2009
YHR193C	YLR043C	0.0232709	Co-expression	Mitchell-Pilpel-2009
YHR193C	YPR069C	0.0298748	Co-expression	Mitchell-Pilpel-2009
YJL190C	YLR167W	0.030856	Co-expression	Mitchell-Pilpel-2009
YJR070C	YDL014W	0.0167081	Co-expression	Mitchell-Pilpel-2009
YJR109C	YMR318C	0.0315129	Co-expression	Mitchell-Pilpel-2009
YKL056C	YDR002W	0.0272417	Co-expression	Mitchell-Pilpel-2009
YKL152C	YDR050C	0.0419856	Co-expression	Mitchell-Pilpel-2009
YKR066C	YLR109W	0.0285561	Co-expression	Mitchell-Pilpel-2009
YLL039C	YKL103C	0.0231368	Co-expression	Mitchell-Pilpel-2009
YLR044C	YDR050C	0.0396033	Co-expression	Mitchell-Pilpel-2009
YLR044C	YKL152C	0.0379296	Co-expression	Mitchell-Pilpel-2009
YLR044C	YOL086C	0.0384335	Co-expression	Mitchell-Pilpel-2009
YLR060W	YFL022C	0.0285418	Co-expression	Mitchell-Pilpel-2009
YLR060W	YHR020W	0.0338251	Co-expression	Mitchell-Pilpel-2009
YLR192C	YMR318C	0.0297077	Co-expression	Mitchell-Pilpel-2009
YMR217W	YLR167W	0.0233831	Co-expression	Mitchell-Pilpel-2009
YNL016W	YFL045C	0.0178379	Co-expression	Mitchell-Pilpel-2009
YNL016W	YHR019C	0.0212468	Co-expression	Mitchell-Pilpel-2009
YNL064C	YBR196C	0.0406825	Co-expression	Mitchell-Pilpel-2009
YNL064C	YDR050C	0.0405625	Co-expression	Mitchell-Pilpel-2009
YNL071W	YEL047C	0.0325539	Co-expression	Mitchell-Pilpel-2009
YNL071W	YNL079C	0.030208	Co-expression	Mitchell-Pilpel-2009
YOL086C	YDR050C	0.0444675	Co-expression	Mitchell-Pilpel-2009
YOL086C	YKL152C	0.0390885	Co-expression	Mitchell-Pilpel-2009
YPL004C	YOR298C-A	0.0260714	Co-expression	Mitchell-Pilpel-2009
YPR160W	YDR050C	0.0242384	Co-expression	Mitchell-Pilpel-2009
YPR160W	YDR155C	0.0253221	Co-expression	Mitchell-Pilpel-2009
YPR160W	YKL152C	0.0275956	Co-expression	Mitchell-Pilpel-2009
YPR160W	YOL086C	0.0219027	Co-expression	Mitchell-Pilpel-2009
CDC19	FBA1	0.0151049	Co-expression	Morillo-Huesca-Prado-2010
CDC19	YDR002W	0.0153371	Co-expression	Morillo-Huesca-Prado-2010
CDC19	YDR050C	0.0212886	Co-expression	Morillo-Huesca-Prado-2010
CDC19	YFR004W	0.0285309	Co-expression	Morillo-Huesca-Prado-2010
CDC19	YHR020W	0.0200191	Co-expression	Morillo-Huesca-Prado-2010
CDC19	YKL056C	0.0104663	Co-expression	Morillo-Huesca-Prado-2010
CDC19	YKL152C	0.0146702	Co-expression	Morillo-Huesca-Prado-2010
CDC19	YLR044C	0.0160753	Co-expression	Morillo-Huesca-Prado-2010
CDC19	YLR109W	0.0263502	Co-expression	Morillo-Huesca-Prado-2010
CDC19	YOL086C	0.0206454	Co-expression	Morillo-Huesca-Prado-2010
ENO1	RPT5	0.0206408	Co-expression	Morillo-Huesca-Prado-2010
ENO1	YHR179W	0.0322078	Co-expression	Morillo-Huesca-Prado-2010
ENO1	YJL052W	0.0282757	Co-expression	Morillo-Huesca-Prado-2010
ENO2	CDC19	0.0202674	Co-expression	Morillo-Huesca-Prado-2010
ENO2	FBA1	0.0185793	Co-expression	Morillo-Huesca-Prado-2010
ENO2	PGK1	0.0297715	Co-expression	Morillo-Huesca-Prado-2010
ENO2	TDH3	0.0285575	Co-expression	Morillo-Huesca-Prado-2010
ENO2	YFR004W	0.0357399	Co-expression	Morillo-Huesca-Prado-2010
ENO2	YKL152C	0.0190037	Co-expression	Morillo-Huesca-Prado-2010
ENO2	YLR044C	0.0196849	Co-expression	Morillo-Huesca-Prado-2010
ENO2	YLR109W	0.0331777	Co-expression	Morillo-Huesca-Prado-2010
ENO2	YLR335W	0.0199861	Co-expression	Morillo-Huesca-Prado-2010
FBA1	YBR196C	0.0172543	Co-expression	Morillo-Huesca-Prado-2010
FBA1	YDR002W	0.0139633	Co-expression	Morillo-Huesca-Prado-2010
FBA1	YDR050C	0.0193044	Co-expression	Morillo-Huesca-Prado-2010
FBA1	YDR155C	0.0217829	Co-expression	Morillo-Huesca-Prado-2010
FBA1	YFR004W	0.0253385	Co-expression	Morillo-Huesca-Prado-2010
FBA1	YKL056C	0.00960232	Co-expression	Morillo-Huesca-Prado-2010
FBA1	YKL152C	0.0136087	Co-expression	Morillo-Huesca-Prado-2010
FBA1	YLR043C	0.0241209	Co-expression	Morillo-Huesca-Prado-2010
FBA1	YLR044C	0.0146605	Co-expression	Morillo-Huesca-Prado-2010
FBA1	YLR109W	0.0238777	Co-expression	Morillo-Huesca-Prado-2010
FBA1	YOL086C	0.0186992	Co-expression	Morillo-Huesca-Prado-2010
GSP1	TDH3	0.01652	Co-expression	Morillo-Huesca-Prado-2010
GSP1	TSA1	0.0152752	Co-expression	Morillo-Huesca-Prado-2010
GSP1	YCR053W	0.0111403	Co-expression	Morillo-Huesca-Prado-2010
GSP1	YDR510W	0.0112802	Co-expression	Morillo-Huesca-Prado-2010
GSP1	YFL045C	0.0109479	Co-expression	Morillo-Huesca-Prado-2010
GSP1	YHR193C	0.00807593	Co-expression	Morillo-Huesca-Prado-2010
GSP1	YKL152C	0.0113119	Co-expression	Morillo-Huesca-Prado-2010
GSP1	YLR060W	0.0143554	Co-expression	Morillo-Huesca-Prado-2010
GSP1	YLR109W	0.0194212	Co-expression	Morillo-Huesca-Prado-2010
GSP1	YMR318C	0.0123829	Co-expression	Morillo-Huesca-Prado-2010
GUS1	ENO2	0.0285417	Co-expression	Morillo-Huesca-Prado-2010
GUS1	YFR004W	0.0388351	Co-expression	Morillo-Huesca-Prado-2010
GUS1	YLR335W	0.0218338	Co-expression	Morillo-Huesca-Prado-2010
HSC82	YDR023W	0.0287668	Co-expression	Morillo-Huesca-Prado-2010
HSC82	YGL105W	0.0200297	Co-expression	Morillo-Huesca-Prado-2010
HSC82	YKL152C	0.022687	Co-expression	Morillo-Huesca-Prado-2010
HSC82	YLR060W	0.029917	Co-expression	Morillo-Huesca-Prado-2010
HSC82	YNL064C	0.0361773	Co-expression	Morillo-Huesca-Prado-2010
RPL8A	RPS3	0.021899	Co-expression	Morillo-Huesca-Prado-2010
RPL8A	RPS5	0.025075	Co-expression	Morillo-Huesca-Prado-2010
RPL8A	YDR002W	0.029073	Co-expression	Morillo-Huesca-Prado-2010
RPL8A	YKL056C	0.0201917	Co-expression	Morillo-Huesca-Prado-2010
RPN10	YHR019C	0.0262571	Co-expression	Morillo-Huesca-Prado-2010
RPS0B	YDR091C	0.0307487	Co-expression	Morillo-Huesca-Prado-2010
RPS0B	YNL016W	0.0203794	Co-expression	Morillo-Huesca-Prado-2010
RPS0B	YOR298C-A	0.0285287	Co-expression	Morillo-Huesca-Prado-2010
RPS3	CDC19	0.0114676	Co-expression	Morillo-Huesca-Prado-2010
RPS3	FBA1	0.0105034	Co-expression	Morillo-Huesca-Prado-2010
RPS3	TDH3	0.0152227	Co-expression	Morillo-Huesca-Prado-2010
RPS3	YDR002W	0.0109129	Co-expression	Morillo-Huesca-Prado-2010
RPS3	YDR023W	0.0131297	Co-expression	Morillo-Huesca-Prado-2010
RPS3	YFR004W	0.0200387	Co-expression	Morillo-Huesca-Prado-2010
RPS3	YJL190C	0.0194082	Co-expression	Morillo-Huesca-Prado-2010
RPS3	YKL056C	0.00757388	Co-expression	Morillo-Huesca-Prado-2010
RPS3	YLR043C	0.0188466	Co-expression	Morillo-Huesca-Prado-2010
RPS3	YLR044C	0.0111464	Co-expression	Morillo-Huesca-Prado-2010
RPS3	YOL086C	0.0141536	Co-expression	Morillo-Huesca-Prado-2010
RPS5	CDC19	0.0128777	Co-expression	Morillo-Huesca-Prado-2010
RPS5	FBA1	0.0118248	Co-expression	Morillo-Huesca-Prado-2010
[truncated: 4,077 more rows]
[truncated: 45 more columns]

## Sheet: GO
GO id	Description	q-value	Occurrences in Sample	Occurrences in Genome
GO:0006096	glycolysis	8.34956e-13	11	22
GO:0006007	glucose catabolic process	8.34956e-13	13	39
GO:0019320	hexose catabolic process	6.52859e-12	13	46
GO:0046365	monosaccharide catabolic process	1.64416e-11	13	50
GO:0044724	single-organism carbohydrate catabolic process	2.46955e-10	14	77
GO:0016052	carbohydrate catabolic process	4.30272e-10	14	81
GO:0006006	glucose metabolic process	3.76931e-09	13	77
GO:0006094	gluconeogenesis	2.00954e-08	9	29
GO:0019319	hexose biosynthetic process	2.00954e-08	9	29
GO:0046364	monosaccharide biosynthetic process	2.32618e-08	9	30
GO:0019318	hexose metabolic process	2.32618e-08	13	91
GO:0005996	monosaccharide metabolic process	4.61511e-08	13	97
GO:0044445	cytosolic part	5.92696e-07	17	230
GO:0006091	generation of precursor metabolites and energy	2.21364e-06	14	160
GO:0031386	protein tag	2.33304e-05	5	10
GO:0006520	cellular amino acid metabolic process	5.26868e-05	15	241
GO:0006418	tRNA aminoacylation for protein translation	6.81227e-05	7	36
GO:0044723	single-organism carbohydrate metabolic process	7.57924e-05	15	250
GO:0043038	amino acid activation	0.000103642	7	39
GO:0043039	tRNA aminoacylation	0.000103642	7	39
GO:0005975	carbohydrate metabolic process	0.000152616	15	267
GO:0016051	carbohydrate biosynthetic process	0.000177356	9	84
GO:0002181	cytoplasmic translation	0.000897529	11	162
GO:0016875	ligase activity, forming carbon-oxygen bonds	0.000924821	6	36
GO:0004812	aminoacyl-tRNA ligase activity	0.000924821	6	36
GO:0016876	ligase activity, forming aminoacyl-tRNA and related compounds	0.000924821	6	36
GO:0016491	oxidoreductase activity	0.00580371	13	279
GO:0022626	cytosolic ribosome	0.00682249	10	168
GO:0006913	nucleocytoplasmic transport	0.00806949	10	172
GO:0051169	nuclear transport	0.0081991	10	173
GO:0042026	protein refolding	0.00865485	4	17
GO:0016853	isomerase activity	0.0126481	6	58
GO:0006457	protein folding	0.0173617	7	89
GO:0045047	protein targeting to ER	0.0173732	5	39
GO:0072599	establishment of protein localization to endoplasmic reticulum	0.0173732	5	39
GO:0051082	unfolded protein binding	0.0233786	6	66
GO:0051168	nuclear export	0.0242251	8	128
GO:0005838	proteasome regulatory particle	0.0242251	4	23
GO:0022624	proteasome accessory complex	0.0242251	4	23
GO:0034599	cellular response to oxidative stress	0.0263675	7	98
GO:0070972	protein localization to endoplasmic reticulum	0.0330571	5	46
GO:0006979	response to oxidative stress	0.0342722	7	103
GO:0006458	'de novo' protein folding	0.0374048	3	11
GO:0008540	proteasome regulatory particle, base subcomplex	0.0374048	3	11
GO:0045454	cell redox homeostasis	0.0374048	3	11
GO:0006090	pyruvate metabolic process	0.0483655	3	12
GO:0006612	protein targeting to membrane	0.073149	5	56
GO:0016829	lyase activity	0.0749538	6	86
GO:0005844	polysome	0.0813081	4	33
GO:0016620	oxidoreductase activity, acting on the aldehyde or oxo group of donors, NAD or NADP as acceptor	0.0896537	3	15

## Sheet: Graph
q-value	Description	-log q-value
8.34956e-13	glycolysis	12.0783
8.34956e-13	glucose catabolic process	12.0783
6.52859e-12	hexose catabolic process	11.1852
1.64416e-11	monosaccharide catabolic process	10.7841
2.46955e-10	single-organism carbohydrate catabolic process	9.60738
4.30272e-10	carbohydrate catabolic process	9.36626
3.76931e-09	glucose metabolic process	8.42374
2.00954e-08	gluconeogenesis	7.6969
2.00954e-08	hexose biosynthetic process	7.6969
2.32618e-08	monosaccharide biosynthetic process	7.63336
2.32618e-08	hexose metabolic process	7.63336
4.61511e-08	monosaccharide metabolic process	7.33582
5.92696e-07	cytosolic part	6.22717
2.21364e-06	generation of precursor metabolites and energy	5.65489
2.33304e-05	protein tag	4.63208
5.26868e-05	cellular amino acid metabolic process	4.2783
6.81227e-05	tRNA aminoacylation for protein translation	4.16671
7.57924e-05	single-organism carbohydrate metabolic process	4.12037
0.000103642	amino acid activation	3.98447
0.000103642	tRNA aminoacylation	3.98447
0.000152616	carbohydrate metabolic process	3.8164
0.000177356	carbohydrate biosynthetic process	3.75115
0.000897529	cytoplasmic translation	3.04695
0.000924821	ligase activity, forming carbon-oxygen bonds	3.03394
0.000924821	aminoacyl-tRNA ligase activity	3.03394
0.000924821	ligase activity, forming aminoacyl-tRNA and related compounds	3.03394
0.00580371	oxidoreductase activity	2.23629
0.00682249	cytosolic ribosome	2.16606
0.00806949	nucleocytoplasmic transport	2.09315
0.0081991	nuclear transport	2.08623
0.00865485	protein refolding	2.06274
0.0126481	isomerase activity	1.89798
0.0173617	protein folding	1.76041
0.0173732	protein targeting to ER	1.76012
0.0173732	establishment of protein localization to endoplasmic reticulum	1.76012
0.0233786	unfolded protein binding	1.63118
0.0242251	nuclear export	1.61573
0.0242251	proteasome regulatory particle	1.61573
0.0242251	proteasome accessory complex	1.61573
0.0263675	cellular response to oxidative stress	1.57893
0.0330571	protein localization to endoplasmic reticulum	1.48074
0.0342722	response to oxidative stress	1.46506
0.0374048	'de novo' protein folding	1.42707
0.0374048	proteasome regulatory particle, base subcomplex	1.42707
0.0374048	cell redox homeostasis	1.42707
0.0483655	pyruvate metabolic process	1.31546
0.073149	protein targeting to membrane	1.13579
0.0749538	lyase activity	1.12521
0.0813081	polysome	1.08987
0.0896537	oxidoreductase activity, acting on the aldehyde or oxo group of donors, NAD or NADP as acceptor	1.04743
