# Supplementary material for: Environmental Interactions and Epistasis Are Revealed in the Proteomic Responses to Complex Stimuli
Source: PLoS One. 2015 Aug 6;10(8):e0134099. doi: 10.1371/journal.pone.0134099 (PMC4527715; doi:10.1371/journal.pone.0134099)
Supplement: S11 Table — (XLSX) [file pone.0134099.s015.xlsx]

## Sheet: noEpistasisProteinsGeneMANIA-Re
GeneMANIA Results
Plugin Version	3.3.4 (20140731-1725)
Data Version	2014-08-12
Report Generated	Tue May 12 17:12:41 CDT 2015
Gene	Score	Description
YAR075W		Non-functional protein with homology IMP dehydrogenase; YAR073W/IMD1 and YAR075W comprise a continuous reading frame in some strains of S. cerevisiae. [Source:SGD;Acc:S000002145]
RPL2A (YFR031C-A)		Protein component of the large (60S) ribosomal subunit, identical to Rpl2Bp and has similarity to E. coli L2 and rat L8 ribosomal proteins [Source:SGD;Acc:S000002104]
HBN1 (YCL026C-B)		Putative protein of unknown function; similar to bacterial nitroreductases; green fluorescent protein (GFP)-fusion protein localizes to the cytoplasm and nucleus; protein becomes insoluble upon intracellular iron depletion [Source:SGD;Acc:S000007548]
EFT1 (YOR133W)		Elongation factor 2 (EF-2), also encoded by EFT2; catalyzes ribosomal translocation during protein synthesis; contains diphthamide, the unique posttranslationally modified histidine residue specifically ADP-ribosylated by diphtheria toxin [Source:SGD;Acc:S000005659]
RPS8B (YER102W)		Protein component of the small (40S) ribosomal subunit; identical to Rps8Ap and has similarity to rat S8 ribosomal protein [Source:SGD;Acc:S000000904]
RPL2B (YIL018W)		Protein component of the large (60S) ribosomal subunit, identical to Rpl2Ap and has similarity to E. coli L2 and rat L8 ribosomal proteins; expression is upregulated at low temperatures [Source:SGD;Acc:S000001280]
EFT2 (YDR385W)		Elongation factor 2 (EF-2), also encoded by EFT1; catalyzes ribosomal translocation during protein synthesis; contains diphthamide, the unique posttranslationally modified histidine residue specifically ADP-ribosylated by diphtheria toxin [Source:SGD;Acc:S000002793]
TIF2 (YJL138C)		Translation initiation factor eIF4A, identical to Tif1p; DEA(D/H)-box RNA helicase that couples ATPase activity to RNA binding and unwinding; forms a dumbbell structure of two compact domains connected by a linker; interacts with eIF4G [Source:SGD;Acc:S000003674]
RPS8A (YBL072C)		Protein component of the small (40S) ribosomal subunit; identical to Rps8Bp and has similarity to rat S8 ribosomal protein [Source:SGD;Acc:S000000168]
TDH2 (YJR009C)		Glyceraldehyde-3-phosphate dehydrogenase, isozyme 2, involved in glycolysis and gluconeogenesis; tetramer that catalyzes the reaction of glyceraldehyde-3-phosphate to 1,3 bis-phosphoglycerate; detected in the cytoplasm and cell wall [Source:SGD;Acc:S000003769]
RPL40A (YIL148W)		Fusion protein, identical to Rpl40Bp, that is cleaved to yield ubiquitin and a ribosomal protein of the large (60S) ribosomal subunit with similarity to rat L40; ubiquitin may facilitate assembly of the ribosomal protein into ribosomes [Source:SGD;Acc:S000001410]
RPL40B (YKR094C)		Fusion protein, identical to Rpl40Ap, that is cleaved to yield ubiquitin and a ribosomal protein of the large (60S) ribosomal subunit with similarity to rat L40; ubiquitin may facilitate assembly of the ribosomal protein into ribosomes [Source:SGD;Acc:S000001802]
TIF1 (YKR059W)		Translation initiation factor eIF4A, identical to Tif2p; DEA(D/H)-box RNA helicase that couples ATPase activity to RNA binding and unwinding; forms a dumbbell structure of two compact domains connected by a linker; interacts with eIF4G [Source:SGD;Acc:S000001767]
HHT2 (YNL031C)		Histone H3, core histone protein required for chromatin assembly, part of heterochromatin-mediated telomeric and HM silencing; one of two identical histone H3 proteins (see HHT1); regulated by acetylation, methylation, and phosphorylation [Source:SGD;Acc:S000004976]
HHF2 (YNL030W)		Histone H4, core histone protein required for chromatin assembly and chromosome function; one of two identical histone proteins (see also HHF1); contributes to telomeric silencing; N-terminal domain involved in maintaining genomic integrity [Source:SGD;Acc:S000004975]
YBR085C-A		Putative protein of unknown function; green fluorescent protein (GFP)-fusion protein localizes to the cytoplasm and to the nucleus [Source:SGD;Acc:S000007522]
MBF1 (YOR298C-A)		Transcriptional coactivator that bridges the DNA-binding region of Gcn4p and TATA-binding protein Spt15p; suppressor of frameshift mutations [Source:SGD;Acc:S000007253]
HHF1 (YBR009C)		Histone H4, core histone protein required for chromatin assembly and chromosome function; one of two identical histone proteins (see also HHF2); contributes to telomeric silencing; N-terminal domain involved in maintaining genomic integrity [Source:SGD;Acc:S000000213]
HHT1 (YBR010W)		Histone H3, core histone protein required for chromatin assembly, part of heterochromatin-mediated telomeric and HM silencing; one of two identical histone H3 proteins (see HHT2); regulated by acetylation, methylation, and phosphorylation [Source:SGD;Acc:S000000214]
VMA10 (YHR039C-A)		Subunit G of the eight-subunit V1 peripheral membrane domain of the vacuolar H+-ATPase (V-ATPase), an electrogenic proton pump found throughout the endomembrane system; involved in vacuolar acidification [Source:SGD;Acc:S000002100]
HEF3 (YNL014W)		Translational elongation factor EF-3; paralog of YEF3 and member of the ABC superfamily; stimulates EF-1 alpha-dependent binding of aminoacyl-tRNA by the ribosome; normally expressed in zinc deficient cells [Source:SGD;Acc:S000004959]
APE3 (YBR286W)		Vacuolar aminopeptidase Y, processed to mature form by Prb1p [Source:SGD;Acc:S000000490]
TPI1 (YDR050C)		Triose phosphate isomerase, abundant glycolytic enzyme; mRNA half-life is regulated by iron availability; transcription is controlled by activators Reb1p, Gcr1p, and Rap1p through binding sites in the 5' non-coding region; inhibition of Tpi1p activi /.../PEP (phosphoenolpyruvate) stimulates redox metabolism in respiring cells; E104D mutation in human TPI causes a rare autosomal disease [Source:SG…
ADH2 (YMR303C)		Glucose-repressible alcohol dehydrogenase II, catalyzes the conversion of ethanol to acetaldehyde; involved in the production of certain carboxylate esters; regulated by ADR1 [Source:SGD;Acc:S000004918]
HNT1 (YDL125C)		Adenosine 5'-monophosphoramidase; interacts physically and genetically with Kin28p, a CDK and TFIIK subunit, and genetically with CAK1; member of the histidine triad (HIT) superfamily of nucleotide-binding proteins and similar to Hint [Source:SGD;Acc:S000002283]
YDR341C		Arginyl-tRNA synthetase, proposed to be cytoplasmic but the authentic, non-tagged protein is detected in highly purified mitochondria in high-throughput studies [Source:SGD;Acc:S000002749]
PGK1 (YCR012W)		3-phosphoglycerate kinase, catalyzes transfer of high-energy phosphoryl groups from the acyl phosphate of 1,3-bisphosphoglycerate to ADP to produce ATP; key enzyme in glycolysis and gluconeogenesis [Source:SGD;Acc:S000000605]
RPS26A (YGL189C)		Protein component of the small (40S) ribosomal subunit; nearly identical to Rps26Bp and has similarity to rat S26 ribosomal protein [Source:SGD;Acc:S000003157]
HYP2 (YEL034W)		Translation elongation factor eIF-5A that may function in translation initiation; similar to and functionally redundant with Anb1p; structural homolog of bacterial EF-P; undergoes an essential hypusination modification [Source:SGD;Acc:S000000760]
ENO1 (YGR254W)		Enolase I, a phosphopyruvate hydratase that catalyzes the conversion of 2-phosphoglycerate to phosphoenolpyruvate during glycolysis and the reverse reaction during gluconeogenesis; expression is repressed in response to glucose [Source:SGD;Acc:S000003486]
AHP1 (YLR109W)		Thiol-specific peroxiredoxin, reduces hydroperoxides to protect against oxidative damage; function in vivo requires covalent conjugation to Urm1p [Source:SGD;Acc:S000004099]
RPS31 (YLR167W)		Fusion protein that is cleaved to yield a ribosomal protein of the small (40S) subunit and ubiquitin; ubiquitin may facilitate assembly of the ribosomal protein into ribosomes; interacts genetically with translation factor eIF2B [Source:SGD;Acc:S000004157]
LYS9 (YNR050C)		Saccharopine dehydrogenase (NADP+, L-glutamate-forming); catalyzes the formation of saccharopine from alpha-aminoadipate 6-semialdehyde, the seventh step in lysine biosynthesis pathway; exhibits genetic and physical interactions with TRM112 [Source:SGD;Acc:S000005333]
CPS1 (YJL172W)		Vacuolar carboxypeptidase yscS; expression is induced under low-nitrogen conditions [Source:SGD;Acc:S000003708]
RPL15A (YLR029C)		Protein component of the large (60S) ribosomal subunit, nearly identical to Rpl15Bp and has similarity to rat L15 ribosomal protein; binds to 5.8 S rRNA [Source:SGD;Acc:S000004019]
SOD1 (YJR104C)		Cytosolic copper-zinc superoxide dismutase; some mutations are analogous to those that cause ALS (amyotrophic lateral sclerosis) in humans [Source:SGD;Acc:S000003865]
RNR4 (YGR180C)		Ribonucleotide-diphosphate reductase (RNR), small subunit; the RNR complex catalyzes the rate-limiting step in dNTP synthesis and is regulated by DNA replication and DNA damage checkpoint pathways via localization of the small subunits [Source:SGD;Acc:S000003412]
ENO2 (YHR174W)		Enolase II, a phosphopyruvate hydratase that catalyzes the conversion of 2-phosphoglycerate to phosphoenolpyruvate during glycolysis and the reverse reaction during gluconeogenesis; expression is induced in response to glucose [Source:SGD;Acc:S000001217]
ACC1 (YNR016C)		Acetyl-CoA carboxylase, biotin containing enzyme that catalyzes the carboxylation of acetyl-CoA to form malonyl-CoA; required for de novo biosynthesis of long-chain fatty acids [Source:SGD;Acc:S000005299]
TDH3 (YGR192C)		Glyceraldehyde-3-phosphate dehydrogenase, isozyme 3, involved in glycolysis and gluconeogenesis; tetramer that catalyzes the reaction of glyceraldehyde-3-phosphate to 1,3 bis-phosphoglycerate; detected in the cytoplasm and cell wall [Source:SGD;Acc:S000003424]
GND1 (YHR183W)		6-phosphogluconate dehydrogenase (decarboxylating), catalyzes an NADPH regenerating reaction in the pentose phosphate pathway; required for growth on D-glucono-delta-lactone and adaptation to oxidative stress [Source:SGD;Acc:S000001226]
RPL15B (YMR121C)		Protein component of the large (60S) ribosomal subunit, nearly identical to Rpl15Ap and has similarity to rat L15 ribosomal protein; binds to 5.8 S rRNA [Source:SGD;Acc:S000004728]
ALD6 (YPL061W)		Cytosolic aldehyde dehydrogenase, activated by Mg2+ and utilizes NADP+ as the preferred coenzyme; required for conversion of acetaldehyde to acetate; constitutively expressed; locates to the mitochondrial outer surface upon oxidative stress [Source:SGD;Acc:S000005982]
LYS21 (YDL131W)		Homocitrate synthase isozyme, catalyzes the condensation of acetyl-CoA and alpha-ketoglutarate to form homocitrate, which is the first step in the lysine biosynthesis pathway; highly similar to the other isozyme, Lys20p [Source:SGD;Acc:S000002289]
YGP1 (YNL160W)		Cell wall-related secretory glycoprotein; induced by nutrient deprivation-associated growth arrest and upon entry into stationary phase; may be involved in adaptation prior to stationary phase entry; has similarity to Sps100p [Source:SGD;Acc:S000005104]
HFA1 (YMR207C)		Mitochondrial acetyl-coenzyme A carboxylase, catalyzes the production of malonyl-CoA in mitochondrial fatty acid biosynthesis [Source:SGD;Acc:S000004820]
RNR2 (YJL026W)		Ribonucleotide-diphosphate reductase (RNR), small subunit; the RNR complex catalyzes the rate-limiting step in dNTP synthesis and is regulated by DNA replication and DNA damage checkpoint pathways via localization of the small subunits [Source:SGD;Acc:S000003563]
TIF11 (YMR260C)		Translation initiation factor eIF1A, essential protein that forms a complex with Sui1p (eIF1) and the 40S ribosomal subunit and scans for the start codon; C-terminus associates with Fun12p (eIF5B); N terminus interacts with eIF2 and eIF3 [Source:SGD;Acc:S000004873]
YOP1 (YPR028W)		Membrane protein that interacts with Yip1p to mediate membrane traffic; interacts with Sey1p to maintain ER morphology; overexpression leads to cell death and accumulation of internal cell membranes [Source:SGD;Acc:S000006232]
RPL13B (YMR142C)		Protein component of the large (60S) ribosomal subunit, nearly identical to Rpl13Ap; not essential for viability; has similarity to rat L13 ribosomal protein [Source:SGD;Acc:S000004750]
ACB1 (YGR037C)		Acyl-CoA-binding protein, transports newly synthesized acyl-CoA esters from fatty acid synthetase (Fas1p-Fas2p) to acyl-CoA-consuming processes; subject to starvation-induced, Grh1p-mediated unconventional secretion [Source:SGD;Acc:S000003269]
SRV2 (YNL138W)		CAP (cyclase-associated protein) subunit of adenylyl cyclase complex; N-terminus binds adenylyl cyclase and facilitates activation by RAS; C-terminus binds ADP-actin monomers, facilitating regulation of actin dynamics and cell morphogenesis [Source:SGD;Acc:S000005082]
PYC1 (YGL062W)		Pyruvate carboxylase isoform, cytoplasmic enzyme that converts pyruvate to oxaloacetate; highly similar to isoform Pyc2p but differentially regulated; mutations in the human homolog are associated with lactic acidosis [Source:SGD;Acc:S000003030]
ILV5 (YLR355C)		Bifunctional acetohydroxyacid reductoisomerase and mtDNA binding protein; involved in branched-chain amino acid biosynthesis and maintenance of wild-type mitochondrial DNA; found in mitochondrial nucleoids [Source:SGD;Acc:S000004347]
YNL134C		Putative protein of unknown function with similarity to dehydrogenases from other model organisms; green fluorescent protein (GFP)-fusion protein localizes to both the cytoplasm and nucleus and is induced by the DNA-damaging agent MMS [Source:SGD;Acc:S000005078]
TAL1 (YLR354C)		Transaldolase, enzyme in the non-oxidative pentose phosphate pathway; converts sedoheptulose 7-phosphate and glyceraldehyde 3-phosphate to erythrose 4-phosphate and fructose 6-phosphate [Source:SGD;Acc:S000004346]
CPR1 (YDR155C)		Cytoplasmic peptidyl-prolyl cis-trans isomerase (cyclophilin), catalyzes the cis-trans isomerization of peptide bonds N-terminal to proline residues; binds the drug cyclosporin A [Source:SGD;Acc:S000002562]
CAR1 (YPL111W)		Arginase, responsible for arginine degradation, expression responds to both induction by arginine and nitrogen catabolite repression; disruption enhances freeze tolerance [Source:SGD;Acc:S000006032]
HRP1 (YOL123W)		Subunit of cleavage factor I, a five-subunit complex required for the cleavage and polyadenylation of pre-mRNA 3' ends; RRM-containing heteronuclear RNA binding protein and hnRNPA/B family member that binds to poly (A) signal sequences [Source:SGD;Acc:S000005483]
OLA1 (YBR025C)		P-loop ATPase with similarity to human OLA1 and bacterial YchF; identified as specifically interacting with the proteasome; protein levels are induced by hydrogen peroxide [Source:SGD;Acc:S000000229]
ARF2 (YDL137W)		ADP-ribosylation factor, GTPase of the Ras superfamily involved in regulation of coated formation vesicles in intracellular trafficking within the Golgi; functionally interchangeable with Arf1p [Source:SGD;Acc:S000002296]
PYC2 (YBR218C)		Pyruvate carboxylase isoform, cytoplasmic enzyme that converts pyruvate to oxaloacetate; highly similar to isoform Pyc1p but differentially regulated; mutations in the human homolog are associated with lactic acidosis [Source:SGD;Acc:S000000422]
GUS1 (YGL245W)		Glutamyl-tRNA synthetase (GluRS), forms a complex with methionyl-tRNA synthetase (Mes1p) and Arc1p; complex formation increases the catalytic efficiency of both tRNA synthetases and ensures their correct localization to the cytoplasm [Source:SGD;Acc:S000003214]
ANB1 (YJR047C)		Translation elongation factor eIF-5A, previously thought to function in translation initiation; similar to and functionally redundant with Hyp2p; undergoes an essential hypusination modification; expressed under anaerobic conditions [Source:SGD;Acc:S000003808]
ERG20 (YJL167W)		Farnesyl pyrophosphate synthetase, has both dimethylallyltranstransferase and geranyltranstransferase activities; catalyzes the formation of C15 farnesyl pyrophosphate units for isoprenoid and sterol biosynthesis [Source:SGD;Acc:S000003703]
REE1 (YJL217W)		Cytoplasmic protein involved in the regulation of enolase (ENO1); mRNA expression is induced by calcium shortage, copper deficiency (via Mac1p) and the presence of galactose (via Gal4p); mRNA expression is also regulated by the cell cycle [Source:SGD;Acc:S000003753]
GND2 (YGR256W)		6-phosphogluconate dehydrogenase (decarboxylating), catalyzes an NADPH regenerating reaction in the pentose phosphate pathway; required for growth on D-glucono-delta-lactone [Source:SGD;Acc:S000003488]
SFA1 (YDL168W)		Bifunctional enzyme containing both alcohol dehydrogenase and glutathione-dependent formaldehyde dehydrogenase activities, functions in formaldehyde detoxification and formation of long chain and complex alcohols, regulated by Hog1p-Sko1p [Source:SGD;Acc:S000002327]
SBP1 (YHL034C)		Putative RNA binding protein; involved in translational repression and found in cytoplasmic P bodies; found associated with small nucleolar RNAs snR10 and snR11 [Source:SGD;Acc:S000001026]
GUA1 (YMR217W)		GMP synthase; highly conserved enzyme that catalyzes the second step in the biosynthesis of GMP from inosine 5'-phosphate (IMP); transcription is not subject to regulation by guanine but is negatively regulated by nutrient starvation; reduction-of-f /.../n mutation gua1-G388D causes changes in cellular guanine nucleotide pools, defects in general protein synthesis, and impaired translation of GCN…
CCP1 (YKR066C)		Mitochondrial cytochrome-c peroxidase; degrades reactive oxygen species in mitochondria, involved in the response to oxidative stress [Source:SGD;Acc:S000001774]
YDL124W		NADPH-dependent alpha-keto amide reductase; reduces aromatic alpha-keto amides, aliphatic alpha-keto esters, and aromatic alpha-keto esters; member of the aldo-keto reductase (AKR) family [Source:SGD;Acc:S000002282]
RPP0 (YLR340W)		Conserved ribosomal protein P0 of the ribosomal stalk, which is involved in interaction between translational elongation factors and the ribosome; similar to rat P0, human P0, and E. coli L10e; phosphorylated on serine 302 [Source:SGD;Acc:S000004332]
ARP3 (YJR065C)		Essential component of the Arp2/3 complex, which is a highly conserved actin nucleation center required for the motility and integrity of actin patches; involved in endocytosis and membrane growth and polarity [Source:SGD;Acc:S000003826]
ARO9 (YHR137W)		Aromatic aminotransferase II, catalyzes the first step of tryptophan, phenylalanine, and tyrosine catabolism [Source:SGD;Acc:S000001179]
LYS20 (YDL182W)		Homocitrate synthase isozyme, catalyzes the condensation of acetyl-CoA and alpha-ketoglutarate to form homocitrate, which is the first step in the lysine biosynthesis pathway; highly similar to the other isozyme, Lys21p [Source:SGD;Acc:S000002341]
WTM1 (YOR230W)		Transcriptional modulator involved in regulation of meiosis, silencing, and expression of RNR genes; required for nuclear localization of the ribonucleotide reductase small subunit Rnr2p and Rnr4p; contains WD repeats [Source:SGD;Acc:S000005756]
RPS14A (YCR031C)		Ribosomal protein 59 of the small subunit, required for ribosome assembly and 20S pre-rRNA processing; mutations confer cryptopleurine resistance; nearly identical to Rps14Bp and similar to E. coli S11 and rat S14 ribosomal proteins [Source:SGD;Acc:S000000627]
YML131W		Putative protein of unknown function with similarity to medium chain dehydrogenase/reductases; expression induced by stresses including osmotic shock, DNA damaging agents, and other chemicals; GFP-fusion protein localizes to the cytoplasm [Source:SGD;Acc:S000004600]
GRS1 (YBR121C)		Cytoplasmic and mitochondrial glycyl-tRNA synthase that ligates glycine to the cognate anticodon bearing tRNA; transcription termination factor that may interact with the 3'-end of pre-mRNA to promote 3'-end formation [Source:SGD;Acc:S000000325]
PST2 (YDR032C)		Protein with similarity to members of a family of flavodoxin-like proteins; induced by oxidative stress in a Yap1p dependent manner; the authentic, non-tagged protein is detected in highly purified mitochondria in high-throughput studies [Source:SGD;Acc:S000002439]
ADH6 (YMR318C)		NADPH-dependent medium chain alcohol dehydrogenase with broad substrate specificity; member of the cinnamyl family of alcohol dehydrogenases; may be involved in fusel alcohol synthesis or in aldehyde tolerance [Source:SGD;Acc:S000004937]
PDC1 (YLR044C)		Major of three pyruvate decarboxylase isozymes, key enzyme in alcoholic fermentation, decarboxylates pyruvate to acetaldehyde; subject to glucose-, ethanol-, and autoregulation; involved in amino acid catabolism [Source:SGD;Acc:S000004034]
TRX1 (YLR043C)		Cytoplasmic thioredoxin isoenzyme of the thioredoxin system which protects cells against oxidative and reductive stress, forms LMA1 complex with Pbi2p, acts as a cofactor for Tsa1p, required for ER-Golgi transport and vacuole inheritance [Source:SGD;Acc:S000004033]
RPL37B (YDR500C)		Protein component of the large (60S) ribosomal subunit, has similarity to Rpl37Ap and to rat L37 ribosomal protein [Source:SGD;Acc:S000002908]
GLR1 (YPL091W)		Cytosolic and mitochondrial glutathione oxidoreductase, converts oxidized glutathione to reduced glutathione; mitochondrial but not cytosolic form has a role in resistance to hyperoxia [Source:SGD;Acc:S000006012]
TRX2 (YGR209C)		Cytoplasmic thioredoxin isoenzyme of the thioredoxin system which protects cells against oxidative and reductive stress, forms LMA1 complex with Pbi2p, acts as a cofactor for Tsa1p, required for ER-Golgi transport and vacuole inheritance [Source:SGD;Acc:S000003441]
CDC19 (YAL038W)		Pyruvate kinase, functions as a homotetramer in glycolysis to convert phosphoenolpyruvate to pyruvate, the input for aerobic (TCA cycle) or anaerobic (glucose fermentation) respiration [Source:SGD;Acc:S000000036]
TRP5 (YGL026C)		Tryptophan synthase, catalyzes the last step of tryptophan biosynthesis; regulated by the general control system of amino acid biosynthesis [Source:SGD;Acc:S000002994]
PRE10 (YOR362C)		Alpha 7 subunit of the 20S proteasome [Source:SGD;Acc:S000005889]
OYE2 (YHR179W)		Conserved NADPH oxidoreductase containing flavin mononucleotide (FMN), homologous to Oye3p with different ligand binding and catalytic properties; may be involved in sterol metabolism, oxidative stress response, and programmed cell death [Source:SGD;Acc:S000001222]
ACO1 (YLR304C)		Aconitase, required for the tricarboxylic acid (TCA) cycle and also independently required for mitochondrial genome maintenance; phosphorylated; component of the mitochondrial nucleoid; mutation leads to glutamate auxotrophy [Source:SGD;Acc:S000004295]
FAS2 (YPL231W)		Alpha subunit of fatty acid synthetase, which catalyzes the synthesis of long-chain saturated fatty acids; contains the acyl-carrier protein domain and beta-ketoacyl reductase, beta-ketoacyl synthase and self-pantetheinylation activities [Source:SGD;Acc:S000006152]
DUG1 (YFR044C)		Cys-Gly metallo-di-peptidase; forms a complex with Dug2p and Dug3p to degrade glutathione (GSH) and other peptides containing a gamma-glu-X bond in an alternative pathway to GSH degradation by gamma-glutamyl transpeptidase (Ecm38p) [Source:SGD;Acc:S000001940]
DPS1 (YLL018C)		Aspartyl-tRNA synthetase, primarily cytoplasmic; homodimeric enzyme that catalyzes the specific aspartylation of tRNA(Asp); class II aminoacyl tRNA synthetase; binding to its own mRNA may confer autoregulation [Source:SGD;Acc:S000003941]
SPE3 (YPR069C)		Spermidine synthase, involved in biosynthesis of spermidine and also in biosynthesis of pantothenic acid; spermidine is required for growth of wild-type cells [Source:SGD;Acc:S000006273]
HCH1 (YNL281W)		Heat shock protein regulator that binds to Hsp90p and may stimulate ATPase activity; originally identified as a high-copy number suppressor of a HSP90 loss-of-function mutation; GFP-fusion protein localizes to the cytoplasm and nucleus [Source:SGD;Acc:S000005225]
GRE2 (YOL151W)		3-methylbutanal reductase and NADPH-dependent methylglyoxal reductase (D-lactaldehyde dehydrogenase); stress induced (osmotic, ionic, oxidative, heat shock and heavy metals); regulated by the HOG pathway [Source:SGD;Acc:S000005511]
AAT2 (YLR027C)		Cytosolic aspartate aminotransferase, involved in nitrogen metabolism; localizes to peroxisomes in oleate-grown cells [Source:SGD;Acc:S000004017]
LEU4 (YNL104C)		Alpha-isopropylmalate synthase (2-isopropylmalate synthase); the main isozyme responsible for the first step in the leucine biosynthesis pathway [Source:SGD;Acc:S000005048]
PNC1 (YGL037C)		Nicotinamidase that converts nicotinamide to nicotinic acid as part of the NAD(+) salvage pathway, required for life span extension by calorie restriction; PNC1 expression responds to all known stimuli that extend replicative life span [Source:SGD;Acc:S000003005]
YEL047C		Soluble fumarate reductase, required with isoenzyme Osm1p for anaerobic growth; may interact with ribosomes, based on co-purification experiments; authentic, non-tagged protein is detected in purified mitochondria in high-throughput studies [Source:SGD;Acc:S000000773]
PRE5 (YMR314W)		Alpha 6 subunit of the 20S proteasome [Source:SGD;Acc:S000004931]
ALD5 (YER073W)		Mitochondrial aldehyde dehydrogenase, involved in regulation or biosynthesis of electron transport chain components and acetate formation; activated by K+; utilizes NADP+ as the preferred coenzyme; constitutively expressed [Source:SGD;Acc:S000000875]
TUB3 (YML124C)		Alpha-tubulin; associates with beta-tubulin (Tub2p) to form tubulin dimer, which polymerizes to form microtubules; expressed at lower level than Tub1p [Source:SGD;Acc:S000004593]
PIL1 (YGR086C)		Primary component of eisosomes, which are large immobile cell cortex structures associated with endocytosis; null mutants show activation of Pkc1p/Ypk1p stress resistance pathways; detected in phosphorylated state in mitochondria; member of the BAR /.../ family [Source:SGD;Acc:S000003318]
SUB1 (YMR039C)		Transcriptional coactivator, facilitates elongation through factors that modify RNAP II; role in peroxide resistance involving Rad2p; role in the hyperosmotic stress response through polymerase recruitment at RNAP II and RNAP III genes [Source:SGD;Acc:S000004642]
IDP3 (YNL009W)		Peroxisomal NADP-dependent isocitrate dehydrogenase, catalyzes oxidation of isocitrate to alpha-ketoglutarate with the formation of NADP(H+), required for growth on unsaturated fatty acids [Source:SGD;Acc:S000004954]
YEF3 (YLR249W)		Gamma subunit of translational elongation factor eEF1B, stimulates the binding of aminoacyl-tRNA (AA-tRNA) to ribosomes by releasing eEF1A (Tef1p/Tef2p) from the ribosomal complex; contains two ABC cassettes; binds and hydrolyzes ATP [Source:SGD;Acc:S000004239]
FPR1 (YNL135C)		Peptidyl-prolyl cis-trans isomerase (PPIase), binds to the drugs FK506 and rapamycin; also binds to the nonhistone chromatin binding protein Hmo1p and may regulate its assembly or function [Source:SGD;Acc:S000005079]
HIS7 (YBR248C)		Imidazole glycerol phosphate synthase (glutamine amidotransferase:cyclase), catalyzes the fifth and sixth steps of histidine biosynthesis and also produces 5-aminoimidazole-4-carboxamide ribotide (AICAR), a purine precursor [Source:SGD;Acc:S000000452]
SEC23 (YPR181C)		GTPase-activating protein, stimulates the GTPase activity of Sar1p; component of the Sec23p-Sec24p heterodimer of the COPII vesicle coat, involved in ER to Golgi transport; substrate of Ubp3/Bre5 complex; ubiquitylated by Ub-ligase Rsp5p; proteasome /.../ted degradation of Sec23p is regulated by Cdc48p [Source:SGD;Acc:S000006385]
CPA2 (YJR109C)		Large subunit of carbamoyl phosphate synthetase, which catalyzes a step in the synthesis of citrulline, an arginine precursor [Source:SGD;Acc:S000003870]
PBI2 (YNL015W)		Cytosolic inhibitor of vacuolar proteinase B (PRB1), required for efficient vacuole inheritance; with thioredoxin forms protein complex LMA1, which assists in priming SNARE molecules and promotes vacuole fusion [Source:SGD;Acc:S000004960]
PCS60 (YBR222C)		Peroxisomal protein that binds AMP and mRNA, localizes to both the peroxisomal peripheral membrane and matrix, expression is highly inducible by oleic acid, similar to E. coli long chain acyl-CoA synthetase [Source:SGD;Acc:S000000426]
CAR2 (YLR438W)		L-ornithine transaminase (OTAse), catalyzes the second step of arginine degradation, expression is dually-regulated by allophanate induction and a specific arginine induction process; not nitrogen catabolite repression sensitive [Source:SGD;Acc:S000004430]
GUK1 (YDR454C)		Guanylate kinase, converts GMP to GDP; required for growth and mannose outer chain elongation of cell wall N-linked glycoproteins [Source:SGD;Acc:S000002862]
GET3 (YDL100C)		Guanine nucleotide exchange factor for Gpa1p; amplifies G protein signaling; subunit of the GET complex, which is involved in Golgi to ER trafficking and insertion of proteins into the ER membrane; has low-level ATPase activity [Source:SGD;Acc:S000002258]
PRE8 (YML092C)		Alpha 2 subunit of the 20S proteasome [Source:SGD;Acc:S000004557]
GLK1 (YCL040W)		Glucokinase, catalyzes the phosphorylation of glucose at C6 in the first irreversible step of glucose metabolism; one of three glucose phosphorylating enzymes; expression regulated by non-fermentable carbon sources [Source:SGD;Acc:S000000545]
RPL5 (YPL131W)		Protein component of the large (60S) ribosomal subunit with similarity to E. coli L18 and rat L5 ribosomal proteins; binds 5S rRNA and is required for 60S subunit assembly [Source:SGD;Acc:S000006052]
HOM2 (YDR158W)		Aspartic beta semi-aldehyde dehydrogenase, catalyzes the second step in the common pathway for methionine and threonine biosynthesis; expression regulated by Gcn4p and the general control of amino acid synthesis [Source:SGD;Acc:S000002565]
HRI1 (YLR301W)		Protein of unknown function that interacts with Sec72p and Hrr25p [Source:SGD;Acc:S000004292]
TDA10 (YGR205W)		ATP-binding protein of unknown function; crystal structure resembles that of E.coli pantothenate kinase and other small kinases; null mutant is sensitive to expression of the top1-T722A allele [Source:SGD;Acc:S000003437]
GFA1 (YKL104C)		Glutamine-fructose-6-phosphate amidotransferase, catalyzes the formation of glucosamine-6-P and glutamate from fructose-6-P and glutamine in the first step of chitin biosynthesis [Source:SGD;Acc:S000001587]
DAK1 (YML070W)		Dihydroxyacetone kinase, required for detoxification of dihydroxyacetone (DHA); involved in stress adaptation [Source:SGD;Acc:S000004535]
VAS1 (YGR094W)		Mitochondrial and cytoplasmic valyl-tRNA synthetase [Source:SGD;Acc:S000003326]
ILS1 (YBL076C)		Cytoplasmic isoleucine-tRNA synthetase, target of the G1-specific inhibitor reveromycin A [Source:SGD;Acc:S000000172]
STI1 (YOR027W)		Hsp90 cochaperone, interacts with the Ssa group of the cytosolic Hsp70 chaperones and activates Ssa1p ATPase activity; interacts with Hsp90 chaperones and inhibits their ATPase activity; homolog of mammalian Hop [Source:SGD;Acc:S000005553]
ADH3 (YMR083W)		Mitochondrial alcohol dehydrogenase isozyme III; involved in the shuttling of mitochondrial NADH to the cytosol under anaerobic conditions and ethanol production [Source:SGD;Acc:S000004688]
GPD1 (YDL022W)		NAD-dependent glycerol-3-phosphate dehydrogenase, key enzyme of glycerol synthesis, essential for growth under osmotic stress; expression regulated by high-osmolarity glycerol response pathway; homolog of Gpd2p [Source:SGD;Acc:S000002180]
ACO2 (YJL200C)		Putative mitochondrial aconitase isozyme; similarity to Aco1p, an aconitase required for the TCA cycle; expression induced during growth on glucose, by amino acid starvation via Gcn4p, and repressed on ethanol [Source:SGD;Acc:S000003736]
MDH3 (YDL078C)		Peroxisomal malate dehydrogenase, catalyzes interconversion of malate and oxaloacetate; involved in the glyoxylate cycle [Source:SGD;Acc:S000002236]
RPS14B (YJL191W)		Ribosomal protein 59 of the small subunit, required for ribosome assembly and 20S pre-rRNA processing; mutations confer cryptopleurine resistance; nearly identical to Rps14Ap and similar to E. coli S11 and rat S14 ribosomal proteins [Source:SGD;Acc:S000003727]
GVP36 (YIL041W)		BAR domain-containing protein that localizes to both early and late Golgi vesicles; required for adaptation to varying nutrient concentrations, fluid-phase endocytosis, polarization of the actin cytoskeleton, and vacuole biogenesis [Source:SGD;Acc:S000001303]
YMR099C		Glucose-6-phosphate 1-epimerase (hexose-6-phosphate mutarotase), likely involved in carbohydrate metabolism; GFP-fusion protein localizes to both the nucleus and cytoplasm and is induced in response to the DNA-damaging agent MMS [Source:SGD;Acc:S000004705]
RDL1 (YOR285W)		Protein of unknown function containing a rhodanese-like domain; localized to the mitochondrial outer membrane [Source:SGD;Acc:S000005811]
ARO4 (YBR249C)		3-deoxy-D-arabino-heptulosonate-7-phosphate (DAHP) synthase, catalyzes the first step in aromatic amino acid biosynthesis and is feedback-inhibited by tyrosine or high concentrations of phenylalanine or tryptophan [Source:SGD;Acc:S000000453]
RPL37A (YLR185W)		Protein component of the large (60S) ribosomal subunit, has similarity to Rpl37Bp and to rat L37 ribosomal protein [Source:SGD;Acc:S000004175]
ARA1 (YBR149W)		NADP+ dependent arabinose dehydrogenase, involved in carbohydrate metabolism; purified as homodimer; naturally occurs with a N-terminus degradation product [Source:SGD;Acc:S000000353]
YMR315W		Protein with NADP(H) oxidoreductase activity; transcription is regulated by Stb5p in response to NADPH depletion induced by diamide; promoter contains a putative Stb5p binding site [Source:SGD;Acc:S000004932]
ALD4 (YOR374W)		Mitochondrial aldehyde dehydrogenase, required for growth on ethanol and conversion of acetaldehyde to acetate; phosphorylated; activity is K+ dependent; utilizes NADP+ or NAD+ equally as coenzymes; expression is glucose repressed [Source:SGD;Acc:S000005901]
BMH1 (YER177W)		14-3-3 protein, major isoform; controls proteome at post-transcriptional level, binds proteins and DNA, involved in regulation of many processes including exocytosis, vesicle transport, Ras/MAPK signaling, and rapamycin-sensitive signaling [Source:SGD;Acc:S000000979]
FAA1 (YOR317W)		Long chain fatty acyl-CoA synthetase, activates imported fatty acids with a preference for C12:0-C16:0 chain lengths; functions in long chain fatty acid import; accounts for most acyl-CoA synthetase activity; localized to lipid particles [Source:SGD;Acc:S000005844]
GOR1 (YNL274C)		Glyoxylate reductase; null mutation results in increased biomass after diauxic shift; the authentic, non-tagged protein is detected in highly purified mitochondria in high-throughput studies [Source:SGD;Acc:S000005218]
VMA13 (YPR036W)		Subunit H of the eight-subunit V1 peripheral membrane domain of the vacuolar H+-ATPase (V-ATPase), an electrogenic proton pump found throughout the endomembrane system; serves as an activator or a structural stabilizer of the V-ATPase [Source:SGD;Acc:S000006240]
HYR1 (YIR037W)		Thiol peroxidase that functions as a hydroperoxide receptor to sense intracellular hydroperoxide levels and transduce a redox signal to the Yap1p transcription factor [Source:SGD;Acc:S000001476]
PMI40 (YER003C)		Mannose-6-phosphate isomerase, catalyzes the interconversion of fructose-6-P and mannose-6-P; required for early steps in protein mannosylation [Source:SGD;Acc:S000000805]
NMT1 (YLR195C)		N-myristoyl transferase, catalyzes the cotranslational, covalent attachment of myristic acid to the N-terminal glycine residue of several proteins involved in cellular growth and signal transduction [Source:SGD;Acc:S000004185]
GSY2 (YLR258W)		Glycogen synthase, similar to Gsy1p; expression induced by glucose limitation, nitrogen starvation, heat shock, and stationary phase; activity regulated by cAMP-dependent, Snf1p and Pho85p kinases as well as by the Gac1p-Glc7p phosphatase [Source:SGD;Acc:S000004248]
ADO1 (YJR105W)		Adenosine kinase, required for the utilization of S-adenosylmethionine (AdoMet); may be involved in recycling adenosine produced through the methyl cycle [Source:SGD;Acc:S000003866]
IDP2 (YLR174W)		Cytosolic NADP-specific isocitrate dehydrogenase, catalyzes oxidation of isocitrate to alpha-ketoglutarate; levels are elevated during growth on non-fermentable carbon sources and reduced during growth on glucose [Source:SGD;Acc:S000004164]
URA1 (YKL216W)		Dihydroorotate dehydrogenase, catalyzes the fourth enzymatic step in the de novo biosynthesis of pyrimidines, converting dihydroorotic acid into orotic acid [Source:SGD;Acc:S000001699]
LEU9 (YOR108W)		Alpha-isopropylmalate synthase II (2-isopropylmalate synthase), catalyzes the first step in the leucine biosynthesis pathway; the minor isozyme, responsible for the residual alpha-IPMS activity detected in a leu4 null mutant [Source:SGD;Acc:S000005634]
ADE16 (YLR028C)		Enzyme of 'de novo' purine biosynthesis containing both 5-aminoimidazole-4-carboxamide ribonucleotide transformylase and inosine monophosphate cyclohydrolase activities, isozyme of Ade17p; ade16 ade17 mutants require adenine and histidine [Source:SGD;Acc:S000004018]
ZWF1 (YNL241C)		Glucose-6-phosphate dehydrogenase (G6PD), catalyzes the first step of the pentose phosphate pathway; involved in adapting to oxidatve stress; homolog of the human G6PD which is deficient in patients with hemolytic anemia [Source:SGD;Acc:S000005185]
ARO2 (YGL148W)		Bifunctional chorismate synthase and flavin reductase, catalyzes the conversion of 5-enolpyruvylshikimate 3-phosphate (EPSP) to form chorismate, which is a precursor to aromatic amino acids [Source:SGD;Acc:S000003116]
GLN4 (YOR168W)		Glutamine tRNA synthetase, monomeric class I tRNA synthetase that catalyzes the specific glutaminylation of tRNA(Glu); N-terminal domain proposed to be involved in enzyme-tRNA interactions [Source:SGD;Acc:S000005694]
FCY1 (YPR062W)		Cytosine deaminase, zinc metalloenzyme that catalyzes the hydrolytic deamination of cytosine to uracil; of biomedical interest because it also catalyzes the deamination of 5-fluorocytosine (5FC) to form anticancer drug 5-fluorouracil (5FU) [Source:SGD;Acc:S000006266]
TUB1 (YML085C)		Alpha-tubulin; associates with beta-tubulin (Tub2p) to form tubulin dimer, which polymerizes to form microtubules [Source:SGD;Acc:S000004550]
YNL010W		Putative protein of unknown function with similarity to phosphoserine phosphatases; green fluorescent protein (GFP)-fusion protein localizes to the cytoplasm and nucleus; homozygous diploid mutant shows an increase in glycogen accumulation [Source:SGD;Acc:S000004955]
IDH1 (YNL037C)		Subunit of mitochondrial NAD(+)-dependent isocitrate dehydrogenase, which catalyzes the oxidation of isocitrate to alpha-ketoglutarate in the TCA cycle [Source:SGD;Acc:S000004982]
LSC2 (YGR244C)		Beta subunit of succinyl-CoA ligase, which is a mitochondrial enzyme of the TCA cycle that catalyzes the nucleotide-dependent conversion of succinyl-CoA to succinate [Source:SGD;Acc:S000003476]
BMH2 (YDR099W)		14-3-3 protein, minor isoform; controls proteome at post-transcriptional level, binds proteins and DNA, involved in regulation of many processes including exocytosis, vesicle transport, Ras/MAPK signaling, and rapamycin-sensitive signaling [Source:SGD;Acc:S000002506]
GRE3 (YHR104W)		Aldose reductase involved in methylglyoxal, d-xylose, arabinose, and galactose metabolism; stress induced (osmotic, ionic, oxidative, heat shock, starvation and heavy metals); regulated by the HOG pathway [Source:SGD;Acc:S000001146]
LSP1 (YPL004C)		Primary component of eisosomes, which are large immobile patch structures at the cell cortex associated with endocytosis, along with Pil1p and Sur7p; null mutants show activation of Pkc1p/Ypk1p stress resistance pathways; member of the BAR domain family [Source:SGD;Acc:S000005925]
TYS1 (YGR185C)		Cytoplasmic tyrosyl-tRNA synthetase, required for cytoplasmic protein synthesis; interacts with positions 34 and 35 of the tRNATyr anticodon; mutations in human ortholog YARS are associated with Charcot-Marie-Tooth (CMT) neuropathies [Source:SGD;Acc:S000003417]
YPL225W		Protein of unknown function that may interact with ribosomes, based on co-purification experiments; green fluorescent protein (GFP)-fusion protein localizes to the cytoplasm [Source:SGD;Acc:S000006146]
ALA1 (YOR335C)		Cytoplasmic and mitochondrial alanyl-tRNA synthetase, required for protein synthesis; point mutation (cdc64-1 allele) causes cell cycle arrest at G1; lethality of null mutation is functionally complemented by human homolog [Source:SGD;Acc:S000005862]
PRO2 (YOR323C)		Gamma-glutamyl phosphate reductase, catalyzes the second step in proline biosynthesis [Source:SGD;Acc:S000005850]
PRX1 (YBL064C)		Mitochondrial peroxiredoxin (1-Cys Prx) with thioredoxin peroxidase activity, has a role in reduction of hydroperoxides; reactivation requires Trr2p and glutathione; induced during respiratory growth and oxidative stress; phosphorylated [Source:SGD;Acc:S000000160]
PEP4 (YPL154C)		Vacuolar aspartyl protease (proteinase A), required for the posttranslational precursor maturation of vacuolar proteinases; important for protein turnover after oxidative damage; synthesized as a zymogen, self-activates [Source:SGD;Acc:S000006075]
PSA1 (YDL055C)		GDP-mannose pyrophosphorylase (mannose-1-phosphate guanyltransferase), synthesizes GDP-mannose from GTP and mannose-1-phosphate in cell wall biosynthesis; required for normal cell wall structure [Source:SGD;Acc:S000002213]
ARB1 (YER036C)		ATPase of the ATP-binding cassette (ABC) family involved in 40S and 60S ribosome biogenesis, has similarity to Gcn20p; shuttles from nucleus to cytoplasm, physically interacts with Tif6p, Lsg1p [Source:SGD;Acc:S000000838]
HSP26 (YBR072W)		Small heat shock protein (sHSP) with chaperone activity; forms hollow, sphere-shaped oligomers that suppress unfolded proteins aggregation; oligomer activation requires heat-induced conformational change; also has mRNA binding activity [Source:SGD;Acc:S000000276]
HHO1 (YPL127C)		Histone H1, a linker histone required for nucleosome packaging at restricted sites; suppresses DNA repair involving homologous recombination; not required for telomeric silencing, basal transcriptional repression, or efficient sporulation [Source:SGD;Acc:S000006048]
NQM1 (YGR043C)		Transaldolase of unknown function; transcription is repressed by Mot1p and induced by alpha-factor and during diauxic shift [Source:SGD;Acc:S000003275]
IMD3 (YLR432W)		Inosine monophosphate dehydrogenase, catalyzes the first step of GMP biosynthesis, member of a four-gene family in S. cerevisiae, constitutively expressed [Source:SGD;Acc:S000004424]
SUI2 (YJR007W)		Alpha subunit of the translation initiation factor eIF2, involved in the identification of the start codon; phosphorylation of Ser51 is required for regulation of translation by inhibiting the exchange of GDP for GTP [Source:SGD;Acc:S000003767]
HSP12 (YFL014W)		Plasma membrane protein involved in maintaining membrane organization in stress conditions; induced by heat shock, oxidative stress, osmostress, stationary phase, glucose depletion, oleate and alcohol; regulated by HOG and Ras-Pka pathways [Source:SGD;Acc:S000001880]
TSL1 (YML100W)		Large subunit of trehalose 6-phosphate synthase (Tps1p)/phosphatase (Tps2p) complex, which converts uridine-5'-diphosphoglucose and glucose 6-phosphate to trehalose, similar to Tps3p and may share function; mutant has aneuploidy tolerance [Source:SGD;Acc:S000004566]
SUB2 (YDL084W)		Component of the TREX complex required for nuclear mRNA export; member of the DEAD-box RNA helicase superfamily and is involved in early and late steps of spliceosome assembly; homolog of the human splicing factor hUAP56 [Source:SGD;Acc:S000002242]
RPL13A (YDL082W)		Protein component of the large (60S) ribosomal subunit, nearly identical to Rpl13Bp; not essential for viability; has similarity to rat L13 ribosomal protein [Source:SGD;Acc:S000002240]
HAM1 (YJR069C)		Conserved protein with deoxyribonucleoside triphosphate pyrophosphohydrolase activity, mediates exclusion of noncanonical purines from deoxyribonucleoside triphosphate pools; mutant is sensitive to the base analog 6-N-hydroxylaminopurine [Source:SGD;Acc:S000003830]
CMD1 (YBR109C)		Calmodulin; Ca++ binding protein that regulates Ca++ independent processes (mitosis, bud growth, actin organization, endocytosis, etc.) and Ca++ dependent processes (stress-activated pathways), targets include Nuf1p, Myo2p and calcineurin [Source:SGD;Acc:S000000313]
SAC6 (YDR129C)		Fimbrin, actin-bundling protein; cooperates with Scp1p (calponin/transgelin) in the organization and maintenance of the actin cytoskeleton [Source:SGD;Acc:S000002536]
YNL247W		Cysteinyl-tRNA synthetase; may interact with ribosomes, based on co-purification experiments [Source:SGD;Acc:S000005191]
HTB2 (YBL002W)		Histone H2B, core histone protein required for chromatin assembly and chromosome function; nearly identical to HTB1; Rad6p-Bre1p-Lge1p mediated ubiquitination regulates transcriptional activation, meiotic DSB formation and H3 methylation [Source:SGD;Acc:S000000098]
GAD1 (YMR250W)		Glutamate decarboxylase, converts glutamate into gamma-aminobutyric acid (GABA) during glutamate catabolism; involved in response to oxidative stress [Source:SGD;Acc:S000004862]
ACS2 (YLR153C)		Acetyl-coA synthetase isoform which, along with Acs1p, is the nuclear source of acetyl-coA for histone acetylation; mutants affect global transcription; required for growth on glucose; expressed under anaerobic conditions [Source:SGD;Acc:S000004143]
UGA1 (YGR019W)		Gamma-aminobutyrate (GABA) transaminase (4-aminobutyrate aminotransferase) involved in the 4-aminobutyrate and glutamate degradation pathways; required for normal oxidative stress tolerance and nitrogen utilization [Source:SGD;Acc:S000003251]
TKL1 (YPR074C)		Transketolase, similar to Tkl2p; catalyzes conversion of xylulose-5-phosphate and ribose-5-phosphate to sedoheptulose-7-phosphate and glyceraldehyde-3-phosphate in the pentose phosphate pathway; needed for synthesis of aromatic amino acids [Source:SGD;Acc:S000006278]
CDC48 (YDL126C)		ATPase involved in ubiquitin-mediated protein degradation; Cdc48p-Npl4p-Ufd1p complex participates in ER-associated degradation (ERAD) while Cdc48p-Npl4p-Vms1p complex participates in mitochondria-associated degradation (MAD); along with Npl4-Ufd1 c /.../, important for maintaining the cell wall integrity during heat stress to allow G1 progression; controls the proteasome-mediated degradation of …
TRP3 (YKL211C)		Bifunctional enzyme exhibiting both indole-3-glycerol-phosphate synthase and anthranilate synthase activities, forms multifunctional hetero-oligomeric anthranilate synthase:indole-3-glycerol phosphate synthase enzyme complex with Trp2p [Source:SGD;Acc:S000001694]
TEF4 (YKL081W)		Gamma subunit of translational elongation factor eEF1B, stimulates the binding of aminoacyl-tRNA (AA-tRNA) to ribosomes by releasing eEF1A (Tef1p/Tef2p) from the ribosomal complex [Source:SGD;Acc:S000001564]
SCP160 (YJL080C)		Essential RNA-binding G protein effector of mating response pathway, mainly associated with nuclear envelope and ER, interacts in mRNA-dependent manner with translating ribosomes via multiple KH domains, similar to vertebrate vigilins [Source:SGD;Acc:S000003616]
UBP6 (YFR010W)		Ubiquitin-specific protease situated in the base subcomplex of the 26S proteasome, releases free ubiquitin from branched polyubiquitin chains; works in opposition to Hul5p polyubiquitin elongation activity; mutant has aneuploidy tolerance [Source:SGD;Acc:S000001906]
NPT1 (YOR209C)		Nicotinate phosphoribosyltransferase, acts in the salvage pathway of NAD+ biosynthesis; required for silencing at rDNA and telomeres and has a role in silencing at mating-type loci; localized to the nucleus [Source:SGD;Acc:S000005735]
GCD11 (YER025W)		Gamma subunit of the translation initiation factor eIF2, involved in the identification of the start codon; binds GTP when forming the ternary complex with GTP and tRNAi-Met [Source:SGD;Acc:S000000827]
BCY1 (YIL033C)		Regulatory subunit of the cyclic AMP-dependent protein kinase (PKA), a component of a signaling pathway that controls a variety of cellular processes, including metabolism, cell cycle, stress response, stationary phase, and sporulation [Source:SGD;Acc:S000001295]
ETR1 (YBR026C)		2-enoyl thioester reductase, member of the medium chain dehydrogenase/reductase family; localized to in mitochondria, where it has a probable role in fatty acid synthesis [Source:SGD;Acc:S000000230]
MCR1 (YKL150W)		Mitochondrial NADH-cytochrome b5 reductase, involved in ergosterol biosynthesis [Source:SGD;Acc:S000001633]
CCT2 (YIL142W)		Subunit beta of the cytosolic chaperonin Cct ring complex, related to Tcp1p, required for the assembly of actin and tubulins in vivo [Source:SGD;Acc:S000001404]
HTB1 (YDR224C)		Histone H2B, core histone protein required for chromatin assembly and chromosome function; nearly identical to HTB2; Rad6p-Bre1p-Lge1p mediated ubiquitination regulates transcriptional activation, meiotic DSB formation and H3 methylation [Source:SGD;Acc:S000002632]
MRP8 (YKL142W)		Protein of unknown function; undergoes sumoylation; transcription induced under cell wall stress; protein levels are reduced under anaerobic conditions; originally thought to be a mitochondrial ribosomal protein based on sequence analysis [Source:SGD;Acc:S000001625]
EDE1 (YBL047C)		Key endocytic protein involved in a network of interactions with other endocytic proteins, binds membranes in a ubiquitin-dependent manner, may also bind ubiquitinated membrane-associated proteins [Source:SGD;Acc:S000000143]
HSP31 (YDR533C)		Possible chaperone and cysteine protease with similarity to E. coli Hsp31; member of the DJ-1/ThiJ/PfpI superfamily, which includes human DJ-1 involved in Parkinson's disease; exists as a dimer and contains a putative metal-binding site [Source:SGD;Acc:S000002941]
RPT1 (YKL145W)		One of six ATPases of the 19S regulatory particle of the 26S proteasome involved in the degradation of ubiquitinated substrates; required for optimal CDC20 transcription; interacts with Rpn12p and Ubr1p; mutant has aneuploidy tolerance [Source:SGD;Acc:S000001628]
SBA1 (YKL117W)		Co-chaperone that binds to and regulates Hsp90 family chaperones; important for pp60v-src activity in yeast; homologous to the mammalian p23 proteins and like p23 can regulate telomerase activity [Source:SGD;Acc:S000001600]
TPS2 (YDR074W)		Phosphatase subunit of the trehalose-6-phosphate synthase/phosphatase complex, which synthesizes the storage carbohydrate trehalose; expression is induced by stress conditions and repressed by the Ras-cAMP pathway [Source:SGD;Acc:S000002481]
NTH1 (YDR001C)		Neutral trehalase, degrades trehalose; required for thermotolerance and may mediate resistance to other cellular stresses; may be phosphorylated by Cdc28p [Source:SGD;Acc:S000002408]
LIA1 (YJR070C)		Deoxyhypusine hydroxylase, a HEAT-repeat containing metalloenzyme that catalyzes hypusine formation; binds to and is required for the modification of Hyp2p (eIF5A); complements S. pombe mmd1 mutants defective in mitochondrial positioning [Source:SGD;Acc:S000003831]
ZUO1 (YGR285C)		Ribosome-associated chaperone, functions in ribosome biogenesis and, in partnership with Ssz1p and SSb1/2, as a chaperone for nascent polypeptide chains; contains a DnaJ domain and functions as a J-protein partner for Ssb1p and Ssb2p [Source:SGD;Acc:S000003517]
SSA3 (YBL075C)		ATPase involved in protein folding and the response to stress; plays a role in SRP-dependent cotranslational protein-membrane targeting and translocation; member of the heat shock protein 70 (HSP70) family; localized to the cytoplasm [Source:SGD;Acc:S000000171]
KAR2 (YJL034W)		ATPase involved in protein import into the ER, also acts as a chaperone to mediate protein folding in the ER and may play a role in ER export of soluble proteins; regulates the unfolded protein response via interaction with Ire1p [Source:SGD;Acc:S000003571]
CLC1 (YGR167W)		Clathrin light chain, subunit of the major coat protein involved in intracellular protein transport and endocytosis; thought to regulate clathrin function; two Clathrin heavy chains (CHC1) form the clathrin triskelion structural component [Source:SGD;Acc:S000003399]
ACT1 (YFL039C)		Actin, structural protein involved in cell polarization, endocytosis, and other cytoskeletal functions [Source:SGD;Acc:S000001855]
HSP104 (YLL026W)		Heat shock protein that cooperates with Ydj1p (Hsp40) and Ssa1p (Hsp70) to refold and reactivate previously denatured, aggregated proteins; responsive to stresses including: heat, ethanol, and sodium arsenite; involved in [PSI+] propagation [Source:SGD;Acc:S000003949]
SSZ1 (YHR064C)		Hsp70 protein that interacts with Zuo1p (a DnaJ homolog) to form a ribosome-associated complex that binds the ribosome via the Zuo1p subunit; also involved in pleiotropic drug resistance via sequential activation of PDR1 and PDR5; binds ATP [Source:SGD;Acc:S000001106]
SSA1 (YAL005C)		ATPase involved in protein folding and nuclear localization signal (NLS)-directed nuclear transport; member of heat shock protein 70 (HSP70) family; forms a chaperone complex with Ydj1p; localized to the nucleus, cytoplasm, and cell wall; 98% identi /.../th Ssa2p, but subtle differences between the two proteins provide functional specificity with respect to propagation of yeast [URE3] prions and …
RPN1 (YHR027C)		Non-ATPase base subunit of the 19S regulatory particle of the 26S proteasome; may participate in the recognition of several ligands of the proteasome; contains a leucine-rich repeat (LRR) domain, a site for protein-protein interactions [Source:SGD;Acc:S000001069]
HSC82 (YMR186W)		Cytoplasmic chaperone of the Hsp90 family, redundant in function and nearly identical with Hsp82p, and together they are essential; expressed constitutively at 10-fold higher basal levels than HSP82 and induced 2-3 fold by heat shock [Source:SGD;Acc:S000004798]
HSP82 (YPL240C)		Hsp90 chaperone required for pheromone signaling and negative regulation of Hsf1p; docks with Tom70p for mitochondrial preprotein delivery; promotes telomerase DNA binding and nucleotide addition; interacts with Cns1p, Cpr6p, Cpr7p, Sti1p [Source:SGD;Acc:S000006161]
SMT3 (YDR510W)		Ubiquitin-like protein of the SUMO family, conjugated to lysine residues of target proteins; regulates chromatid cohesion, chromosome segregation, APC-mediated proteolysis, DNA replication and septin ring dynamics; phosphorylated at Ser2 [Source:SGD;Acc:S000002918]
RPN11 (YFR004W)		Metalloprotease subunit of the 19S regulatory particle of the 26S proteasome lid; couples the deubiquitination and degradation of proteasome substrates; involved, independent of catalytic activity, in fission of mitochondria and peroxisomes [Source:SGD;Acc:S000001900]
UBI4 (YLL039C)		Ubiquitin, becomes conjugated to proteins, marking them for selective degradation via the ubiquitin-26S proteasome system; essential for the cellular stress response; encoded as a polyubiquitin precursor comprised of 5 head-to-tail repeats [Source:SGD;Acc:S000003962]
RPT5	7.05	One of six ATPases of the 19S regulatory particle of the 26S proteasome involved in the degradation of ubiquitinated substrates; recruited to the GAL1-10 promoter region upon induction of transcription; similar to human TBP1 [Source:SGD;Acc:S000005643]
RPN10	6.1	Non-ATPase base subunit of the 19S regulatory particle (RP) of the 26S proteasome; N-terminus plays a role in maintaining the structural integrity of the RP; binds selectively to polyubiquitin chains; homolog of the mammalian S5a protein [Source:SGD;Acc:S000001243]
TDH1	6.08	Glyceraldehyde-3-phosphate dehydrogenase, isozyme 1, involved in glycolysis and gluconeogenesis; tetramer that catalyzes the reaction of glyceraldehyde-3-phosphate to 1,3 bis-phosphoglycerate; detected in the cytoplasm and cell wall [Source:SGD;Acc:S000003588]
ADH1	5.72	Alcohol dehydrogenase, fermentative isozyme active as homo- or heterotetramers; required for the reduction of acetaldehyde to ethanol, the last step in the glycolytic pathway [Source:SGD;Acc:S000005446]
FBA1	5.71	Fructose 1,6-bisphosphate aldolase, required for glycolysis and gluconeogenesis; catalyzes conversion of fructose 1,6 bisphosphate to glyceraldehyde-3-P and dihydroxyacetone-P; locates to mitochondrial outer surface upon oxidative stress [Source:SGD;Acc:S000001543]
GPM1	5.33	Tetrameric phosphoglycerate mutase, mediates the conversion of 3-phosphoglycerate to 2-phosphoglycerate during glycolysis and the reverse reaction during gluconeogenesis [Source:SGD;Acc:S000001635]
SSA2	4.85	ATP binding protein involved in protein folding and vacuolar import of proteins; member of heat shock protein 70 (HSP70) family; associated with the chaperonin-containing T-complex; present in the cytoplasm, vacuolar membrane and cell wall; 98% iden /.../with Ssa1p, but subtle differences between the two proteins provide functional specificity with respect to propagation of yeast [URE3] prions an…
RPL8A	4.61	Ribosomal protein L4 of the large (60S) ribosomal subunit, nearly identical to Rpl8Bp and has similarity to rat L7a ribosomal protein; mutation results in decreased amounts of free 60S subunits [Source:SGD;Acc:S000001025]
TFS1	4.59	Protein that interacts with and inhibits carboxypeptidase Y and Ira2p; phosphatidylethanolamine-binding protein (PEBP) family member; targets to vacuolar membranes during stationary phase; acetylated by NatB N-terminal acetyltransferase [Source:SGD;Acc:S000004168]
TSA1	4.53	Thioredoxin peroxidase, acts as both a ribosome-associated and free cytoplasmic antioxidant; self-associates to form a high-molecular weight chaperone complex under oxidative stress; deletion results in mutator phenotype [Source:SGD;Acc:S000004490]
PGM2	4.48	Phosphoglucomutase, catalyzes the conversion from glucose-1-phosphate to glucose-6-phosphate, which is a key step in hexose metabolism; functions as the acceptor for a Glc-phosphotransferase [Source:SGD;Acc:S000004711]
RPL8B	4.46	Ribosomal protein L4 of the large (60S) ribosomal subunit, nearly identical to Rpl8Ap and has similarity to rat L7a ribosomal protein; mutation results in decreased amounts of free 60S subunits [Source:SGD;Acc:S000003968]
YPR1	4.46	NADPH-dependent aldo-keto reductase, reduces multiple substrates including 2-methylbutyraldehyde and D,L-glyceraldehyde, expression is induced by osmotic and oxidative stress; functionally redundant with other aldo-keto reductases [Source:SGD;Acc:S000002776]
YCP4	4.43	Protein of unknown function, has sequence and structural similarity to flavodoxins; predicted to be palmitoylated; the authentic, non-tagged protein is detected in highly purified mitochondria in high-throughput studies [Source:SGD;Acc:S000000597]
RPS15	4.3	Protein component of the small (40S) ribosomal subunit; has similarity to E. coli S19 and rat S15 ribosomal proteins [Source:SGD;Acc:S000005400]
PGI1	4.21	Glycolytic enzyme phosphoglucose isomerase, catalyzes the interconversion of glucose-6-phosphate and fructose-6-phosphate; required for cell cycle progression and completion of the gluconeogenic events of sporulation [Source:SGD;Acc:S000000400]
RPS0A	4.18	Protein component of the small (40S) ribosomal subunit, nearly identical to Rps0Bp; required for maturation of 18S rRNA along with Rps0Bp; deletion of either RPS0 gene reduces growth rate, deletion of both genes is lethal [Source:SGD;Acc:S000003446]
ASN2	4.18	Asparagine synthetase, isozyme of Asn1p; catalyzes the synthesis of L-asparagine from L-aspartate in the asparagine biosynthetic pathway [Source:SGD;Acc:S000003356]
TPS1	4.18	Synthase subunit of trehalose-6-phosphate synthase/phosphatase complex, which synthesizes the storage carbohydrate trehalose; also found in a monomeric form; expression is induced by the stress response and repressed by the Ras-cAMP pathway [Source:SGD;Acc:S000000330]
MSC1	4.16	Protein of unknown function; mutant is defective in directing meiotic recombination events to homologous chromatids; the authentic, non-tagged protein is detected in highly purified mitochondria and is phosphorylated [Source:SGD;Acc:S000004597]
Network Group	Network	Weight	Title	Authors	Year	Publication	PMID	URL	Processing Method	Interactions	Source	Source URL	Tags
Co-expression		46.51
	Gasch-Brown-2000	4.01	Genomic expression programs in the response of yeast cells to environmental changes.	Gasch, Spellman, Kao, Carmel-Harel, Eisen, Storz, Botstein, Brown	2000	Mol Biol Cell	11102521	http://www.ncbi.nlm.nih.gov/pubmed/11102521	Pearson correlation	229946	SUPPLEMENTARY_MATERIAL		Transcription Factors
	Orlando-Haase-2008	3.98	Global control of cell-cycle transcription by coupled CDK and network oscillators.	Orlando, Lin, Bernard, Wang, Socolar, Iversen, Hartemink, Haase	2008	Nature	18463633	http://www.ncbi.nlm.nih.gov/pubmed/18463633	Pearson correlation	192045	GEO	http://www.ncbi.nlm.nih.gov/projects/geo/query/acc.cgi?acc=GSE8799	Cell Proliferation,Time Series,Biological Clocks
	Spellman-Futcher-1998	3.82	Comprehensive identification of cell cycle-regulated genes of the yeast Saccharomyces cerevisiae by microarray hybridization.	Spellman, Sherlock, Zhang, Iyer, Anders, Eisen, Brown, Botstein, Futcher	1998	Mol Biol Cell	9843569	http://www.ncbi.nlm.nih.gov/pubmed/9843569	Pearson correlation	168858	SUPPLEMENTARY_MATERIAL		Cell Proliferation
	Yona-Dahan-2012	3.73	Chromosomal duplication is a transient evolutionary solution to stress.	Yona, Manor, Herbst, Romano, Mitchell, Kupiec, Pilpel, Dahan	2012	Proc Natl Acad Sci U S A	23197825	http://www.ncbi.nlm.nih.gov/pubmed/23197825	Pearson correlation	192970	GEO	http://www.ncbi.nlm.nih.gov/projects/geo/query/acc.cgi?acc=GSE40817	Cancer
	Roberts-Friend-2000	3.25	Signaling and circuitry of multiple MAPK pathways revealed by a matrix of global gene expression profiles.	Roberts, Nelson, Marton, Stoughton, Meyer, Bennett, He, Dai, Walker, Hughes, Tyers, Boone, Friend	2000	Science	10657304	http://www.ncbi.nlm.nih.gov/pubmed/10657304	Pearson correlation	184639	SUPPLEMENTARY_MATERIAL		Cell Proliferation,Transcription Factors,Signal Transduction,Cancer
	Hughes-Friend-2000	3.17	Functional discovery via a compendium of expression profiles.	Hughes, Marton, Jones, Roberts, Stoughton, Armour, Bennett, Coffey, Dai, He, Kidd, King, Meyer, Slade, Lum, Stepaniants, Shoemaker, Gachotte, Chakraburtty, Simon, Bard, Friend	2000	Cell	10929718	http://www.ncbi.nlm.nih.gov/pubmed/10929718	Pearson correlation	202410	SUPPLEMENTARY_MATERIAL
	Knijnenburg-Wessels-2009	2.93	Combinatorial effects of environmental parameters on transcriptional regulation in Saccharomyces cerevisiae: a quantitative analysis of a compendium of chemostat-based transcriptome data.	Knijnenburg, Daran, van den Broek, Daran-Lapujade, de Winde, Pronk, Reinders, Wessels	2009	BMC Genomics	19173729	http://www.ncbi.nlm.nih.gov/pubmed/19173729	Pearson correlation	215514	GEO	http://www.ncbi.nlm.nih.gov/projects/geo/query/acc.cgi?acc=GSE11452
	Mitchell-Pilpel-2009	2.71	Adaptive prediction of environmental changes by microorganisms.	Mitchell, Romano, Groisman, Yona, Dekel, Kupiec, Dahan, Pilpel	2009	Nature	19536156	http://www.ncbi.nlm.nih.gov/pubmed/19536156	Pearson correlation	193100	GEO	http://www.ncbi.nlm.nih.gov/projects/geo/query/acc.cgi?acc=GSE15936	Time Series
	Gasch-Brown-2001	2.59	Genomic expression responses to DNA-damaging agents and the regulatory role of the yeast ATR homolog Mec1p.	Gasch, Huang, Metzner, Botstein, Elledge, Brown	2001	Mol Biol Cell	11598186	http://www.ncbi.nlm.nih.gov/pubmed/11598186	Pearson correlation	191093	SUPPLEMENTARY_MATERIAL		Signal Transduction
	Yvert-Kruglyak-2003	2.57	Trans-acting regulatory variation in Saccharomyces cerevisiae and the role of transcription factors.	Yvert, Brem, Whittle, Akey, Foss, Smith, Mackelprang, Kruglyak	2003	Nat Genet	12897782	http://www.ncbi.nlm.nih.gov/pubmed/12897782	Pearson correlation	205453	SUPPLEMENTARY_MATERIAL		Transcription Factors
	Shalem-Pilpel-2011	2.53	Transcriptome kinetics is governed by a genome-wide coupling of mRNA production and degradation: a role for RNA Pol II.	Shalem, Groisman, Choder, Dahan, Pilpel	2011	PLoS Genet	21931566	http://www.ncbi.nlm.nih.gov/pubmed/21931566	Pearson correlation	197813	GEO	http://www.ncbi.nlm.nih.gov/projects/geo/query/acc.cgi?acc=GSE26829
	Morillo-Huesca-Prado-2010	2.25	The SWR1 histone replacement complex causes genetic instability and genome-wide transcription misregulation in the absence of H2A.Z.	Morillo-Huesca, Clemente-Ruiz, Andújar, Prado	2010	PLoS One	20711347	http://www.ncbi.nlm.nih.gov/pubmed/20711347	Pearson correlation	187066	GEO	http://www.ncbi.nlm.nih.gov/projects/geo/query/acc.cgi?acc=GSE21571
	Shalem-Pilpel-2008 A	2.22	Transient transcriptional responses to stress are generated by opposing effects of mRNA production and degradation.	Shalem, Dahan, Levo, Martinez, Furman, Segal, Pilpel	2008	Mol Syst Biol	18854817	http://www.ncbi.nlm.nih.gov/pubmed/18854817	Pearson correlation	185909	GEO	http://www.ncbi.nlm.nih.gov/projects/geo/query/acc.cgi?acc=GSE12220
	Hochwagen-Amon-2005	1.67	Novel response to microtubule perturbation in meiosis.	Hochwagen, Wrobel, Cartron, Demougin, Niederhauser-Wiederkehr, Boselli, Primig, Amon	2005	Mol Cell Biol	15899877	http://www.ncbi.nlm.nih.gov/pubmed/15899877	Pearson correlation	175282	GEO	http://www.ncbi.nlm.nih.gov/projects/geo/query/acc.cgi?acc=GSE1693	Cell Proliferation
	Aceituno-Agosin-2012	1.39	Oxygen response of the wine yeast Saccharomyces cerevisiae EC1118 grown under carbon-sufficient, nitrogen-limited enological conditions.	Aceituno, Orellana, Torres, Mendoza, Slater, Melo, Agosin	2012	Appl Environ Microbiol	23001663	http://www.ncbi.nlm.nih.gov/pubmed/23001663	Pearson correlation	169845	GEO	http://www.ncbi.nlm.nih.gov/projects/geo/query/acc.cgi?acc=GSE34964
	Li-Smith-2010	1.18	Thiamine biosynthesis in Saccharomyces cerevisiae is regulated by the NAD+-dependent histone deacetylase Hst1.	Li, Petteys, McClure, Valsakumar, Bekiranov, Frank, Smith	2010	Mol Cell Biol	20439498	http://www.ncbi.nlm.nih.gov/pubmed/20439498	Pearson correlation	171967	GEO	http://www.ncbi.nlm.nih.gov/projects/geo/query/acc.cgi?acc=GSE18488
	Hong-Nielsen-2011	0.96	Unravelling evolutionary strategies of yeast for improving galactose utilization through integrated systems level analysis.	Hong, Vongsangnak, Vemuri, Nielsen	2011	Proc Natl Acad Sci U S A	21715660	http://www.ncbi.nlm.nih.gov/pubmed/21715660	Pearson correlation	157385	GEO	http://www.ncbi.nlm.nih.gov/projects/geo/query/acc.cgi?acc=GSE27185
	Brauer-Botstein-2008	0.78	Coordination of growth rate, cell cycle, stress response, and metabolic activity in yeast.	Brauer, Huttenhower, Airoldi, Rosenstein, Matese, Gresham, Boer, Troyanskaya, Botstein	2008	Mol Biol Cell	17959824	http://www.ncbi.nlm.nih.gov/pubmed/17959824	Pearson correlation	184210	GEO	http://www.ncbi.nlm.nih.gov/projects/geo/query/acc.cgi?acc=GSE8825	Cell Proliferation
	Zhang-Nielsen-2011	0.64	Mapping the interaction of Snf1 with TORC1 in Saccharomyces cerevisiae.	Zhang, Vaga, Chumnanpuen, Kumar, Vemuri, Aebersold, Nielsen	2011	Mol Syst Biol	22068328	http://www.ncbi.nlm.nih.gov/pubmed/22068328	Pearson correlation	198688	GEO	http://www.ncbi.nlm.nih.gov/projects/geo/query/acc.cgi?acc=GSE24421	Transcription Factors
	Rintala-Ruohonen-2011	0.13	Transcriptional responses of Saccharomyces cerevisiae to shift from respiratory and respirofermentative to fully fermentative metabolism.	Rintala, Jouhten, Toivari, Wiebe, Maaheimo, Penttilä, Ruohonen	2011	OMICS	21348598	http://www.ncbi.nlm.nih.gov/pubmed/21348598	Pearson correlation	199449	GEO	http://www.ncbi.nlm.nih.gov/projects/geo/query/acc.cgi?acc=GSE22832
Physical interactions		33.65
	Kaake-Huang-2010	5.52	Characterization of cell cycle specific protein interaction networks of the yeast 26S proteasome complex by the QTAX strategy.	Kaake, Milenkovi?, Przulj, Kaiser, Huang	2010	J Proteome Res	20170199	http://www.ncbi.nlm.nih.gov/pubmed/20170199	Direct interaction	674	BIOGRID	http://thebiogrid.org/
	Ziv-Kleifeld-2011	4.37	A perturbed ubiquitin landscape distinguishes between ubiquitin in trafficking and in proteolysis.	Ziv, Matiuhin, Kirkpatrick, Erpapazoglou, Leon, Pantazopoulou, Kim, Gygi, Haguenauer-Tsapis, Reis, Glickman, Kleifeld	2011	Mol Cell Proteomics	21427232	http://www.ncbi.nlm.nih.gov/pubmed/21427232	Direct interaction	978	BIOGRID	http://thebiogrid.org/
	Panse-Hurt-2004	3.87	A proteome-wide approach identifies sumoylated substrate proteins in yeast.	Panse, Hardeland, Werner, Kuster, Hurt	2004	J Biol Chem	15292183	http://www.ncbi.nlm.nih.gov/pubmed/15292183	Direct interaction	116	BIOGRID	http://thebiogrid.org/	Transcription Factors
	Guerrero-Huang-2008	3.73	Characterization of the proteasome interaction network using a QTAX-based tag-team strategy and protein interaction network analysis.	Guerrero, Milenkovic, Przulj, Kaiser, Huang	2008	Proc Natl Acad Sci U S A	18757749	http://www.ncbi.nlm.nih.gov/pubmed/18757749	Direct interaction	1141	IREF	http://irefindex.uio.no/wiki/iRefIndex
	Sung-Huh-2013	2.77	Genome-wide bimolecular fluorescence complementation analysis of SUMO interactome in yeast.	Sung, Lim, Yi, Chang, Yang, Lee, Huh	2013	Genome Res	23403034	http://www.ncbi.nlm.nih.gov/pubmed/23403034	Direct interaction	545	IREF	http://irefindex.uio.no/wiki/iRefIndex	Cell Proliferation
	Swaney-Villén-2013	1.85	Global analysis of phosphorylation and ubiquitylation cross-talk in protein degradation.	Swaney, Beltrao, Starita, Guo, Rush, Fields, Krogan, Villén	2013	Nat Methods	23749301	http://www.ncbi.nlm.nih.gov/pubmed/23749301	Direct interaction	1902	BIOGRID	http://thebiogrid.org/
	Mayor-Deshaies-2005	1.69	Analysis of polyubiquitin conjugates reveals that the Rpn10 substrate receptor contributes to the turnover of multiple proteasome targets.	Mayor, Lipford, Graumann, Smith, Deshaies	2005	Mol Cell Proteomics	15699485	http://www.ncbi.nlm.nih.gov/pubmed/15699485	Direct interaction	127	IREF	http://irefindex.uio.no/wiki/iRefIndex
	Hannich-Hochstrasser-2005	1.61	Defining the SUMO-modified proteome by multiple approaches in Saccharomyces cerevisiae.	Hannich, Lewis, Kroetz, Li, Heide, Emili, Hochstrasser	2005	J Biol Chem	15590687	http://www.ncbi.nlm.nih.gov/pubmed/15590687	Direct interaction	145	BIOGRID	http://thebiogrid.org/
	Denison-Gygi-2005	1.23	A proteomic strategy for gaining insights into protein sumoylation in yeast.	Denison, Rudner, Gerber, Bakalarski, Moazed, Gygi	2005	Mol Cell Proteomics	15542864	http://www.ncbi.nlm.nih.gov/pubmed/15542864	Direct interaction	151	BIOGRID	http://thebiogrid.org/
	Gong-Houry-2009	1.19	An atlas of chaperone-protein interactions in Saccharomyces cerevisiae: implications to protein folding pathways in the cell.	Gong, Kakihara, Krogan, Greenblatt, Emili, Zhang, Houry	2009	Mol Syst Biol	19536198	http://www.ncbi.nlm.nih.gov/pubmed/19536198	Direct interaction	21190	IREF	http://irefindex.uio.no/wiki/iRefIndex	Signal Transduction
	Starita-Fields-2012	1.12	Sites of ubiquitin attachment in Saccharomyces cerevisiae.	Starita, Lo, Eng, von Haller, Fields	2012	Proteomics	22106047	http://www.ncbi.nlm.nih.gov/pubmed/22106047	Direct interaction	526	BIOGRID	http://thebiogrid.org/
	Zhao-Houry-2005	0.98	Navigating the chaperone network: an integrative map of physical and genetic interactions mediated by the hsp90 chaperone.	Zhao, Davey, Hsu, Kaplanek, Tong, Parsons, Krogan, Cagney, Mai, Greenblatt, Boone, Emili, Houry	2005	Cell	15766533	http://www.ncbi.nlm.nih.gov/pubmed/15766533	Direct interaction	552	IREF	http://irefindex.uio.no/wiki/iRefIndex	Transcription Factors
	Millson-Piper-2005	0.83	A two-hybrid screen of the yeast proteome for Hsp90 interactors uncovers a novel Hsp90 chaperone requirement in the activity of a stress-activated mitogen-activated protein kinase, Slt2p (Mpk1p).	Millson, Truman, King, Prodromou, Pearl, Piper	2005	Eukaryot Cell	15879519	http://www.ncbi.nlm.nih.gov/pubmed/15879519	Direct interaction	173	IREF	http://irefindex.uio.no/wiki/iRefIndex
	Kolawa-Deshaies-2013	0.82	Perturbations to the ubiquitin conjugate proteome in yeast ?ubx mutants identify Ubx2 as a regulator of membrane lipid composition.	Kolawa, Sweredoski, Graham, Oania, Hess, Deshaies	2013	Mol Cell Proteomics	23793018	http://www.ncbi.nlm.nih.gov/pubmed/23793018	Direct interaction	2076	BIOGRID	http://thebiogrid.org/
	Gilmore-Washburn-2012	0.75	Characterization of a highly conserved histone related protein, Ydl156w, and its functional associations using quantitative proteomic analyses.	Gilmore, Sardiu, Venkatesh, Stutzman, Peak, Seidel, Workman, Florens, Washburn	2012	Mol Cell Proteomics	22199229	http://www.ncbi.nlm.nih.gov/pubmed/22199229	Direct interaction	1987	BIOGRID	http://thebiogrid.org/	Transcription Factors
	Lee-Marcotte-2007 Protein complexes	0.35	An improved, bias-reduced probabilistic functional gene network of baker's yeast, Saccharomyces cerevisiae.	Lee, Li, Marcotte	2007	PLoS One	17912365	http://www.ncbi.nlm.nih.gov/pubmed/17912365		31902	SUPPLEMENTARY_MATERIAL
	Duttler-Frydman-2013	0.29	Principles of cotranslational ubiquitination and quality control at the ribosome.	Duttler, Pechmann, Frydman	2013	Mol Cell	23583075	http://www.ncbi.nlm.nih.gov/pubmed/23583075	Direct interaction	706	BIOGRID	http://thebiogrid.org/
	Gavin-Superti-Furga-2006	0.26	Proteome survey reveals modularity of the yeast cell machinery.	Gavin, Aloy, Grandi, Krause, Boesche, Marzioch, Rau, Jensen, Bastuck, Dümpelfeld, Edelmann, Heurtier, Hoffman, Hoefert, Klein, Hudak, Michon, Schelder, Schirle, Remor, Rudi, Hooper, Bauer, Bouwmeester, Casari, Drewes, Neubauer, Rick, Kuster, Bork, Russell, Superti-Furga	2006	Nature	16429126	http://www.ncbi.nlm.nih.gov/pubmed/16429126	Direct interaction	6531	BIOGRID	http://thebiogrid.org/
	Ho-Tyers-2002	0.17	Systematic identification of protein complexes in Saccharomyces cerevisiae by mass spectrometry.	Ho, Gruhler, Heilbut, Bader, Moore, Adams, Millar, Taylor, Bennett, Boutilier, Yang, Wolting, Donaldson, Schandorff, Shewnarane, Vo, Taggart, Goudreault, Muskat, Alfarano, Dewar, Lin, Michalickova, Willems, Sassi, Nielsen, Rasmussen, Andersen, Johansen, Hansen, Jespersen, Podtelejnikov, Nielsen, Crawford, Poulsen, Sørensen, Matthiesen, Hendrickson, Gleeson, Pawson, Moran, Durocher, Mann, Hogue, F…	2002	Nature	11805837	http://www.ncbi.nlm.nih.gov/pubmed/11805837	Direct interaction	7970	IREF	http://irefindex.uio.no/wiki/iRefIndex	Signal Transduction
	Albuquerque-Zhou-2013	0.13	Distinct SUMO ligases cooperate with Esc2 and Slx5 to suppress duplication-mediated genome rearrangements.	Albuquerque, Wang, Lee, Kolodner, Putnam, Zhou	2013	PLoS Genet	23935535	http://www.ncbi.nlm.nih.gov/pubmed/23935535	Direct interaction	176	BIOGRID	http://thebiogrid.org/
	Yu-Vidal-2008	0.05	High-quality binary protein interaction map of the yeast interactome network.	Yu, Braun, Yildirim, Lemmens, Venkatesan, Sahalie, Hirozane-Kishikawa, Gebreab, Li, Simonis, Hao, Rual, Dricot, Vazquez, Murray, Simon, Tardivo, Tam, Svrzikapa, Fan, de Smet, Motyl, Hudson, Park, Xin, Cusick, Moore, Boone, Snyder, Roth, Barabási, Tavernier, Hill, Vidal	2008	Science	18719252	http://www.ncbi.nlm.nih.gov/pubmed/18719252	Direct interaction	1609	BIOGRID	http://thebiogrid.org/	Transcription Factors,Signal Transduction
	Babu-Greenblatt-2012 C	0.03	Interaction landscape of membrane-protein complexes in Saccharomyces cerevisiae.	Babu, Vlasblom, Pu, Guo, Graham, Bean, Burston, Vizeacoumar, Snider, Phanse, Fong, Tam, Davey, Hnatshak, Bajaj, Chandran, Punna, Christopolous, Wong, Yu, Zhong, Li, Stagljar, Conibear, Wodak, Emili, Greenblatt	2012	Nature	22940862	http://www.ncbi.nlm.nih.gov/pubmed/22940862		11617	None
	BIOGRID-SMALL-SCALE-STUDIES	0.02							Direct interaction	20750	BIOGRID	http://thebiogrid.org/
	Ito-Sakaki-2001	0.02	A comprehensive two-hybrid analysis to explore the yeast protein interactome.	Ito, Chiba, Ozawa, Yoshida, Hattori, Sakaki	2001	Proc Natl Acad Sci U S A	11283351	http://www.ncbi.nlm.nih.gov/pubmed/11283351	Direct interaction	4355	IREF	http://irefindex.uio.no/wiki/iRefIndex
Genetic interactions		13.65
	Franzosa-McClellan-2011	1.69	Heterozygous yeast deletion collection screens reveal essential targets of Hsp90.	Franzosa, Albanèse, Frydman, Xia, McClellan	2011	PLoS One	22140548	http://www.ncbi.nlm.nih.gov/pubmed/22140548	Direct interaction	500	BIOGRID	http://thebiogrid.org/
	Fillingham-Greenblatt-2008	1.06	Chaperone control of the activity and specificity of the histone H3 acetyltransferase Rtt109.	Fillingham, Recht, Silva, Suter, Emili, Stagljar, Krogan, Allis, Keogh, Greenblatt	2008	Mol Cell Biol	18458063	http://www.ncbi.nlm.nih.gov/pubmed/18458063	Direct interaction	147	BIOGRID	http://thebiogrid.org/	Cell Proliferation
	Dixon-Boone-2008	0.9	Significant conservation of synthetic lethal genetic interaction networks between distantly related eukaryotes.	Dixon, Fedyshyn, Koh, Prasad, Chahwan, Chua, Toufighi, Baryshnikova, Hayles, Hoe, Kim, Park, Myers, Pandey, Durocher, Andrews, Boone	2008	Proc Natl Acad Sci U S A	18931302	http://www.ncbi.nlm.nih.gov/pubmed/18931302	Direct interaction	742	BIOGRID	http://thebiogrid.org/
	Haarer-Amberg-2007	0.9	Modeling complex genetic interactions in a simple eukaryotic genome: actin displays a rich spectrum of complex haploinsufficiencies.	Haarer, Viggiano, Hibbs, Troyanskaya, Amberg	2007	Genes Dev	17167106	http://www.ncbi.nlm.nih.gov/pubmed/17167106	Direct interaction	201	BIOGRID	http://thebiogrid.org/
	McClellan-Frydman-2007	0.86	Diverse cellular functions of the Hsp90 molecular chaperone uncovered using systems approaches.	McClellan, Xia, Deutschbauer, Davis, Gerstein, Frydman	2007	Cell	17923092	http://www.ncbi.nlm.nih.gov/pubmed/17923092	Direct interaction	1409	BIOGRID	http://thebiogrid.org/	Cell Proliferation
	Pan-Boeke-2004 B	0.75	A robust toolkit for functional profiling of the yeast genome.	Pan, Yuan, Xiang, Wang, Sookhai-Mahadeo, Bader, Hieter, Spencer, Boeke	2004	Mol Cell	15525520	http://www.ncbi.nlm.nih.gov/pubmed/15525520	Direct interaction	180	BIOGRID	http://thebiogrid.org/
	Libuda-Winston-2010 B	0.74	Alterations in DNA replication and histone levels promote histone gene amplification in Saccharomyces cerevisiae.	Libuda, Winston	2010	Genetics	20139344	http://www.ncbi.nlm.nih.gov/pubmed/20139344	Direct interaction	106	BIOGRID	http://thebiogrid.org/
	Hoppins-Nunnari-2011 A	0.66	A mitochondrial-focused genetic interaction map reveals a scaffold-like complex required for inner membrane organization in mitochondria.	Hoppins, Collins, Cassidy-Stone, Hummel, Devay, Lackner, Westermann, Schuldiner, Weissman, Nunnari	2011	J Cell Biol	21987634	http://www.ncbi.nlm.nih.gov/pubmed/21987634	Direct interaction	7470	BIOGRID	http://thebiogrid.org/
	Boettner-Lemmon-2011	0.63	Clathrin light chain directs endocytosis by influencing the binding of the yeast Hip1R homologue, Sla2, to F-actin.	Boettner, Friesen, Andrews, Lemmon	2011	Mol Biol Cell	21849475	http://www.ncbi.nlm.nih.gov/pubmed/21849475	Direct interaction	305	BIOGRID	http://thebiogrid.org/
	Echtenkamp-Freeman-2011	0.58	Global functional map of the p23 molecular chaperone reveals an extensive cellular network.	Echtenkamp, Zelin, Oxelmark, Woo, Andrews, Garabedian, Freeman	2011	Mol Cell	21777812	http://www.ncbi.nlm.nih.gov/pubmed/21777812	Direct interaction	208	BIOGRID	http://thebiogrid.org/
	Vembar-Brodsky-2010	0.55	J domain co-chaperone specificity defines the role of BiP during protein translocation.	Vembar, Jonikas, Hendershot, Weissman, Brodsky	2010	J Biol Chem	20430885	http://www.ncbi.nlm.nih.gov/pubmed/20430885	Direct interaction	332	BIOGRID	http://thebiogrid.org/
	Szappanos-Papp-2011 A	0.48	An integrated approach to characterize genetic interaction networks in yeast metabolism.	Szappanos, Kovács, Szamecz, Honti, Costanzo, Baryshnikova, Gelius-Dietrich, Lercher, Jelasity, Myers, Andrews, Boone, Oliver, Pál, Papp	2011	Nat Genet	21623372	http://www.ncbi.nlm.nih.gov/pubmed/21623372	Direct interaction	3297	BIOGRID	http://thebiogrid.org/
	Costanzo-Boone-2010-profile-similarity	0.45	The genetic landscape of a cell.	Costanzo, Baryshnikova, Bellay, Kim, Spear, Sevier, Ding, Koh, Toufighi, Mostafavi, Prinz, St Onge, VanderSluis, Makhnevych, Vizeacoumar, Alizadeh, Bahr, Brost, Chen, Cokol, Deshpande, Li, Lin, Liang, Marback, Paw, San Luis, Shuteriqi, Tong, van Dyk, Wallace, Whitney, Weirauch, Zhong, Zhu, Houry, Brudno, Ragibizadeh, Papp, Pál, Roth, Giaever, Nislow, Troyanskaya, Bussey, Bader, Gingras, Morris, K…	2010	Science	20093466	http://www.ncbi.nlm.nih.gov/pubmed/20093466		257575	SUPPLEMENTARY_MATERIAL
	Collins-Krogan-2007 B	0.43	Functional dissection of protein complexes involved in yeast chromosome biology using a genetic interaction map.	Collins, Miller, Maas, Roguev, Fillingham, Chu, Schuldiner, Gebbia, Recht, Shales, Ding, Xu, Han, Ingvarsdottir, Cheng, Andrews, Boone, Berger, Hieter, Zhang, Brown, Ingles, Emili, Allis, Toczyski, Weissman, Greenblatt, Krogan	2007	Nature	17314980	http://www.ncbi.nlm.nih.gov/pubmed/17314980	Direct interaction	2806	BIOGRID	http://thebiogrid.org/	Cell Proliferation
	Costanzo-Boone-2010-negative-interactions-full	0.39	The genetic landscape of a cell.	Costanzo, Baryshnikova, Bellay, Kim, Spear, Sevier, Ding, Koh, Toufighi, Mostafavi, Prinz, St Onge, VanderSluis, Makhnevych, Vizeacoumar, Alizadeh, Bahr, Brost, Chen, Cokol, Deshpande, Li, Lin, Liang, Marback, Paw, San Luis, Shuteriqi, Tong, van Dyk, Wallace, Whitney, Weirauch, Zhong, Zhu, Houry, Brudno, Ragibizadeh, Papp, Pál, Roth, Giaever, Nislow, Troyanskaya, Bussey, Bader, Gingras, Morris, K…	2010	Science	20093466	http://www.ncbi.nlm.nih.gov/pubmed/20093466		353280	SUPPLEMENTARY_MATERIAL
	Deutscher-Ruppin-2006	0.33	Multiple knockout analysis of genetic robustness in the yeast metabolic network.	Deutscher, Meilijson, Kupiec, Ruppin	2006	Nat Genet	16941010	http://www.ncbi.nlm.nih.gov/pubmed/16941010	Direct interaction	275	BIOGRID	http://thebiogrid.org/
	BIOGRID-SMALL-SCALE-STUDIES	0.28							Direct interaction	22661	BIOGRID	http://thebiogrid.org/
	Pan-Boeke-2006 A	0.26	A DNA integrity network in the yeast Saccharomyces cerevisiae.	Pan, Ye, Yuan, Wang, Bader, Boeke	2006	Cell	16487579	http://www.ncbi.nlm.nih.gov/pubmed/16487579	Direct interaction	3662	BIOGRID	http://thebiogrid.org/	Signal Transduction
	Beltrao-Krogan-2009 A	0.24	Evolution of phosphoregulation: comparison of phosphorylation patterns across yeast species.	Beltrao, Trinidad, Fiedler, Roguev, Lim, Shokat, Burlingame, Krogan	2009	PLoS Biol	19547744	http://www.ncbi.nlm.nih.gov/pubmed/19547744	Direct interaction	383	BIOGRID	http://thebiogrid.org/	Transcription Factors,Signal Transduction
	Surma-Ernst-2013 A	0.22	A lipid E-MAP identifies Ubx2 as a critical regulator of lipid saturation and lipid bilayer stress.	Surma, Klose, Peng, Shales, Mrejen, Stefanko, Braberg, Gordon, Vorkel, Ejsing, Farese, Simons, Krogan, Ernst	2013	Mol Cell	23891562	http://www.ncbi.nlm.nih.gov/pubmed/23891562	Direct interaction	5716	BIOGRID	http://thebiogrid.org/	Cultured Cells,Metabolism
	Szappanos-Papp-2011 B	0.22	An integrated approach to characterize genetic interaction networks in yeast metabolism.	Szappanos, Kovács, Szamecz, Honti, Costanzo, Baryshnikova, Gelius-Dietrich, Lercher, Jelasity, Myers, Andrews, Boone, Oliver, Pál, Papp	2011	Nat Genet	21623372	http://www.ncbi.nlm.nih.gov/pubmed/21623372	Direct interaction	1954	BIOGRID	http://thebiogrid.org/
	Beltrao-Krogan-2009 B	0.21	Evolution of phosphoregulation: comparison of phosphorylation patterns across yeast species.	Beltrao, Trinidad, Fiedler, Roguev, Lim, Shokat, Burlingame, Krogan	2009	PLoS Biol	19547744	http://www.ncbi.nlm.nih.gov/pubmed/19547744	Direct interaction	251	BIOGRID	http://thebiogrid.org/	Transcription Factors,Signal Transduction
	Hoppins-Nunnari-2011 B	0.17	A mitochondrial-focused genetic interaction map reveals a scaffold-like complex required for inner membrane organization in mitochondria.	Hoppins, Collins, Cassidy-Stone, Hummel, Devay, Lackner, Westermann, Schuldiner, Weissman, Nunnari	2011	J Cell Biol	21987634	http://www.ncbi.nlm.nih.gov/pubmed/21987634	Direct interaction	2597	BIOGRID	http://thebiogrid.org/
	Fiedler-Krogan-2009 A	0.17	Functional organization of the S. cerevisiae phosphorylation network.	Fiedler, Braberg, Mehta, Chechik, Cagney, Mukherjee, Silva, Shales, Collins, van Wageningen, Kemmeren, Holstege, Weissman, Keogh, Koller, Shokat, Krogan	2009	Cell	19269370	http://www.ncbi.nlm.nih.gov/pubmed/19269370	Direct interaction	2642	BIOGRID	http://thebiogrid.org/	Signal Transduction
	Magtanong-Boone-2011	0.13	Dosage suppression genetic interaction networks enhance functional wiring diagrams of the cell.	Magtanong, Ho, Barker, Jiao, Baryshnikova, Bahr, Smith, Heisler, Choy, Kuzmin, Andrusiak, Kobylianski, Li, Costanzo, Basrai, Giaever, Nislow, Andrews, Boone	2011	Nat Biotechnol	21572441	http://www.ncbi.nlm.nih.gov/pubmed/21572441	Direct interaction	152	BIOGRID	http://thebiogrid.org/	Signal Transduction
	Costanzo-Boone-2010-positive-interactions-full	0.13	The genetic landscape of a cell.	Costanzo, Baryshnikova, Bellay, Kim, Spear, Sevier, Ding, Koh, Toufighi, Mostafavi, Prinz, St Onge, VanderSluis, Makhnevych, Vizeacoumar, Alizadeh, Bahr, Brost, Chen, Cokol, Deshpande, Li, Lin, Liang, Marback, Paw, San Luis, Shuteriqi, Tong, van Dyk, Wallace, Whitney, Weirauch, Zhong, Zhu, Houry, Brudno, Ragibizadeh, Papp, Pál, Roth, Giaever, Nislow, Troyanskaya, Bussey, Bader, Gingras, Morris, K…	2010	Science	20093466	http://www.ncbi.nlm.nih.gov/pubmed/20093466		312829	SUPPLEMENTARY_MATERIAL
	Libuda-Winston-2010 A	0.11	Alterations in DNA replication and histone levels promote histone gene amplification in Saccharomyces cerevisiae.	Libuda, Winston	2010	Genetics	20139344	http://www.ncbi.nlm.nih.gov/pubmed/20139344	Direct interaction	194	BIOGRID	http://thebiogrid.org/
	Wilmes-Krogan-2008 A	0.09	A genetic interaction map of RNA-processing factors reveals links between Sem1/Dss1-containing complexes and mRNA export and splicing.	Wilmes, Bergkessel, Bandyopadhyay, Shales, Braberg, Cagney, Collins, Whitworth, Kress, Weissman, Ideker, Guthrie, Krogan	2008	Mol Cell	19061648	http://www.ncbi.nlm.nih.gov/pubmed/19061648	Direct interaction	3803	BIOGRID	http://thebiogrid.org/
	Costanzo-Boone-2010 A	0.02	The genetic landscape of a cell.	Costanzo, Baryshnikova, Bellay, Kim, Spear, Sevier, Ding, Koh, Toufighi, Mostafavi, Prinz, St Onge, VanderSluis, Makhnevych, Vizeacoumar, Alizadeh, Bahr, Brost, Chen, Cokol, Deshpande, Li, Lin, Liang, Marback, Paw, San Luis, Shuteriqi, Tong, van Dyk, Wallace, Whitney, Weirauch, Zhong, Zhu, Houry, Brudno, Ragibizadeh, Papp, Pál, Roth, Giaever, Nislow, Troyanskaya, Bussey, Bader, Gingras, Morris, K…	2010	Science	20093466	http://www.ncbi.nlm.nih.gov/pubmed/20093466	Direct interaction	52122	BIOGRID	http://thebiogrid.org/
	Costanzo-Boone-2010-positive-interactions-intermediate	0.01	The genetic landscape of a cell.	Costanzo, Baryshnikova, Bellay, Kim, Spear, Sevier, Ding, Koh, Toufighi, Mostafavi, Prinz, St Onge, VanderSluis, Makhnevych, Vizeacoumar, Alizadeh, Bahr, Brost, Chen, Cokol, Deshpande, Li, Lin, Liang, Marback, Paw, San Luis, Shuteriqi, Tong, van Dyk, Wallace, Whitney, Weirauch, Zhong, Zhu, Houry, Brudno, Ragibizadeh, Papp, Pál, Roth, Giaever, Nislow, Troyanskaya, Bussey, Bader, Gingras, Morris, K…	2010	Science	20093466	http://www.ncbi.nlm.nih.gov/pubmed/20093466		57182	SUPPLEMENTARY_MATERIAL
	Surma-Ernst-2013 B	0	A lipid E-MAP identifies Ubx2 as a critical regulator of lipid saturation and lipid bilayer stress.	Surma, Klose, Peng, Shales, Mrejen, Stefanko, Braberg, Gordon, Vorkel, Ejsing, Farese, Simons, Krogan, Ernst	2013	Mol Cell	23891562	http://www.ncbi.nlm.nih.gov/pubmed/23891562	Direct interaction	810	BIOGRID	http://thebiogrid.org/	Cultured Cells,Metabolism
Predicted		3
	Stuart-Kim-2003	0.99	A gene-coexpression network for global discovery of conserved genetic modules.	Stuart, Segal, Koller, Kim	2003	Science	12934013	http://www.ncbi.nlm.nih.gov/pubmed/12934013		16787	SUPPLEMENTARY_MATERIAL		Cell Proliferation,Cultured Cells,Signal Transduction,Cancer
	I2D-Bandyopadhyay-Ideker-2010-MAPK-HIGH-Human2Yeast	0.77	A human MAP kinase interactome.	Bandyopadhyay, Chiang, Srivastava, Gersten, White, Bell, Kurschner, Martin, Smoot, Sahasrabudhe, Barber, Chanda, Ideker	2010	Nat Methods	20936779	http://www.ncbi.nlm.nih.gov/pubmed/20936779	Direct interaction	9	I2D	http://ophid.utoronto.ca/	Transcription Factors,Signal Transduction,Cell Line,Cultured Cells
	Lee-Marcotte-2007 Co-inheritance	0.31	An improved, bias-reduced probabilistic functional gene network of baker's yeast, Saccharomyces cerevisiae.	Lee, Li, Marcotte	2007	PLoS One	17912365	http://www.ncbi.nlm.nih.gov/pubmed/17912365		1050	SUPPLEMENTARY_MATERIAL
	Lee-Marcotte-2007 Gene neighbourhoods	0.25	An improved, bias-reduced probabilistic functional gene network of baker's yeast, Saccharomyces cerevisiae.	Lee, Li, Marcotte	2007	PLoS One	17912365	http://www.ncbi.nlm.nih.gov/pubmed/17912365		4961	SUPPLEMENTARY_MATERIAL
	I2D-IntAct-Fly2Yeast	0.17	The IntAct molecular interaction database in 2010.	Aranda, Achuthan, Alam-Faruque, Armean, Bridge, Derow, Feuermann, Ghanbarian, Kerrien, Khadake, Kerssemakers, Leroy, Menden, Michaut, Montecchi-Palazzi, Neuhauser, Orchard, Perreau, Roechert, van Eijk, Hermjakob	2010	Nucleic Acids Res	19850723	http://www.ncbi.nlm.nih.gov/pubmed/19850723	Direct interaction	608	I2D	http://ophid.utoronto.ca/
	I2D-BIND-Worm2Yeast	0.16	BIND--a data specification for storing and describing biomolecular interactions, molecular complexes and pathways.	Bader, Hogue	2000	Bioinformatics	10871269	http://www.ncbi.nlm.nih.gov/pubmed/10871269	Direct interaction	191	I2D	http://ophid.utoronto.ca/
	I2D-BioGRID-Human2Yeast	0.15	BioGRID: a general repository for interaction datasets.	Stark, Breitkreutz, Reguly, Boucher, Breitkreutz, Tyers	2006	Nucleic Acids Res	16381927	http://www.ncbi.nlm.nih.gov/pubmed/16381927	Direct interaction	1488	I2D	http://ophid.utoronto.ca/
	I2D-BioGRID-Fly2Yeast	0.07	BioGRID: a general repository for interaction datasets.	Stark, Breitkreutz, Reguly, Boucher, Breitkreutz, Tyers	2006	Nucleic Acids Res	16381927	http://www.ncbi.nlm.nih.gov/pubmed/16381927	Direct interaction	547	I2D	http://ophid.utoronto.ca/
	Lee-Marcotte-2007 Protein interactions inferred from complexes	0.06	An improved, bias-reduced probabilistic functional gene network of baker's yeast, Saccharomyces cerevisiae.	Lee, Li, Marcotte	2007	PLoS One	17912365	http://www.ncbi.nlm.nih.gov/pubmed/17912365		3404	SUPPLEMENTARY_MATERIAL
	I2D-INNATEDB-Human2Yeast	0.03	InnateDB: facilitating systems-level analyses of the mammalian innate immune response.	Lynn, Winsor, Chan, Richard, Laird, Barsky, Gardy, Roche, Chan, Shah, Lo, Naseer, Que, Yau, Acab, Tulpan, Whiteside, Chikatamarla, Mah, Munzner, Hokamp, Hancock, Brinkman	2008	Mol Syst Biol	18766178	http://www.ncbi.nlm.nih.gov/pubmed/18766178	Direct interaction	125	I2D	http://ophid.utoronto.ca/	Signal Transduction,Immune System
	I2D-MINT-Human2Yeast	0.03	MINT: a Molecular INTeraction database.	Zanzoni, Montecchi-Palazzi, Quondam, Ausiello, Helmer-Citterich, Cesareni	2002	FEBS Lett	11911893	http://www.ncbi.nlm.nih.gov/pubmed/11911893	Direct interaction	437	I2D	http://ophid.utoronto.ca/
	I2D-BIND-Fly2Yeast	0.01	BIND--a data specification for storing and describing biomolecular interactions, molecular complexes and pathways.	Bader, Hogue	2000	Bioinformatics	10871269	http://www.ncbi.nlm.nih.gov/pubmed/10871269	Direct interaction	366	I2D	http://ophid.utoronto.ca/
Co-localization		2.56
	Huh-O'Shea-2003	2.56	Global analysis of protein localization in budding yeast.	Huh, Falvo, Gerke, Carroll, Howson, Weissman, O'Shea	2003	Nature	14562095	http://www.ncbi.nlm.nih.gov/pubmed/14562095		904057	SUPPLEMENTARY_MATERIAL
Shared protein domains		0.32
	INTERPRO	0.16							Pearson correlation	46815	INTERPRO	http://www.ebi.ac.uk/interpro/
	PFAM	0.16							Pearson correlation	31272	PFAM	http://pfam.sanger.ac.uk/
Other		0.31
	Lee-Marcotte-2007 Co-citation	0.18	An improved, bias-reduced probabilistic functional gene network of baker's yeast, Saccharomyces cerevisiae.	Lee, Li, Marcotte	2007	PLoS One	17912365	http://www.ncbi.nlm.nih.gov/pubmed/17912365		29461	SUPPLEMENTARY_MATERIAL
	Hillenmeyer-Giaever-2008 B	0.09	The chemical genomic portrait of yeast: uncovering a phenotype for all genes.	Hillenmeyer, Fung, Wildenhain, Pierce, Hoon, Lee, Proctor, St Onge, Tyers, Koller, Altman, Davis, Nislow, Giaever	2008	Science	18420932	http://www.ncbi.nlm.nih.gov/pubmed/18420932	Pearson correlation	148490	COLLABORATOR		Signal Transduction
	Hillenmeyer-Giaever-2008 A	0.04	The chemical genomic portrait of yeast: uncovering a phenotype for all genes.	Hillenmeyer, Fung, Wildenhain, Pierce, Hoon, Lee, Proctor, St Onge, Tyers, Koller, Altman, Davis, Nislow, Giaever	2008	Science	18420932	http://www.ncbi.nlm.nih.gov/pubmed/18420932	Pearson correlation	201531	COLLABORATOR		Signal Transduction
Gene 1	Gene 2	Weight	Type	Source
ADH1	YGL026C	0.0162801	Co-expression	Aceituno-Agosin-2012
ADH1	YGR192C	0.0252568	Co-expression	Aceituno-Agosin-2012
ADH1	YKL081W	0.0178164	Co-expression	Aceituno-Agosin-2012
ADH1	YLR340W	0.0191969	Co-expression	Aceituno-Agosin-2012
ADH1	YLR432W	0.0205374	Co-expression	Aceituno-Agosin-2012
ASN2	YER073W	0.0247575	Co-expression	Aceituno-Agosin-2012
ASN2	YGL026C	0.0168176	Co-expression	Aceituno-Agosin-2012
ASN2	YGL245W	0.0160736	Co-expression	Aceituno-Agosin-2012
ASN2	YJR109C	0.0216701	Co-expression	Aceituno-Agosin-2012
ASN2	YLR027C	0.0192229	Co-expression	Aceituno-Agosin-2012
ASN2	YLR028C	0.0190283	Co-expression	Aceituno-Agosin-2012
ASN2	YOR108W	0.0269214	Co-expression	Aceituno-Agosin-2012
FBA1	ADH1	0.0262588	Co-expression	Aceituno-Agosin-2012
FBA1	YDR050C	0.0278392	Co-expression	Aceituno-Agosin-2012
FBA1	YGR192C	0.0267946	Co-expression	Aceituno-Agosin-2012
FBA1	YHR174W	0.0262646	Co-expression	Aceituno-Agosin-2012
GPM1	ADH1	0.0178869	Co-expression	Aceituno-Agosin-2012
GPM1	YBR248C	0.0130876	Co-expression	Aceituno-Agosin-2012
GPM1	YER177W	0.016649	Co-expression	Aceituno-Agosin-2012
GPM1	YGL026C	0.0151726	Co-expression	Aceituno-Agosin-2012
GPM1	YGR185C	0.0178741	Co-expression	Aceituno-Agosin-2012
GPM1	YGR192C	0.0205345	Co-expression	Aceituno-Agosin-2012
GPM1	YHR179W	0.0185748	Co-expression	Aceituno-Agosin-2012
GPM1	YKL081W	0.0173086	Co-expression	Aceituno-Agosin-2012
GPM1	YLR249W	0.012848	Co-expression	Aceituno-Agosin-2012
GPM1	YLR340W	0.0176558	Co-expression	Aceituno-Agosin-2012
GPM1	YLR432W	0.0171928	Co-expression	Aceituno-Agosin-2012
GPM1	YML092C	0.0185022	Co-expression	Aceituno-Agosin-2012
GPM1	YML124C	0.0130172	Co-expression	Aceituno-Agosin-2012
GPM1	YOL123W	0.0181936	Co-expression	Aceituno-Agosin-2012
GPM1	YOR209C	0.0196078	Co-expression	Aceituno-Agosin-2012
GPM1	YPR074C	0.0138215	Co-expression	Aceituno-Agosin-2012
MSC1	PGM2	0.0181337	Co-expression	Aceituno-Agosin-2012
MSC1	TSA1	0.021466	Co-expression	Aceituno-Agosin-2012
MSC1	YBL064C	0.0170297	Co-expression	Aceituno-Agosin-2012
MSC1	YBR149W	0.0171798	Co-expression	Aceituno-Agosin-2012
MSC1	YBR286W	0.020442	Co-expression	Aceituno-Agosin-2012
MSC1	YDL124W	0.019535	Co-expression	Aceituno-Agosin-2012
MSC1	YDL168W	0.0186748	Co-expression	Aceituno-Agosin-2012
MSC1	YDR032C	0.0160867	Co-expression	Aceituno-Agosin-2012
MSC1	YDR533C	0.0189363	Co-expression	Aceituno-Agosin-2012
MSC1	YGL037C	0.0197473	Co-expression	Aceituno-Agosin-2012
MSC1	YGR043C	0.0165064	Co-expression	Aceituno-Agosin-2012
MSC1	YGR256W	0.0199113	Co-expression	Aceituno-Agosin-2012
MSC1	YHR104W	0.0185151	Co-expression	Aceituno-Agosin-2012
MSC1	YKL142W	0.0163587	Co-expression	Aceituno-Agosin-2012
MSC1	YKL150W	0.0194908	Co-expression	Aceituno-Agosin-2012
MSC1	YLR174W	0.0167561	Co-expression	Aceituno-Agosin-2012
MSC1	YMR315W	0.0213342	Co-expression	Aceituno-Agosin-2012
MSC1	YNL274C	0.0187108	Co-expression	Aceituno-Agosin-2012
PGI1	TDH1	0.0273969	Co-expression	Aceituno-Agosin-2012
PGI1	YBR109C	0.0174347	Co-expression	Aceituno-Agosin-2012
PGI1	YDL078C	0.0216163	Co-expression	Aceituno-Agosin-2012
PGI1	YDR099W	0.0212967	Co-expression	Aceituno-Agosin-2012
PGI1	YJR069C	0.0196093	Co-expression	Aceituno-Agosin-2012
PGM2	YDL124W	0.0258908	Co-expression	Aceituno-Agosin-2012
PGM2	YDL168W	0.0225689	Co-expression	Aceituno-Agosin-2012
PGM2	YDR074W	0.0186948	Co-expression	Aceituno-Agosin-2012
PGM2	YGL037C	0.0247094	Co-expression	Aceituno-Agosin-2012
PGM2	YGR019W	0.0256664	Co-expression	Aceituno-Agosin-2012
PGM2	YHR104W	0.0222645	Co-expression	Aceituno-Agosin-2012
PGM2	YLL026W	0.0234115	Co-expression	Aceituno-Agosin-2012
PGM2	YLR258W	0.0272009	Co-expression	Aceituno-Agosin-2012
PGM2	YML100W	0.0215058	Co-expression	Aceituno-Agosin-2012
PGM2	YMR315W	0.024832	Co-expression	Aceituno-Agosin-2012
PGM2	YNL274C	0.0192065	Co-expression	Aceituno-Agosin-2012
RPL8A	YDL131W	0.023223	Co-expression	Aceituno-Agosin-2012
RPL8A	YER177W	0.0214347	Co-expression	Aceituno-Agosin-2012
RPL8A	YGR185C	0.0235069	Co-expression	Aceituno-Agosin-2012
RPL8A	YJR007W	0.0296717	Co-expression	Aceituno-Agosin-2012
RPL8A	YJR070C	0.0267291	Co-expression	Aceituno-Agosin-2012
RPL8A	YMR217W	0.0185725	Co-expression	Aceituno-Agosin-2012
RPL8B	YDR454C	0.0211538	Co-expression	Aceituno-Agosin-2012
RPN10	YGL148W	0.0128778	Co-expression	Aceituno-Agosin-2012
RPN10	YGR180C	0.0179939	Co-expression	Aceituno-Agosin-2012
RPN10	YHL034C	0.0143297	Co-expression	Aceituno-Agosin-2012
RPN10	YJR065C	0.0132123	Co-expression	Aceituno-Agosin-2012
RPN10	YLR109W	0.0184024	Co-expression	Aceituno-Agosin-2012
RPN10	YPL240C	0.0156729	Co-expression	Aceituno-Agosin-2012
RPS0A	RPL8A	0.0243308	Co-expression	Aceituno-Agosin-2012
RPS0A	YBR121C	0.0215076	Co-expression	Aceituno-Agosin-2012
RPS0A	YDL131W	0.0190476	Co-expression	Aceituno-Agosin-2012
RPS0A	YDR341C	0.0204621	Co-expression	Aceituno-Agosin-2012
RPS0A	YGR094W	0.0150754	Co-expression	Aceituno-Agosin-2012
RPS0A	YHR064C	0.0225625	Co-expression	Aceituno-Agosin-2012
RPS0A	YJR007W	0.0218701	Co-expression	Aceituno-Agosin-2012
RPS0A	YKL081W	0.0165774	Co-expression	Aceituno-Agosin-2012
RPS0A	YLR340W	0.0171695	Co-expression	Aceituno-Agosin-2012
RPS0A	YPL131W	0.0213819	Co-expression	Aceituno-Agosin-2012
RPS15	GPM1	0.0140593	Co-expression	Aceituno-Agosin-2012
RPS15	RPL8A	0.018517	Co-expression	Aceituno-Agosin-2012
RPS15	SSA2	0.0166696	Co-expression	Aceituno-Agosin-2012
RPS15	YDL182W	0.0166721	Co-expression	Aceituno-Agosin-2012
RPS15	YDR510W	0.0160899	Co-expression	Aceituno-Agosin-2012
RPS15	YER177W	0.0142577	Co-expression	Aceituno-Agosin-2012
RPS15	YGL148W	0.012077	Co-expression	Aceituno-Agosin-2012
RPS15	YGR185C	0.0155715	Co-expression	Aceituno-Agosin-2012
RPS15	YJL026W	0.0165158	Co-expression	Aceituno-Agosin-2012
RPS15	YLR109W	0.0170071	Co-expression	Aceituno-Agosin-2012
RPS15	YLR249W	0.0108294	Co-expression	Aceituno-Agosin-2012
RPS15	YLR354C	0.0160594	Co-expression	Aceituno-Agosin-2012
RPS15	YLR355C	0.0153395	Co-expression	Aceituno-Agosin-2012
RPS15	YML085C	0.0147635	Co-expression	Aceituno-Agosin-2012
RPS15	YML092C	0.015885	Co-expression	Aceituno-Agosin-2012
RPS15	YML124C	0.0113033	Co-expression	Aceituno-Agosin-2012
RPS15	YMR217W	0.0123406	Co-expression	Aceituno-Agosin-2012
RPS15	YOL123W	0.0152938	Co-expression	Aceituno-Agosin-2012
RPS15	YPR074C	0.011463	Co-expression	Aceituno-Agosin-2012
RPT5	YDL078C	0.020976	Co-expression	Aceituno-Agosin-2012
RPT5	YDL137W	0.0208221	Co-expression	Aceituno-Agosin-2012
RPT5	YDR032C	0.0181193	Co-expression	Aceituno-Agosin-2012
RPT5	YKL117W	0.0186721	Co-expression	Aceituno-Agosin-2012
RPT5	YNL015W	0.0194813	Co-expression	Aceituno-Agosin-2012
SSA2	YDL131W	0.0192402	Co-expression	Aceituno-Agosin-2012
SSA2	YDR510W	0.0232277	Co-expression	Aceituno-Agosin-2012
SSA2	YGR086C	0.0211728	Co-expression	Aceituno-Agosin-2012
SSA2	YIL041W	0.0219143	Co-expression	Aceituno-Agosin-2012
SSA2	YLR354C	0.023119	Co-expression	Aceituno-Agosin-2012
SSA2	YLR355C	0.0201963	Co-expression	Aceituno-Agosin-2012
SSA2	YML085C	0.0197284	Co-expression	Aceituno-Agosin-2012
SSA2	YMR217W	0.0172387	Co-expression	Aceituno-Agosin-2012
TDH1	YBR286W	0.0317188	Co-expression	Aceituno-Agosin-2012
TDH1	YCR012W	0.0258951	Co-expression	Aceituno-Agosin-2012
TDH1	YDL055C	0.022526	Co-expression	Aceituno-Agosin-2012
TDH1	YGR254W	0.0275504	Co-expression	Aceituno-Agosin-2012
TFS1	YAL005C	0.0239516	Co-expression	Aceituno-Agosin-2012
TFS1	YEL047C	0.0162624	Co-expression	Aceituno-Agosin-2012
TFS1	YHR104W	0.0236498	Co-expression	Aceituno-Agosin-2012
TFS1	YLL026W	0.022018	Co-expression	Aceituno-Agosin-2012
TFS1	YLR258W	0.0277396	Co-expression	Aceituno-Agosin-2012
TFS1	YML070W	0.0214368	Co-expression	Aceituno-Agosin-2012
TFS1	YMR250W	0.0237373	Co-expression	Aceituno-Agosin-2012
TFS1	YPL240C	0.0188058	Co-expression	Aceituno-Agosin-2012
TPS1	PGM2	0.0235715	Co-expression	Aceituno-Agosin-2012
TPS1	YAL005C	0.0234079	Co-expression	Aceituno-Agosin-2012
TPS1	YCL040W	0.0266397	Co-expression	Aceituno-Agosin-2012
TPS1	YDL168W	0.0220871	Co-expression	Aceituno-Agosin-2012
TPS1	YGL037C	0.0244102	Co-expression	Aceituno-Agosin-2012
TPS1	YGR019W	0.0256392	Co-expression	Aceituno-Agosin-2012
TPS1	YLL026W	0.0233785	Co-expression	Aceituno-Agosin-2012
TPS1	YLR258W	0.0297022	Co-expression	Aceituno-Agosin-2012
TPS1	YPL111W	0.0237623	Co-expression	Aceituno-Agosin-2012
TSA1	YBL064C	0.0208467	Co-expression	Aceituno-Agosin-2012
TSA1	YBR072W	0.0256936	Co-expression	Aceituno-Agosin-2012
TSA1	YBR286W	0.0279205	Co-expression	Aceituno-Agosin-2012
TSA1	YDL124W	0.027445	Co-expression	Aceituno-Agosin-2012
TSA1	YDR032C	0.0201609	Co-expression	Aceituno-Agosin-2012
TSA1	YDR155C	0.0260896	Co-expression	Aceituno-Agosin-2012
TSA1	YGR043C	0.0205938	Co-expression	Aceituno-Agosin-2012
TSA1	YGR209C	0.0235833	Co-expression	Aceituno-Agosin-2012
TSA1	YGR256W	0.0215155	Co-expression	Aceituno-Agosin-2012
TSA1	YHR104W	0.0257517	Co-expression	Aceituno-Agosin-2012
TSA1	YMR315W	0.0313837	Co-expression	Aceituno-Agosin-2012
TSA1	YNL160W	0.0260982	Co-expression	Aceituno-Agosin-2012
TSA1	YNL274C	0.02297	Co-expression	Aceituno-Agosin-2012
TSA1	YOL151W	0.0252232	Co-expression	Aceituno-Agosin-2012
TSA1	YOR362C	0.0227834	Co-expression	Aceituno-Agosin-2012
YAL005C	YCL040W	0.0208623	Co-expression	Aceituno-Agosin-2012
YAL005C	YDL022W	0.0180666	Co-expression	Aceituno-Agosin-2012
YAL005C	YIL033C	0.0228568	Co-expression	Aceituno-Agosin-2012
YAL005C	YML070W	0.0227259	Co-expression	Aceituno-Agosin-2012
YAL005C	YMR250W	0.0212423	Co-expression	Aceituno-Agosin-2012
YAL005C	YNL134C	0.0183273	Co-expression	Aceituno-Agosin-2012
YAL038W	YGR180C	0.0198977	Co-expression	Aceituno-Agosin-2012
YBL002W	YJR105W	0.0246141	Co-expression	Aceituno-Agosin-2012
YBL047C	YGL062W	0.0188533	Co-expression	Aceituno-Agosin-2012
YBL047C	YPL231W	0.0194847	Co-expression	Aceituno-Agosin-2012
YBL047C	YPR181C	0.0217561	Co-expression	Aceituno-Agosin-2012
YBL064C	YBR149W	0.0158875	Co-expression	Aceituno-Agosin-2012
YBL064C	YDL124W	0.0189923	Co-expression	Aceituno-Agosin-2012
YBL064C	YDR032C	0.0159267	Co-expression	Aceituno-Agosin-2012
YBL064C	YGR256W	0.0176064	Co-expression	Aceituno-Agosin-2012
YBL064C	YHR104W	0.0187484	Co-expression	Aceituno-Agosin-2012
YBL064C	YMR315W	0.0189955	Co-expression	Aceituno-Agosin-2012
YBL064C	YNL015W	0.0172284	Co-expression	Aceituno-Agosin-2012
YBL064C	YNL160W	0.0191367	Co-expression	Aceituno-Agosin-2012
YBL064C	YNL274C	0.0177707	Co-expression	Aceituno-Agosin-2012
YBL064C	YOL151W	0.0191897	Co-expression	Aceituno-Agosin-2012
YBL075C	YGR043C	0.0183767	Co-expression	Aceituno-Agosin-2012
YBL075C	YNL014W	0.0195679	Co-expression	Aceituno-Agosin-2012
YBL076C	YBR248C	0.0126395	Co-expression	Aceituno-Agosin-2012
YBL076C	YGR094W	0.0139834	Co-expression	Aceituno-Agosin-2012
YBL076C	YHR179W	0.0178335	Co-expression	Aceituno-Agosin-2012
YBL076C	YLR340W	0.0152434	Co-expression	Aceituno-Agosin-2012
YBR026C	YJL217W	0.0191642	Co-expression	Aceituno-Agosin-2012
YBR072W	YBL064C	0.0176923	Co-expression	Aceituno-Agosin-2012
YBR072W	YDL124W	0.0235244	Co-expression	Aceituno-Agosin-2012
YBR072W	YDR155C	0.021203	Co-expression	Aceituno-Agosin-2012
YBR072W	YGR209C	0.0211875	Co-expression	Aceituno-Agosin-2012
YBR072W	YHR104W	0.0228269	Co-expression	Aceituno-Agosin-2012
YBR072W	YMR315W	0.0235746	Co-expression	Aceituno-Agosin-2012
YBR072W	YNL015W	0.0195386	Co-expression	Aceituno-Agosin-2012
YBR072W	YNL160W	0.0238713	Co-expression	Aceituno-Agosin-2012
YBR072W	YOR298C-A	0.0231195	Co-expression	Aceituno-Agosin-2012
YBR121C	YBR025C	0.0293011	Co-expression	Aceituno-Agosin-2012
YBR149W	YCR012W	0.0205168	Co-expression	Aceituno-Agosin-2012
YBR149W	YDR032C	0.0168888	Co-expression	Aceituno-Agosin-2012
YBR149W	YGR256W	0.0183404	Co-expression	Aceituno-Agosin-2012
YBR222C	YDL182W	0.026357	Co-expression	Aceituno-Agosin-2012
YBR222C	YJR065C	0.0150598	Co-expression	Aceituno-Agosin-2012
YBR222C	YKR066C	0.0236578	Co-expression	Aceituno-Agosin-2012
YBR222C	YLR109W	0.0236659	Co-expression	Aceituno-Agosin-2012
YBR222C	YML124C	0.0137462	Co-expression	Aceituno-Agosin-2012
YBR248C	YDL131W	0.0130271	Co-expression	Aceituno-Agosin-2012
YBR248C	YGL026C	0.0119785	Co-expression	Aceituno-Agosin-2012
YBR248C	YGL245W	0.0114285	Co-expression	Aceituno-Agosin-2012
YBR248C	YLR027C	0.012573	Co-expression	Aceituno-Agosin-2012
YBR248C	YLR249W	0.00980579	Co-expression	Aceituno-Agosin-2012
YBR248C	YLR340W	0.0129634	Co-expression	Aceituno-Agosin-2012
YBR249C	YDR158W	0.0259632	Co-expression	Aceituno-Agosin-2012
YCL040W	YGL037C	0.022389	Co-expression	Aceituno-Agosin-2012
YCP4	YJR104C	0.0167726	Co-expression	Aceituno-Agosin-2012
YCP4	YKL150W	0.0192689	Co-expression	Aceituno-Agosin-2012
YCP4	YNL037C	0.0171025	Co-expression	Aceituno-Agosin-2012
YCR012W	YBR286W	0.0279753	Co-expression	Aceituno-Agosin-2012
YCR031C	YMR142C	0.0240561	Co-expression	Aceituno-Agosin-2012
YCR031C	YMR260C	0.0210676	Co-expression	Aceituno-Agosin-2012
YDL022W	YML070W	0.0196087	Co-expression	Aceituno-Agosin-2012
YDL022W	YNL134C	0.0180361	Co-expression	Aceituno-Agosin-2012
YDL022W	YOR027W	0.0144545	Co-expression	Aceituno-Agosin-2012
YDL055C	YCR012W	0.0236991	Co-expression	Aceituno-Agosin-2012
YDL055C	YPL154C	0.0184081	Co-expression	Aceituno-Agosin-2012
YDL078C	YNL015W	0.020771	Co-expression	Aceituno-Agosin-2012
YDL082W	YBR025C	0.0190557	Co-expression	Aceituno-Agosin-2012
YDL082W	YCR031C	0.0186231	Co-expression	Aceituno-Agosin-2012
YDL082W	YLR029C	0.015014	Co-expression	Aceituno-Agosin-2012
YDL082W	YMR142C	0.0155642	Co-expression	Aceituno-Agosin-2012
YDL082W	YMR260C	0.0157415	Co-expression	Aceituno-Agosin-2012
YDL084W	YLR195C	0.0152011	Co-expression	Aceituno-Agosin-2012
YDL084W	YMR318C	0.017901	Co-expression	Aceituno-Agosin-2012
YDL100C	YGR037C	0.0248628	Co-expression	Aceituno-Agosin-2012
YDL100C	YJR047C	0.027242	Co-expression	Aceituno-Agosin-2012
YDL100C	YLR043C	0.0253937	Co-expression	Aceituno-Agosin-2012
YDL124W	YNL160W	0.0264864	Co-expression	Aceituno-Agosin-2012
YDL126C	YNR016C	0.0202073	Co-expression	Aceituno-Agosin-2012
YDL126C	YOR027W	0.0126134	Co-expression	Aceituno-Agosin-2012
YDL182W	YLR109W	0.0293337	Co-expression	Aceituno-Agosin-2012
YDL182W	YLR354C	0.0280634	Co-expression	Aceituno-Agosin-2012
YDL182W	YLR355C	0.0209767	Co-expression	Aceituno-Agosin-2012
YDL182W	YOL123W	0.0220633	Co-expression	Aceituno-Agosin-2012
YDR032C	YCR012W	0.0203324	Co-expression	Aceituno-Agosin-2012
YDR032C	YDR155C	0.0175178	Co-expression	Aceituno-Agosin-2012
YDR032C	YGR256W	0.0180491	Co-expression	Aceituno-Agosin-2012
YDR074W	YGR019W	0.0197769	Co-expression	Aceituno-Agosin-2012
YDR074W	YGR043C	0.015612	Co-expression	Aceituno-Agosin-2012
YDR074W	YML100W	0.0191368	Co-expression	Aceituno-Agosin-2012
YDR074W	YML131W	0.0212269	Co-expression	Aceituno-Agosin-2012
YDR099W	YDL078C	0.0209156	Co-expression	Aceituno-Agosin-2012
YDR099W	YGR205W	0.0171494	Co-expression	Aceituno-Agosin-2012
YDR099W	YIR037W	0.0248918	Co-expression	Aceituno-Agosin-2012
YDR099W	YNL274C	0.0193834	Co-expression	Aceituno-Agosin-2012
YDR129C	YLR304C	0.0218991	Co-expression	Aceituno-Agosin-2012
YDR155C	YGR037C	0.0210561	Co-expression	Aceituno-Agosin-2012
YDR155C	YNL160W	0.0228901	Co-expression	Aceituno-Agosin-2012
YDR158W	YJR104C	0.018855	Co-expression	Aceituno-Agosin-2012
YDR224C	YMR083W	0.0166024	Co-expression	Aceituno-Agosin-2012
YDR500C	YCR031C	0.0239579	Co-expression	Aceituno-Agosin-2012
YDR500C	YMR142C	0.0230157	Co-expression	Aceituno-Agosin-2012
YDR500C	YMR260C	0.0227957	Co-expression	Aceituno-Agosin-2012
YDR510W	YDL131W	0.0214996	Co-expression	Aceituno-Agosin-2012
YDR510W	YGR180C	0.0225909	Co-expression	Aceituno-Agosin-2012
YDR510W	YLR354C	0.0260746	Co-expression	Aceituno-Agosin-2012
YDR533C	YCR012W	0.0211116	Co-expression	Aceituno-Agosin-2012
YDR533C	YGR256W	0.0191137	Co-expression	Aceituno-Agosin-2012
YDR533C	YKL142W	0.0173768	Co-expression	Aceituno-Agosin-2012
YDR533C	YKL150W	0.0194018	Co-expression	Aceituno-Agosin-2012
YEL034W	YMR303C	0.0268734	Co-expression	Aceituno-Agosin-2012
YEL047C	YNL134C	0.0162765	Co-expression	Aceituno-Agosin-2012
YER003C	YKR066C	0.0225661	Co-expression	Aceituno-Agosin-2012
YER003C	YML092C	0.0198054	Co-expression	Aceituno-Agosin-2012
YER003C	YOR230W	0.0258462	Co-expression	Aceituno-Agosin-2012
YER003C	YPR036W	0.0171123	Co-expression	Aceituno-Agosin-2012
YER025W	YDR341C	0.0225288	Co-expression	Aceituno-Agosin-2012
YER025W	YER036C	0.023576	Co-expression	Aceituno-Agosin-2012
YER036C	YDR341C	0.0225046	Co-expression	Aceituno-Agosin-2012
YER036C	YEL034W	0.021986	Co-expression	Aceituno-Agosin-2012
YER036C	YGR094W	0.0155795	Co-expression	Aceituno-Agosin-2012
YER036C	YHR183W	0.0231166	Co-expression	Aceituno-Agosin-2012
YER073W	YGL245W	0.0154055	Co-expression	Aceituno-Agosin-2012
YER073W	YLR027C	0.0169924	Co-expression	Aceituno-Agosin-2012
YER177W	YBR222C	0.0179679	Co-expression	Aceituno-Agosin-2012
YER177W	YDL182W	0.0212358	Co-expression	Aceituno-Agosin-2012
YER177W	YGR192C	0.0184656	Co-expression	Aceituno-Agosin-2012
YER177W	YHR174W	0.0188307	Co-expression	Aceituno-Agosin-2012
YER177W	YLR109W	0.0199785	Co-expression	Aceituno-Agosin-2012
YER177W	YLR355C	0.0170996	Co-expression	Aceituno-Agosin-2012
YER177W	YML092C	0.0179407	Co-expression	Aceituno-Agosin-2012
YER177W	YML124C	0.012602	Co-expression	Aceituno-Agosin-2012
YER177W	YOL123W	0.0168075	Co-expression	Aceituno-Agosin-2012
YFL014W	YDR032C	0.0214945	Co-expression	Aceituno-Agosin-2012
YFL014W	YDR155C	0.0245124	Co-expression	Aceituno-Agosin-2012
YFL014W	YOL151W	0.0284035	Co-expression	Aceituno-Agosin-2012
YFL039C	YFR044C	0.0179889	Co-expression	Aceituno-Agosin-2012
YFL039C	YHR179W	0.0198726	Co-expression	Aceituno-Agosin-2012
YFL039C	YHR183W	0.0226707	Co-expression	Aceituno-Agosin-2012
YFL039C	YKL104C	0.0200692	Co-expression	Aceituno-Agosin-2012
YFL039C	YKL145W	0.021062	Co-expression	Aceituno-Agosin-2012
YFL039C	YLR153C	0.0230628	Co-expression	Aceituno-Agosin-2012
YFL039C	YPR036W	0.0160235	Co-expression	Aceituno-Agosin-2012
YFR004W	YKL117W	0.0209035	Co-expression	Aceituno-Agosin-2012
YFR004W	YML131W	0.0247954	Co-expression	Aceituno-Agosin-2012
YFR004W	YNL009W	0.0178129	Co-expression	Aceituno-Agosin-2012
YFR010W	YJL167W	0.0257901	Co-expression	Aceituno-Agosin-2012
YFR010W	YPL091W	0.0196098	Co-expression	Aceituno-Agosin-2012
YGL026C	YLR340W	0.01543	Co-expression	Aceituno-Agosin-2012
YGL037C	YDL124W	0.0254517	Co-expression	Aceituno-Agosin-2012
YGL037C	YDL168W	0.0219548	Co-expression	Aceituno-Agosin-2012
YGL148W	YLR355C	0.0148367	Co-expression	Aceituno-Agosin-2012
YGL148W	YML124C	0.0112306	Co-expression	Aceituno-Agosin-2012
YGL245W	YPL061W	0.0162966	Co-expression	Aceituno-Agosin-2012
YGR019W	YDL124W	0.0238154	Co-expression	Aceituno-Agosin-2012
YGR019W	YDL168W	0.0241729	Co-expression	Aceituno-Agosin-2012
YGR019W	YHR104W	0.0243387	Co-expression	Aceituno-Agosin-2012
YGR019W	YLR258W	0.0270924	Co-expression	Aceituno-Agosin-2012
YGR019W	YML100W	0.021939	Co-expression	Aceituno-Agosin-2012
YGR019W	YMR315W	0.0249636	Co-expression	Aceituno-Agosin-2012
YGR043C	YBL064C	0.0163863	Co-expression	Aceituno-Agosin-2012
YGR043C	YBR072W	0.0176168	Co-expression	Aceituno-Agosin-2012
YGR043C	YGR256W	0.0166627	Co-expression	Aceituno-Agosin-2012
YGR043C	YML131W	0.0192539	Co-expression	Aceituno-Agosin-2012
YGR043C	YNL009W	0.0146793	Co-expression	Aceituno-Agosin-2012
YGR043C	YOL151W	0.0200888	Co-expression	Aceituno-Agosin-2012
YGR086C	YGL245W	0.015561	Co-expression	Aceituno-Agosin-2012
YGR086C	YPL061W	0.0250912	Co-expression	Aceituno-Agosin-2012
YGR094W	YBR248C	0.0122917	Co-expression	Aceituno-Agosin-2012
YGR094W	YDL131W	0.01419	Co-expression	Aceituno-Agosin-2012
YGR094W	YDR341C	0.016248	Co-expression	Aceituno-Agosin-2012
YGR094W	YGL245W	0.0127356	Co-expression	Aceituno-Agosin-2012
YGR094W	YHR183W	0.01668	Co-expression	Aceituno-Agosin-2012
YGR094W	YKL104C	0.0162745	Co-expression	Aceituno-Agosin-2012
YGR094W	YLR340W	0.0139178	Co-expression	Aceituno-Agosin-2012
YGR167W	YMR314W	0.0273588	Co-expression	Aceituno-Agosin-2012
YGR185C	YBL076C	0.0167149	Co-expression	Aceituno-Agosin-2012
YGR185C	YDL182W	0.0216333	Co-expression	Aceituno-Agosin-2012
YGR185C	YER177W	0.0177147	Co-expression	Aceituno-Agosin-2012
YGR185C	YJL026W	0.0218418	Co-expression	Aceituno-Agosin-2012
YGR185C	YLR340W	0.0166177	Co-expression	Aceituno-Agosin-2012
YGR185C	YLR354C	0.0201548	Co-expression	Aceituno-Agosin-2012
YGR185C	YLR355C	0.0188492	Co-expression	Aceituno-Agosin-2012
YGR185C	YML085C	0.0184714	Co-expression	Aceituno-Agosin-2012
YGR185C	YML092C	0.020871	Co-expression	Aceituno-Agosin-2012
YGR185C	YMR217W	0.0150571	Co-expression	Aceituno-Agosin-2012
YGR192C	YHR174W	0.0253477	Co-expression	Aceituno-Agosin-2012
YGR205W	YBR085C-A	0.0201006	Co-expression	Aceituno-Agosin-2012
YGR205W	YDL168W	0.0190593	Co-expression	Aceituno-Agosin-2012
YGR205W	YNL015W	0.017663	Co-expression	Aceituno-Agosin-2012
YGR209C	YDR155C	0.0199032	Co-expression	Aceituno-Agosin-2012
YGR209C	YGR037C	0.0247565	Co-expression	Aceituno-Agosin-2012
YGR209C	YLR043C	0.0238075	Co-expression	Aceituno-Agosin-2012
YGR209C	YML131W	0.0239604	Co-expression	Aceituno-Agosin-2012
YGR209C	YOR298C-A	0.0244012	Co-expression	Aceituno-Agosin-2012
YGR244C	YLR304C	0.0244373	Co-expression	Aceituno-Agosin-2012
YGR254W	YBR286W	0.0297956	Co-expression	Aceituno-Agosin-2012
YGR256W	YCR012W	0.0222282	Co-expression	Aceituno-Agosin-2012
YGR285C	YAL038W	0.0122546	Co-expression	Aceituno-Agosin-2012
YGR285C	YLL018C	0.00932759	Co-expression	Aceituno-Agosin-2012
YGR285C	YLR438W	0.0132161	Co-expression	Aceituno-Agosin-2012
YHR027C	YKL145W	0.0228268	Co-expression	Aceituno-Agosin-2012
YHR027C	YNR016C	0.0220335	Co-expression	Aceituno-Agosin-2012
YHR064C	YHR179W	0.0277875	Co-expression	Aceituno-Agosin-2012
YHR064C	YHR183W	0.0269328	Co-expression	Aceituno-Agosin-2012
YHR064C	YLR340W	0.0209795	Co-expression	Aceituno-Agosin-2012
YHR104W	YDL124W	0.0265954	Co-expression	Aceituno-Agosin-2012
YHR104W	YDR099W	0.021173	Co-expression	Aceituno-Agosin-2012
YHR104W	YDR155C	0.0196321	Co-expression	Aceituno-Agosin-2012
YHR104W	YLR258W	0.0246711	Co-expression	Aceituno-Agosin-2012
YHR104W	YMR315W	0.0283219	Co-expression	Aceituno-Agosin-2012
YHR104W	YNL160W	0.0273639	Co-expression	Aceituno-Agosin-2012
YHR104W	YNL274C	0.0217725	Co-expression	Aceituno-Agosin-2012
YHR179W	YHR183W	0.0257175	Co-expression	Aceituno-Agosin-2012
YHR179W	YJL026W	0.0255961	Co-expression	Aceituno-Agosin-2012
YHR179W	YLR340W	0.0181486	Co-expression	Aceituno-Agosin-2012
YHR179W	YOL123W	0.0195068	Co-expression	Aceituno-Agosin-2012
YIL033C	YDL182W	0.024965	Co-expression	Aceituno-Agosin-2012
YIL033C	YEL047C	0.0168234	Co-expression	Aceituno-Agosin-2012
YIL033C	YNL134C	0.0181047	Co-expression	Aceituno-Agosin-2012
YIL041W	YMR217W	0.0157735	Co-expression	Aceituno-Agosin-2012
YIL142W	YBL076C	0.0169526	Co-expression	Aceituno-Agosin-2012
YIL142W	YGR094W	0.0151647	Co-expression	Aceituno-Agosin-2012
YIL142W	YGR185C	0.0193618	Co-expression	Aceituno-Agosin-2012
YIL142W	YHR179W	0.0231134	Co-expression	Aceituno-Agosin-2012
YIL142W	YHR183W	0.0214938	Co-expression	Aceituno-Agosin-2012
YIL142W	YJL026W	0.0235098	Co-expression	Aceituno-Agosin-2012
YIL142W	YLR354C	0.0220233	Co-expression	Aceituno-Agosin-2012
YIL142W	YML092C	0.0211915	Co-expression	Aceituno-Agosin-2012
YIL142W	YPR036W	0.0179381	Co-expression	Aceituno-Agosin-2012
YIR037W	YBR149W	0.0211516	Co-expression	Aceituno-Agosin-2012
YJL034W	YEL047C	0.0144551	Co-expression	Aceituno-Agosin-2012
YJL080C	YHL034C	0.012018	Co-expression	Aceituno-Agosin-2012
YJL080C	YPR181C	0.0143644	Co-expression	Aceituno-Agosin-2012
YJL200C	YGL189C	0.0251189	Co-expression	Aceituno-Agosin-2012
YJL200C	YMR217W	0.0168354	Co-expression	Aceituno-Agosin-2012
YJL217W	YCR012W	0.0178631	Co-expression	Aceituno-Agosin-2012
YJR007W	YBR025C	0.0241709	Co-expression	Aceituno-Agosin-2012
YJR007W	YGL189C	0.0263904	Co-expression	Aceituno-Agosin-2012
YJR047C	YGR037C	0.0244111	Co-expression	Aceituno-Agosin-2012
YJR065C	YHL034C	0.0131302	Co-expression	Aceituno-Agosin-2012
YJR065C	YLR109W	0.0181566	Co-expression	Aceituno-Agosin-2012
YJR069C	YNL281W	0.0208582	Co-expression	Aceituno-Agosin-2012
YJR069C	YOR285W	0.0184046	Co-expression	Aceituno-Agosin-2012
YJR070C	YGL148W	0.017284	Co-expression	Aceituno-Agosin-2012
YJR070C	YJL026W	0.0244779	Co-expression	Aceituno-Agosin-2012
YJR070C	YLR355C	0.0205277	Co-expression	Aceituno-Agosin-2012
YJR104C	YGR254W	0.0192321	Co-expression	Aceituno-Agosin-2012
YJR105W	YBR121C	0.0260825	Co-expression	Aceituno-Agosin-2012
YJR109C	YER073W	0.0203716	Co-expression	Aceituno-Agosin-2012
YJR109C	YGL026C	0.015029	Co-expression	Aceituno-Agosin-2012
YJR109C	YJL172W	0.022106	Co-expression	Aceituno-Agosin-2012
YJR109C	YLR027C	0.0157242	Co-expression	Aceituno-Agosin-2012
YKL081W	YBL076C	0.0160425	Co-expression	Aceituno-Agosin-2012
YKL081W	YBR248C	0.0130546	Co-expression	Aceituno-Agosin-2012
YKL081W	YER177W	0.0154529	Co-expression	Aceituno-Agosin-2012
YKL081W	YGL026C	0.0146985	Co-expression	Aceituno-Agosin-2012
YKL081W	YGR185C	0.0176233	Co-expression	Aceituno-Agosin-2012
YKL081W	YGR192C	0.0193499	Co-expression	Aceituno-Agosin-2012
YKL081W	YKL211C	0.0155606	Co-expression	Aceituno-Agosin-2012
YKL081W	YLR340W	0.0174053	Co-expression	Aceituno-Agosin-2012
YKL081W	YLR432W	0.0167267	Co-expression	Aceituno-Agosin-2012
YKL081W	YML092C	0.0175408	Co-expression	Aceituno-Agosin-2012
YKL081W	YPL127C	0.0152392	Co-expression	Aceituno-Agosin-2012
YKL081W	YPR074C	0.0130726	Co-expression	Aceituno-Agosin-2012
YKL104C	YFR044C	0.019075	Co-expression	Aceituno-Agosin-2012
YKL104C	YGL245W	0.0162831	Co-expression	Aceituno-Agosin-2012
YKL104C	YGR086C	0.0214193	Co-expression	Aceituno-Agosin-2012
YKL104C	YLR027C	0.0185693	Co-expression	Aceituno-Agosin-2012
YKL104C	YLR249W	0.0139468	Co-expression	Aceituno-Agosin-2012
YKL104C	YLR354C	0.0227798	Co-expression	Aceituno-Agosin-2012
YKL104C	YPL061W	0.0237795	Co-expression	Aceituno-Agosin-2012
YKL117W	YDL168W	0.0202917	Co-expression	Aceituno-Agosin-2012
YKL117W	YDR099W	0.0214352	Co-expression	Aceituno-Agosin-2012
YKL117W	YGR205W	0.0179529	Co-expression	Aceituno-Agosin-2012
YKL117W	YIR037W	0.0239851	Co-expression	Aceituno-Agosin-2012
YKL117W	YMR039C	0.0227901	Co-expression	Aceituno-Agosin-2012
YKL117W	YNL009W	0.0160841	Co-expression	Aceituno-Agosin-2012
YKL117W	YNL274C	0.0193889	Co-expression	Aceituno-Agosin-2012
YKL142W	YBR026C	0.0204106	Co-expression	Aceituno-Agosin-2012
YKL142W	YGR256W	0.0176453	Co-expression	Aceituno-Agosin-2012
YKL142W	YJL217W	0.0156464	Co-expression	Aceituno-Agosin-2012
YKL142W	YKL150W	0.0195213	Co-expression	Aceituno-Agosin-2012
YKL145W	YHR183W	0.0241247	Co-expression	Aceituno-Agosin-2012
YKL145W	YLR354C	0.0233865	Co-expression	Aceituno-Agosin-2012
YKL150W	YBR149W	0.0190141	Co-expression	Aceituno-Agosin-2012
YKL150W	YGR256W	0.0196414	Co-expression	Aceituno-Agosin-2012
YKL150W	YLR174W	0.0182757	Co-expression	Aceituno-Agosin-2012
YKL150W	YNL037C	0.0196393	Co-expression	Aceituno-Agosin-2012
YKL211C	YBR222C	0.0173237	Co-expression	Aceituno-Agosin-2012
YKL211C	YER177W	0.0161535	Co-expression	Aceituno-Agosin-2012
YKL211C	YGR185C	0.0174539	Co-expression	Aceituno-Agosin-2012
YKL211C	YIL041W	0.0178716	Co-expression	Aceituno-Agosin-2012
YKL211C	YKR066C	0.0182958	Co-expression	Aceituno-Agosin-2012
YKL211C	YLR027C	0.0155664	Co-expression	Aceituno-Agosin-2012
YKL211C	YML085C	0.0165316	Co-expression	Aceituno-Agosin-2012
YKL211C	YMR217W	0.0139651	Co-expression	Aceituno-Agosin-2012
YKL211C	YPR074C	0.0129334	Co-expression	Aceituno-Agosin-2012
YKL216W	YJL191W	0.0259689	Co-expression	Aceituno-Agosin-2012
YKL216W	YLR185W	0.0266412	Co-expression	Aceituno-Agosin-2012
YKL216W	YPR069C	0.0269263	Co-expression	Aceituno-Agosin-2012
YLL018C	YAL038W	0.0135501	Co-expression	Aceituno-Agosin-2012
YLL026W	YBR072W	0.0189522	Co-expression	Aceituno-Agosin-2012
YLL026W	YDL124W	0.0233189	Co-expression	Aceituno-Agosin-2012
YLL026W	YDL168W	0.0198614	Co-expression	Aceituno-Agosin-2012
YLL026W	YDR074W	0.017976	Co-expression	Aceituno-Agosin-2012
YLL026W	YGL037C	0.0204388	Co-expression	Aceituno-Agosin-2012
YLL026W	YGR019W	0.0256453	Co-expression	Aceituno-Agosin-2012
YLL026W	YHR104W	0.0227434	Co-expression	Aceituno-Agosin-2012
YLL026W	YLR258W	0.0259572	Co-expression	Aceituno-Agosin-2012
YLL026W	YML100W	0.0211912	Co-expression	Aceituno-Agosin-2012
YLL026W	YMR250W	0.0226807	Co-expression	Aceituno-Agosin-2012
YLL026W	YMR315W	0.0245492	Co-expression	Aceituno-Agosin-2012
YLL039C	YBR026C	0.0256035	Co-expression	Aceituno-Agosin-2012
YLL039C	YJL217W	0.0179722	Co-expression	Aceituno-Agosin-2012
YLL039C	YKL142W	0.0198018	Co-expression	Aceituno-Agosin-2012
YLR027C	YGL026C	0.0150215	Co-expression	Aceituno-Agosin-2012
YLR027C	YGL245W	0.0143607	Co-expression	Aceituno-Agosin-2012
YLR028C	YGR086C	0.0176739	Co-expression	Aceituno-Agosin-2012
YLR028C	YLR027C	0.0161794	Co-expression	Aceituno-Agosin-2012
YLR028C	YLR249W	0.012693	Co-expression	Aceituno-Agosin-2012
YLR028C	YNL104C	0.0190049	Co-expression	Aceituno-Agosin-2012
YLR029C	YLR167W	0.0210357	Co-expression	Aceituno-Agosin-2012
YLR043C	YDL125C	0.0268609	Co-expression	Aceituno-Agosin-2012
YLR043C	YGR037C	0.0281034	Co-expression	Aceituno-Agosin-2012
YLR044C	YHR174W	0.0255752	Co-expression	Aceituno-Agosin-2012
YLR153C	YER036C	0.0248454	Co-expression	Aceituno-Agosin-2012
YLR153C	YGR086C	0.022256	Co-expression	Aceituno-Agosin-2012
YLR153C	YHR179W	0.0238473	Co-expression	Aceituno-Agosin-2012
YLR153C	YHR183W	0.0257509	Co-expression	Aceituno-Agosin-2012
YLR153C	YKL104C	0.0237625	Co-expression	Aceituno-Agosin-2012
YLR153C	YPL061W	0.0286235	Co-expression	Aceituno-Agosin-2012
YLR153C	YPR036W	0.0185614	Co-expression	Aceituno-Agosin-2012
YLR174W	YGL037C	0.0197175	Co-expression	Aceituno-Agosin-2012
YLR174W	YGR254W	0.0203145	Co-expression	Aceituno-Agosin-2012
YLR174W	YOR374W	0.0197103	Co-expression	Aceituno-Agosin-2012
YLR185W	YDR500C	0.022474	Co-expression	Aceituno-Agosin-2012
YLR185W	YMR142C	0.0208988	Co-expression	Aceituno-Agosin-2012
YLR195C	YNR050C	0.0207905	Co-expression	Aceituno-Agosin-2012
YLR249W	YJR065C	0.0108559	Co-expression	Aceituno-Agosin-2012
YLR249W	YLR109W	0.015192	Co-expression	Aceituno-Agosin-2012
YLR249W	YML124C	0.0103088	Co-expression	Aceituno-Agosin-2012
YLR258W	YDL124W	0.0267741	Co-expression	Aceituno-Agosin-2012
YLR258W	YDL168W	0.0229823	Co-expression	Aceituno-Agosin-2012
YLR258W	YGL037C	0.0241555	Co-expression	Aceituno-Agosin-2012
YLR258W	YMR315W	0.0245357	Co-expression	Aceituno-Agosin-2012
YLR301W	YDL100C	0.0232134	Co-expression	Aceituno-Agosin-2012
YLR301W	YJR047C	0.0253839	Co-expression	Aceituno-Agosin-2012
YLR301W	YLR029C	0.0189455	Co-expression	Aceituno-Agosin-2012
YLR301W	YLR167W	0.025375	Co-expression	Aceituno-Agosin-2012
YLR301W	YMR260C	0.0206891	Co-expression	Aceituno-Agosin-2012
YLR301W	YNL281W	0.0238958	Co-expression	Aceituno-Agosin-2012
YLR304C	YEL034W	0.0267195	Co-expression	Aceituno-Agosin-2012
YLR340W	YGR192C	0.0207229	Co-expression	Aceituno-Agosin-2012
YLR354C	YGR180C	0.0228351	Co-expression	Aceituno-Agosin-2012
YLR354C	YHR183W	0.0234423	Co-expression	Aceituno-Agosin-2012
YLR354C	YLR109W	0.0257552	Co-expression	Aceituno-Agosin-2012
YLR355C	YJL026W	0.0207247	Co-expression	Aceituno-Agosin-2012
YLR355C	YLR109W	0.0217415	Co-expression	Aceituno-Agosin-2012
YLR432W	YBL076C	0.016842	Co-expression	Aceituno-Agosin-2012
YLR432W	YBR248C	0.0133329	Co-expression	Aceituno-Agosin-2012
YLR432W	YGL026C	0.0158623	Co-expression	Aceituno-Agosin-2012
YLR432W	YLR340W	0.0171072	Co-expression	Aceituno-Agosin-2012
YML070W	YEL047C	0.0172002	Co-expression	Aceituno-Agosin-2012
YML070W	YNL134C	0.0194086	Co-expression	Aceituno-Agosin-2012
YML085C	YER177W	0.0162726	Co-expression	Aceituno-Agosin-2012
YML085C	YGL148W	0.0140653	Co-expression	Aceituno-Agosin-2012
YML085C	YGR086C	0.0180419	Co-expression	Aceituno-Agosin-2012
YML085C	YKL104C	0.0183411	Co-expression	Aceituno-Agosin-2012
YML085C	YLR027C	0.0160343	Co-expression	Aceituno-Agosin-2012
YML085C	YLR109W	0.020814	Co-expression	Aceituno-Agosin-2012
YML085C	YLR354C	0.0187336	Co-expression	Aceituno-Agosin-2012
YML085C	YLR355C	0.0182992	Co-expression	Aceituno-Agosin-2012
YML085C	YML092C	0.0183891	Co-expression	Aceituno-Agosin-2012
YML085C	YMR217W	0.0146931	Co-expression	Aceituno-Agosin-2012
YML092C	YBR222C	0.0194142	Co-expression	Aceituno-Agosin-2012
YML092C	YDL182W	0.0243557	Co-expression	Aceituno-Agosin-2012
YML092C	YHR179W	0.0214454	Co-expression	Aceituno-Agosin-2012
YML092C	YJL026W	0.0254109	Co-expression	Aceituno-Agosin-2012
YML092C	YLR354C	0.0232675	Co-expression	Aceituno-Agosin-2012
YML092C	YLR355C	0.0193868	Co-expression	Aceituno-Agosin-2012
YML092C	YML124C	0.0139979	Co-expression	Aceituno-Agosin-2012
YML092C	YOL123W	0.0199262	Co-expression	Aceituno-Agosin-2012
YML100W	YBL064C	0.01655	Co-expression	Aceituno-Agosin-2012
YML100W	YDL124W	0.0206753	Co-expression	Aceituno-Agosin-2012
YML100W	YGR043C	0.016534	Co-expression	Aceituno-Agosin-2012
YML100W	YLR258W	0.0207105	Co-expression	Aceituno-Agosin-2012
YML100W	YML131W	0.022136	Co-expression	Aceituno-Agosin-2012
YML100W	YMR315W	0.02062	Co-expression	Aceituno-Agosin-2012
YML100W	YOR298C-A	0.0217204	Co-expression	Aceituno-Agosin-2012
YML124C	YJL026W	0.0154364	Co-expression	Aceituno-Agosin-2012
YML124C	YJR065C	0.0116893	Co-expression	Aceituno-Agosin-2012
YML124C	YLR355C	0.0139942	Co-expression	Aceituno-Agosin-2012
YMR039C	YDL125C	0.0274151	Co-expression	Aceituno-Agosin-2012
YMR083W	YDR158W	0.0160868	Co-expression	Aceituno-Agosin-2012
YMR099C	YBR286W	0.0269706	Co-expression	Aceituno-Agosin-2012
YMR142C	YMR260C	0.0191776	Co-expression	Aceituno-Agosin-2012
YMR186W	YBR248C	0.0126032	Co-expression	Aceituno-Agosin-2012
YMR186W	YER003C	0.0187922	Co-expression	Aceituno-Agosin-2012
YMR186W	YER036C	0.0197541	Co-expression	Aceituno-Agosin-2012
YMR186W	YFL039C	0.0175165	Co-expression	Aceituno-Agosin-2012
YMR186W	YGR094W	0.0152969	Co-expression	Aceituno-Agosin-2012
YMR186W	YHR183W	0.02191	Co-expression	Aceituno-Agosin-2012
YMR186W	YIL142W	0.0190039	Co-expression	Aceituno-Agosin-2012
YMR186W	YKL104C	0.0186951	Co-expression	Aceituno-Agosin-2012
YMR186W	YLR340W	0.0162	Co-expression	Aceituno-Agosin-2012
YMR186W	YLR354C	0.0206731	Co-expression	Aceituno-Agosin-2012
YMR186W	YOR230W	0.0207931	Co-expression	Aceituno-Agosin-2012
YMR186W	YPR036W	0.0151652	Co-expression	Aceituno-Agosin-2012
YMR217W	YLR355C	0.0149317	Co-expression	Aceituno-Agosin-2012
YMR250W	YBR072W	0.0201885	Co-expression	Aceituno-Agosin-2012
YMR250W	YGR209C	0.020446	Co-expression	Aceituno-Agosin-2012
YMR250W	YHR104W	0.0240481	Co-expression	Aceituno-Agosin-2012
YMR250W	YML100W	0.0195737	Co-expression	Aceituno-Agosin-2012
YMR260C	YLR029C	0.0189131	Co-expression	Aceituno-Agosin-2012
YMR315W	YBR286W	0.026943	Co-expression	Aceituno-Agosin-2012
YMR315W	YDL124W	0.0298346	Co-expression	Aceituno-Agosin-2012
YMR315W	YGL037C	0.025696	Co-expression	Aceituno-Agosin-2012
YMR315W	YNL160W	0.0260122	Co-expression	Aceituno-Agosin-2012
YNL009W	YML131W	0.0175649	Co-expression	Aceituno-Agosin-2012
YNL009W	YOR362C	0.0170479	Co-expression	Aceituno-Agosin-2012
YNL010W	YNL135C	0.0218226	Co-expression	Aceituno-Agosin-2012
YNL015W	YBR085C-A	0.0221177	Co-expression	Aceituno-Agosin-2012
YNL015W	YDR032C	0.0177321	Co-expression	Aceituno-Agosin-2012
YNL015W	YGR209C	0.0194283	Co-expression	Aceituno-Agosin-2012
YNL015W	YNL160W	0.0216629	Co-expression	Aceituno-Agosin-2012
YNL015W	YOR298C-A	0.0226431	Co-expression	Aceituno-Agosin-2012
YNL037C	YGL037C	0.0180294	Co-expression	Aceituno-Agosin-2012
YNL037C	YGR254W	0.0209848	Co-expression	Aceituno-Agosin-2012
YNL037C	YJR104C	0.0166943	Co-expression	Aceituno-Agosin-2012
YNL037C	YLR174W	0.0170861	Co-expression	Aceituno-Agosin-2012
YNL037C	YOR374W	0.018292	Co-expression	Aceituno-Agosin-2012
YNL104C	YJR065C	0.0160376	Co-expression	Aceituno-Agosin-2012
YNL241C	YHR137W	0.0269874	Co-expression	Aceituno-Agosin-2012
YNL241C	YLL018C	0.0160999	Co-expression	Aceituno-Agosin-2012
YNL247W	YLR249W	0.0111986	Co-expression	Aceituno-Agosin-2012
YNL247W	YML124C	0.0108798	Co-expression	Aceituno-Agosin-2012
YNL274C	YBR149W	0.0182715	Co-expression	Aceituno-Agosin-2012
YNL274C	YBR286W	0.0222431	Co-expression	Aceituno-Agosin-2012
YNL274C	YDL124W	0.0225379	Co-expression	Aceituno-Agosin-2012
YNL274C	YDL168W	0.0205369	Co-expression	Aceituno-Agosin-2012
YNL274C	YDR032C	0.018112	Co-expression	Aceituno-Agosin-2012
YNL274C	YGR205W	0.01771	Co-expression	Aceituno-Agosin-2012
YNL274C	YGR256W	0.019294	Co-expression	Aceituno-Agosin-2012
YNL274C	YMR315W	0.0221756	Co-expression	Aceituno-Agosin-2012
YNL274C	YNL015W	0.0193159	Co-expression	Aceituno-Agosin-2012
YNL274C	YNL160W	0.022131	Co-expression	Aceituno-Agosin-2012
YNL281W	YBR025C	0.0228246	Co-expression	Aceituno-Agosin-2012
YNL281W	YLR029C	0.0215833	Co-expression	Aceituno-Agosin-2012
YNR050C	YCR012W	0.0252211	Co-expression	Aceituno-Agosin-2012
YOL123W	YJL026W	0.0217206	Co-expression	Aceituno-Agosin-2012
YOL123W	YLR109W	0.0240964	Co-expression	Aceituno-Agosin-2012
YOL123W	YLR354C	0.0209452	Co-expression	Aceituno-Agosin-2012
YOL123W	YLR355C	0.0180934	Co-expression	Aceituno-Agosin-2012
YOL151W	YOR362C	0.0219099	Co-expression	Aceituno-Agosin-2012
YOR027W	YNL138W	0.0102678	Co-expression	Aceituno-Agosin-2012
YOR108W	YER073W	0.0221826	Co-expression	Aceituno-Agosin-2012
YOR108W	YJR109C	0.0222816	Co-expression	Aceituno-Agosin-2012
YOR108W	YPL131W	0.0259293	Co-expression	Aceituno-Agosin-2012
YOR168W	YIL041W	0.0231521	Co-expression	Aceituno-Agosin-2012
YOR168W	YMR217W	0.0173965	Co-expression	Aceituno-Agosin-2012
YOR209C	YBL076C	0.0201002	Co-expression	Aceituno-Agosin-2012
YOR209C	YHR179W	0.0259806	Co-expression	Aceituno-Agosin-2012
YOR209C	YLR432W	0.0225676	Co-expression	Aceituno-Agosin-2012
YOR230W	YKR066C	0.0287929	Co-expression	Aceituno-Agosin-2012
YOR285W	YBR085C-A	0.0214956	Co-expression	Aceituno-Agosin-2012
YOR285W	YDL078C	0.0205014	Co-expression	Aceituno-Agosin-2012
YOR285W	YDR155C	0.0192747	Co-expression	Aceituno-Agosin-2012
YOR285W	YNL015W	0.0203993	Co-expression	Aceituno-Agosin-2012
YOR285W	YNL160W	0.0206517	Co-expression	Aceituno-Agosin-2012
YOR317W	YJR104C	0.0179001	Co-expression	Aceituno-Agosin-2012
YOR317W	YOR374W	0.0174753	Co-expression	Aceituno-Agosin-2012
YOR323C	YBR248C	0.0130814	Co-expression	Aceituno-Agosin-2012
YOR323C	YER073W	0.0192968	Co-expression	Aceituno-Agosin-2012
YOR323C	YFR044C	0.0187298	Co-expression	Aceituno-Agosin-2012
YOR323C	YGL245W	0.0150389	Co-expression	Aceituno-Agosin-2012
YOR323C	YGR094W	0.0146534	Co-expression	Aceituno-Agosin-2012
YOR323C	YKL104C	0.0193253	Co-expression	Aceituno-Agosin-2012
YOR323C	YLR027C	0.0160399	Co-expression	Aceituno-Agosin-2012
YOR335C	YDR341C	0.0203534	Co-expression	Aceituno-Agosin-2012
YOR335C	YJR109C	0.0186863	Co-expression	Aceituno-Agosin-2012
YOR362C	YDR155C	0.0206681	Co-expression	Aceituno-Agosin-2012
YOR362C	YGR209C	0.0193958	Co-expression	Aceituno-Agosin-2012
YPL004C	YJR104C	0.0182867	Co-expression	Aceituno-Agosin-2012
YPL004C	YLR174W	0.0190057	Co-expression	Aceituno-Agosin-2012
YPL004C	YOR317W	0.0205926	Co-expression	Aceituno-Agosin-2012
YPL004C	YOR374W	0.0241685	Co-expression	Aceituno-Agosin-2012
YPL091W	YJL167W	0.0206663	Co-expression	Aceituno-Agosin-2012
YPL127C	YER177W	0.0152365	Co-expression	Aceituno-Agosin-2012
YPL127C	YGL026C	0.0140702	Co-expression	Aceituno-Agosin-2012
YPL127C	YGR192C	0.0177608	Co-expression	Aceituno-Agosin-2012
YPL127C	YLR027C	0.0155148	Co-expression	Aceituno-Agosin-2012
YPL127C	YOR108W	0.0175924	Co-expression	Aceituno-Agosin-2012
YPL131W	YDL131W	0.0189963	Co-expression	Aceituno-Agosin-2012
YPL131W	YDR341C	0.0222046	Co-expression	Aceituno-Agosin-2012
YPL154C	YGR254W	0.0230431	Co-expression	Aceituno-Agosin-2012
YPL154C	YJR104C	0.0162683	Co-expression	Aceituno-Agosin-2012
YPL154C	YNL037C	0.0165739	Co-expression	Aceituno-Agosin-2012
YPL225W	YGR037C	0.0193767	Co-expression	Aceituno-Agosin-2012
YPL225W	YGR209C	0.0191649	Co-expression	Aceituno-Agosin-2012
YPL225W	YLR043C	0.0191336	Co-expression	Aceituno-Agosin-2012
YPL225W	YNL010W	0.0176738	Co-expression	Aceituno-Agosin-2012
YPL225W	YOR298C-A	0.0201923	Co-expression	Aceituno-Agosin-2012
YPL225W	YOR362C	0.0177162	Co-expression	Aceituno-Agosin-2012
YPL231W	YNR016C	0.0187352	Co-expression	Aceituno-Agosin-2012
YPL240C	YAL005C	0.0194263	Co-expression	Aceituno-Agosin-2012
YPL240C	YDL182W	0.0208772	Co-expression	Aceituno-Agosin-2012
YPL240C	YEL047C	0.0165724	Co-expression	Aceituno-Agosin-2012
YPL240C	YIL033C	0.0197126	Co-expression	Aceituno-Agosin-2012
YPL240C	YJL034W	0.0150309	Co-expression	Aceituno-Agosin-2012
YPL240C	YJR065C	0.0145267	Co-expression	Aceituno-Agosin-2012
YPL240C	YLR109W	0.0220258	Co-expression	Aceituno-Agosin-2012
YPL240C	YML070W	0.0190851	Co-expression	Aceituno-Agosin-2012
YPR036W	YBL076C	0.013954	Co-expression	Aceituno-Agosin-2012
YPR036W	YGR094W	0.0130196	Co-expression	Aceituno-Agosin-2012
YPR036W	YHR179W	0.0185411	Co-expression	Aceituno-Agosin-2012
YPR036W	YHR183W	0.017864	Co-expression	Aceituno-Agosin-2012
YPR036W	YKL104C	0.0176132	Co-expression	Aceituno-Agosin-2012
YPR036W	YLR354C	0.0175928	Co-expression	Aceituno-Agosin-2012
YPR036W	YML092C	0.0165455	Co-expression	Aceituno-Agosin-2012
YPR036W	YOL123W	0.0156925	Co-expression	Aceituno-Agosin-2012
YPR062W	YBR249C	0.0284169	Co-expression	Aceituno-Agosin-2012
YPR062W	YMR142C	0.0246742	Co-expression	Aceituno-Agosin-2012
YPR074C	YER177W	0.0133712	Co-expression	Aceituno-Agosin-2012
YPR074C	YGR185C	0.0143846	Co-expression	Aceituno-Agosin-2012
YPR074C	YLR028C	0.013129	Co-expression	Aceituno-Agosin-2012
YPR074C	YLR249W	0.0101691	Co-expression	Aceituno-Agosin-2012
YPR074C	YLR355C	0.0141458	Co-expression	Aceituno-Agosin-2012
YPR074C	YML085C	0.0134996	Co-expression	Aceituno-Agosin-2012
YPR074C	YML092C	0.0141661	Co-expression	Aceituno-Agosin-2012
YPR074C	YML124C	0.0107362	Co-expression	Aceituno-Agosin-2012
YPR074C	YPL127C	0.0124357	Co-expression	Aceituno-Agosin-2012
YPR1	RPT5	0.0163984	Co-expression	Aceituno-Agosin-2012
YPR1	YBR149W	0.0145992	Co-expression	Aceituno-Agosin-2012
YPR1	YDR032C	0.0148678	Co-expression	Aceituno-Agosin-2012
YPR1	YGR205W	0.0141189	Co-expression	Aceituno-Agosin-2012
YPR1	YGR256W	0.0155782	Co-expression	Aceituno-Agosin-2012
YPR1	YJL217W	0.0131718	Co-expression	Aceituno-Agosin-2012
YPR1	YNL009W	0.0138745	Co-expression	Aceituno-Agosin-2012
YPR181C	YPL231W	0.0172827	Co-expression	Aceituno-Agosin-2012
ADH1	TDH1	0.00858053	Co-expression	Brauer-Botstein-2008
ADH1	YAL038W	0.0122346	Co-expression	Brauer-Botstein-2008
ADH1	YBR218C	0.00950658	Co-expression	Brauer-Botstein-2008
ADH1	YCR012W	0.00856674	Co-expression	Brauer-Botstein-2008
ADH1	YDR050C	0.00999932	Co-expression	Brauer-Botstein-2008
ADH1	YDR155C	0.0101452	Co-expression	Brauer-Botstein-2008
ADH1	YER177W	0.0117252	Co-expression	Brauer-Botstein-2008
ADH1	YGR254W	0.0117269	Co-expression	Brauer-Botstein-2008
ADH1	YHR174W	0.0102621	Co-expression	Brauer-Botstein-2008
ADH1	YHR179W	0.00646508	Co-expression	Brauer-Botstein-2008
ADH1	YKL081W	0.00752273	Co-expression	Brauer-Botstein-2008
ADH1	YLR044C	0.00888269	Co-expression	Brauer-Botstein-2008
ADH1	YLR249W	0.00758867	Co-expression	Brauer-Botstein-2008
ASN2	YDL131W	0.00986531	Co-expression	Brauer-Botstein-2008
ASN2	YDL168W	0.0135802	Co-expression	Brauer-Botstein-2008
ASN2	YGL026C	0.0128819	Co-expression	Brauer-Botstein-2008
ASN2	YGL148W	0.0106139	Co-expression	Brauer-Botstein-2008
ASN2	YIL142W	0.0110047	Co-expression	Brauer-Botstein-2008
ASN2	YJL217W	0.0113295	Co-expression	Brauer-Botstein-2008
ASN2	YKL211C	0.00966854	Co-expression	Brauer-Botstein-2008
ASN2	YLL018C	0.0120348	Co-expression	Brauer-Botstein-2008
ASN2	YML092C	0.012045	Co-expression	Brauer-Botstein-2008
ASN2	YMR303C	0.00753802	Co-expression	Brauer-Botstein-2008
ASN2	YNL104C	0.00955802	Co-expression	Brauer-Botstein-2008
ASN2	YOR108W	0.00921905	Co-expression	Brauer-Botstein-2008
ASN2	YOR323C	0.0139314	Co-expression	Brauer-Botstein-2008
ASN2	YPL111W	0.012017	Co-expression	Brauer-Botstein-2008
FBA1	ADH1	0.0111738	Co-expression	Brauer-Botstein-2008
FBA1	TDH1	0.00831592	Co-expression	Brauer-Botstein-2008
FBA1	YAL038W	0.0109216	Co-expression	Brauer-Botstein-2008
FBA1	YBR218C	0.00930862	Co-expression	Brauer-Botstein-2008
FBA1	YCR012W	0.00814472	Co-expression	Brauer-Botstein-2008
FBA1	YDR050C	0.00984164	Co-expression	Brauer-Botstein-2008
FBA1	YDR155C	0.00969003	Co-expression	Brauer-Botstein-2008
FBA1	YER177W	0.0122569	Co-expression	Brauer-Botstein-2008
FBA1	YGR254W	0.0110992	Co-expression	Brauer-Botstein-2008
FBA1	YHR174W	0.0093115	Co-expression	Brauer-Botstein-2008
FBA1	YHR179W	0.00592437	Co-expression	Brauer-Botstein-2008
FBA1	YLR044C	0.00810577	Co-expression	Brauer-Botstein-2008
FBA1	YLR249W	0.00696141	Co-expression	Brauer-Botstein-2008
GPM1	FBA1	0.0101975	Co-expression	Brauer-Botstein-2008
GPM1	TDH1	0.00863974	Co-expression	Brauer-Botstein-2008
GPM1	YCR012W	0.00869132	Co-expression	Brauer-Botstein-2008
GPM1	YDR050C	0.0103439	Co-expression	Brauer-Botstein-2008
GPM1	YDR533C	0.0111056	Co-expression	Brauer-Botstein-2008
GPM1	YGR254W	0.0133967	Co-expression	Brauer-Botstein-2008
GPM1	YHR174W	0.0099987	Co-expression	Brauer-Botstein-2008
GPM1	YHR179W	0.00679278	Co-expression	Brauer-Botstein-2008
GPM1	YNL134C	0.0103757	Co-expression	Brauer-Botstein-2008
MSC1	PGM2	0.00860079	Co-expression	Brauer-Botstein-2008
MSC1	TFS1	0.00671831	Co-expression	Brauer-Botstein-2008
MSC1	YBL064C	0.00644845	Co-expression	Brauer-Botstein-2008
MSC1	YBR026C	0.00526387	Co-expression	Brauer-Botstein-2008
MSC1	YBR149W	0.00722108	Co-expression	Brauer-Botstein-2008
MSC1	YDR001C	0.00639621	Co-expression	Brauer-Botstein-2008
MSC1	YDR074W	0.00622546	Co-expression	Brauer-Botstein-2008
MSC1	YFL014W	0.00770614	Co-expression	Brauer-Botstein-2008
MSC1	YGL037C	0.00746805	Co-expression	Brauer-Botstein-2008
MSC1	YIR037W	0.00946343	Co-expression	Brauer-Botstein-2008
MSC1	YLL039C	0.00520145	Co-expression	Brauer-Botstein-2008
MSC1	YML100W	0.00611673	Co-expression	Brauer-Botstein-2008
MSC1	YNL160W	0.00848147	Co-expression	Brauer-Botstein-2008
PGI1	ADH1	0.0133454	Co-expression	Brauer-Botstein-2008
PGI1	FBA1	0.012882	Co-expression	Brauer-Botstein-2008
PGI1	GPM1	0.0129367	Co-expression	Brauer-Botstein-2008
PGI1	TDH1	0.00977309	Co-expression	Brauer-Botstein-2008
PGI1	YAL038W	0.0146699	Co-expression	Brauer-Botstein-2008
PGI1	YCR012W	0.00957096	Co-expression	Brauer-Botstein-2008
PGI1	YDR050C	0.0112319	Co-expression	Brauer-Botstein-2008
PGI1	YDR155C	0.011025	Co-expression	Brauer-Botstein-2008
PGI1	YEL047C	0.0126966	Co-expression	Brauer-Botstein-2008
PGI1	YER177W	0.014178	Co-expression	Brauer-Botstein-2008
PGI1	YGR192C	0.0152858	Co-expression	Brauer-Botstein-2008
PGI1	YGR254W	0.0168711	Co-expression	Brauer-Botstein-2008
PGI1	YHR174W	0.013078	Co-expression	Brauer-Botstein-2008
PGI1	YHR179W	0.00697137	Co-expression	Brauer-Botstein-2008
PGI1	YJR009C	0.0134875	Co-expression	Brauer-Botstein-2008
PGI1	YKL081W	0.0096516	Co-expression	Brauer-Botstein-2008
PGM2	TFS1	0.00958977	Co-expression	Brauer-Botstein-2008
PGM2	YBL064C	0.0089953	Co-expression	Brauer-Botstein-2008
PGM2	YCL040W	0.0111201	Co-expression	Brauer-Botstein-2008
PGM2	YDL022W	0.0130582	Co-expression	Brauer-Botstein-2008
PGM2	YDR074W	0.00890582	Co-expression	Brauer-Botstein-2008
PGM2	YGL037C	0.0125615	Co-expression	Brauer-Botstein-2008
PGM2	YIR037W	0.0149696	Co-expression	Brauer-Botstein-2008
PGM2	YML100W	0.00826833	Co-expression	Brauer-Botstein-2008
RPL8A	YCR031C	0.00695411	Co-expression	Brauer-Botstein-2008
RPL8A	YJL191W	0.00752543	Co-expression	Brauer-Botstein-2008
RPL8A	YJR070C	0.00629812	Co-expression	Brauer-Botstein-2008
RPL8A	YLR340W	0.0093926	Co-expression	Brauer-Botstein-2008
RPL8A	YMR217W	0.00732788	Co-expression	Brauer-Botstein-2008
RPL8A	YMR318C	0.0106069	Co-expression	Brauer-Botstein-2008
RPL8A	YNL247W	0.00932606	Co-expression	Brauer-Botstein-2008
RPL8A	YPL131W	0.00984045	Co-expression	Brauer-Botstein-2008
RPL8B	RPL8A	0.00930684	Co-expression	Brauer-Botstein-2008
RPL8B	YJR070C	0.00676159	Co-expression	Brauer-Botstein-2008
RPL8B	YLR340W	0.0104598	Co-expression	Brauer-Botstein-2008
RPL8B	YMR217W	0.00778011	Co-expression	Brauer-Botstein-2008
RPL8B	YMR318C	0.0112113	Co-expression	Brauer-Botstein-2008
RPL8B	YNL247W	0.0094609	Co-expression	Brauer-Botstein-2008
RPL8B	YPL131W	0.0103249	Co-expression	Brauer-Botstein-2008
RPN10	YGL245W	0.0119503	Co-expression	Brauer-Botstein-2008
RPS0A	RPL8B	0.0111668	Co-expression	Brauer-Botstein-2008
RPS0A	YCR031C	0.00895228	Co-expression	Brauer-Botstein-2008
RPS0A	YGR285C	0.0152979	Co-expression	Brauer-Botstein-2008
RPS0A	YHR064C	0.013612	Co-expression	Brauer-Botstein-2008
RPS0A	YML092C	0.0144617	Co-expression	Brauer-Botstein-2008
RPS0A	YPL131W	0.0131493	Co-expression	Brauer-Botstein-2008
RPS15	YDL082W	0.00610107	Co-expression	Brauer-Botstein-2008
RPS15	YDL125C	0.00887083	Co-expression	Brauer-Botstein-2008
RPS15	YGR185C	0.00638636	Co-expression	Brauer-Botstein-2008
RPS15	YJL191W	0.00650169	Co-expression	Brauer-Botstein-2008
RPS15	YML092C	0.00880184	Co-expression	Brauer-Botstein-2008
RPS15	YMR099C	0.00866104	Co-expression	Brauer-Botstein-2008
RPS15	YOR362C	0.00921293	Co-expression	Brauer-Botstein-2008
RPS15	YPL131W	0.00865656	Co-expression	Brauer-Botstein-2008
RPT5	YAL005C	0.00939353	Co-expression	Brauer-Botstein-2008
RPT5	YKL145W	0.0134274	Co-expression	Brauer-Botstein-2008
RPT5	YNL014W	0.0116237	Co-expression	Brauer-Botstein-2008
RPT5	YPL004C	0.0102752	Co-expression	Brauer-Botstein-2008
SSA2	YER036C	0.0132394	Co-expression	Brauer-Botstein-2008
SSA2	YJL080C	0.00791577	Co-expression	Brauer-Botstein-2008
SSA2	YML124C	0.0126154	Co-expression	Brauer-Botstein-2008
TDH1	YAL038W	0.00875689	Co-expression	Brauer-Botstein-2008
TDH1	YCR012W	0.00651146	Co-expression	Brauer-Botstein-2008
TDH1	YDR050C	0.00753183	Co-expression	Brauer-Botstein-2008
TDH1	YDR155C	0.00822202	Co-expression	Brauer-Botstein-2008
TDH1	YER177W	0.00868244	Co-expression	Brauer-Botstein-2008
TDH1	YGR254W	0.00919944	Co-expression	Brauer-Botstein-2008
TDH1	YHR179W	0.00491538	Co-expression	Brauer-Botstein-2008
TDH1	YLR044C	0.0070808	Co-expression	Brauer-Botstein-2008
TDH1	YLR109W	0.00671624	Co-expression	Brauer-Botstein-2008
TDH1	YLR249W	0.00595278	Co-expression	Brauer-Botstein-2008
TDH1	YOR209C	0.00812265	Co-expression	Brauer-Botstein-2008
TFS1	YBL064C	0.00689009	Co-expression	Brauer-Botstein-2008
TFS1	YBR149W	0.00726977	Co-expression	Brauer-Botstein-2008
TFS1	YDR001C	0.00641793	Co-expression	Brauer-Botstein-2008
TFS1	YDR032C	0.00959875	Co-expression	Brauer-Botstein-2008
TFS1	YDR074W	0.00641543	Co-expression	Brauer-Botstein-2008
TFS1	YFL014W	0.00777464	Co-expression	Brauer-Botstein-2008
TFS1	YGL037C	0.00871598	Co-expression	Brauer-Botstein-2008
TFS1	YIR037W	0.00940395	Co-expression	Brauer-Botstein-2008
TFS1	YLL039C	0.00554977	Co-expression	Brauer-Botstein-2008
TFS1	YML100W	0.0061811	Co-expression	Brauer-Botstein-2008
TFS1	YNL160W	0.00834275	Co-expression	Brauer-Botstein-2008
TFS1	YOR298C-A	0.00859128	Co-expression	Brauer-Botstein-2008
TPS1	PGM2	0.0108667	Co-expression	Brauer-Botstein-2008
TPS1	YAL005C	0.0084881	Co-expression	Brauer-Botstein-2008
TPS1	YCL040W	0.0108908	Co-expression	Brauer-Botstein-2008
TPS1	YDL126C	0.00582833	Co-expression	Brauer-Botstein-2008
TPS1	YDR001C	0.00808602	Co-expression	Brauer-Botstein-2008
TPS1	YDR074W	0.00747639	Co-expression	Brauer-Botstein-2008
TPS1	YDR129C	0.0112044	Co-expression	Brauer-Botstein-2008
TPS1	YHR104W	0.010849	Co-expression	Brauer-Botstein-2008
TPS1	YIL033C	0.00853979	Co-expression	Brauer-Botstein-2008
TPS1	YIL041W	0.0117071	Co-expression	Brauer-Botstein-2008
TPS1	YML070W	0.0116142	Co-expression	Brauer-Botstein-2008
TPS1	YML100W	0.00780351	Co-expression	Brauer-Botstein-2008
TPS1	YPL231W	0.00652055	Co-expression	Brauer-Botstein-2008
TSA1	SSA2	0.0135499	Co-expression	Brauer-Botstein-2008
TSA1	YGR285C	0.0155089	Co-expression	Brauer-Botstein-2008
TSA1	YKL081W	0.00752223	Co-expression	Brauer-Botstein-2008
YAL005C	YCL040W	0.00848773	Co-expression	Brauer-Botstein-2008
YAL005C	YDL126C	0.00499866	Co-expression	Brauer-Botstein-2008
YAL005C	YDR074W	0.00685232	Co-expression	Brauer-Botstein-2008
YAL005C	YGL062W	0.00952812	Co-expression	Brauer-Botstein-2008
YAL005C	YGR019W	0.0100077	Co-expression	Brauer-Botstein-2008
YAL005C	YHL034C	0.00798679	Co-expression	Brauer-Botstein-2008
YAL005C	YIL041W	0.00979887	Co-expression	Brauer-Botstein-2008
YAL005C	YNR016C	0.00888973	Co-expression	Brauer-Botstein-2008
YAL005C	YOR027W	0.00952899	Co-expression	Brauer-Botstein-2008
YAL038W	YCR012W	0.00852357	Co-expression	Brauer-Botstein-2008
YAL038W	YDR050C	0.00981445	Co-expression	Brauer-Botstein-2008
YAL038W	YDR155C	0.0103794	Co-expression	Brauer-Botstein-2008
YAL038W	YGR254W	0.0130268	Co-expression	Brauer-Botstein-2008
YAL038W	YHR174W	0.0106559	Co-expression	Brauer-Botstein-2008
YAL038W	YLR044C	0.00928517	Co-expression	Brauer-Botstein-2008
YBL002W	YDL084W	0.00919465	Co-expression	Brauer-Botstein-2008
YBL047C	YMR250W	0.00854243	Co-expression	Brauer-Botstein-2008
YBL064C	YDL078C	0.00789985	Co-expression	Brauer-Botstein-2008
YBL064C	YGL037C	0.00859368	Co-expression	Brauer-Botstein-2008
YBL064C	YIR037W	0.00987865	Co-expression	Brauer-Botstein-2008
YBL064C	YML131W	0.009824	Co-expression	Brauer-Botstein-2008
YBL064C	YNL015W	0.00919494	Co-expression	Brauer-Botstein-2008
YBL075C	YBR072W	0.0118406	Co-expression	Brauer-Botstein-2008
YBL075C	YGR043C	0.0101007	Co-expression	Brauer-Botstein-2008
YBL075C	YNL014W	0.0153309	Co-expression	Brauer-Botstein-2008
YBL075C	YOR027W	0.0149939	Co-expression	Brauer-Botstein-2008
YBL075C	YOR285W	0.0104614	Co-expression	Brauer-Botstein-2008
YBL076C	YBR248C	0.01232	Co-expression	Brauer-Botstein-2008
YBL076C	YDL131W	0.00985876	Co-expression	Brauer-Botstein-2008
YBL076C	YDR158W	0.00977392	Co-expression	Brauer-Botstein-2008
YBL076C	YDR341C	0.0102053	Co-expression	Brauer-Botstein-2008
YBL076C	YER073W	0.0102343	Co-expression	Brauer-Botstein-2008
YBL076C	YGL026C	0.0136707	Co-expression	Brauer-Botstein-2008
YBL076C	YLR355C	0.0103725	Co-expression	Brauer-Botstein-2008
YBR025C	YGR192C	0.0147591	Co-expression	Brauer-Botstein-2008
YBR026C	YBR149W	0.00651731	Co-expression	Brauer-Botstein-2008
YBR026C	YDL078C	0.00700402	Co-expression	Brauer-Botstein-2008
YBR026C	YDR032C	0.0082648	Co-expression	Brauer-Botstein-2008
YBR026C	YFL014W	0.00671122	Co-expression	Brauer-Botstein-2008
YBR026C	YGR244C	0.00597032	Co-expression	Brauer-Botstein-2008
YBR026C	YLR174W	0.00440976	Co-expression	Brauer-Botstein-2008
YBR026C	YML131W	0.00819236	Co-expression	Brauer-Botstein-2008
YBR026C	YNL009W	0.00701252	Co-expression	Brauer-Botstein-2008
YBR026C	YNR016C	0.00723175	Co-expression	Brauer-Botstein-2008
YBR072W	YDL124W	0.0102696	Co-expression	Brauer-Botstein-2008
YBR072W	YGL037C	0.0104108	Co-expression	Brauer-Botstein-2008
YBR072W	YGR256W	0.00976666	Co-expression	Brauer-Botstein-2008
YBR072W	YMR121C	0.00966715	Co-expression	Brauer-Botstein-2008
YBR121C	YDR341C	0.0113226	Co-expression	Brauer-Botstein-2008
YBR149W	YDR032C	0.011337	Co-expression	Brauer-Botstein-2008
YBR149W	YJL167W	0.00926232	Co-expression	Brauer-Botstein-2008
YBR149W	YLR304C	0.00973454	Co-expression	Brauer-Botstein-2008
YBR149W	YNL009W	0.00895135	Co-expression	Brauer-Botstein-2008
YBR149W	YNL015W	0.0103037	Co-expression	Brauer-Botstein-2008
YBR218C	YEL034W	0.0167184	Co-expression	Brauer-Botstein-2008
YBR218C	YPL061W	0.0136687	Co-expression	Brauer-Botstein-2008
YBR222C	YDL168W	0.0134453	Co-expression	Brauer-Botstein-2008
YBR222C	YLR027C	0.00877268	Co-expression	Brauer-Botstein-2008
YBR222C	YMR303C	0.00759022	Co-expression	Brauer-Botstein-2008
YBR248C	YER073W	0.0118826	Co-expression	Brauer-Botstein-2008
YBR248C	YHR137W	0.0120471	Co-expression	Brauer-Botstein-2008
YBR248C	YNL104C	0.0117398	Co-expression	Brauer-Botstein-2008
YBR249C	YBL076C	0.0102219	Co-expression	Brauer-Botstein-2008
YBR249C	YBR218C	0.010829	Co-expression	Brauer-Botstein-2008
YBR249C	YBR248C	0.00992946	Co-expression	Brauer-Botstein-2008
YBR249C	YDR158W	0.00884674	Co-expression	Brauer-Botstein-2008
YBR249C	YDR341C	0.00920563	Co-expression	Brauer-Botstein-2008
YBR249C	YER073W	0.0105801	Co-expression	Brauer-Botstein-2008
YBR249C	YGR094W	0.00914443	Co-expression	Brauer-Botstein-2008
YBR249C	YJL200C	0.00883865	Co-expression	Brauer-Botstein-2008
YBR249C	YNR050C	0.00988363	Co-expression	Brauer-Botstein-2008
YCL040W	YGL062W	0.01095	Co-expression	Brauer-Botstein-2008
YCL040W	YHL034C	0.00941975	Co-expression	Brauer-Botstein-2008
YCL040W	YNR016C	0.0110024	Co-expression	Brauer-Botstein-2008
YCL040W	YPL231W	0.00672729	Co-expression	Brauer-Botstein-2008
YCP4	YGR244C	0.00770447	Co-expression	Brauer-Botstein-2008
YCP4	YLR027C	0.00822535	Co-expression	Brauer-Botstein-2008
YCP4	YLR174W	0.00614001	Co-expression	Brauer-Botstein-2008
YCP4	YOR374W	0.00807782	Co-expression	Brauer-Botstein-2008
YCR012W	YDR050C	0.00763688	Co-expression	Brauer-Botstein-2008
YDL022W	YGL037C	0.011518	Co-expression	Brauer-Botstein-2008
YDL022W	YGR256W	0.00989802	Co-expression	Brauer-Botstein-2008
YDL022W	YOL151W	0.0157937	Co-expression	Brauer-Botstein-2008
YDL055C	YLR354C	0.014325	Co-expression	Brauer-Botstein-2008
YDL055C	YOL123W	0.0141757	Co-expression	Brauer-Botstein-2008
YDL055C	YPR036W	0.0138413	Co-expression	Brauer-Botstein-2008
YDL078C	YDR032C	0.0121525	Co-expression	Brauer-Botstein-2008
YDL078C	YNL009W	0.00998638	Co-expression	Brauer-Botstein-2008
YDL082W	YCR031C	0.00584915	Co-expression	Brauer-Botstein-2008
YDL082W	YDR454C	0.00578395	Co-expression	Brauer-Botstein-2008
YDL082W	YGR185C	0.00542052	Co-expression	Brauer-Botstein-2008
YDL082W	YNL010W	0.00596792	Co-expression	Brauer-Botstein-2008
YDL084W	YBR121C	0.0105049	Co-expression	Brauer-Botstein-2008
YDL100C	YOR362C	0.0145209	Co-expression	Brauer-Botstein-2008
YDL124W	YNL160W	0.0116707	Co-expression	Brauer-Botstein-2008
YDL126C	YLR028C	0.0059378	Co-expression	Brauer-Botstein-2008
YDL126C	YML070W	0.00645577	Co-expression	Brauer-Botstein-2008
YDL126C	YNR016C	0.00632659	Co-expression	Brauer-Botstein-2008
YDL131W	YDR341C	0.00942418	Co-expression	Brauer-Botstein-2008
YDL168W	YJL217W	0.0141343	Co-expression	Brauer-Botstein-2008
YDR001C	YDL126C	0.00500696	Co-expression	Brauer-Botstein-2008
YDR001C	YDR074W	0.00618167	Co-expression	Brauer-Botstein-2008
YDR001C	YML100W	0.00623199	Co-expression	Brauer-Botstein-2008
YDR001C	YNL160W	0.00857754	Co-expression	Brauer-Botstein-2008
YDR074W	YGR019W	0.00787659	Co-expression	Brauer-Botstein-2008
YDR074W	YGR086C	0.00709071	Co-expression	Brauer-Botstein-2008
YDR074W	YLR304C	0.00758385	Co-expression	Brauer-Botstein-2008
YDR099W	YFR044C	0.00918926	Co-expression	Brauer-Botstein-2008
YDR099W	YKL104C	0.010249	Co-expression	Brauer-Botstein-2008
YDR099W	YOR230W	0.00963723	Co-expression	Brauer-Botstein-2008
YDR099W	YOR317W	0.0117127	Co-expression	Brauer-Botstein-2008
YDR129C	YCL040W	0.0107515	Co-expression	Brauer-Botstein-2008
YDR129C	YIL041W	0.0127938	Co-expression	Brauer-Botstein-2008
YDR129C	YPL231W	0.00698859	Co-expression	Brauer-Botstein-2008
YDR155C	YCR012W	0.00759607	Co-expression	Brauer-Botstein-2008
YDR155C	YDR050C	0.00903297	Co-expression	Brauer-Botstein-2008
YDR158W	YBR248C	0.0126577	Co-expression	Brauer-Botstein-2008
YDR158W	YER073W	0.0106485	Co-expression	Brauer-Botstein-2008
YDR158W	YHR137W	0.00942835	Co-expression	Brauer-Botstein-2008
YDR158W	YLR438W	0.0104137	Co-expression	Brauer-Botstein-2008
YDR158W	YNL104C	0.00944417	Co-expression	Brauer-Botstein-2008
YDR224C	YGR180C	0.00951651	Co-expression	Brauer-Botstein-2008
YDR454C	YCR031C	0.00603524	Co-expression	Brauer-Botstein-2008
YDR500C	YGL189C	0.012126	Co-expression	Brauer-Botstein-2008
YDR500C	YLR167W	0.0121529	Co-expression	Brauer-Botstein-2008
YDR500C	YMR260C	0.00871324	Co-expression	Brauer-Botstein-2008
YDR510W	YLR301W	0.0107732	Co-expression	Brauer-Botstein-2008
YDR533C	YNL134C	0.00995062	Co-expression	Brauer-Botstein-2008
YEL047C	YAL038W	0.0109081	Co-expression	Brauer-Botstein-2008
YEL047C	YGR254W	0.0116971	Co-expression	Brauer-Botstein-2008
YEL047C	YHR174W	0.009691	Co-expression	Brauer-Botstein-2008
YER003C	YJR047C	0.00952849	Co-expression	Brauer-Botstein-2008
YER025W	YER003C	0.00887117	Co-expression	Brauer-Botstein-2008
YER025W	YJR047C	0.00782304	Co-expression	Brauer-Botstein-2008
YER025W	YLR340W	0.00919362	Co-expression	Brauer-Botstein-2008
YER025W	YLR432W	0.00808962	Co-expression	Brauer-Botstein-2008
YER036C	YJR047C	0.0105203	Co-expression	Brauer-Botstein-2008
YER036C	YMR217W	0.00974069	Co-expression	Brauer-Botstein-2008
YER073W	YLR355C	0.0109054	Co-expression	Brauer-Botstein-2008
YER177W	YAL038W	0.0110938	Co-expression	Brauer-Botstein-2008
YER177W	YCR012W	0.00836829	Co-expression	Brauer-Botstein-2008
YER177W	YDR050C	0.00989214	Co-expression	Brauer-Botstein-2008
YER177W	YLR044C	0.00876784	Co-expression	Brauer-Botstein-2008
YFL014W	YBL064C	0.00867253	Co-expression	Brauer-Botstein-2008
YFL014W	YBR085C-A	0.0118667	Co-expression	Brauer-Botstein-2008
YFL014W	YBR149W	0.00891451	Co-expression	Brauer-Botstein-2008
YFL014W	YIR037W	0.0116852	Co-expression	Brauer-Botstein-2008
YFL014W	YLR174W	0.00646161	Co-expression	Brauer-Botstein-2008
YFL014W	YLR258W	0.00956887	Co-expression	Brauer-Botstein-2008
YFL014W	YNL015W	0.0116398	Co-expression	Brauer-Botstein-2008
YFL014W	YNL160W	0.0107793	Co-expression	Brauer-Botstein-2008
YFL014W	YNL274C	0.00976845	Co-expression	Brauer-Botstein-2008
YFL039C	YFR044C	0.0119216	Co-expression	Brauer-Botstein-2008
YFL039C	YGL026C	0.0214565	Co-expression	Brauer-Botstein-2008
YFL039C	YKR066C	0.0144678	Co-expression	Brauer-Botstein-2008
YFL039C	YLR340W	0.0124982	Co-expression	Brauer-Botstein-2008
YFL039C	YNL104C	0.0123618	Co-expression	Brauer-Botstein-2008
YFR004W	YKL117W	0.0101772	Co-expression	Brauer-Botstein-2008
YFR004W	YPL225W	0.00760506	Co-expression	Brauer-Botstein-2008
YFR010W	YDL124W	0.0138248	Co-expression	Brauer-Botstein-2008
YFR044C	YOR230W	0.00919624	Co-expression	Brauer-Botstein-2008
YGL026C	YLR340W	0.0126227	Co-expression	Brauer-Botstein-2008
YGL026C	YPL091W	0.0151012	Co-expression	Brauer-Botstein-2008
YGL037C	YOR298C-A	0.0110933	Co-expression	Brauer-Botstein-2008
YGL062W	YNL138W	0.0130388	Co-expression	Brauer-Botstein-2008
YGL062W	YNR016C	0.0132604	Co-expression	Brauer-Botstein-2008
YGL148W	YBL076C	0.0105709	Co-expression	Brauer-Botstein-2008
YGL148W	YBR249C	0.0102128	Co-expression	Brauer-Botstein-2008
YGL148W	YDL131W	0.0103108	Co-expression	Brauer-Botstein-2008
YGL148W	YDR341C	0.00994971	Co-expression	Brauer-Botstein-2008
YGL148W	YER073W	0.00949691	Co-expression	Brauer-Botstein-2008
YGL148W	YGL026C	0.0121272	Co-expression	Brauer-Botstein-2008
YGL148W	YLL018C	0.0110466	Co-expression	Brauer-Botstein-2008
YGL148W	YLR355C	0.0111463	Co-expression	Brauer-Botstein-2008
YGL148W	YNR050C	0.0115113	Co-expression	Brauer-Botstein-2008
YGL148W	YOR108W	0.0106127	Co-expression	Brauer-Botstein-2008
YGR019W	YOR027W	0.0125471	Co-expression	Brauer-Botstein-2008
YGR037C	YDL125C	0.0127008	Co-expression	Brauer-Botstein-2008
YGR043C	YBL064C	0.0071779	Co-expression	Brauer-Botstein-2008
YGR043C	YDL078C	0.00858075	Co-expression	Brauer-Botstein-2008
YGR043C	YOR027W	0.00875179	Co-expression	Brauer-Botstein-2008
YGR086C	YBR286W	0.0120642	Co-expression	Brauer-Botstein-2008
YGR086C	YGR180C	0.0118937	Co-expression	Brauer-Botstein-2008
YGR086C	YJL026W	0.00835142	Co-expression	Brauer-Botstein-2008
YGR086C	YKR066C	0.010968	Co-expression	Brauer-Botstein-2008
YGR086C	YLR304C	0.0121106	Co-expression	Brauer-Botstein-2008
YGR086C	YMR207C	0.0105448	Co-expression	Brauer-Botstein-2008
YGR094W	YBR218C	0.0100502	Co-expression	Brauer-Botstein-2008
YGR094W	YDL182W	0.00885831	Co-expression	Brauer-Botstein-2008
YGR167W	YDL082W	0.00866792	Co-expression	Brauer-Botstein-2008
YGR167W	YDL084W	0.0113803	Co-expression	Brauer-Botstein-2008
YGR167W	YDR454C	0.00905151	Co-expression	Brauer-Botstein-2008
YGR167W	YNL010W	0.0106684	Co-expression	Brauer-Botstein-2008
YGR185C	YCR031C	0.00610235	Co-expression	Brauer-Botstein-2008
YGR185C	YDL131W	0.00798765	Co-expression	Brauer-Botstein-2008
YGR185C	YDR341C	0.00816241	Co-expression	Brauer-Botstein-2008
YGR185C	YGL148W	0.00744909	Co-expression	Brauer-Botstein-2008
YGR185C	YJL191W	0.00606242	Co-expression	Brauer-Botstein-2008
YGR185C	YLR340W	0.00786801	Co-expression	Brauer-Botstein-2008
YGR185C	YOR108W	0.00723492	Co-expression	Brauer-Botstein-2008
YGR185C	YOR362C	0.00952865	Co-expression	Brauer-Botstein-2008
YGR185C	YPL131W	0.00878404	Co-expression	Brauer-Botstein-2008
YGR192C	YJR009C	0.0155165	Co-expression	Brauer-Botstein-2008
YGR209C	YDL124W	0.00928187	Co-expression	Brauer-Botstein-2008
YGR244C	YBR149W	0.00804218	Co-expression	Brauer-Botstein-2008
YGR244C	YDL078C	0.00773411	Co-expression	Brauer-Botstein-2008
YGR244C	YDR032C	0.0097287	Co-expression	Brauer-Botstein-2008
YGR244C	YGL062W	0.00897119	Co-expression	Brauer-Botstein-2008
YGR244C	YJR109C	0.00746521	Co-expression	Brauer-Botstein-2008
YGR244C	YLR174W	0.00522429	Co-expression	Brauer-Botstein-2008
YGR244C	YLR304C	0.00919195	Co-expression	Brauer-Botstein-2008
YGR244C	YNL009W	0.00794648	Co-expression	Brauer-Botstein-2008
YGR244C	YNL015W	0.00859052	Co-expression	Brauer-Botstein-2008
YGR244C	YNR016C	0.00842895	Co-expression	Brauer-Botstein-2008
YGR244C	YOR230W	0.00778868	Co-expression	Brauer-Botstein-2008
YGR244C	YOR374W	0.00631083	Co-expression	Brauer-Botstein-2008
YGR254W	YCR012W	0.00932696	Co-expression	Brauer-Botstein-2008
YGR254W	YDR050C	0.0101971	Co-expression	Brauer-Botstein-2008
YGR285C	YJR070C	0.00847808	Co-expression	Brauer-Botstein-2008
YGR285C	YKL216W	0.0151947	Co-expression	Brauer-Botstein-2008
YGR285C	YMR217W	0.0096936	Co-expression	Brauer-Botstein-2008
YHL034C	YBR286W	0.0113815	Co-expression	Brauer-Botstein-2008
YHL034C	YMR207C	0.0091753	Co-expression	Brauer-Botstein-2008
YHL034C	YNL138W	0.0111339	Co-expression	Brauer-Botstein-2008
YHL034C	YNR016C	0.00950495	Co-expression	Brauer-Botstein-2008
YHR027C	YBR026C	0.00464882	Co-expression	Brauer-Botstein-2008
YHR027C	YDL126C	0.00416188	Co-expression	Brauer-Botstein-2008
YHR027C	YDR001C	0.00564128	Co-expression	Brauer-Botstein-2008
YHR027C	YDR129C	0.00702784	Co-expression	Brauer-Botstein-2008
YHR027C	YKL117W	0.00631313	Co-expression	Brauer-Botstein-2008
YHR027C	YML100W	0.00522335	Co-expression	Brauer-Botstein-2008
YHR064C	YBR025C	0.0120161	Co-expression	Brauer-Botstein-2008
YHR064C	YGR285C	0.0134699	Co-expression	Brauer-Botstein-2008
YHR064C	YML124C	0.0106983	Co-expression	Brauer-Botstein-2008
YHR104W	YIL041W	0.0149602	Co-expression	Brauer-Botstein-2008
YHR104W	YIR037W	0.0145671	Co-expression	Brauer-Botstein-2008
YHR104W	YLR258W	0.01014	Co-expression	Brauer-Botstein-2008
YHR104W	YPL231W	0.00686575	Co-expression	Brauer-Botstein-2008
YHR137W	YNL014W	0.0132968	Co-expression	Brauer-Botstein-2008
YHR174W	YCR012W	0.00800562	Co-expression	Brauer-Botstein-2008
YHR174W	YGR254W	0.0123115	Co-expression	Brauer-Botstein-2008
YHR179W	YAL038W	0.00642312	Co-expression	Brauer-Botstein-2008
YHR179W	YCR012W	0.00510621	Co-expression	Brauer-Botstein-2008
YHR179W	YDR050C	0.00601212	Co-expression	Brauer-Botstein-2008
YHR179W	YDR155C	0.00609704	Co-expression	Brauer-Botstein-2008
YHR179W	YGR254W	0.0070308	Co-expression	Brauer-Botstein-2008
YHR179W	YHR174W	0.0059396	Co-expression	Brauer-Botstein-2008
YHR179W	YLR044C	0.0051181	Co-expression	Brauer-Botstein-2008
YHR179W	YNL134C	0.00557407	Co-expression	Brauer-Botstein-2008
YHR183W	YCL026C-B	0.015659	Co-expression	Brauer-Botstein-2008
YIL033C	YBR222C	0.00788732	Co-expression	Brauer-Botstein-2008
YIL033C	YCL040W	0.0085694	Co-expression	Brauer-Botstein-2008
YIL033C	YHR104W	0.00947109	Co-expression	Brauer-Botstein-2008
YIL033C	YIL041W	0.0118272	Co-expression	Brauer-Botstein-2008
YIL033C	YPL231W	0.00547761	Co-expression	Brauer-Botstein-2008
YIL033C	YPR074C	0.00867943	Co-expression	Brauer-Botstein-2008
YIL041W	YBR222C	0.0109964	Co-expression	Brauer-Botstein-2008
YIL041W	YLR354C	0.0172411	Co-expression	Brauer-Botstein-2008
YIL041W	YML070W	0.0151439	Co-expression	Brauer-Botstein-2008
YIL041W	YPL231W	0.00702807	Co-expression	Brauer-Botstein-2008
YIL142W	YIL033C	0.00864773	Co-expression	Brauer-Botstein-2008
YIL142W	YIL041W	0.0140224	Co-expression	Brauer-Botstein-2008
YIL142W	YJR065C	0.011767	Co-expression	Brauer-Botstein-2008
YIL142W	YNL241C	0.0140328	Co-expression	Brauer-Botstein-2008
YIR037W	YGL037C	0.0118071	Co-expression	Brauer-Botstein-2008
YIR037W	YNL015W	0.014045	Co-expression	Brauer-Botstein-2008
YIR037W	YNL160W	0.0133738	Co-expression	Brauer-Botstein-2008
YJL026W	YBR286W	0.0102967	Co-expression	Brauer-Botstein-2008
YJL026W	YGR180C	0.0117456	Co-expression	Brauer-Botstein-2008
YJL034W	YDR050C	0.0102214	Co-expression	Brauer-Botstein-2008
YJL034W	YDR155C	0.0108412	Co-expression	Brauer-Botstein-2008
YJL034W	YHR179W	0.0068756	Co-expression	Brauer-Botstein-2008
YJL034W	YOR209C	0.0134565	Co-expression	Brauer-Botstein-2008
YJL080C	YER003C	0.00811494	Co-expression	Brauer-Botstein-2008
YJL080C	YER036C	0.00897141	Co-expression	Brauer-Botstein-2008
YJL080C	YJR047C	0.00714087	Co-expression	Brauer-Botstein-2008
YJL080C	YLR432W	0.00790151	Co-expression	Brauer-Botstein-2008
YJL080C	YML124C	0.00822559	Co-expression	Brauer-Botstein-2008
YJL191W	YMR318C	0.00879959	Co-expression	Brauer-Botstein-2008
YJL200C	YBR218C	0.010023	Co-expression	Brauer-Botstein-2008
YJL200C	YGR094W	0.00923227	Co-expression	Brauer-Botstein-2008
YJL200C	YNR050C	0.0115801	Co-expression	Brauer-Botstein-2008
YJL217W	YGR037C	0.0136755	Co-expression	Brauer-Botstein-2008
YJR007W	YLR195C	0.0126268	Co-expression	Brauer-Botstein-2008
YJR007W	YMR099C	0.0122844	Co-expression	Brauer-Botstein-2008
YJR065C	YDL131W	0.010882	Co-expression	Brauer-Botstein-2008
YJR065C	YDL168W	0.0140813	Co-expression	Brauer-Botstein-2008
YJR069C	YCR031C	0.00847482	Co-expression	Brauer-Botstein-2008
YJR069C	YDL082W	0.00773643	Co-expression	Brauer-Botstein-2008
YJR069C	YLR043C	0.00961024	Co-expression	Brauer-Botstein-2008
YJR070C	YER036C	0.00783481	Co-expression	Brauer-Botstein-2008
YJR070C	YLR340W	0.00732579	Co-expression	Brauer-Botstein-2008
YJR070C	YMR217W	0.00591692	Co-expression	Brauer-Botstein-2008
YJR070C	YMR318C	0.00817823	Co-expression	Brauer-Botstein-2008
YJR070C	YNL247W	0.00729392	Co-expression	Brauer-Botstein-2008
YJR070C	YPL131W	0.00755402	Co-expression	Brauer-Botstein-2008
YJR105W	YMR315W	0.00927626	Co-expression	Brauer-Botstein-2008
YJR109C	YBR248C	0.0119869	Co-expression	Brauer-Botstein-2008
YJR109C	YGL062W	0.0131273	Co-expression	Brauer-Botstein-2008
YJR109C	YNL104C	0.00919202	Co-expression	Brauer-Botstein-2008
YJR109C	YNR016C	0.00996708	Co-expression	Brauer-Botstein-2008
YKL081W	YGR094W	0.00706129	Co-expression	Brauer-Botstein-2008
YKL081W	YGR254W	0.00858548	Co-expression	Brauer-Botstein-2008
YKL081W	YHR174W	0.00754181	Co-expression	Brauer-Botstein-2008
YKL081W	YML124C	0.0080572	Co-expression	Brauer-Botstein-2008
YKL081W	YPR181C	0.00852457	Co-expression	Brauer-Botstein-2008
YKL104C	YBR286W	0.0134809	Co-expression	Brauer-Botstein-2008
YKL104C	YKR066C	0.0140691	Co-expression	Brauer-Botstein-2008
YKL142W	YBR026C	0.00491102	Co-expression	Brauer-Botstein-2008
YKL142W	YML131W	0.00925165	Co-expression	Brauer-Botstein-2008
YKL142W	YMR314W	0.0077778	Co-expression	Brauer-Botstein-2008
YKL145W	YBR026C	0.00740669	Co-expression	Brauer-Botstein-2008
YKL150W	YBL064C	0.00790582	Co-expression	Brauer-Botstein-2008
YKL150W	YDL078C	0.010044	Co-expression	Brauer-Botstein-2008
YKL150W	YJR104C	0.012817	Co-expression	Brauer-Botstein-2008
YKL150W	YNL009W	0.0100802	Co-expression	Brauer-Botstein-2008
YKL150W	YNL014W	0.0106406	Co-expression	Brauer-Botstein-2008
YKL150W	YOR285W	0.0089157	Co-expression	Brauer-Botstein-2008
YKL211C	YBL076C	0.0110022	Co-expression	Brauer-Botstein-2008
YKL211C	YBR248C	0.0105606	Co-expression	Brauer-Botstein-2008
YKL211C	YBR249C	0.00930466	Co-expression	Brauer-Botstein-2008
YKL211C	YDL131W	0.010158	Co-expression	Brauer-Botstein-2008
YKL211C	YDR158W	0.00950528	Co-expression	Brauer-Botstein-2008
YKL211C	YDR341C	0.00901555	Co-expression	Brauer-Botstein-2008
YKL211C	YER073W	0.01005	Co-expression	Brauer-Botstein-2008
YKL211C	YGL148W	0.00990744	Co-expression	Brauer-Botstein-2008
YKL211C	YGR185C	0.00666108	Co-expression	Brauer-Botstein-2008
YKL211C	YLL018C	0.00950093	Co-expression	Brauer-Botstein-2008
YKL211C	YLR355C	0.0100046	Co-expression	Brauer-Botstein-2008
YKL211C	YOR108W	0.00952079	Co-expression	Brauer-Botstein-2008
YKL211C	YOR323C	0.0121942	Co-expression	Brauer-Botstein-2008
YKL216W	YDL022W	0.0145205	Co-expression	Brauer-Botstein-2008
YKR066C	YBR286W	0.0169811	Co-expression	Brauer-Botstein-2008
YKR066C	YHL034C	0.0107186	Co-expression	Brauer-Botstein-2008
YKR066C	YJL026W	0.0103442	Co-expression	Brauer-Botstein-2008
YLL018C	YDL131W	0.0116727	Co-expression	Brauer-Botstein-2008
YLL018C	YDL168W	0.014183	Co-expression	Brauer-Botstein-2008
YLL018C	YGL026C	0.0123407	Co-expression	Brauer-Botstein-2008
YLL018C	YJR065C	0.0123092	Co-expression	Brauer-Botstein-2008
YLL018C	YLR355C	0.0113744	Co-expression	Brauer-Botstein-2008
YLL018C	YPL111W	0.0112823	Co-expression	Brauer-Botstein-2008
YLL026W	YBL075C	0.00847549	Co-expression	Brauer-Botstein-2008
YLL026W	YBR072W	0.00825343	Co-expression	Brauer-Botstein-2008
YLL026W	YGR256W	0.00728837	Co-expression	Brauer-Botstein-2008
YLL026W	YMR250W	0.00618983	Co-expression	Brauer-Botstein-2008
YLL026W	YNL014W	0.00775402	Co-expression	Brauer-Botstein-2008
YLL026W	YPL154C	0.00859778	Co-expression	Brauer-Botstein-2008
YLL039C	YDL126C	0.00412006	Co-expression	Brauer-Botstein-2008
YLL039C	YDR001C	0.00571554	Co-expression	Brauer-Botstein-2008
YLL039C	YGR209C	0.00611211	Co-expression	Brauer-Botstein-2008
YLL039C	YHR027C	0.00456092	Co-expression	Brauer-Botstein-2008
YLL039C	YML100W	0.00506853	Co-expression	Brauer-Botstein-2008
YLL039C	YOR298C-A	0.00721345	Co-expression	Brauer-Botstein-2008
YLR027C	YMR303C	0.00754161	Co-expression	Brauer-Botstein-2008
YLR029C	YGL189C	0.0118752	Co-expression	Brauer-Botstein-2008
YLR029C	YLR167W	0.0161567	Co-expression	Brauer-Botstein-2008
YLR044C	YCR012W	0.00655535	Co-expression	Brauer-Botstein-2008
YLR044C	YDR050C	0.00772434	Co-expression	Brauer-Botstein-2008
YLR044C	YDR155C	0.00833064	Co-expression	Brauer-Botstein-2008
YLR044C	YLR109W	0.00784134	Co-expression	Brauer-Botstein-2008
YLR109W	YDR050C	0.00849593	Co-expression	Brauer-Botstein-2008
YLR153C	YDR099W	0.00904453	Co-expression	Brauer-Botstein-2008
YLR153C	YFR044C	0.00897046	Co-expression	Brauer-Botstein-2008
YLR167W	YGL189C	0.0120151	Co-expression	Brauer-Botstein-2008
YLR174W	YDL078C	0.00633284	Co-expression	Brauer-Botstein-2008
YLR174W	YLR027C	0.00566391	Co-expression	Brauer-Botstein-2008
YLR174W	YLR258W	0.00630786	Co-expression	Brauer-Botstein-2008
YLR174W	YNL274C	0.00645799	Co-expression	Brauer-Botstein-2008
YLR174W	YNR016C	0.00672016	Co-expression	Brauer-Botstein-2008
YLR174W	YOR374W	0.00500801	Co-expression	Brauer-Botstein-2008
YLR185W	YDR500C	0.015775	Co-expression	Brauer-Botstein-2008
YLR185W	YGL189C	0.0120232	Co-expression	Brauer-Botstein-2008
YLR185W	YLR167W	0.0126863	Co-expression	Brauer-Botstein-2008
YLR185W	YMR260C	0.00889649	Co-expression	Brauer-Botstein-2008
YLR195C	YDL100C	0.0154607	Co-expression	Brauer-Botstein-2008
YLR195C	YLR301W	0.0117482	Co-expression	Brauer-Botstein-2008
YLR249W	YAL038W	0.00779836	Co-expression	Brauer-Botstein-2008
YLR249W	YCR012W	0.00599451	Co-expression	Brauer-Botstein-2008
YLR249W	YDR050C	0.00651999	Co-expression	Brauer-Botstein-2008
YLR249W	YDR155C	0.00748086	Co-expression	Brauer-Botstein-2008
YLR249W	YGR254W	0.00791178	Co-expression	Brauer-Botstein-2008
YLR249W	YHR179W	0.00462972	Co-expression	Brauer-Botstein-2008
YLR249W	YLR044C	0.00636164	Co-expression	Brauer-Botstein-2008
YLR258W	YBR149W	0.00832242	Co-expression	Brauer-Botstein-2008
YLR258W	YCL040W	0.00961905	Co-expression	Brauer-Botstein-2008
YLR258W	YDR032C	0.0116183	Co-expression	Brauer-Botstein-2008
YLR258W	YNL015W	0.0106821	Co-expression	Brauer-Botstein-2008
YLR258W	YNL274C	0.0100704	Co-expression	Brauer-Botstein-2008
YLR258W	YPL231W	0.00628187	Co-expression	Brauer-Botstein-2008
YLR301W	YDL100C	0.0113825	Co-expression	Brauer-Botstein-2008
YLR301W	YDR454C	0.00774992	Co-expression	Brauer-Botstein-2008
YLR304C	YBR286W	0.0137989	Co-expression	Brauer-Botstein-2008
YLR304C	YGL062W	0.0128253	Co-expression	Brauer-Botstein-2008
YLR304C	YHL034C	0.0105883	Co-expression	Brauer-Botstein-2008
YLR304C	YKR066C	0.0143623	Co-expression	Brauer-Botstein-2008
YLR304C	YMR207C	0.0115105	Co-expression	Brauer-Botstein-2008
YLR354C	YCL026C-B	0.0154951	Co-expression	Brauer-Botstein-2008
YLR354C	YHR183W	0.0210396	Co-expression	Brauer-Botstein-2008
YLR355C	YDL131W	0.0113515	Co-expression	Brauer-Botstein-2008
YLR355C	YDR341C	0.00943815	Co-expression	Brauer-Botstein-2008
YLR432W	YBR121C	0.0106554	Co-expression	Brauer-Botstein-2008
YLR432W	YDR341C	0.00835877	Co-expression	Brauer-Botstein-2008
YLR432W	YGR192C	0.0128641	Co-expression	Brauer-Botstein-2008
YLR432W	YJR009C	0.0109802	Co-expression	Brauer-Botstein-2008
YLR432W	YLR355C	0.00924023	Co-expression	Brauer-Botstein-2008
YLR432W	YML124C	0.00988086	Co-expression	Brauer-Botstein-2008
YLR438W	YLR027C	0.0115853	Co-expression	Brauer-Botstein-2008
YLR438W	YMR303C	0.00950525	Co-expression	Brauer-Botstein-2008
YLR438W	YNL104C	0.0135389	Co-expression	Brauer-Botstein-2008
YML092C	YDL125C	0.0157522	Co-expression	Brauer-Botstein-2008
YML092C	YNL281W	0.0150873	Co-expression	Brauer-Botstein-2008
YML100W	YCL040W	0.00782619	Co-expression	Brauer-Botstein-2008
YML100W	YDR032C	0.00907106	Co-expression	Brauer-Botstein-2008
YML100W	YFL014W	0.00778461	Co-expression	Brauer-Botstein-2008
YML100W	YIR037W	0.00858567	Co-expression	Brauer-Botstein-2008
YML100W	YLR258W	0.00781606	Co-expression	Brauer-Botstein-2008
YML100W	YNL160W	0.00913342	Co-expression	Brauer-Botstein-2008
YML100W	YPL231W	0.00491349	Co-expression	Brauer-Botstein-2008
YMR039C	YOL151W	0.00949219	Co-expression	Brauer-Botstein-2008
YMR083W	YPL111W	0.0134185	Co-expression	Brauer-Botstein-2008
YMR099C	YOR362C	0.0131968	Co-expression	Brauer-Botstein-2008
YMR142C	YGL189C	0.00978622	Co-expression	Brauer-Botstein-2008
YMR142C	YMR260C	0.00875922	Co-expression	Brauer-Botstein-2008
YMR186W	YBL075C	0.0125514	Co-expression	Brauer-Botstein-2008
YMR186W	YBR072W	0.0100377	Co-expression	Brauer-Botstein-2008
YMR186W	YDR001C	0.00780513	Co-expression	Brauer-Botstein-2008
YMR186W	YGR019W	0.0112154	Co-expression	Brauer-Botstein-2008
YMR186W	YKL145W	0.0117767	Co-expression	Brauer-Botstein-2008
YMR186W	YLL026W	0.00729553	Co-expression	Brauer-Botstein-2008
YMR186W	YNL014W	0.0105287	Co-expression	Brauer-Botstein-2008
YMR186W	YOR027W	0.0128416	Co-expression	Brauer-Botstein-2008
YMR207C	YBR286W	0.0108889	Co-expression	Brauer-Botstein-2008
YMR250W	YDL022W	0.00941361	Co-expression	Brauer-Botstein-2008
YMR250W	YGR256W	0.00796719	Co-expression	Brauer-Botstein-2008
YMR250W	YLR109W	0.0070394	Co-expression	Brauer-Botstein-2008
YMR250W	YOL151W	0.00907533	Co-expression	Brauer-Botstein-2008
YMR314W	YDL137W	0.010307	Co-expression	Brauer-Botstein-2008
YMR315W	YDL168W	0.0139465	Co-expression	Brauer-Botstein-2008
YMR315W	YHR183W	0.01259	Co-expression	Brauer-Botstein-2008
YMR315W	YJR065C	0.0108274	Co-expression	Brauer-Botstein-2008
YMR318C	YLR340W	0.0125031	Co-expression	Brauer-Botstein-2008
YNL009W	YHR137W	0.0101831	Co-expression	Brauer-Botstein-2008
YNL010W	YDR454C	0.00683025	Co-expression	Brauer-Botstein-2008
YNL010W	YLR301W	0.00840134	Co-expression	Brauer-Botstein-2008
YNL015W	YBR085C-A	0.0146759	Co-expression	Brauer-Botstein-2008
YNL015W	YJL167W	0.0137982	Co-expression	Brauer-Botstein-2008
YNL037C	YBR222C	0.0081915	Co-expression	Brauer-Botstein-2008
YNL037C	YLR027C	0.00796347	Co-expression	Brauer-Botstein-2008
YNL037C	YLR174W	0.00543807	Co-expression	Brauer-Botstein-2008
YNL037C	YMR303C	0.00692439	Co-expression	Brauer-Botstein-2008
YNL104C	YGL026C	0.0131942	Co-expression	Brauer-Botstein-2008
YNL104C	YHR137W	0.00994136	Co-expression	Brauer-Botstein-2008
YNL104C	YLR027C	0.00948725	Co-expression	Brauer-Botstein-2008
YNL104C	YMR303C	0.00785585	Co-expression	Brauer-Botstein-2008
YNL134C	YLR109W	0.00840453	Co-expression	Brauer-Botstein-2008
YNL135C	YJR104C	0.014682	Co-expression	Brauer-Botstein-2008
YNL247W	YJR047C	0.00941781	Co-expression	Brauer-Botstein-2008
YNL247W	YMR217W	0.00832701	Co-expression	Brauer-Botstein-2008
YNL274C	YML131W	0.013883	Co-expression	Brauer-Botstein-2008
YNL274C	YNL015W	0.0110502	Co-expression	Brauer-Botstein-2008
YNL274C	YNL160W	0.0105263	Co-expression	Brauer-Botstein-2008
YNL281W	YDL125C	0.013005	Co-expression	Brauer-Botstein-2008
YNL281W	YGL189C	0.0124411	Co-expression	Brauer-Botstein-2008
YNL281W	YLR029C	0.0148532	Co-expression	Brauer-Botstein-2008
YNL281W	YLR167W	0.0138291	Co-expression	Brauer-Botstein-2008
YNR050C	YDR341C	0.0103243	Co-expression	Brauer-Botstein-2008
YOL151W	YDL124W	0.0124001	Co-expression	Brauer-Botstein-2008
YOL151W	YLR109W	0.0105604	Co-expression	Brauer-Botstein-2008
YOL151W	YNL134C	0.0106546	Co-expression	Brauer-Botstein-2008
YOR027W	YNL014W	0.0114354	Co-expression	Brauer-Botstein-2008
YOR108W	YBL076C	0.0105461	Co-expression	Brauer-Botstein-2008
YOR108W	YBR249C	0.00911498	Co-expression	Brauer-Botstein-2008
YOR108W	YDL131W	0.00984158	Co-expression	Brauer-Botstein-2008
YOR108W	YDR341C	0.00962183	Co-expression	Brauer-Botstein-2008
YOR108W	YER073W	0.00918553	Co-expression	Brauer-Botstein-2008
YOR108W	YLR355C	0.01111	Co-expression	Brauer-Botstein-2008
YOR209C	YDR050C	0.00972385	Co-expression	Brauer-Botstein-2008
YOR209C	YDR155C	0.0102439	Co-expression	Brauer-Botstein-2008
YOR209C	YHR179W	0.00630889	Co-expression	Brauer-Botstein-2008
YOR209C	YLR109W	0.0106215	Co-expression	Brauer-Botstein-2008
YOR209C	YNL134C	0.00950725	Co-expression	Brauer-Botstein-2008
YOR230W	YKR066C	0.00969109	Co-expression	Brauer-Botstein-2008
YOR285W	YDL137W	0.00859406	Co-expression	Brauer-Botstein-2008
YOR285W	YJR104C	0.00949616	Co-expression	Brauer-Botstein-2008
YOR323C	YBL076C	0.0126003	Co-expression	Brauer-Botstein-2008
YOR323C	YBR248C	0.0134518	Co-expression	Brauer-Botstein-2008
YOR323C	YDR158W	0.0118035	Co-expression	Brauer-Botstein-2008
YOR323C	YER073W	0.0104495	Co-expression	Brauer-Botstein-2008
YOR323C	YGL026C	0.0153916	Co-expression	Brauer-Botstein-2008
YOR323C	YGL148W	0.0110667	Co-expression	Brauer-Botstein-2008
YOR323C	YJL217W	0.0129013	Co-expression	Brauer-Botstein-2008
YOR323C	YLL018C	0.0119707	Co-expression	Brauer-Botstein-2008
YOR323C	YLR029C	0.0131479	Co-expression	Brauer-Botstein-2008
YOR323C	YMR303C	0.00809494	Co-expression	Brauer-Botstein-2008
YOR323C	YPL111W	0.0119076	Co-expression	Brauer-Botstein-2008
YOR335C	YJL200C	0.0101131	Co-expression	Brauer-Botstein-2008
YOR335C	YKL104C	0.0117744	Co-expression	Brauer-Botstein-2008
YOR374W	YJR109C	0.00730005	Co-expression	Brauer-Botstein-2008
YOR374W	YLR027C	0.00700229	Co-expression	Brauer-Botstein-2008
YOR374W	YMR303C	0.00605624	Co-expression	Brauer-Botstein-2008
YOR374W	YNL104C	0.0071332	Co-expression	Brauer-Botstein-2008
YPL004C	YBR149W	0.00841401	Co-expression	Brauer-Botstein-2008
YPL004C	YBR286W	0.0107372	Co-expression	Brauer-Botstein-2008
YPL004C	YEL034W	0.0115455	Co-expression	Brauer-Botstein-2008
YPL004C	YGR086C	0.0111689	Co-expression	Brauer-Botstein-2008
YPL004C	YGR244C	0.00700774	Co-expression	Brauer-Botstein-2008
YPL004C	YJR109C	0.00924341	Co-expression	Brauer-Botstein-2008
YPL004C	YKR066C	0.0111435	Co-expression	Brauer-Botstein-2008
YPL004C	YLR304C	0.0135747	Co-expression	Brauer-Botstein-2008
YPL004C	YMR207C	0.0100032	Co-expression	Brauer-Botstein-2008
YPL061W	YEL034W	0.0178779	Co-expression	Brauer-Botstein-2008
YPL061W	YNR050C	0.0143893	Co-expression	Brauer-Botstein-2008
YPL091W	YLR354C	0.0147115	Co-expression	Brauer-Botstein-2008
YPL111W	YMR303C	0.00826795	Co-expression	Brauer-Botstein-2008
YPL127C	YBR286W	0.0141623	Co-expression	Brauer-Botstein-2008
YPL127C	YJL172W	0.0119283	Co-expression	Brauer-Botstein-2008
YPL127C	YKL104C	0.0125927	Co-expression	Brauer-Botstein-2008
YPL127C	YML085C	0.0116229	Co-expression	Brauer-Botstein-2008
YPL127C	YOR317W	0.0140465	Co-expression	Brauer-Botstein-2008
YPL131W	YCR031C	0.00792468	Co-expression	Brauer-Botstein-2008
YPL131W	YDL131W	0.0102875	Co-expression	Brauer-Botstein-2008
YPL131W	YLR340W	0.0120767	Co-expression	Brauer-Botstein-2008
YPL131W	YMR217W	0.00818169	Co-expression	Brauer-Botstein-2008
YPL225W	YDL124W	0.00754479	Co-expression	Brauer-Botstein-2008
YPL225W	YDL137W	0.0069307	Co-expression	Brauer-Botstein-2008
YPL225W	YMR314W	0.008201	Co-expression	Brauer-Botstein-2008
YPL231W	YNR016C	0.0067978	Co-expression	Brauer-Botstein-2008
YPL240C	YBL075C	0.0157644	Co-expression	Brauer-Botstein-2008
YPL240C	YBR072W	0.0120678	Co-expression	Brauer-Botstein-2008
YPL240C	YGL037C	0.0115131	Co-expression	Brauer-Botstein-2008
YPL240C	YGR019W	0.0121414	Co-expression	Brauer-Botstein-2008
YPL240C	YGR043C	0.00955017	Co-expression	Brauer-Botstein-2008
YPL240C	YLL026W	0.00852159	Co-expression	Brauer-Botstein-2008
YPL240C	YMR186W	0.0130813	Co-expression	Brauer-Botstein-2008
YPL240C	YOR027W	0.0137613	Co-expression	Brauer-Botstein-2008
YPR036W	YOL123W	0.0129595	Co-expression	Brauer-Botstein-2008
YPR036W	YPL091W	0.0132342	Co-expression	Brauer-Botstein-2008
YPR069C	YPR028W	0.0139936	Co-expression	Brauer-Botstein-2008
YPR074C	YDL168W	0.0140819	Co-expression	Brauer-Botstein-2008
YPR074C	YJR105W	0.00957767	Co-expression	Brauer-Botstein-2008
YPR074C	YNL241C	0.0133781	Co-expression	Brauer-Botstein-2008
YPR1	YDL022W	0.0148502	Co-expression	Brauer-Botstein-2008
YPR1	YDL124W	0.0149965	Co-expression	Brauer-Botstein-2008
YPR1	YNL160W	0.0126254	Co-expression	Brauer-Botstein-2008
YPR1	YOL151W	0.0193223	Co-expression	Brauer-Botstein-2008
YPR181C	YML124C	0.0120219	Co-expression	Brauer-Botstein-2008
ADH1	TDH1	0.112391	Co-expression	Gasch-Brown-2000
ADH1	YAL038W	0.0581994	Co-expression	Gasch-Brown-2000
ADH1	YCR012W	0.0692102	Co-expression	Gasch-Brown-2000
ADH1	YDR050C	0.071912	Co-expression	Gasch-Brown-2000
ADH1	YER003C	0.0380031	Co-expression	Gasch-Brown-2000
ADH1	YER177W	0.0536449	Co-expression	Gasch-Brown-2000
ADH1	YGR192C	0.101978	Co-expression	Gasch-Brown-2000
ADH1	YGR254W	0.0839149	Co-expression	Gasch-Brown-2000
ADH1	YHR174W	0.0902676	Co-expression	Gasch-Brown-2000
ADH1	YJL034W	0.0467271	Co-expression	Gasch-Brown-2000
ADH1	YJL217W	0.0598846	Co-expression	Gasch-Brown-2000
ADH1	YJR009C	0.1001	Co-expression	Gasch-Brown-2000
ADH1	YLR028C	0.0771542	Co-expression	Gasch-Brown-2000
ADH1	YMR083W	0.117896	Co-expression	Gasch-Brown-2000
ADH1	YMR303C	0.159224	Co-expression	Gasch-Brown-2000
ADH1	YNL135C	0.0791268	Co-expression	Gasch-Brown-2000
ADH1	YNL138W	0.0661459	Co-expression	Gasch-Brown-2000
ADH1	YPL061W	0.0667624	Co-expression	Gasch-Brown-2000
ASN2	YBL076C	0.0329249	Co-expression	Gasch-Brown-2000
ASN2	YBR121C	0.0121953	Co-expression	Gasch-Brown-2000
ASN2	YDL100C	0.0386881	Co-expression	Gasch-Brown-2000
ASN2	YDR385W	0.0193821	Co-expression	Gasch-Brown-2000
ASN2	YGL026C	0.024937	Co-expression	Gasch-Brown-2000
ASN2	YGR094W	0.0172803	Co-expression	Gasch-Brown-2000
ASN2	YHR027C	0.0313873	Co-expression	Gasch-Brown-2000
ASN2	YHR064C	0.0157274	Co-expression	Gasch-Brown-2000
ASN2	YHR183W	0.0476569	Co-expression	Gasch-Brown-2000
ASN2	YJL080C	0.0177152	Co-expression	Gasch-Brown-2000
ASN2	YJR109C	0.0346322	Co-expression	Gasch-Brown-2000
ASN2	YKL211C	0.0378293	Co-expression	Gasch-Brown-2000
ASN2	YKR059W	0.0160082	Co-expression	Gasch-Brown-2000
ASN2	YLL018C	0.0309266	Co-expression	Gasch-Brown-2000
ASN2	YLR432W	0.018729	Co-expression	Gasch-Brown-2000
ASN2	YML124C	0.0222139	Co-expression	Gasch-Brown-2000
ASN2	YMR318C	0.032647	Co-expression	Gasch-Brown-2000
ASN2	YNL247W	0.0150328	Co-expression	Gasch-Brown-2000
ASN2	YPL091W	0.0289793	Co-expression	Gasch-Brown-2000
ASN2	YPR074C	0.0181222	Co-expression	Gasch-Brown-2000
FBA1	ADH1	0.0857152	Co-expression	Gasch-Brown-2000
FBA1	TDH1	0.0767343	Co-expression	Gasch-Brown-2000
FBA1	YAL038W	0.0750442	Co-expression	Gasch-Brown-2000
FBA1	YBR025C	0.0701373	Co-expression	Gasch-Brown-2000
FBA1	YCR012W	0.0677124	Co-expression	Gasch-Brown-2000
FBA1	YDR050C	0.0739708	Co-expression	Gasch-Brown-2000
FBA1	YEL034W	0.0783485	Co-expression	Gasch-Brown-2000
FBA1	YFL039C	0.0357742	Co-expression	Gasch-Brown-2000
FBA1	YGL245W	0.021275	Co-expression	Gasch-Brown-2000
FBA1	YGR192C	0.0962052	Co-expression	Gasch-Brown-2000
FBA1	YGR254W	0.0966342	Co-expression	Gasch-Brown-2000
FBA1	YGR285C	0.0323687	Co-expression	Gasch-Brown-2000
FBA1	YHR174W	0.0994379	Co-expression	Gasch-Brown-2000
FBA1	YJR009C	0.0881028	Co-expression	Gasch-Brown-2000
FBA1	YJR047C	0.0737167	Co-expression	Gasch-Brown-2000
FBA1	YLR044C	0.0843329	Co-expression	Gasch-Brown-2000
FBA1	YLR301W	0.0395208	Co-expression	Gasch-Brown-2000
FBA1	YMR303C	0.0801738	Co-expression	Gasch-Brown-2000
FBA1	YNL135C	0.0736222	Co-expression	Gasch-Brown-2000
GPM1	ADH1	0.062107	Co-expression	Gasch-Brown-2000
GPM1	FBA1	0.0735282	Co-expression	Gasch-Brown-2000
GPM1	TDH1	0.0687036	Co-expression	Gasch-Brown-2000
GPM1	YAL038W	0.0548215	Co-expression	Gasch-Brown-2000
GPM1	YCR012W	0.059981	Co-expression	Gasch-Brown-2000
GPM1	YDR050C	0.0570778	Co-expression	Gasch-Brown-2000
GPM1	YDR155C	0.0544105	Co-expression	Gasch-Brown-2000
GPM1	YDR510W	0.0494764	Co-expression	Gasch-Brown-2000
GPM1	YER177W	0.0440593	Co-expression	Gasch-Brown-2000
GPM1	YFL039C	0.0303943	Co-expression	Gasch-Brown-2000
GPM1	YGL245W	0.0170667	Co-expression	Gasch-Brown-2000
GPM1	YGR192C	0.0738277	Co-expression	Gasch-Brown-2000
GPM1	YGR254W	0.0769898	Co-expression	Gasch-Brown-2000
GPM1	YHR174W	0.0769652	Co-expression	Gasch-Brown-2000
GPM1	YHR179W	0.0499344	Co-expression	Gasch-Brown-2000
GPM1	YJL167W	0.0284493	Co-expression	Gasch-Brown-2000
GPM1	YJR009C	0.0737526	Co-expression	Gasch-Brown-2000
GPM1	YLR044C	0.0611877	Co-expression	Gasch-Brown-2000
GPM1	YLR301W	0.0348762	Co-expression	Gasch-Brown-2000
GPM1	YLR354C	0.0379458	Co-expression	Gasch-Brown-2000
GPM1	YMR303C	0.0576229	Co-expression	Gasch-Brown-2000
MSC1	PGM2	0.0132453	Co-expression	Gasch-Brown-2000
MSC1	TFS1	0.0130907	Co-expression	Gasch-Brown-2000
MSC1	TPS1	0.0152392	Co-expression	Gasch-Brown-2000
MSC1	YBL064C	0.0141744	Co-expression	Gasch-Brown-2000
MSC1	YBL075C	0.0213456	Co-expression	Gasch-Brown-2000
MSC1	YBR072W	0.0204025	Co-expression	Gasch-Brown-2000
MSC1	YBR149W	0.0198067	Co-expression	Gasch-Brown-2000
MSC1	YCL040W	0.01302	Co-expression	Gasch-Brown-2000
MSC1	YDL124W	0.0189637	Co-expression	Gasch-Brown-2000
MSC1	YDR001C	0.0123845	Co-expression	Gasch-Brown-2000
MSC1	YDR533C	0.0225382	Co-expression	Gasch-Brown-2000
MSC1	YFL014W	0.0255586	Co-expression	Gasch-Brown-2000
MSC1	YGL062W	0.0273102	Co-expression	Gasch-Brown-2000
MSC1	YGR019W	0.0115094	Co-expression	Gasch-Brown-2000
MSC1	YGR043C	0.0188608	Co-expression	Gasch-Brown-2000
MSC1	YGR244C	0.0270629	Co-expression	Gasch-Brown-2000
MSC1	YGR256W	0.0305654	Co-expression	Gasch-Brown-2000
MSC1	YHR137W	0.0242238	Co-expression	Gasch-Brown-2000
MSC1	YIR037W	0.0206297	Co-expression	Gasch-Brown-2000
MSC1	YKL142W	0.0135864	Co-expression	Gasch-Brown-2000
MSC1	YKL150W	0.0130142	Co-expression	Gasch-Brown-2000
MSC1	YML100W	0.0131658	Co-expression	Gasch-Brown-2000
MSC1	YMR250W	0.0146416	Co-expression	Gasch-Brown-2000
MSC1	YNL015W	0.0153404	Co-expression	Gasch-Brown-2000
MSC1	YNL160W	0.0217812	Co-expression	Gasch-Brown-2000
MSC1	YNL274C	0.0168758	Co-expression	Gasch-Brown-2000
MSC1	YOR285W	0.0171736	Co-expression	Gasch-Brown-2000
MSC1	YOR374W	0.0167283	Co-expression	Gasch-Brown-2000
MSC1	YPL004C	0.0203371	Co-expression	Gasch-Brown-2000
PGI1	ADH1	0.0596165	Co-expression	Gasch-Brown-2000
PGI1	FBA1	0.0874969	Co-expression	Gasch-Brown-2000
PGI1	GPM1	0.0631515	Co-expression	Gasch-Brown-2000
PGI1	YAL038W	0.0646712	Co-expression	Gasch-Brown-2000
PGI1	YBR025C	0.0658845	Co-expression	Gasch-Brown-2000
PGI1	YCR012W	0.0650781	Co-expression	Gasch-Brown-2000
PGI1	YDR050C	0.0627881	Co-expression	Gasch-Brown-2000
PGI1	YEL047C	0.0750471	Co-expression	Gasch-Brown-2000
PGI1	YFL039C	0.0370869	Co-expression	Gasch-Brown-2000
PGI1	YGL026C	0.04339	Co-expression	Gasch-Brown-2000
PGI1	YGL245W	0.0212932	Co-expression	Gasch-Brown-2000
PGI1	YGR192C	0.0780962	Co-expression	Gasch-Brown-2000
PGI1	YGR254W	0.0902689	Co-expression	Gasch-Brown-2000
PGI1	YHR064C	0.0245239	Co-expression	Gasch-Brown-2000
PGI1	YHR174W	0.0867963	Co-expression	Gasch-Brown-2000
PGI1	YJR009C	0.0749585	Co-expression	Gasch-Brown-2000
PGI1	YLR044C	0.0758445	Co-expression	Gasch-Brown-2000
PGI1	YMR303C	0.0570475	Co-expression	Gasch-Brown-2000
PGI1	YOR323C	0.0266317	Co-expression	Gasch-Brown-2000
PGM2	TFS1	0.013394	Co-expression	Gasch-Brown-2000
PGM2	YBL064C	0.0148905	Co-expression	Gasch-Brown-2000
PGM2	YBR149W	0.0213574	Co-expression	Gasch-Brown-2000
PGM2	YCL040W	0.0146797	Co-expression	Gasch-Brown-2000
PGM2	YDL022W	0.0284253	Co-expression	Gasch-Brown-2000
PGM2	YDL124W	0.0208939	Co-expression	Gasch-Brown-2000
PGM2	YDR001C	0.0136808	Co-expression	Gasch-Brown-2000
PGM2	YDR032C	0.0265115	Co-expression	Gasch-Brown-2000
PGM2	YDR074W	0.0241542	Co-expression	Gasch-Brown-2000
PGM2	YDR129C	0.0179558	Co-expression	Gasch-Brown-2000
PGM2	YFL014W	0.0245638	Co-expression	Gasch-Brown-2000
PGM2	YGL037C	0.0133446	Co-expression	Gasch-Brown-2000
PGM2	YGR086C	0.0345584	Co-expression	Gasch-Brown-2000
PGM2	YGR205W	0.0269154	Co-expression	Gasch-Brown-2000
PGM2	YHR104W	0.0145819	Co-expression	Gasch-Brown-2000
PGM2	YHR137W	0.0259668	Co-expression	Gasch-Brown-2000
PGM2	YJL217W	0.023624	Co-expression	Gasch-Brown-2000
PGM2	YKL142W	0.0140675	Co-expression	Gasch-Brown-2000
PGM2	YKL150W	0.0142839	Co-expression	Gasch-Brown-2000
PGM2	YKR066C	0.0284888	Co-expression	Gasch-Brown-2000
PGM2	YLL026W	0.0155044	Co-expression	Gasch-Brown-2000
PGM2	YLL039C	0.0243864	Co-expression	Gasch-Brown-2000
PGM2	YLR258W	0.0160931	Co-expression	Gasch-Brown-2000
PGM2	YML070W	0.0257447	Co-expression	Gasch-Brown-2000
PGM2	YML100W	0.0156207	Co-expression	Gasch-Brown-2000
PGM2	YMR250W	0.0156349	Co-expression	Gasch-Brown-2000
PGM2	YMR315W	0.0176606	Co-expression	Gasch-Brown-2000
PGM2	YNL160W	0.0242145	Co-expression	Gasch-Brown-2000
PGM2	YNL241C	0.0264732	Co-expression	Gasch-Brown-2000
PGM2	YNL274C	0.0190865	Co-expression	Gasch-Brown-2000
PGM2	YOR374W	0.0166546	Co-expression	Gasch-Brown-2000
PGM2	YPL004C	0.0210268	Co-expression	Gasch-Brown-2000
PGM2	YPL154C	0.019106	Co-expression	Gasch-Brown-2000
RPL8A	YBL002W	0.0431577	Co-expression	Gasch-Brown-2000
RPL8A	YBL072C	0.0233566	Co-expression	Gasch-Brown-2000
RPL8A	YBR010W	0.0323982	Co-expression	Gasch-Brown-2000
RPL8A	YBR025C	0.0364723	Co-expression	Gasch-Brown-2000
RPL8A	YBR249C	0.0325618	Co-expression	Gasch-Brown-2000
RPL8A	YDL082W	0.0244644	Co-expression	Gasch-Brown-2000
RPL8A	YDL084W	0.0213445	Co-expression	Gasch-Brown-2000
RPL8A	YDR224C	0.0368672	Co-expression	Gasch-Brown-2000
RPL8A	YDR341C	0.0218682	Co-expression	Gasch-Brown-2000
RPL8A	YDR385W	0.0203702	Co-expression	Gasch-Brown-2000
RPL8A	YEL034W	0.0392418	Co-expression	Gasch-Brown-2000
RPL8A	YER036C	0.0278844	Co-expression	Gasch-Brown-2000
RPL8A	YER102W	0.02227	Co-expression	Gasch-Brown-2000
RPL8A	YFR031C-A	0.0260232	Co-expression	Gasch-Brown-2000
RPL8A	YGR285C	0.0189848	Co-expression	Gasch-Brown-2000
RPL8A	YIL018W	0.0190082	Co-expression	Gasch-Brown-2000
RPL8A	YIL142W	0.0285536	Co-expression	Gasch-Brown-2000
RPL8A	YIL148W	0.0367922	Co-expression	Gasch-Brown-2000
RPL8A	YJL138C	0.0200052	Co-expression	Gasch-Brown-2000
RPL8A	YJR047C	0.034879	Co-expression	Gasch-Brown-2000
RPL8A	YKR059W	0.0170835	Co-expression	Gasch-Brown-2000
RPL8A	YLR029C	0.0302374	Co-expression	Gasch-Brown-2000
RPL8A	YLR249W	0.0370073	Co-expression	Gasch-Brown-2000
RPL8A	YLR340W	0.0341107	Co-expression	Gasch-Brown-2000
RPL8A	YMR121C	0.0412294	Co-expression	Gasch-Brown-2000
RPL8A	YMR217W	0.0243189	Co-expression	Gasch-Brown-2000
RPL8A	YMR260C	0.034523	Co-expression	Gasch-Brown-2000
RPL8A	YOR168W	0.0220363	Co-expression	Gasch-Brown-2000
RPL8B	RPL8A	0.0216082	Co-expression	Gasch-Brown-2000
RPL8B	YBL002W	0.0393633	Co-expression	Gasch-Brown-2000
RPL8B	YBL072C	0.0215771	Co-expression	Gasch-Brown-2000
RPL8B	YBR025C	0.0329966	Co-expression	Gasch-Brown-2000
RPL8B	YBR249C	0.0299732	Co-expression	Gasch-Brown-2000
RPL8B	YCR031C	0.0275239	Co-expression	Gasch-Brown-2000
RPL8B	YDL082W	0.0226552	Co-expression	Gasch-Brown-2000
RPL8B	YDR341C	0.0203327	Co-expression	Gasch-Brown-2000
RPL8B	YDR385W	0.0188805	Co-expression	Gasch-Brown-2000
RPL8B	YDR454C	0.0197487	Co-expression	Gasch-Brown-2000
RPL8B	YEL034W	0.0349218	Co-expression	Gasch-Brown-2000
RPL8B	YER025W	0.0181557	Co-expression	Gasch-Brown-2000
RPL8B	YER036C	0.0258684	Co-expression	Gasch-Brown-2000
RPL8B	YER102W	0.0206087	Co-expression	Gasch-Brown-2000
RPL8B	YFR031C-A	0.0242623	Co-expression	Gasch-Brown-2000
RPL8B	YGR285C	0.0174484	Co-expression	Gasch-Brown-2000
RPL8B	YIL018W	0.0177856	Co-expression	Gasch-Brown-2000
RPL8B	YIL142W	0.0260094	Co-expression	Gasch-Brown-2000
RPL8B	YIL148W	0.0341457	Co-expression	Gasch-Brown-2000
RPL8B	YJL138C	0.0184242	Co-expression	Gasch-Brown-2000
RPL8B	YJR047C	0.0315772	Co-expression	Gasch-Brown-2000
RPL8B	YKR059W	0.016177	Co-expression	Gasch-Brown-2000
RPL8B	YKR094C	0.0227884	Co-expression	Gasch-Brown-2000
RPL8B	YLR029C	0.0281323	Co-expression	Gasch-Brown-2000
RPL8B	YLR167W	0.0340206	Co-expression	Gasch-Brown-2000
RPL8B	YLR185W	0.0279136	Co-expression	Gasch-Brown-2000
RPL8B	YLR249W	0.034509	Co-expression	Gasch-Brown-2000
RPL8B	YLR340W	0.0315568	Co-expression	Gasch-Brown-2000
RPL8B	YMR121C	0.0383552	Co-expression	Gasch-Brown-2000
RPL8B	YMR142C	0.0415113	Co-expression	Gasch-Brown-2000
RPL8B	YMR217W	0.022572	Co-expression	Gasch-Brown-2000
RPL8B	YNL247W	0.0143434	Co-expression	Gasch-Brown-2000
RPN10	YER177W	0.0379234	Co-expression	Gasch-Brown-2000
RPN10	YFR004W	0.0766133	Co-expression	Gasch-Brown-2000
RPN10	YIL142W	0.0444932	Co-expression	Gasch-Brown-2000
RPN10	YKL117W	0.0576107	Co-expression	Gasch-Brown-2000
RPN10	YMR314W	0.0663033	Co-expression	Gasch-Brown-2000
RPN10	YOR362C	0.0687388	Co-expression	Gasch-Brown-2000
RPS0A	RPL8A	0.0311343	Co-expression	Gasch-Brown-2000
RPS0A	RPL8B	0.0291578	Co-expression	Gasch-Brown-2000
RPS0A	RPS15	0.0656263	Co-expression	Gasch-Brown-2000
RPS0A	YBL002W	0.0591693	Co-expression	Gasch-Brown-2000
RPS0A	YCR031C	0.042665	Co-expression	Gasch-Brown-2000
RPS0A	YDR500C	0.0568447	Co-expression	Gasch-Brown-2000
RPS0A	YER025W	0.0274165	Co-expression	Gasch-Brown-2000
RPS0A	YFR031C-A	0.0354914	Co-expression	Gasch-Brown-2000
RPS0A	YGL189C	0.0565549	Co-expression	Gasch-Brown-2000
RPS0A	YIL018W	0.0266577	Co-expression	Gasch-Brown-2000
RPS0A	YIL148W	0.0505779	Co-expression	Gasch-Brown-2000
RPS0A	YJL191W	0.0578415	Co-expression	Gasch-Brown-2000
RPS0A	YLR185W	0.0425804	Co-expression	Gasch-Brown-2000
RPS15	RPL8A	0.0468868	Co-expression	Gasch-Brown-2000
RPS15	RPL8B	0.0440319	Co-expression	Gasch-Brown-2000
RPS15	YBL072C	0.048522	Co-expression	Gasch-Brown-2000
RPS15	YBR249C	0.0696628	Co-expression	Gasch-Brown-2000
RPS15	YDL082W	0.0500388	Co-expression	Gasch-Brown-2000
[truncated: 34,264 more rows]
[truncated: 213 more columns]

## Sheet: GO
GO id	Description	q-value	Occurrences in Sample	Occurrences in Genome
GO:0016491	oxidoreductase activity	2.85327e-18	51	279
GO:0046365	monosaccharide catabolic process	2.59856e-15	22	50
GO:0019320	hexose catabolic process	4.28685e-15	21	46
GO:0006007	glucose catabolic process	2.67951e-14	19	39
GO:0006520	cellular amino acid metabolic process	2.67951e-14	42	241
GO:0044724	single-organism carbohydrate catabolic process	2.77866e-13	24	77
GO:0016052	carbohydrate catabolic process	6.81459e-13	24	81
GO:0016616	oxidoreductase activity, acting on the CH-OH group of donors, NAD or NADP as acceptor	6.81459e-13	23	73
GO:0044445	cytosolic part	6.81459e-13	39	230
GO:0016614	oxidoreductase activity, acting on CH-OH group of donors	7.0485e-12	23	81
GO:0005996	monosaccharide metabolic process	4.87882e-11	24	97
GO:0019318	hexose metabolic process	9.24703e-11	23	91
GO:0006753	nucleoside phosphate metabolic process	1.92913e-10	29	155
GO:0006006	glucose metabolic process	1.92913e-10	21	77
GO:0019362	pyridine nucleotide metabolic process	1.92913e-10	17	47
GO:0055086	nucleobase-containing small molecule metabolic process	2.13566e-10	32	190
GO:0005975	carbohydrate metabolic process	2.71216e-10	38	267
GO:0009117	nucleotide metabolic process	4.45322e-10	28	150
GO:0044723	single-organism carbohydrate metabolic process	7.37025e-10	36	250
GO:0016053	organic acid biosynthetic process	8.46818e-10	29	166
GO:0046394	carboxylic acid biosynthetic process	8.46818e-10	29	166
GO:0006096	glycolysis	9.64543e-10	12	22
GO:0006740	NADPH regeneration	3.81589e-09	10	15
GO:0006979	response to oxidative stress	6.12199e-09	22	103
GO:0072524	pyridine-containing compound metabolic process	7.35857e-09	17	59
GO:0044283	small molecule biosynthetic process	8.38575e-09	36	274
GO:0006733	oxidoreduction coenzyme metabolic process	9.1877e-09	17	60
GO:0046496	nicotinamide nucleotide metabolic process	9.61601e-09	15	45
GO:0034599	cellular response to oxidative stress	1.38236e-08	21	98
GO:0022626	cytosolic ribosome	2.62721e-08	27	168
GO:0006739	NADP metabolic process	3.72766e-08	10	18
GO:0016051	carbohydrate biosynthetic process	3.93614e-08	19	84
GO:0006732	coenzyme metabolic process	1.00077e-07	21	109
GO:0006091	generation of precursor metabolites and energy	2.18189e-07	25	160
GO:0055114	oxidation-reduction process	2.61422e-07	26	174
GO:0051186	cofactor metabolic process	5.39848e-07	22	131
GO:0006094	gluconeogenesis	6.25803e-07	11	29
GO:0019319	hexose biosynthetic process	6.25803e-07	11	29
GO:0046364	monosaccharide biosynthetic process	9.30683e-07	11	30
GO:1901605	alpha-amino acid metabolic process	1.00444e-06	22	136
GO:0002181	cytoplasmic translation	1.18799e-06	24	162
GO:0008652	cellular amino acid biosynthetic process	2.54247e-06	21	131
GO:0016903	oxidoreductase activity, acting on the aldehyde or oxo group of donors	2.54358e-06	9	20
GO:0016620	oxidoreductase activity, acting on the aldehyde or oxo group of donors, NAD or NADP as acceptor	2.95919e-06	8	15
GO:1901607	alpha-amino acid biosynthetic process	6.618e-06	18	103
GO:0008135	translation factor activity, nucleic acid binding	7.11896e-06	12	44
GO:0003746	translation elongation factor activity	9.6554e-06	7	12
GO:0000788	nuclear nucleosome	9.6554e-06	7	12
GO:0016054	organic acid catabolic process	1.53803e-05	15	76
GO:0046395	carboxylic acid catabolic process	1.53803e-05	15	76
GO:0006414	translational elongation	1.83338e-05	12	48
GO:1990104	DNA bending complex	1.83338e-05	7	13
GO:0000786	nucleosome	1.83338e-05	7	13
GO:0044282	small molecule catabolic process	2.89802e-05	16	91
GO:0006418	tRNA aminoacylation for protein translation	6.30614e-05	10	36
GO:0016875	ligase activity, forming carbon-oxygen bonds	6.30614e-05	10	36
GO:0004812	aminoacyl-tRNA ligase activity	6.30614e-05	10	36
GO:0016876	ligase activity, forming aminoacyl-tRNA and related compounds	6.30614e-05	10	36
GO:0022625	cytosolic large ribosomal subunit	0.000112337	15	89
GO:0006098	pentose-phosphate shunt	0.000119537	6	11
GO:0005991	trehalose metabolic process	0.000119537	6	11
GO:0043038	amino acid activation	0.000131255	10	39
GO:0043039	tRNA aminoacylation	0.000131255	10	39
GO:0009063	cellular amino acid catabolic process	0.000242886	11	51
GO:0044815	DNA packaging complex	0.000360492	7	19
GO:0006457	protein folding	0.00054068	14	89
GO:0051082	unfolded protein binding	0.00054068	12	66
GO:0016874	ligase activity	0.00104589	21	192
GO:0031386	protein tag	0.00150666	5	10
GO:0000947	amino acid catabolic process to alcohol via Ehrlich pathway	0.00150666	5	10
GO:0000955	amino acid catabolic process via Ehrlich pathway	0.00150666	5	10
GO:0032787	monocarboxylic acid metabolic process	0.00153888	14	98
GO:0044391	ribosomal subunit	0.00153888	23	229
GO:0003735	structural constituent of ribosome	0.00171694	22	215
GO:0006448	regulation of translational elongation	0.00182191	7	24
GO:0045454	cell redox homeostasis	0.00250053	5	11
GO:0006734	NADH metabolic process	0.00404741	5	12
GO:0019321	pentose metabolic process	0.00404741	5	12
GO:0016209	antioxidant activity	0.00519226	7	28
GO:0000502	proteasome complex	0.00535474	9	48
GO:0043648	dicarboxylic acid metabolic process	0.00815693	7	30
GO:0009064	glutamine family amino acid metabolic process	0.0119094	8	42
GO:0015934	large ribosomal subunit	0.0123342	15	134
GO:0005838	proteasome regulatory particle	0.0127383	6	23
GO:0022624	proteasome accessory complex	0.0127383	6	23
GO:0072330	monocarboxylic acid biosynthetic process	0.0146202	7	33
GO:0005984	disaccharide metabolic process	0.0204786	6	25
GO:0009408	response to heat	0.0233314	10	71
GO:0004601	peroxidase activity	0.0234283	5	17
GO:0016684	oxidoreductase activity, acting on peroxide as acceptor	0.0234283	5	17
GO:0051246	regulation of protein metabolic process	0.0245196	18	192
GO:0046912	transferase activity, transferring acyl groups, acyl groups converted into alkyl on transfer	0.0246948	4	10
GO:0006116	NADH oxidation	0.0246948	4	10
GO:0016877	ligase activity, forming carbon-sulfur bonds	0.0246948	4	10
GO:0016829	lyase activity	0.0258459	11	86
GO:0016835	carbon-oxygen lyase activity	0.0328844	7	38
GO:0016836	hydro-lyase activity	0.0354964	6	28
GO:0008540	proteasome regulatory particle, base subcomplex	0.036114	4	11
GO:0009266	response to temperature stimulus	0.0362807	10	76
GO:0016769	transferase activity, transferring nitrogenous groups	0.0364902	5	19
GO:0009072	aromatic amino acid family metabolic process	0.0364902	5	19
GO:0008483	transaminase activity	0.0364902	5	19
GO:0003743	translation initiation factor activity	0.0408237	6	29
GO:0034637	cellular carbohydrate biosynthetic process	0.0430874	8	52
GO:0043650	dicarboxylic acid biosynthetic process	0.0458102	5	20
GO:0009067	aspartate family amino acid biosynthetic process	0.0476937	6	30
GO:0006067	ethanol metabolic process	0.0476937	4	12
GO:0034308	primary alcohol metabolic process	0.0476937	4	12
GO:0042255	ribosome assembly	0.0675831	8	56
GO:1901565	organonitrogen compound catabolic process	0.0675831	12	113
GO:0006613	cotranslational protein targeting to membrane	0.0691533	5	22
GO:0007569	cell aging	0.0714781	9	70
GO:0005844	polysome	0.0763692	6	33
GO:0009628	response to abiotic stimulus	0.0775141	15	164
GO:0007568	aging	0.0775141	9	71
GO:0016853	isomerase activity	0.0808255	8	58
GO:0019674	NAD metabolic process	0.0995001	5	24

## Sheet: Graph
q-value	Description	-log q-value
0.0995001	NAD metabolic process	1.00218
0.0808255	isomerase activity	1.09245
0.0775141	response to abiotic stimulus	1.11062
0.0775141	aging	1.11062
0.0763692	polysome	1.11708
0.0714781	cell aging	1.14583
0.0691533	cotranslational protein targeting to membrane	1.16019
0.0675831	ribosome assembly	1.17016
0.0675831	organonitrogen compound catabolic process	1.17016
0.0476937	aspartate family amino acid biosynthetic process	1.32154
0.0476937	ethanol metabolic process	1.32154
0.0476937	primary alcohol metabolic process	1.32154
0.0458102	dicarboxylic acid biosynthetic process	1.33904
0.0430874	cellular carbohydrate biosynthetic process	1.36565
0.0408237	translation initiation factor activity	1.38909
0.0364902	transferase activity, transferring nitrogenous groups	1.43782
0.0364902	aromatic amino acid family metabolic process	1.43782
0.0364902	transaminase activity	1.43782
0.0362807	response to temperature stimulus	1.44032
0.036114	proteasome regulatory particle, base subcomplex	1.44232
0.0354964	hydro-lyase activity	1.44982
0.0328844	carbon-oxygen lyase activity	1.48301
0.0258459	lyase activity	1.58761
0.0246948	transferase activity, transferring acyl groups, acyl groups converted into alkyl on transfer	1.60739
0.0246948	NADH oxidation	1.60739
0.0246948	ligase activity, forming carbon-sulfur bonds	1.60739
0.0245196	regulation of protein metabolic process	1.61049
0.0234283	peroxidase activity	1.63026
0.0234283	oxidoreductase activity, acting on peroxide as acceptor	1.63026
0.0233314	response to heat	1.63206
0.0204786	disaccharide metabolic process	1.6887
0.0146202	monocarboxylic acid biosynthetic process	1.83505
0.0127383	proteasome regulatory particle	1.89489
0.0127383	proteasome accessory complex	1.89489
0.0123342	large ribosomal subunit	1.90889
0.0119094	glutamine family amino acid metabolic process	1.92411
0.00815693	dicarboxylic acid metabolic process	2.08847
0.00535474	proteasome complex	2.27126
0.00519226	antioxidant activity	2.28464
0.00404741	NADH metabolic process	2.39282
0.00404741	pentose metabolic process	2.39282
0.00250053	cell redox homeostasis	2.60197
0.00182191	regulation of translational elongation	2.73947
0.00171694	structural constituent of ribosome	2.76525
0.00153888	monocarboxylic acid metabolic process	2.8128
0.00153888	ribosomal subunit	2.8128
0.00150666	protein tag	2.82198
0.00150666	amino acid catabolic process to alcohol via Ehrlich pathway	2.82198
0.00150666	amino acid catabolic process via Ehrlich pathway	2.82198
0.00104589	ligase activity	2.98051
0.00054068	protein folding	3.26706
0.00054068	unfolded protein binding	3.26706
0.000360492	DNA packaging complex	3.4431
0.000242886	cellular amino acid catabolic process	3.6146
0.000131255	amino acid activation	3.88189
0.000131255	tRNA aminoacylation	3.88189
0.000119537	pentose-phosphate shunt	3.9225
0.000119537	trehalose metabolic process	3.9225
0.000112337	cytosolic large ribosomal subunit	3.94948
6.30614e-05	tRNA aminoacylation for protein translation	4.20024
6.30614e-05	ligase activity, forming carbon-oxygen bonds	4.20024
6.30614e-05	aminoacyl-tRNA ligase activity	4.20024
6.30614e-05	ligase activity, forming aminoacyl-tRNA and related compounds	4.20024
2.89802e-05	small molecule catabolic process	4.5379
1.83338e-05	translational elongation	4.73675
1.83338e-05	DNA bending complex	4.73675
1.83338e-05	nucleosome	4.73675
1.53803e-05	organic acid catabolic process	4.81303
1.53803e-05	carboxylic acid catabolic process	4.81303
9.6554e-06	translation elongation factor activity	5.01523
9.6554e-06	nuclear nucleosome	5.01523
7.11896e-06	translation factor activity, nucleic acid binding	5.14758
6.618e-06	alpha-amino acid biosynthetic process	5.17927
2.95919e-06	oxidoreductase activity, acting on the aldehyde or oxo group of donors, NAD or NADP as acceptor	5.52883
2.54358e-06	oxidoreductase activity, acting on the aldehyde or oxo group of donors	5.59455
2.54247e-06	cellular amino acid biosynthetic process	5.59474
1.18799e-06	cytoplasmic translation	5.92519
1.00444e-06	alpha-amino acid metabolic process	5.99808
9.30683e-07	monosaccharide biosynthetic process	6.0312
6.25803e-07	gluconeogenesis	6.20356
6.25803e-07	hexose biosynthetic process	6.20356
5.39848e-07	cofactor metabolic process	6.26773
2.61422e-07	oxidation-reduction process	6.58266
2.18189e-07	generation of precursor metabolites and energy	6.66117
1.00077e-07	coenzyme metabolic process	6.99967
3.93614e-08	carbohydrate biosynthetic process	7.40493
3.72766e-08	NADP metabolic process	7.42856
2.62721e-08	cytosolic ribosome	7.5805
1.38236e-08	cellular response to oxidative stress	7.85938
9.61601e-09	nicotinamide nucleotide metabolic process	8.017
9.1877e-09	oxidoreduction coenzyme metabolic process	8.03679
8.38575e-09	small molecule biosynthetic process	8.07646
7.35857e-09	pyridine-containing compound metabolic process	8.13321
6.12199e-09	response to oxidative stress	8.21311
3.81589e-09	NADPH regeneration	8.4184
9.64543e-10	glycolysis	9.01568
8.46818e-10	organic acid biosynthetic process	9.07221
8.46818e-10	carboxylic acid biosynthetic process	9.07221
7.37025e-10	single-organism carbohydrate metabolic process	9.13252
4.45322e-10	nucleotide metabolic process	9.35133
2.71216e-10	carbohydrate metabolic process	9.56669
2.13566e-10	nucleobase-containing small molecule metabolic process	9.67047
1.92913e-10	nucleoside phosphate metabolic process	9.71464
1.92913e-10	glucose metabolic process	9.71464
1.92913e-10	pyridine nucleotide metabolic process	9.71464
9.24703e-11	hexose metabolic process	10.034
4.87882e-11	monosaccharide metabolic process	10.3117
7.0485e-12	oxidoreductase activity, acting on CH-OH group of donors	11.1519
6.81459e-13	carbohydrate catabolic process	12.1666
6.81459e-13	oxidoreductase activity, acting on the CH-OH group of donors, NAD or NADP as acceptor	12.1666
6.81459e-13	cytosolic part	12.1666
2.77866e-13	single-organism carbohydrate catabolic process	12.5562
2.67951e-14	glucose catabolic process	13.5719
2.67951e-14	cellular amino acid metabolic process	13.5719
4.28685e-15	hexose catabolic process	14.3679
2.59856e-15	monosaccharide catabolic process	14.5853
2.85327e-18	oxidoreductase activity	17.5447
