# Supplementary material for: Environmental Interactions and Epistasis Are Revealed in the Proteomic Responses to Complex Stimuli
Source: PLoS One. 2015 Aug 6;10(8):e0134099. doi: 10.1371/journal.pone.0134099 (PMC4527715; doi:10.1371/journal.pone.0134099)
Supplement: S12 Table — (TXT) [file pone.0134099.s016.txt]

Gene.Id	N.Source_1	N.Source_2	N.Source_3	Anaerobic_1	Anaerobic_2	Anaerobic_3	Anaerobic_4	N.SourceAndAnaerobic_1	N.SourceAndAnaerobic_2	N.SourceAndAnaerobic_3	p.overall	beta.grp1	se.grp1	p.grp1	beta.grp2	se.grp2	p.grp2	beta.grp3	se.grp3	p.grp3	adjOverAllPVal	adjGrp1PVal	adjGrp2PVal	adjGrp3PVal	intLabel	averagedEstimate	SE	TSTAT	pValEpi	epi
YAL001C	0.0628847	0.8332115	0.49138155	0.35108385	0.29173715	0.48856715	0.1846393	0.9298478	0.61433915	0.9514304	0.001214798	0.462492583	0.140973733	0.013474046	0.329006863	0.122086834	0.030867818	0.83187245	0.140973733	0.000598933	0.00327765308813839	0.0374813058794055	0.0555880621220451	0.00267378083242507	NSource_Dominant	0.791499446	0.233778488805224	-0.172697685772267	0.805948078261157	No Epistasis
YAL002W	0.16620486	0.57016456	0.40121786	0.30207346	0.04620826	0.01402756	0.01432796	0.12647196	0.26058196	0.32029626	0.007911125	0.37919576	0.087381839	0.003398039	0.09415931	0.075674892	0.25344837	0.235783393	0.087381839	0.030713996	0.0151007517118298	0.0133991900739627	0.321024801212297	0.0644275977572847	Suppression	0.47335507	0.144906386516452	1.63948382615301	0.999999277239788	No Epistasis
YAL003W	-0.1840704	-0.0443044	-0.0891044	0.2603021	0.0950646	0.0275561	-0.1752209	-0.0410829	0.0385701	0.1053796	0.469177273	-0.1058264	0.07509073	0.201584975	0.051925475	0.06503048	0.450828539	0.034288933	0.07509073	0.661766152	0.493430777881361	0.304670473069665	0.522814260752169	0.748485853203039	Non-responsive	-0.053900925	0.124523888442725	-0.708216384043959	0.556919792892272	No Epistasis
YAL004W	-0.97763424	-0.61121744	-0.33588924	0.18763216	-0.28735014	-0.04107244	-0.20884834	-0.68966234	0.15952966	-0.11250534	0.044771572	-0.641580307	0.18463606	0.01033809	-0.08740969	0.159899518	0.60159857	-0.214212673	0.18463606	0.284007589	0.0641510429072616	0.0307840125409091	0.662587799608272	0.392766247738864	Non-responsive	-0.728989997	0.30618426667822	-1.68126641379976	0.252315743245041	No Epistasis
YAL005C	0.2469884	0.2710804	0.301286067	-0.075743933	-0.1396886	-0.362555933	-0.375210267	-0.010702933	0.004592067	0.202864067	0.005106434	0.273118289	0.069075017	0.005504198	-0.238299683	0.05982072	0.005299745	0.0655844	0.069075017	0.374003532	0.0106197616298413	0.0192773463429487	0.0130766966082863	0.489138977466959	Suppression	0.034818606	0.114547957155154	-0.268584396999137	0.761468188827931	No Epistasis
YAL007C	-0.33925954	-0.16507334	-0.28700394	0.17591386	0.14184296	-0.11995924	-0.27990194	0.13441626	0.16541676	0.28130636	0.047965875	-0.26377894	0.089995778	0.021992511	-0.02052609	0.07793863	0.799855395	0.193713127	0.089995778	0.06836393	0.0681614852765727	0.0544493346791383	0.831854690053183	0.124093129794957	Non-responsive	-0.28430503	0.149241114180803	-3.20299241682751	0.0921325292052757	No Epistasis
YAL008W	-0.47201562	-0.42027682	-0.33265122	-0.34873502	-0.38035322	-0.50458552	-0.68354672	-0.06516002	-0.24808722	-0.22014152	0.000128195	-0.408314553	0.068501124	0.000563985	-0.47930512	0.059323714	8.56e-05	-0.177796253	0.068501124	0.035656819	0.000544267948801037	0.00373954021761134	0.000461535473251029	0.0728701465810979	Suppression	-0.887619673	0.113596263236431	-6.24865114200653	0.0363544652996583	Epistasis
YAL009W	-0.62950742	-0.50359802	-0.46699132	-0.30404942	-0.41316172	-0.39730912	-0.42327292	-0.58551442	-0.24808162	-0.43159432	2.72e-05	-0.533365587	0.061941792	5.68e-05	-0.384448295	0.053643165	0.000182666	-0.42173012	0.061941792	0.000251261	0.000165755534883721	0.000783092226890756	0.000839907157894737	0.00136259173096027	Non-specific Response	-0.917813882	0.102718841229639	-4.82953035744389	0.0495963869172941	Epistasis
YAL010C	-0.3473586	-0.2163495	-0.2607321	0.1265183	-0.3155893	-0.392115	-0.4324692	-0.0004872	0.0513497	-0.0141729	0.031296265	-0.2748134	0.100185865	0.028791778	-0.2534138	0.086763505	0.022316433	0.012229867	0.100185865	0.906272758	0.0475357829851611	0.066837327313253	0.0425975969064685	0.935991303430238	Suppression	-0.5282272	0.166139462174047	-3.25303248203501	0.0900224510139568	No Epistasis
YAL011W	-0.48035976	-0.06895936	-0.09543196	-0.00881736	-0.28784236	-0.48269386	-0.43536386	-0.24093446	-0.28172406	-0.69761056	0.021026093	-0.214917027	0.132799118	0.149617302	-0.30367936	0.11500741	0.033398252	-0.40675636	0.132799118	0.018247672	0.0341029797581084	0.241355071509973	0.0593736631891452	0.0423902479687943	Discordance	-0.518596387	0.220222423558692	-0.507850314208322	0.647193535185116	No Epistasis
YAL012W	-1.0933224	-0.7329756	-1.1099679	1.490065	1.220607	0.681707	0.488871	-0.8091656	-0.7760092	-0.7176882	0.000343601	-0.9787553	0.188086692	0.001247864	0.9703125	0.162887853	0.000566115	-0.767621	0.188086692	0.004682545	0.00117371172523462	0.00646737109493671	0.0020952651779661	0.014013408997259	NSource_Dominant	-0.00844279999999997	0.311906492510104	2.43399293772446	0.999999277239788	No Epistasis
YAL013W	0.0734568	0.362796	0.2828393	0.6389223	0.4588962	0.2593904	0.1809674	-0.3203071	0.0479346	-0.2292628	0.0113558	0.239697367	0.10813799	0.062189621	0.384544075	0.093650246	0.004537685	-0.167211767	0.10813799	0.165956898	0.0203869130720745	0.122490741783223	0.0115397416284938	0.256471724179759	Suppression	0.624241442	0.17932656896941	4.41347433092865	0.999999277239788	No Epistasis
YAL014C	0.09088418	0.42357018	0.34766958	0.49542958	0.35200178	0.21267258	-0.05063012	0.04447218	-0.45563412	0.03240438	0.086200457	0.287374647	0.13557528	0.071756619	0.252368455	0.117411637	0.06867109	-0.12625252	0.13557528	0.382725906	0.112467475364868	0.136333413883121	0.107907006617894	0.498357664521169	Non-responsive	0.539743102	0.224826167509871	2.96226915832989	0.999999277239788	No Epistasis
YAL015C	-0.17049128	0.03082552	0.45841882	0.20767582	-0.66112418	-0.49079718	-0.61366478	-0.30861958	0.00784582	-0.39836608	0.155623514	0.10625102	0.193744806	0.600457106	-0.38947758	0.167787924	0.053296309	-0.233046613	0.193744806	0.268133997	0.185665569152067	0.6946131911365	0.0873078570290073	0.374530024381024	Non-responsive	-0.28322656	0.32128941337085	-0.15618300794144	0.812167935437745	No Epistasis
YAL016W	-0.32302408	-0.18153068	-0.05842868	-0.15688068	-0.68629758	-0.75113988	-0.87220128	-0.22442768	-0.28366788	-0.40167448	0.003254172	-0.187661147	0.129279713	0.189913038	-0.616629855	0.111959516	0.000899259	-0.30325668	0.129279713	0.051408732	0.0073561355320911	0.290456350993931	0.00307549277296451	0.0981778340856893	Suppression	-0.804291002	0.214386150694673	-2.33706477949487	0.154110896639897	No Epistasis
YAL017W	0.02049368	0.11908178	0.12950538	0.28193788	-0.49700532	-0.59887962	-0.72612272	-0.05310422	0.10273568	-0.35912972	0.194915724	0.089693613	0.187352089	0.646713402	-0.385017445	0.162251668	0.049390421	-0.103166087	0.187352089	0.59899625	0.226092484746105	0.735268916435613	0.0819338181744746	0.695132760628875	Non-responsive	-0.295323832	0.310688291176398	-0.61849046281213	0.596476446463746	No Epistasis
YAL018C	-0.4153855	-0.1178557	-0.091851	0.8745477	1.1296236	1.0348084	0.8730642	0.3050225	0.179807	0.5700475	3.62e-05	-0.208364067	0.095607668	0.065702217	0.978010975	0.082798669	7.07e-06	0.351625667	0.095607668	0.007882579	0.000207840666082384	0.127795493933195	7.12371012269939e-05	0.021552076389399	AN_Dominant	0.769646908	0.158547380769813	2.63656983149349	0.999999277239788	No Epistasis
YAL019W	-0.26261472	0.07315078	-0.14905492	0.51730608	0.02671398	0.09235768	-0.15102942	0.03369378	0.23219788	0.03357268	0.483022065	-0.11283962	0.124477984	0.394802046	0.12133708	0.107801097	0.297455767	0.099821447	0.124477984	0.44896143	0.506933282251682	0.509524862755319	0.367735936896962	0.561930899489874	Non-responsive	0.00849746	0.206423384130316	-0.442411054274485	0.677700089271957	No Epistasis
YAL020C	0.35892752	0.47831802	0.36945602	0.24442562	0.34674052	0.44943702	0.40353852	-0.03429818	-0.10935128	-0.04921078	1.58e-05	0.402233853	0.04101079	2.43e-05	0.36103542	0.035516386	1.92e-05	-0.064286747	0.04101079	0.16097009	0.000109878768577495	0.000437333241758242	0.000144242201834862	0.250003570315315	Suppression	0.763269273	0.0680087014090785	12.1683843810247	0.999999277239788	No Epistasis
YAL021C	0.41051382	0.29450032	0.23568342	0.41718182	0.47797392	0.23284252	0.03243252	0.39138122	0.33191682	0.53148752	0.001333225	0.313565853	0.086724388	0.00855947	0.290107695	0.075105523	0.006190093	0.418261853	0.086724388	0.001915082	0.00352686586354461	0.0268547065337482	0.0148105548732652	0.00673775627389903	Non-specific Response	0.603673548	0.143816127513755	1.28922741979871	0.999999277239788	No Epistasis
YAL022C	0.60915146	0.59572466	0.54116796	0.27099286	0.52877016	-0.03426684	0.02122846	0.23424496	0.36240626	0.25263176	0.001779039	0.582014693	0.100504299	0.00066971	0.19668116	0.087039276	0.058358671	0.283094327	0.100504299	0.025894194	0.00442799562651976	0.00424300794003868	0.0939330844523342	0.0561884282524015	Suppression	0.778695853	0.166667524735825	2.97359384670498	0.999999277239788	No Epistasis
YAL023C	0.0388724	0.0376724	-0.1061046	0.7641264	0.7595564	0.3747094	0.3051054	0.4957594	0.4117014	0.4241244	0.000684204	-0.009853267	0.09721736	0.92211232	0.5508744	0.084192704	0.000320918	0.443861733	0.09721736	0.002587432	0.00205621502430078	0.946382235362682	0.00132472200252048	0.0086217024577823	AN_Dominant	0.541021133	0.161216753402278	0.6026631720933	0.999999277239788	No Epistasis
YAL024C	0.07992266	0.54576626	0.26141396	0.31602576	0.09183266	-0.22847844	0.03645566	0.38773006	0.27031756	0.29107096	0.036777381	0.29570096	0.113034409	0.034608626	0.05395891	0.09789067	0.598630736	0.31637286	0.113034409	0.026565928	0.0542632033628378	0.0774763926519809	0.659984845428475	0.0573232524137022	Non-responsive	0.34965987	0.18744636168517	0.17758152092548	0.96235304443306	No Epistasis
YAL025C	-0.26757468	0.06972892	-0.19113628	0.23262562	0.13321542	0.09733962	0.19841912	-0.16057248	0.09769152	-0.37039978	0.116526924	-0.12966068	0.09354884	0.208285881	0.165399945	0.081015672	0.080524936	-0.144426913	0.09354884	0.166531859	0.144415068965765	0.312284738374142	0.122978720797902	0.256935988768017	Non-responsive	0.035739265	0.155133200960667	1.16136440738872	0.999999277239788	No Epistasis
YAL026C	-0.36800986	-0.11220096	0.02406534	0.42260864	-0.24236516	-0.06291076	0.16744584	0.26318244	0.11471204	-0.20567536	0.679475221	-0.152048493	0.145265446	0.330031234	0.07119464	0.125803567	0.589121772	0.057406373	0.145265446	0.704474026	0.694096705562295	0.445206324094277	0.650815637162226	0.783368302085525	Non-responsive	-0.080853853	0.240895489939271	-0.573942775079995	0.615710008273425	No Epistasis
YAL027W	0.1979361	0.1166445	0.0659791	-0.9277391	-0.4449696	-0.6938623	-0.5288132	-0.5789088	-0.6816391	-0.8493308	8.09e-05	0.126853233	0.093072245	0.215115806	-0.64884605	0.080602929	8.76e-05	-0.7032929	0.093072245	0.000130958	0.000378824803431022	0.32020601640968	0.000469998034398034	0.000822536776605944	AN_Dominant	-0.521992817	0.154342857761735	1.17465806730027	0.999999277239788	No Epistasis
YAL028W	-0.51138068	0.18513672	-0.06891358	0.88471462	0.62793632	0.45263432	0.40214132	1.05383242	1.32877392	0.71135072	0.001027089	-0.13171918	0.16651803	0.454893499	0.591856645	0.144208844	0.00454916	1.03131902	0.16651803	0.00044811	0.00286326368978723	0.565037412201176	0.0115644342879317	0.00212414515918958	AN_Dominant	0.460137465	0.276138913081764	-2.06845731601353	0.187993793753375	No Epistasis
YAL029C	0.21698458	0.47584128	0.17611678	0.65676298	0.33437618	0.32822018	0.18881488	0.57162658	0.62457258	0.49267848	0.000530523	0.289647547	0.092459818	0.016547464	0.377043555	0.080072551	0.002185997	0.562959213	0.092459818	0.000496589	0.00166848592078733	0.0437635997836092	0.00633088697922193	0.00229095390070423	Non-specific Response	0.666691102	0.1533272621318	0.676539106990848	0.999999277239788	No Epistasis
YAL030W	-0.59162401	-0.44807641	-0.49197211	-0.95976141	-0.72253151	-0.62341546	-0.58003001	-0.94063946	-0.98305176	-1.01488631	1.52e-06	-0.51055751	0.069006525	0.00014959	-0.721434598	0.059761403	6.11e-06	-0.979525843	0.069006525	2.05e-06	1.98356972111554e-05	0.00152603660186625	6.39402715654952e-05	3.60041554959786e-05	Non-specific Response	-1.231992108	0.114434375402148	-2.20621001436656	0.169522752136641	No Epistasis
YAL031C	0.39816732	0.52231802	0.29318342	0.03596882	0.10401442	0.21846112	0.24619162	0.25197802	0.21851922	0.35648732	0.000261259	0.404556253	0.055943715	0.000172674	0.151158995	0.048448678	0.016844134	0.27566152	0.055943715	0.001699129	0.000947154238516879	0.00166596078645066	0.0337792733059976	0.00612602866208035	Non-specific Response	0.555715248	0.092772155822478	3.01872609854933	0.999999277239788	No Epistasis
YAL032C	-0.33818476	0.00340694	-0.32168906	-0.66873606	-0.47530986	-0.47113226	-0.65715986	-0.66256706	-0.59096906	-0.47102026	6.6e-05	-0.218822293	0.078382928	0.026842294	-0.56808451	0.067881607	6.83e-05	-0.574852127	0.078382928	0.000158095	0.000324112443778111	0.0631623089058908	0.000385718362068966	0.000945231070191431	AN_Dominant	-0.786906803	0.129983381140086	-1.63139836908431	0.262546981882202	No Epistasis
YAL033W	0.4595358	0.6491262	0.3967163	-0.5233009	0.6208755	0.1823951	0.0914346	0.754677	0.746244	0.5133564	0.017763156	0.501792767	0.187530506	0.031732128	0.092851075	0.162406182	0.585392888	0.6714258	0.187530506	0.008971907	0.0296777441866871	0.0724815796820084	0.647679244939706	0.0238437982787018	Discordance	0.594643842	0.310984162479457	-0.246899898013527	0.772377206520611	No Epistasis
YAL034C	0.2174693	0.7307122	0.5251916	-0.2625573	-0.3185499	-0.4270498	-0.7325343	-0.2236755	-0.4697588	-0.0740932	0.004450513	0.491124367	0.128204555	0.006451207	-0.435172825	0.111028401	0.005752934	-0.2558425	0.128204555	0.086179189	0.00950613324519074	0.0216977998151951	0.0139686696197183	0.149512676678761	Suppression	0.055951542	0.212603202407943	1.46655383582477	0.999999277239788	No Epistasis
YAL034W-A	-1.19560752	-0.74085782	-0.53217632	-0.63526752	-0.31438142	-0.51761612	-0.50713362	-0.28958262	-0.17512692	-0.15986092	0.000410963	-0.822880553	0.118153374	0.000218346	-0.49359967	0.102323824	0.001912853	-0.208190153	0.118153374	0.121441274	0.00135901999646643	0.00195675054172367	0.00569336665288505	0.199139370706884	Suppression	-1.316480223	0.195935204935588	-5.65641110980716	0.0401103929508873	Epistasis
YAL035C-A	-0.78591504	-0.34539614	-0.46186004	0.14458896	0.03930816	-0.14509454	-0.10977304	-0.27219534	-0.32506064	-0.01387974	0.005385725	-0.531057073	0.100937743	0.001171765	-0.017742615	0.087414649	0.844931645	-0.203711907	0.100937743	0.083352165	0.0111089056911209	0.00621248396521036	0.871127983379761	0.145300700616019	Suppression	-0.548799688	0.167386310024629	-2.06162487809919	0.188801969685929	No Epistasis
YAL035W	0.0633143	0.2382353	0.0978087	0.4683494	0.4002134	0.1514662	0.0430888	0.0132073	0.2224787	0.4529414	0.038595304	0.133119433	0.105940808	0.24922533	0.26577945	0.091747431	0.02308912	0.229542467	0.105940808	0.066941926	0.0565000751964246	0.358215919293266	0.0438425580057971	0.121880159110308	Non-responsive	0.398898883	0.17568295504825	0.963988885281941	0.999999277239788	No Epistasis
YAL036C	-0.07529494	0.20184666	-0.22756424	0.60434296	0.13379726	0.29884306	0.32210896	-0.13631294	0.30326896	0.04368356	0.071907416	-0.03367084	0.120885249	0.78864982	0.33977306	0.104689697	0.014144528	0.070213193	0.120885249	0.579569365	0.0962536743391909	0.845433639473081	0.0292489908232323	0.678234889266702	Non-responsive	0.30610222	0.200465507031848	1.17670630969209	0.999999277239788	No Epistasis
YAL037c-a	-0.1262754	-0.0349787	0.1284239	0.3292214	0.6077396	0.5106714	0.7992513	0.6304695	0.678889	0.2846448	0.000770492	-0.0109434	0.107117821	0.921492832	0.561720925	0.092766754	0.00051331	0.531334433	0.107117821	0.001637077	0.00226142163620072	0.946191150851411	0.00193592044329303	0.00594813723072657	AN_Dominant	0.550777525	0.177634810212617	0.109455415730328	0.934033178786349	No Epistasis
YAL037W	0.48685726	0.40881936	0.38119956	0.52891856	0.47903896	0.25393166	0.15926536	0.94633986	0.91390826	0.98806026	7.16e-06	0.425625393	0.070009841	0.000501111	0.355288635	0.0606303	0.000624287	0.949436127	0.070009841	2.79e-06	6.09157922077922e-05	0.00348490250636943	0.0022809281299498	4.51291111111111e-05	Non-specific Response	0.780914028	0.116098186686014	-1.45154807159707	0.302372021949722	No Epistasis
YAL038W	0.2230788	0.4082318	0.2353488	0.9467438	0.8988888	0.6084308	0.5845028	0.6760878	0.7173768	0.8099698	1.37e-05	0.288886467	0.081292077	0.009297723	0.75964155	0.070401004	1.29e-05	0.734478133	0.081292077	4.16e-05	9.83008762322015e-05	0.0284889538695042	0.000107379796696315	0.000338116129032258	Non-specific Response	1.048528017	0.134807659018899	2.32961455072795	0.999999277239788	No Epistasis
YAL039C	0.656095	0.831449	0.875463	0.1064308	-0.22483	-0.2803137	-0.3759425	-1.4689677	-1.3237699	-1.2283777	5.52e-06	0.787669	0.094630416	7.07e-05	-0.19366385	0.081952345	0.050110197	-1.340371767	0.094630416	2.08e-06	5.01546740638003e-05	0.00091714	0.0829807635356421	3.64333689839572e-05	Discordance	0.59400515	0.15692679221747	12.3266198822144	0.999999277239788	No Epistasis
YAL040C	0.17417356	0.78102046	0.67394286	0.09179436	-0.11422034	-0.45146914	-0.54814174	-0.02802484	0.02179166	0.29870636	0.034924808	0.543045627	0.15982451	0.011477413	-0.255509215	0.138412086	0.107394982	0.09749106	0.15982451	0.561141193	0.0519746517964562	0.0333430299614191	0.155858335640673	0.663304936005594	Non-responsive	0.287536412	0.265038966086784	0.717046835814216	0.999999277239788	No Epistasis
YAL041W	-0.55724708	-0.46903848	-0.33894338	0.03088152	-0.41913978	-0.87726928	-1.04998868	-0.28156758	-0.12243218	-0.64415498	0.022033975	-0.455076313	0.204173408	0.061072469	-0.578879055	0.176819358	0.013602009	-0.349384913	0.204173408	0.130778102	0.0354829327003442	0.120544062795722	0.0283328333732909	0.211328896448446	Suppression	-1.033955368	0.338583293197111	-2.02186720004955	0.194674097148123	No Epistasis
YAL042W	0.29207758	0.24146508	0.24049708	0.84588398	0.84987318	0.54559368	0.46811638	0.24637668	0.38630348	0.32236158	7.8e-05	0.258013247	0.078939805	0.013703021	0.677366805	0.068363876	2.27e-05	0.318347247	0.078939805	0.004978185	0.000368405191059841	0.0379250065783692	0.000163955567805954	0.0147232911670429	Non-specific Response	0.935380052	0.130906856843404	4.71352547818118	0.999999277239788	No Epistasis
YAL043C	-0.10560498	0.33606822	0.04415962	0.48215682	0.00803962	-0.04622118	-0.23946278	-0.33758148	0.17801492	-0.15247858	0.820552884	0.091540953	0.157194194	0.57860162	0.05112812	0.136134165	0.718357682	-0.104015047	0.157194194	0.529336918	0.828776124434783	0.675894400503298	0.76469957341274	0.634758584993227	Non-responsive	0.142669073	0.26067708018709	0.946320711521523	0.999999277239788	No Epistasis
YAL043C-A	-0.61368324	-0.24983634	-0.24603694	0.06364546	0.40593396	0.85220146	0.64313706	-0.22610044	0.19241096	-0.14836664	0.023111604	-0.369852173	0.159130915	0.053065146	0.491229485	0.137811415	0.009164025	-0.060685373	0.159130915	0.714251092	0.0368918415701754	0.108368236866272	0.0204858419733879	0.790648682611017	Suppression	0.121377312	0.263888768843573	0.689922067535669	0.999999277239788	No Epistasis
YAL044C	-0.1053676	-0.1968966	-0.0631786	0.0430874	0.3771204	0.1713754	0.2148904	-0.1265506	0.0104304	-0.0325076	0.019144138	-0.121814267	0.060232482	0.0828363	0.2016184	0.05216286	0.006170081	-0.0495426	0.060232482	0.437896631	0.0315415433499246	0.1531209371614	0.0147786824780702	0.551453446689927	Suppression	0.079804133	0.0998842717305395	1.29496597170916	0.999999277239788	No Epistasis
YAL045C	-0.80497088	-0.76948228	-0.47229828	-0.23184158	-0.21887598	-0.05067928	-0.25943578	-0.72829638	-0.22351568	-0.83359358	0.000843694	-0.68225048	0.120763629	0.000774908	-0.190208155	0.10458437	0.111780373	-0.595135213	0.120763629	0.001697932	0.0024434303244916	0.00464444941590494	0.161151677711928	0.00612508399339207	NSource_Dominant	-0.872458635	0.200263822561131	-1.38479041523012	0.318396408490811	No Epistasis
YAL046C	-0.03094596	-0.04690766	0.04751664	-0.64240186	-0.29845056	-0.97608446	-0.96867906	-0.75223416	-1.10753176	-0.98428556	0.000248085	-0.010112327	0.134755222	0.942280702	-0.721403985	0.116701445	0.000453304	-0.94801716	0.134755222	0.00020507	0.000906922340959821	0.960460693761008	0.00175094015566038	0.00116312863203463	AN_Dominant	-0.731516312	0.223466254673109	0.968830163268733	0.999999277239788	No Epistasis
YAL047C	-0.26085914	-0.28202764	-0.06639384	-0.32498144	-0.38250344	-0.30023734	-0.35337194	-0.26699964	-0.12627114	-0.39225424	0.000304926	-0.20309354	0.056677599	0.008936547	-0.34027354	0.04908424	0.000224695	-0.261841673	0.056677599	0.002426589	0.00106480289232409	0.0276800564524823	0.000993933997974342	0.0081772554212963	Non-specific Response	-0.54336708	0.093989164658418	-2.99529640489028	0.102552214587226	No Epistasis
YAL048C	0.16763976	-0.07650714	0.07979146	-0.32595834	-0.15324384	0.34906276	0.35873066	-0.12127524	-0.15955314	0.03814116	0.868681212	0.056974693	0.141383228	0.698986444	0.05714781	0.122441467	0.65486701	-0.08089574	0.141383228	0.585102829	0.874152168941935	0.775454732369856	0.710035382739159	0.683002251029758	Non-responsive	0.114122503	0.234457559401509	0.831784837724217	0.999999277239788	No Epistasis
YAL049C	-0.47305962	-0.57188312	-0.43383782	-1.67949202	-1.95369382	-2.27340872	-2.15356722	-1.54723062	-1.58549592	-1.83859522	2.58e-07	-0.492926853	0.111816014	0.003124966	-2.015040445	0.096835508	1.49e-07	-1.657107253	0.111816014	1.53e-06	5.76845733788396e-06	0.0126524426860321	4.74710144927536e-06	2.89682947976879e-05	Non-specific Response	-2.507967298	0.185425881643622	-4.58868005619251	0.0542739434482449	No Epistasis
YAL051W	-0.27779432	-0.18766632	-0.27004812	-0.70389412	-0.70838492	-1.10375732	-1.22797962	-0.54933592	-0.50885242	-0.51910912	5.32e-05	-0.245169587	0.103498849	0.049692775	-0.936003995	0.089632632	1.61e-05	-0.52576582	0.103498849	0.001431163	0.000273988364779874	0.102660791240933	0.000126920697954272	0.00535979610742857	AN_Dominant	-1.181173582	0.171633423924063	-3.81864876325009	0.0708265487596679	No Epistasis
YAL053W	-0.85136796	-0.93601176	-0.83622496	-0.76341386	-0.77686836	-0.97210116	-0.89923766	-0.54211286	-0.53262136	-0.67160076	9.11e-08	-0.874534893	0.047802137	3.61e-07	-0.85290526	0.041397865	1.59e-07	-0.58211166	0.047802137	5.76e-06	2.65242711111111e-06	2.67863111111111e-05	4.91325e-06	7.66493522267206e-05	Non-specific Response	-1.727440153	0.0792708763045531	-14.4482885315879	0.0220463709215021	Epistasis
YAL054C	-1.277548	-1.311949	-1.443029	-3.7819659	-3.4229942	-3.6745354	-3.7492394	-3.4629503	-3.9426528	-3.5857301	1.16e-09	-1.344175333	0.102035202	3.39e-06	-3.657183725	0.088365077	1.25e-09	-3.663777733	0.102035202	3.37e-09	1.65199130434783e-07	0.000115066787564767	2.64153225806452e-07	4.32879803921569e-07	Non-specific Response	-5.001359058	0.169206240214649	-7.90503543665524	0.0295615610717757	Epistasis
YAL055W	-0.33105068	-0.26732898	-0.23950698	-0.06278688	0.05763552	0.30263822	0.34671192	0.19390512	0.10763382	-0.05558808	0.029411958	-0.279295547	0.085029498	0.013400177	0.161049695	0.073637705	0.064960604	0.08198362	0.085029498	0.367075044	0.0450889144094525	0.0373392426741812	0.102766702922965	0.481437161918118	Suppression	-0.118245852	0.141005470312081	-1.42001208574988	0.309705251227769	No Epistasis
YAL056W	0.02543564	0.03549874	0.01120104	-0.22894936	-0.33133876	-0.05448046	6.24e-06	-0.03889076	-0.20069306	-0.37427646	0.057582059	0.02404514	0.077843288	0.766394589	-0.153690585	0.067414265	0.056653533	-0.204620093	0.077843288	0.033980904	0.079398035889076	0.828626993322165	0.0917339428242709	0.0699807928651368	Non-responsive	-0.129645445	0.129088489412465	0.580800413276509	0.999999277239788	No Epistasis
YAL058C-A	-0.04919106	0.03643934	-0.12088406	0.03094424	0.20153654	1.09005164	1.20326954	-0.09781086	0.32839434	-0.03515056	0.096439539	-0.04454526	0.239150036	0.857520003	0.63145049	0.207110006	0.018612943	0.065144307	0.239150036	0.793175172	0.123514256107331	0.898962000264522	0.0365957242908163	0.852377059017716	Non-responsive	0.58690523	0.396585468749074	1.31563298233231	0.999999277239788	No Epistasis
YAL058W	0.4803093	0.2129878	0.1169361	0.5502693	0.4628141	0.4498051	0.5445631	0.2918743	0.15464	0.0390165	0.000307501	0.270077733	0.072819612	0.007566172	0.5018629	0.063063634	9.43e-05	0.1618436	0.072819612	0.061646878	0.00107265125186368	0.0244649520098717	0.000495793980738363	0.113936518410719	Suppression	0.771940633	0.120757665251308	5.05224270219476	0.999999277239788	No Epistasis
YAL059W	-0.07260068	-0.08449108	-0.01367418	-0.56169738	0.00634912	-0.23425048	-0.21269738	-0.03275048	0.05849132	-0.49563108	0.167671404	-0.05692198	0.127975005	0.669899425	-0.25057403	0.110829606	0.058254493	-0.15663008	0.127975005	0.260578001	0.197734539622682	0.753262506698816	0.0938286267276303	0.366476274055603	Non-responsive	-0.30749601	0.212222537388505	-0.710885525432285	0.556049464683262	No Epistasis
YAL060W	1.08917338	1.05031938	1.07701638	0.16311338	0.27711038	-0.01829062	0.07582438	0.30819138	0.31147238	0.30237238	5.19e-07	1.072169713	0.047994005	9.11e-08	0.12443938	0.041564027	0.020114418	0.30734538	0.047994005	0.000365947	9.70518518518519e-06	9.3249390625e-06	0.0390659805271272	0.00182861845690313	Non-specific Response	1.196609093	0.0795890530936057	11.1731912673232	0.999999277239788	No Epistasis
YAL061W	-0.64527772	-0.39064572	-0.44390842	-2.20277622	-1.94387832	-1.80691162	-2.18077822	-2.12685602	-2.57407352	-2.01492562	2.19e-07	-0.493277287	0.123607232	0.005251865	-2.033586095	0.107047003	2.79e-07	-2.238618387	0.123607232	3.87e-07	5.0516514084507e-06	0.0185471523530997	7.55259917355372e-06	1.05196556016598e-05	Non-specific Response	-2.526863382	0.20497940495739	-1.40621441973607	0.313247367096855	No Epistasis
YAL062W	1.99705978	2.10310778	1.91663178	-0.57043412	-0.67750892	-1.04075102	-1.02661652	-0.87792072	-1.24991522	-1.05917322	7.72e-07	2.00559978	0.11135476	4.02e-07	-0.828827645	0.096436051	5.75e-05	-1.062336387	0.11135476	2.92e-05	1.25035135802469e-05	2.80159787234043e-05	0.000342438636363636	0.00025573422459893	AN_Dominant	1.176772135	0.184660978774049	12.1255098768851	0.999999277239788	No Epistasis
YAL063C	-0.26394594	-0.14135304	-0.20934524	-0.48308554	-0.13125694	-0.52942784	-0.43737774	-0.69628044	-0.72990554	-0.75100704	3.96e-05	-0.204881407	0.071131632	0.023640992	-0.395287015	0.0616018	0.000361461	-0.725731007	0.071131632	1.87e-05	0.000220407476635514	0.0574664707205937	0.00144916218543452	0.000184493524096386	AN_Dominant	-0.600168422	0.117958466865278	1.06446436900038	0.999999277239788	No Epistasis
YAL064C-A	-0.24606256	0.21078964	-0.09911876	-0.50426016	-0.01855596	1.02022404	0.84891934	0.03334284	-0.10888796	0.01804614	0.614253898	-0.044797227	0.283176679	0.878769841	0.336581815	0.245238198	0.212275001	-0.019166327	0.283176679	0.947930461	0.631644054527861	0.913930572643435	0.277148270512754	0.964089985842906	Non-responsive	0.291784588	0.469595396929341	0.662167723604812	0.999999277239788	No Epistasis
YAL064W	0.3219594	0.0814855	0.0868038	0.0929224	0.406451	0.9098539	0.6749172	0.3757152	0.546828	0.4547755	0.006501458	0.163416233	0.142035497	0.287707227	0.521036125	0.123006349	0.003860087	0.459106233	0.142035497	0.0144051	0.0129220422809466	0.399739139783033	0.0100907541648045	0.0352776860186916	AN_Dominant	0.684452358	0.235539225417729	0.956724403760555	0.999999277239788	No Epistasis
YAL064W-B	0.02288944	0.40178234	-0.06557286	-0.33002716	0.02129534	1.48485224	1.12293604	-0.22219576	-0.42371816	-0.11913796	0.29567973	0.11969964	0.339817667	0.735019938	0.574764115	0.294290732	0.09175457	-0.255017293	0.339817667	0.477443739	0.32571427584984	0.804396193424323	0.136734346694722	0.588916199244775	Non-responsive	0.694463755	0.563523849141934	1.68489949350991	0.999999277239788	No Epistasis
YAL065C	-1.41640484	-0.91035144	-0.64579604	-0.76243874	-0.00878304	1.05642966	0.68827556	-0.33228944	-0.51167034	-0.03828594	0.082195345	-0.990850773	0.334885527	0.021141801	0.24337086	0.290019374	0.429106096	-0.294081907	0.334885527	0.408986859	0.108069530551676	0.0527417891664128	0.501350817709292	0.522784958694439	Non-responsive	-0.747479913	0.555344820524588	-0.816426100043055	0.510506103283792	No Epistasis
YAL066W	-0.86801434	-0.67698794	-0.60277274	-0.37599174	-0.22134734	-0.22814344	-0.47672994	-0.45741324	-0.45180474	-0.31749264	2.32e-05	-0.715925007	0.067522951	1.45e-05	-0.325553115	0.058476591	0.000844466	-0.40890354	0.067522951	0.000513018	0.000147413385063046	0.000298709119496855	0.00292239660116218	0.00235844274947368	Non-specific Response	-1.041478122	0.111974146652154	-5.64929138477906	0.0401103929508873	Epistasis
YAL067C	-0.64140088	-0.07027498	-0.21957738	0.03498532	0.04941452	1.11045252	0.73576732	-0.19463048	-0.50274818	0.05482712	0.126729867	-0.310417747	0.23682322	0.231302885	0.48265492	0.205094925	0.050838164	-0.214183847	0.23682322	0.395839657	0.154889432596455	0.338228839204241	0.0839528138048903	0.511771382081508	Non-responsive	0.172237173	0.392726881334971	0.983943392635778	0.999999277239788	No Epistasis
YAL068C	-0.64056578	-0.62437228	-1.27447588	1.30026042	1.31351142	1.22759742	1.24655742	1.59841842	1.61600842	1.74619942	1.52e-06	-0.846471313	0.118137635	0.000182928	1.27198167	0.102310193	5.01e-06	1.653542087	0.118137635	2.25e-06	1.98356972111554e-05	0.00172060419484241	5.55338578680203e-05	3.86870078740157e-05	AN_Dominant	0.425510357	0.195909104429793	-6.26837498734053	0.0363544652996583	Epistasis
YAL069W	0.04457731	-0.25304844	0.00168796	0.20794071	0.31426611	1.07099531	0.88920206	-0.05136429	-0.25291664	0.17061756	0.031380481	-0.068927723	0.180034616	0.713185425	0.620601048	0.155914551	0.005321234	-0.044554457	0.180034616	0.811640937	0.0476526497522021	0.786682754060101	0.0131148998999248	0.866393967457552	Suppression	0.551673325	0.298553635265201	1.9970541690788	0.999999277239788	No Epistasis
YALCDELTA2	0.01779358	-0.26253862	-0.38125012	-0.45295532	0.24374138	0.22440938	0.50187388	1.47868958	1.32697998	1.20386018	0.000723114	-0.208665053	0.172080889	0.264614589	0.12926733	0.149026422	0.41445972	1.336509913	0.172080889	0.00011005	0.0021493284092559	0.374960964070069	0.486728308877778	0.000721659209209209	Discordance	-0.079397723	0.285363871525781	-4.96176207741168	0.0475655141288766	Epistasis
YALWDELTA1	0.17400994	-0.01897541	-0.23556751	-0.04194406	-0.11194361	0.83442664	0.86004844	-0.01305776	0.01259319	-0.02393501	0.301426829	-0.026844327	0.21174588	0.902682346	0.385146853	0.183377312	0.073838787	-0.008133193	0.21174588	0.970433141	0.331261056329307	0.932374409885543	0.114408205685194	0.978950955757776	Non-responsive	0.358302526	0.351140817835657	1.04355774204382	0.999999277239788	No Epistasis
YAR002C-A	-0.5244217	-0.464157	-0.4630288	-0.2554616	0.1147844	-0.1689316	-0.2242776	0.0887654	-0.1245636	-0.1092006	0.001754943	-0.483869167	0.074576609	0.000337859	-0.1334716	0.064585238	0.077605748	-0.048332933	0.074576609	0.537591873	0.00437844791393755	0.00266023354447115	0.119257624946751	0.641253525131646	Suppression	-0.617340767	0.123671315135703	-4.60096857040482	0.0539990173122186	No Epistasis
YAR002W	0.04822346	0.17965976	-0.01400384	0.31299406	0.35214516	0.13837716	0.10751626	0.39266406	0.52055166	0.31709956	0.000854044	0.071293127	0.063952413	0.301748031	0.22775816	0.055384414	0.004502799	0.410105093	0.063952413	0.000362888	0.00246360292558344	0.415371160134692	0.0114554703879612	0.00181888239326702	AN_Dominant	0.299051287	0.10605307902729	-1.04715305787042	0.425672098607652	No Epistasis
YAR003W	0.68700634	0.81392694	0.57346854	0.09975564	0.64403654	0.50491314	0.34269074	1.40537384	0.84764224	1.24759134	8.9e-05	0.691467273	0.130606547	0.001130371	0.397849015	0.113108587	0.009761617	1.16686914	0.130606547	4.47e-05	0.000406582287308229	0.0060586465519215	0.0216187805838404	0.000358420685434517	Non-specific Response	1.089316288	0.216586455466779	-0.358068799052374	0.718962805319075	No Epistasis
YAR007C	-0.03848458	0.08391962	0.12813092	0.07730572	-0.00556658	-0.14924238	-0.22042758	0.01025292	0.14148612	-0.08671088	0.523141196	0.05785532	0.067545443	0.420051928	-0.074482705	0.05849607	0.243564729	0.021676053	0.067545443	0.757646527	0.545455670061436	0.532564385586994	0.310974864335217	0.82442962901644	Non-responsive	-0.016627385	0.112011445600784	-0.341960036267328	0.725483350199906	No Epistasis
YAR008W	-0.22552748	-0.46074028	-0.34006618	-0.08549428	0.29601122	-0.98201528	0.01302642	0.18287062	0.04804502	-0.33121518	0.420673077	-0.342111313	0.227345411	0.17608799	-0.18961798	0.196886901	0.367588653	-0.03343318	0.227345411	0.887231403	0.447229686372444	0.274133180249525	0.440313268568843	0.921263737684736	Non-responsive	-0.531729293	0.377009712860162	-1.32170630093242	0.335907744547671	No Epistasis
YAR014C	0.21507454	0.46833894	0.36081504	0.29712194	0.11652184	0.08868404	0.05139164	0.46952914	0.35661984	0.36356924	0.000285484	0.348076173	0.060172919	0.000674071	0.138429865	0.052111276	0.03263581	0.39657274	0.060172919	0.000306993	0.00101311250487541	0.00426239297393822	0.0582672608103542	0.001592328695962	NSource_Dominant	0.486506038	0.0997854971842567	0.901266221422295	0.999999277239788	No Epistasis
YAR015W	0.090643	0.199504	0.176043	0.314374	0.486399	0.449424	0.335515	0.517943	0.618878	0.446757	7.58e-06	0.155396667	0.045183064	0.010847954	0.396428	0.039129681	1.96e-05	0.527859333	0.045183064	7.61e-06	6.34183652618135e-05	0.0319472720049438	0.000146241002277904	9.23205740740741e-05	Non-specific Response	0.551824667	0.0749276349554552	0.31984639598257	0.999999277239788	No Epistasis
YAR018C	-0.4930035	-0.2092996	-0.1792894	0.1620111	-0.0332323	-0.2588172	-0.0050765	-0.2912936	-0.1709028	-0.33773	0.017804074	-0.293864167	0.088522879	0.01277132	-0.033778725	0.076663062	0.67277935	-0.266642133	0.088522879	0.01960313	0.0297233661503568	0.036062464362069	0.726091848739703	0.0450280871774194	NSource_Dominant	-0.327642892	0.146798587486778	-0.415540503790572	0.691490982799608	No Epistasis
YAR019C	-0.17640852	0.06235908	-0.12647512	-0.07345362	-0.39771292	-0.15243802	-0.15089592	-0.02811602	0.08822278	0.00983878	0.058014932	-0.080174853	0.06844376	0.279763324	-0.19362512	0.059274035	0.013738458	0.02331518	0.06844376	0.743364051	0.0799055518942611	0.391190936077695	0.0285625637442082	0.813426021103057	Non-responsive	-0.273799973	0.113501135637739	-2.61772845998917	0.128040490514123	No Epistasis
YAR020C	-1.22526862	-0.99347042	-0.85790702	0.12852168	-0.43243672	-0.70287922	-0.80266932	0.15235588	0.09209318	0.26260458	0.001754287	-1.025548687	0.170051989	0.000525888	-0.452365895	0.147269343	0.018024611	0.16901788	0.170051989	0.353369732	0.00437844791393755	0.0035886378	0.0356950503811971	0.467284035997578	Suppression	-1.477914582	0.281999321476779	-5.84020008762898	0.0377330615530735	Epistasis
YAR023C	-0.57905978	0.10816372	-0.05512008	0.18237142	-0.11445198	0.26624852	0.05239472	0.31693152	0.52030882	0.25973632	0.088752029	-0.175338713	0.134157298	0.232519706	0.09664067	0.116183628	0.432981464	0.365658887	0.134157298	0.029525812	0.115268545198057	0.339477734344997	0.505427934900927	0.0624148416947402	Non-responsive	-0.078698043	0.222474710087605	-1.99733682010428	0.197667435179553	No Epistasis
YAR027W	-0.25249342	-0.22164452	-0.22346122	-0.41952622	-0.41534152	-0.47005762	-0.50643792	0.14588678	0.00239608	-0.15671692	6.54e-05	-0.232533053	0.049813738	0.002292732	-0.45284082	0.043139962	1.55e-05	-0.002811353	0.049813738	0.956570583	0.000321648198198198	0.0101484373864865	0.000123679049939099	0.968995498567033	Suppression	-0.685373873	0.0826067388802314	-8.26279464910996	0.0295615610717757	Epistasis
YAR028W	0.34734306	0.49402076	0.31444666	1.28584166	1.39967906	1.67665696	1.48229766	1.45002006	1.31897716	1.30511126	9.25e-08	0.38527016	0.073183063	0.001167635	1.461118835	0.063378392	7.33e-08	1.35803616	0.073183063	3.27e-07	2.68127212389381e-06	0.00619868467179903	2.90059337349398e-06	9.34229565217391e-06	Non-specific Response	1.846388995	0.121360380654601	4.02398898525115	0.999999277239788	No Epistasis
YAR029W	-0.21146142	0.59489718	0.45601328	1.62806168	1.46294488	1.44506658	1.63671828	2.10879138	2.35313088	1.84482248	4.02e-06	0.279816347	0.159305979	0.122431386	1.543197855	0.137963025	1.02e-05	2.102248247	0.159305979	3.35e-06	3.97387987987988e-05	0.205758853177527	9.06651289009498e-05	5.13954332552693e-05	AN_Dominant	1.823014202	0.26417907971194	-1.05698772705422	0.422563931190616	No Epistasis
YAR030C	-0.45683918	0.01452292	0.22499842	0.08796192	0.02039322	0.18433902	-0.01334378	0.08582732	0.49174732	0.03117212	0.469965628	-0.07243928	0.136839687	0.612913345	0.069837595	0.118506645	0.574169558	0.202915587	0.136839687	0.18167236	0.494180550405778	0.704543836303738	0.638388454592329	0.275941486287967	Non-responsive	-0.00260168499999999	0.226922949006203	-0.905669844764717	0.47498842408763	No Epistasis
YAR031W	-0.77795163	-0.60645378	-0.51657413	0.09522747	0.37122057	0.28497702	0.32003807	0.36732042	0.41332487	0.37500957	2.85e-05	-0.633659847	0.061715486	1.8e-05	0.267865783	0.053447179	0.001544652	0.385218287	0.061715486	0.000427517	0.000172554066543438	0.000349905044510386	0.00476637553085257	0.0020562877143906	AN_Dominant	-0.365794064	0.102343555573814	-7.3381498892555	0.0319876858878265	Epistasis
YAR033W	-1.46924189	-1.15470739	-1.06504339	0.42411386	0.57704666	0.17171821	-0.01544249	0.26189841	0.40669261	-0.13387239	0.000383818	-1.229664223	0.147096638	6.88e-05	0.28935906	0.127389425	0.057354501	0.178239543	0.147096638	0.264931266	0.00128312364744898	0.000894263492063492	0.0927497743892866	0.371164397683062	Suppression	-0.940305163	0.243932177917627	-4.58547419019774	0.0542781337904376	No Epistasis
YAR035W	0.46913138	0.77343838	0.65042008	-0.82484822	-0.81618122	-1.03434812	-1.15681942	-1.91745572	-1.92678742	-2.17130052	2.34e-07	0.630996613	0.090370772	0.00021491	-0.958049245	0.078263384	5.56e-06	-2.00518122	0.090370772	9.55e-08	5.34123344947735e-06	0.00193632822496571	5.93217589576547e-05	4.01038782051282e-06	AN_Dominant	-0.327052632	0.149862971206644	11.1977533508664	0.999999277239788	No Epistasis
YAR040c	0.07100212	-0.19091208	-0.26021888	-0.32675248	0.19215452	0.97290202	1.74069222	0.08101552	-0.20492988	-0.14233388	0.278065833	-0.126709613	0.349398038	0.727567834	0.64474907	0.302587577	0.070588327	-0.088749413	0.349398038	0.806790021	0.308538155823679	0.798466032593033	0.110311099755964	0.862862293936368	Non-responsive	0.518039457	0.579411097297273	1.04725103269584	0.999999277239788	No Epistasis
YAR042W	-0.06009322	0.57077608	0.16738518	0.29297978	0.34654148	0.96241288	0.59138168	0.20951088	0.08166898	0.16809278	0.017784931	0.22602268	0.153049222	0.183246607	0.548328955	0.132544514	0.004365852	0.15309088	0.153049222	0.350493829	0.0297065484398266	0.282591460088748	0.0111416815161667	0.464700480424813	Suppression	0.774351635	0.253803421767924	2.4478029124764	0.999999277239788	No Epistasis
YAR044W	-0.70332746	-0.11316416	-0.25759676	0.17053774	-0.30533966	-0.14838826	-0.30019636	-0.52779716	-0.38343606	-0.26716986	0.025540991	-0.35802946	0.133227106	0.031204716	-0.145846635	0.115378058	0.246666394	-0.392801027	0.133227106	0.021456905	0.0402209211637019	0.0715012572633788	0.313952117173888	0.0484203185170513	Discordance	-0.503876095	0.220932161113139	-0.502756445419094	0.649056589301019	No Epistasis
YAR047C	-0.44249666	-0.27783336	-0.32284266	-0.27663726	-0.20307206	0.08805794	0.14106094	-0.25385946	-0.38358726	-0.14846126	0.011834581	-0.347724227	0.090487133	0.00635141	-0.06264761	0.078364156	0.450305467	-0.261969327	0.090487133	0.023147156	0.0210789396767265	0.021480685033557	0.522485142457846	0.0513501588066373	Suppression	-0.410371837	0.150055934313548	-0.988981280073251	0.4459882159386	No Epistasis
YAR050W	-1.16012936	-0.23058506	-0.75139196	-0.06297026	-0.08512886	-0.24532426	-0.25100716	-0.87227256	-1.23083766	-0.44844496	0.004272637	-0.71403546	0.191668946	0.007403745	-0.161107635	0.165990176	0.364088667	-0.850518393	0.191668946	0.003017033	0.00918609943780768	0.0240454649777007	0.436440047121134	0.00976993731240732	NSource_Dominant	-0.875143095	0.317846988738312	-0.0774734475155712	0.849274540682729	No Epistasis
YAR053W	-0.6026713	-0.1809856	-0.2104665	-0.0245115	-0.2158314	-0.3354478	-0.3023407	0.4064978	1.559696	0.3580702	0.037485184	-0.331374467	0.228301172	0.189942758	-0.21953285	0.197714614	0.30352717	0.774754667	0.228301172	0.01154323	0.0551832450301124	0.290456350993931	0.373690375995114	0.0292759193689508	Non-responsive	-0.550907317	0.378594663013514	-3.50153373385689	0.0803891504111827	No Epistasis
YAR060C	-0.91677528	-0.56836918	-0.57328058	-0.43655848	-0.60167818	-0.67027558	-0.65395578	-0.46095328	-0.48804648	-0.06940198	0.000169817	-0.68614168	0.103229612	0.000291397	-0.590617005	0.089399466	0.000302476	-0.339467247	0.103229612	0.013330632	0.000672594417775091	0.00238916363829787	0.00126131144239338	0.0330666301522151	Non-specific Response	-1.276758685	0.171186944912357	-5.47525068853743	0.0413485383688082	Epistasis
YAR061W	-0.6231077	-0.4318383	-0.4513539	-0.27123	-0.122444	0.4935862	0.255087	-0.2613553	-0.2062295	-0.0378279	0.038249887	-0.502099967	0.140581176	0.009077462	0.0887498	0.121746869	0.489685314	-0.1684709	0.140581176	0.269759512	0.0561072569944022	0.0280828843300283	0.5607165064259	0.376270838618906	Non-responsive	-0.413350167	0.233127506318729	-1.05040915534525	0.424696291281849	No Epistasis
YAR062W	-0.92042906	-0.18221606	-0.13923856	0.41565014	0.81479044	2.09374304	1.58188794	0.34379844	0.44671554	0.44193814	0.012239998	-0.413961227	0.316064346	0.231629526	1.22651789	0.273719753	0.002863095	0.410817373	0.316064346	0.234835823	0.0217007379967524	0.33855533797992	0.00787411223551637	0.337889188770701	Suppression	0.812556663	0.524133422715244	0.766482869798328	0.999999277239788	No Epistasis
YAR064W	-1.06206362	-0.22877352	-0.37421412	0.10657888	0.09174828	1.61686908	1.58097988	-0.44715872	0.13863568	-0.03515762	0.094179228	-0.555017087	0.366923647	0.174136886	0.84904403	0.317765199	0.031910624	-0.11456022	0.366923647	0.763969659	0.121069097846939	0.272000653358608	0.0571632935344451	0.828740724641331	Non-responsive	0.294026943	0.608474031616034	0.671494824380329	0.999999277239788	No Epistasis
YAR066W	-1.22795968	-0.41191538	-0.70724388	-1.31281338	-0.52747678	-0.21481898	-0.47705418	-1.68982998	-1.54904708	-1.35759648	0.000541665	-0.78237298	0.225676125	0.010451062	-0.63304083	0.195441257	0.014272125	-1.532157847	0.225676125	0.000255708	0.00169863447343226	0.0310357693390753	0.0294281099911922	0.00138099184501237	Non-specific Response	-1.41541381	0.374241515238183	0.311948386927888	0.999999277239788	No Epistasis
YAR068W	-0.92782556	-0.69681516	-0.78006716	-1.49552306	-0.88409196	-1.28873986	-1.18720396	-1.83225886	-1.83679396	-1.64841236	7.52e-07	-0.801569293	0.107985353	0.000146539	-1.21388971	0.093518059	3.75e-06	-1.772488393	0.107985353	7.6e-07	1.23015037406484e-05	0.00150939778144654	4.5869199255121e-05	1.72275432525952e-05	Non-specific Response	-2.015459003	0.179073449411678	-1.35682096256172	0.325843938631908	No Epistasis
YAR069C	0.70093222	0.58496162	0.64621322	0.49299112	0.99211192	0.97625462	1.18080212	0.65308592	0.71352742	0.60342332	4.18e-05	0.644035687	0.113635506	0.000760482	0.910539945	0.098411235	3.56e-05	0.656678887	0.113635506	0.000678072	0.000228574123539232	0.00460436005730129	0.000234623340040241	0.00296985819050802	Non-specific Response	1.554575632	0.188443168148854	4.76481452641859	0.999999277239788	No Epistasis
YAR070C	-0.22679584	-0.08566104	0.14278646	0.06326336	0.48885826	0.81368026	0.82050896	0.15091376	0.49167256	0.29225346	0.017402931	-0.056556807	0.156066683	0.727755434	0.54657771	0.135157713	0.004907944	0.31161326	0.156066683	0.086041159	0.0291959733910371	0.798466032593033	0.0122951973782027	0.14931275036	Suppression	0.490020903	0.258807315330605	0.689345441306784	0.999999277239788	No Epistasis
YAR071W	0.12937866	0.32332356	0.03395346	0.65974506	0.50963676	0.17929356	0.21036476	0.87114996	0.76210336	0.76460106	0.000276839	0.16221856	0.101177916	0.152902911	0.389760035	0.087622645	0.002978221	0.799284793	0.101177916	9.88e-05	0.000987784471132898	0.245266153271547	0.0081225336265612	0.000666557510288066	AN_Dominant	0.551978595	0.167784591929659	-1.47395058840492	0.297209842614453	No Epistasis
YAR073W	2.08796102	2.13839502	2.11527602	1.75852582	1.98063502	1.95864702	1.97817502	1.98264102	1.63409412	2.18540102	1.83e-08	2.113877353	0.095471534	9.69e-08	1.91899572	0.082680773	6.99e-08	1.934045387	0.095471534	1.79e-07	9.15139694656488e-07	9.73716818181818e-06	2.82663518518518e-06	6.07579792746114e-06	Non-specific Response	4.032873073	0.158321627810302	13.256733871602	0.999999277239788	No Epistasis
YAR075W	1.84942008	1.86848408	1.87522308	1.74589908	1.60840408	1.45101408	1.54358308	1.80174008	1.59488108	2.03547108	1.67e-08	1.864375747	0.082699222	8.55e-08	1.58722508	0.071619627	9.63e-08	1.810697413	0.082699222	1.05e-07	8.5470078125e-07	9.03404032258065e-06	3.52662166666667e-06	4.19423780487805e-06	Non-specific Response	3.451600827	0.137141144848764	11.9650701167002	0.999999277239788	No Epistasis
YARCDELTA3	0.13563986	0.12702856	-0.01824654	0.14469496	0.00191086	-0.11369024	-0.14765684	0.01897686	0.13832416	0.04894586	0.389469415	0.08147396	0.059777518	0.215116185	-0.028685315	0.051768849	0.596756417	0.06874896	0.059777518	0.287880728	0.416625430709504	0.32020601640968	0.658139947435522	0.397702793995782	Non-responsive	0.052788645	0.0991297989671393	-0.161004210300988	0.811172146610293	No Epistasis
YARCDELTA4	0.27670784	-0.01164616	0.24803664	1.05189114	0.96544414	0.76044294	0.86198114	0.20806814	0.39541924	0.98820914	0.00052993	0.171032773	0.143104262	0.270939462	0.90993984	0.123931926	0.000156968	0.530565507	0.143104262	0.007579281	0.00166742143611912	0.382032805760224	0.00074557025942029	0.020879676127418	AN_Dominant	1.080972613	0.237311571330179	2.31934373412496	0.999999277239788	No Epistasis
YARCDELTA5	0.10643958	-0.03274262	0.26392638	0.80520408	0.92784308	0.63599008	0.81148608	0.30751228	0.52002808	0.57331558	2.43e-05	0.112541113	0.07774215	0.190982625	0.79513083	0.067326677	7.08e-06	0.46695198	0.07774215	0.000538799	0.000152480172413793	0.291570071399441	7.12371012269939e-05	0.00244776161511789	AN_Dominant	0.907671943	0.128920771053804	3.41853340929887	0.999999277239788	No Epistasis
YARCDELTA8	1.24862734	0.20427454	-0.00202076	0.28086264	0.28399254	0.09177594	0.16116004	0.21238504	0.11579044	0.08824914	0.162576532	0.48362704	0.210933529	0.055578219	0.20444779	0.182673794	0.299985281	0.138808207	0.210933529	0.531533514	0.192592922447016	0.112270401686401	0.370373836379759	0.636344307422149	Non-responsive	0.68807483	0.349793685373453	1.57025882961147	0.999999277239788	No Epistasis
YARCTY1-1	0.888983517	0.982022267	1.02213205	1.356437333	1.184180217	1.25660835	1.234214917	0.921965183	1.259929	1.475857583	6.04e-07	0.964379278	0.09281793	1.66e-05	1.257860204	0.080382685	1.05e-06	1.219250589	0.09281793	3.46e-06	1.07230460704607e-05	0.000330536778115502	1.8053937007874e-05	5.25903944315545e-05	Non-specific Response	2.222239482	0.153921123653575	6.51625241027602	0.999999277239788	No Epistasis
YARWDELTA6	0.39555756	0.09929286	0.09070136	0.32729066	0.66412946	0.59658256	0.87266546	0.73979776	0.61879746	0.83989066	0.000186709	0.195183927	0.106166132	0.108587339	0.615167035	0.091942567	0.000279802	0.732828627	0.106166132	0.000230777	0.000721611008259587	0.188702034595756	0.00118028519124276	0.00127795446069315	AN_Dominant	0.810350962	0.17605661246949	0.440326176407797	0.999999277239788	No Epistasis
YARWDELTA7	0.77524218	0.34281858	0.31003568	0.81329998	1.12122428	0.71587458	0.87911598	0.92080438	0.63520658	0.74672068	4.63e-05	0.476032147	0.1125074	0.003882748	0.882378705	0.097434267	4.1e-05	0.767577213	0.1125074	0.000248097	0.000245199110751819	0.0147174273728324	0.000263324509803922	0.00135079008305648	Non-specific Response	1.358410852	0.186572416223158	3.16677915717888	0.999999277239788	No Epistasis
YBL001C	-0.6184334	-0.8662285	-0.3710088	-1.0293278	-0.1389158	-0.8040136	-0.6006769	-0.6059832	-0.6781525	-0.6611533	0.001343885	-0.6185569	0.162793295	0.006717882	-0.643233525	0.140983129	0.002597224	-0.648429667	0.162793295	0.005302565	0.00354705505036261	0.0224077622107943	0.00725561382686567	0.0155353771533989	Non-specific Response	-1.261790425	0.269962138931637	-2.27202510851094	0.161297389442527	No Epistasis
YBL002W	-0.8242792	-0.9801936	-0.8186288	-0.6027812	0.0926858	-0.2196822	-0.1946652	-0.0662052	-0.1427762	0.0457018	0.00070434	-0.8743672	0.115310535	0.000128113	-0.2311107	0.099861852	0.053844303	-0.054426533	0.115310535	0.651286384	0.0021021099498861	0.0013744448314239	0.088007773384481	0.740211155722415	Suppression	-1.1054779	0.19122088915399	-5.49653006870809	0.0413428482865112	Epistasis
YBL003C	-0.4631532	-0.6772732	-0.4726912	-0.7319202	0.0383218	-0.2067062	-0.0644622	-0.0278542	-0.0309782	-0.0697812	0.017832044	-0.537705867	0.13482263	0.005268201	-0.2411917	0.116759823	0.077707558	-0.0428712	0.13482263	0.759774547	0.0297624764952866	0.0185848060048465	0.119386072340056	0.825967981645702	Suppression	-0.778897567	0.223578038696168	-3.29203338258202	0.0888037839690275	No Epistasis
YBL004W	0.08688846	0.22931966	0.58226076	0.40508896	0.05234526	-0.47228994	-0.62575274	-0.23452124	-0.15840274	-0.24557954	0.306343568	0.299489627	0.196814456	0.171898926	-0.160152115	0.170446319	0.378703036	-0.212834507	0.196814456	0.315361827	0.33632591150796	0.269018123322026	0.451726800589221	0.428024512377046	Non-responsive	0.139337512	0.326379852076996	1.07902499728114	0.999999277239788	No Epistasis
YBL005W	-0.36340216	-0.25462896	-0.03799996	-0.41270856	-0.45089566	-0.53362446	-0.39437236	-0.25772886	-0.13916706	-0.25578816	0.00015838	-0.218677027	0.059985631	0.008226967	-0.44790026	0.05194908	5.63e-05	-0.21756136	0.059985631	0.008432598	0.000640461345679012	0.026073952983551	0.000338328610603291	0.0227520385082372	Non-specific Response	-0.666577287	0.0994749152589874	-4.51386086463072	0.0551606225627529	No Epistasis
YBL006C	0.18870964	-0.17918536	-0.05314356	-0.75522346	0.13325814	-0.43400156	-0.43616346	-0.18549356	-0.21701446	-0.19147356	0.088735577	-0.01453976	0.151275873	0.926123672	-0.373032585	0.131008749	0.024780996	-0.19799386	0.151275873	0.231921514	0.115268545198057	0.949457930402504	0.0464094639210978	0.335242241441748	Non-responsive	-0.387572345	0.250862655288445	-0.755706283910693	0.535273951687424	No Epistasis
YBL007C	0.21369252	0.21244802	0.24056322	0.11956432	0.17730502	-0.32437908	-0.22527228	0.09350282	0.01557242	0.08478102	0.179492865	0.222234587	0.095088537	0.052064219	-0.063195505	0.082349089	0.467927717	0.064618753	0.095088537	0.518613341	0.210049617473205	0.106752018362754	0.539935649047552	0.625794068316633	Non-responsive	0.159039082	0.157686499728831	0.598785115798574	0.999999277239788	No Epistasis
YBL008W	0.56245268	0.21804938	0.50228518	0.58256838	0.22445998	-0.06169382	0.05487038	0.09101228	0.04887088	-0.29852972	0.053028526	0.427595747	0.13724842	0.01695044	0.20005123	0.118860619	0.136237894	-0.052882187	0.13724842	0.711453826	0.0740861321872467	0.0446188925837686	0.190541085310418	0.788734343289629	Non-responsive	0.627646977	0.227600756444384	2.9900127514132	0.999999277239788	No Epistasis
YBL009W	0.12637526	0.20447496	0.10448646	0.21306676	-0.19042714	-0.20991034	-0.31177604	0.20925776	0.24882566	-0.22361934	0.408794849	0.145112227	0.120232769	0.266657948	-0.12476169	0.104124632	0.269829974	0.078154693	0.120232769	0.536415302	0.435945801041673	0.377295079340821	0.338956118825312	0.640390594929118	Non-responsive	0.020350537	0.19938349097142	-0.289914454393247	0.752847406829695	No Epistasis
YBL010C	0.40995478	0.34688308	0.44017488	0.38794158	0.42323858	0.15755158	0.11793788	0.22966558	0.30841718	-0.12175062	0.005363211	0.399004247	0.093246578	0.003659778	0.271667405	0.080753905	0.012016139	0.13877738	0.093246578	0.180279678	0.0110694377003781	0.0141030621635294	0.025580773871345	0.274143957887187	Suppression	0.670671652	0.154631955915229	3.43974354364108	0.999999277239788	No Epistasis
YBL011W	0.33716062	0.56835642	0.43991552	0.75136942	0.59118172	0.16068682	0.34840722	0.44054452	0.58952702	-0.08988678	0.010077371	0.44847752	0.152127767	0.021466806	0.462911295	0.131746511	0.009811062	0.31339492	0.152127767	0.078356184	0.0184539637688653	0.0534304886420973	0.0217062705714286	0.138172641018573	Suppression	0.911388815	0.252275361748796	2.370401496423	0.999999277239788	No Epistasis
YBL012C	0.54619052	0.35350952	0.09788542	-0.00243058	0.42304552	1.09311712	1.01863942	0.21978672	0.27630052	0.03464302	0.036198328	0.332528487	0.211725813	0.160277001	0.63309287	0.183359933	0.010651824	0.176910087	0.211725813	0.430993803	0.0535848902582467	0.254662777965317	0.0231596744188516	0.545515564772675	Non-responsive	0.965621357	0.351107540236302	2.24635241233835	0.999999277239788	No Epistasis
YBL013W	0.27177024	0.46227574	0.27000024	0.49275364	0.19669704	0.81240864	0.72407174	0.24345984	-0.08945116	0.04881174	0.003737522	0.334682073	0.120999374	0.027854854	0.556482765	0.104788532	0.001110608	0.067606807	0.120999374	0.593756118	0.00824394162356902	0.0651193051844452	0.00365943009954751	0.690801196784408	Suppression	0.891164838	0.200654761856027	4.10435328512621	0.999999277239788	No Epistasis
YBL014C	0.33533082	0.15782922	0.48476302	0.31736612	0.25408682	0.14713412	0.23397772	0.26590202	0.31028452	-0.34646858	0.06317503	0.325974353	0.12683611	0.037005524	0.238141195	0.109843293	0.066813201	0.076572653	0.12683611	0.565076804	0.0858808096140278	0.081541603674403	0.105442789645231	0.666034210688017	Non-responsive	0.564115548	0.210333893172137	2.31794737237614	0.999999277239788	No Epistasis
YBL015W	1.48222442	1.52306342	1.44514842	-0.43708928	-0.90030698	-1.00104178	-1.12707898	-1.15363248	-1.67612308	-1.83768978	1.14e-05	1.483478753	0.158903273	3.36e-05	-0.866379255	0.137614271	0.000405839	-1.555815113	0.158903273	2.46e-05	8.59394706559263e-05	0.000542151724137931	0.00159582910504202	0.000226659071729958	AN_Dominant	0.617099498	0.263511267165346	8.24600266385025	0.999999277239788	No Epistasis
YBL016W	1.33747048	1.02013158	1.02222008	0.46987768	0.94180428	0.54607048	0.53516898	0.34872378	0.90973038	0.34659138	0.000140086	1.12660738	0.14075162	9.08e-05	0.623230355	0.121894478	0.001379629	0.53501518	0.14075162	0.006704907	0.000580824927848101	0.00108038191681736	0.0043512220957191	0.0187869314615056	Non-specific Response	1.749837735	0.233410155803344	5.204668797803	0.999999277239788	No Epistasis
YBL017C	0.00883302	0.26586352	0.19220552	0.62322152	0.20784292	-0.04760538	-0.15338788	0.20747392	0.68108482	-0.10370238	0.362804188	0.15563402	0.18329419	0.423912325	0.157517795	0.158737425	0.354097856	0.261618787	0.18329419	0.196538332	0.390781031829661	0.535283276999807	0.426336161487962	0.293796124918339	Non-responsive	0.313151815	0.303959027290098	0.169539389763927	0.959313391333489	No Epistasis
YBL018C	0.08845856	0.13924466	0.31222016	-0.06586394	0.29743066	0.13122136	-0.05147104	0.08860836	0.42626536	-0.62395604	0.742260763	0.17997446	0.181380056	0.354127937	0.07782926	0.157079736	0.635438037	-0.036360773	0.181380056	0.846815052	0.752949869683029	0.469708871287103	0.692974466931425	0.892452607086873	Non-responsive	0.25780372	0.30078479497966	0.977989904775248	0.999999277239788	No Epistasis
YBL019W	-0.57884236	-0.41730476	-0.20393876	-0.48698866	-0.52909296	-0.67786816	-0.73733056	-0.29221736	-0.05481406	-0.47423146	0.000395983	-0.400028627	0.097996294	0.004677409	-0.607820085	0.08486728	0.000183426	-0.273754293	0.097996294	0.026772595	0.0013175694591163	0.0169760146033241	0.000842653384291725	0.0575753501106006	Suppression	-1.007848712	0.162508468979519	-4.51726869134752	0.0551606225627529	No Epistasis
YBL020W	0.19841736	0.33789796	0.46095336	0.27875096	-0.07213054	0.00352916	-0.06228864	0.29113066	0.31083556	0.16722446	0.006807179	0.332422893	0.078060048	0.003753283	0.036965235	0.067601985	0.601498854	0.256396893	0.078060048	0.013401636	0.0133915404291291	0.0144040755319274	0.662587799608272	0.0331674036403476	NSource_Dominant	0.369388128	0.129447945381396	0.8728700534187	0.999999277239788	No Epistasis
YBL021C	0.3607373	0.1613239	0.1685958	-1.002649	-0.1324297	-0.6699105	-0.6265889	-0.5162444	-0.4990689	-0.9932547	0.003587646	0.230219	0.164609709	0.204650187	-0.607894525	0.142556189	0.003727024	-0.669522667	0.164609709	0.004765239	0.00796970801831129	0.308269343535755	0.00980157937535126	0.014203614133303	AN_Dominant	-0.377675525	0.27297432043387	1.06913771792209	0.999999277239788	No Epistasis
YBL022C	0.65338124	0.71709524	0.72128524	0.48603124	0.05034994	-0.42749236	-0.29511286	0.04787524	-0.05660936	-0.15710666	0.01909173	0.697253907	0.157939166	0.003101118	-0.04655601	0.13677933	0.743561702	-0.05528026	0.157939166	0.736626086	0.0314641316301887	0.0125636512170686	0.78534297303724	0.808043785898526	Suppression	0.650697897	0.261912476657375	2.69547356433705	0.999999277239788	No Epistasis
YBL023C	-0.06455862	-0.05709052	0.05410708	0.18071308	-0.28887582	-0.29811352	-0.23491452	0.06685008	0.20657628	0.02981088	0.25034309	-0.02251402	0.093502246	0.816621312	-0.160297695	0.08097532	0.088235498	0.10107908	0.093502246	0.315512525	0.281062139261354	0.868032811116664	0.132393666376088	0.428111547488608	Non-responsive	-0.182811715	0.155055933337591	-1.83089281970208	0.224278214677829	No Epistasis
YBL024W	-0.59198972	-0.46293952	-0.17379832	0.45279948	-0.61770662	-0.36877622	-0.45788802	-0.28758132	0.31918058	-0.05057232	0.232855903	-0.409575853	0.21438429	0.097689268	-0.247892845	0.185662241	0.223600439	-0.006324353	0.21438429	0.977289209	0.263734270496715	0.173936108346467	0.289278571590837	0.983235507317826	Non-responsive	-0.657468698	0.355516125275282	-1.83154658454889	0.224278214677829	No Epistasis
YBL025W	0.18120508	0.18527398	0.40728118	-0.28581442	-0.00100152	-0.16376982	-0.28708532	0.25974448	0.31233438	0.32274328	0.001784226	0.25792008	0.065698487	0.00570626	-0.18441777	0.056896558	0.014227802	0.298274047	0.065698487	0.002667554	0.00443872530561883	0.019841671581741	0.0293748285225339	0.00884369749696356	NSource_Dominant	0.07350231	0.108948614954141	-2.06309861850572	0.188694181308404	No Epistasis
YBL026W	-0.769682473	-0.78934774	0.048791693	-0.97022674	-0.67078834	-0.709245273	-0.653590907	-0.426980573	-0.390219007	-0.35046254	0.001826814	-0.50341284	0.158301007	0.015488518	-0.750962815	0.137092694	0.000928162	-0.389220707	0.158301007	0.0435458	0.00452798279001135	0.0416695200895277	0.00315372887033195	0.0858983847636254	Suppression	-1.254375655	0.262512522334851	-3.29567115619894	0.0886897620596396	No Epistasis
YBL027W	-0.3058074	-0.3319944	-0.3805114	-0.0340124	0.0765866	-0.1103554	-0.0920284	-0.2026174	-0.0232054	-0.1709074	0.000593529	-0.339437733	0.044984258	0.000132137	-0.0399524	0.03895751	0.339237027	-0.1322434	0.044984258	0.021720339	0.00183210456194065	0.0013984321276252	0.411316262053859	0.0488633038423764	NSource_Dominant	-0.379390133	0.074597952525664	-3.31304981748626	0.0881314262950736	No Epistasis
YBL028C	-0.38764394	-0.49663034	-0.34314314	-0.65065824	-0.23524444	-0.84322284	-0.76457804	-0.38581804	-0.55547824	-0.32263154	0.000522107	-0.40913914	0.11151159	0.007974489	-0.62342589	0.09657187	0.00034843	-0.421309273	0.11151159	0.006908808	0.00164676117332691	0.0254709300043881	0.00141335289783282	0.0192594047693617	Non-specific Response	-1.03256503	0.184921052030192	-3.30549577935669	0.0883184794829509	No Epistasis
YBL029W	0.25634946	0.24592536	0.01517226	1.91914546	2.00949266	1.57437556	1.72078126	2.11281776	2.01326736	2.45232476	1.79e-07	0.17248236	0.110900969	0.163829946	1.805948735	0.096043056	2.99e-07	2.192803293	0.110900969	2.12e-07	4.29534432234432e-06	0.259364421519091	7.93015789473684e-06	6.70847596153846e-06	AN_Dominant	1.978431095	0.183908451290573	-1.16564625766596	0.384686800618136	No Epistasis
YBL030C	0.2731258	0.3322548	0.4765908	-0.5504922	-0.5340702	-0.7474832	-0.7262932	-0.9232812	-1.3298046	-0.7374972	4.92e-05	0.360657133	0.107719938	0.012282661	-0.6395847	0.093288202	0.00024068	-0.996861	0.107719938	3.56e-05	0.000257641247002398	0.0351405023091703	0.00104973014647137	0.000297848786717752	AN_Dominant	-0.278927567	0.178633307974298	4.01903453024167	0.999999277239788	No Epistasis
YBL031W	-0.13000504	0.10521296	0.18778316	0.89037646	0.44005616	0.11741916	0.24162936	0.98298536	0.64652816	1.24993206	0.002433404	0.05433036	0.166509929	0.753744106	0.422370285	0.144201829	0.022054961	0.959815193	0.166509929	0.000688228	0.00575911474132948	0.819412153734816	0.0421476223777713	0.00300171879360852	AN_Dominant	0.476700645	0.276125479443885	-1.74961958951774	0.238927372470316	No Epistasis
YBL032W	0.07132914	-0.08265446	0.04562434	0.32355894	0.23314774	-0.35517106	-0.15362676	0.38369334	0.19125574	0.57473154	0.133893525	0.011433007	0.13721001	0.935925995	0.011977215	0.118827354	0.92253936	0.383226873	0.13721001	0.026792688	0.162764238685285	0.95532115818713	0.93713061674058	0.0575849406456693	Non-responsive	0.023410222	0.227537060161727	-1.58135404731103	0.273860370670906	No Epistasis
YBL033C	-0.04519366	-0.06937316	-0.07152546	-0.45026016	-0.17052466	-0.44797136	-0.44096086	-0.55293836	-0.42050356	-0.35220896	0.000141975	-0.06203076	0.061095421	0.343759559	-0.37742926	0.052910187	0.000188072	-0.441883627	0.061095421	0.000172495	0.000587170596590909	0.459960962215891	0.000859776463363573	0.00101437589317774	AN_Dominant	-0.43946002	0.101315294120431	0.0239214328008475	0.895902094969821	No Epistasis
YBL034C	-0.24437684	-0.05862394	-0.10226744	-0.20575964	-0.21867284	-0.47384174	-0.16902364	0.05976986	0.06290986	0.24476556	0.008464616	-0.135089407	0.068927691	0.090836913	-0.266824465	0.059693132	0.00290116	0.12248176	0.068927691	0.118821735	0.0159573235729496	0.164676820515487	0.00796876275052411	0.195578187433417	Suppression	-0.401913872	0.114303644653845	-4.5877420058483	0.0542739434482449	No Epistasis
YBL035C	-0.54111158	-0.60309078	-0.47042088	0.06371692	-0.14019688	-0.47055358	-0.22083538	-0.11280358	-0.25223698	-0.25497208	0.001673095	-0.538207747	0.089584204	0.000538036	-0.19196723	0.077582197	0.042559499	-0.20667088	0.089584204	0.054426714	0.0042220513655624	0.00363743429927761	0.0723986699426123	0.10284593031286	Suppression	-0.730174977	0.148558596196834	-3.52388963279094	0.0795470899293586	No Epistasis
YBL036C	0.1366165	-0.0268747	0.3047473	-0.0895836	0.1391285	-0.0337612	0.2525662	0.4231146	0.3198192	0.243798	0.020327121	0.138163033	0.083238016	0.140903742	0.067087475	0.072086236	0.383005763	0.3289106	0.083238016	0.005521772	0.0331333589626773	0.230247047603392	0.456194682438727	0.0160769459431111	Discordance	0.205250508	0.138034633465229	-0.895862791066488	0.478714079601956	No Epistasis
YBL037W	0.2890876	0.6508411	0.3177827	0.6487616	0.0367893	-0.465294	-0.2468631	0.060035	0.2356323	0.1296857	0.248869733	0.419237133	0.19469354	0.068278272	-0.00665155	0.168609551	0.969633618	0.141784333	0.19469354	0.490102727	0.279839619101099	0.131517483055572	0.973945083029439	0.599787589123295	Non-responsive	0.412585583	0.322862710333487	0.838750469883277	0.999999277239788	No Epistasis
YBL038W	0.22339912	0.02285672	0.28107162	-0.55626298	-0.16944988	-0.48854358	-0.20552628	-0.36034588	-0.43617818	-0.46218878	0.001436641	0.17577582	0.086589075	0.08191278	-0.35494568	0.074988339	0.002124262	-0.419570947	0.086589075	0.001865844	0.00374957577330677	0.151836374206789	0.00618490682755556	0.00660693301134522	AN_Dominant	-0.17916986	0.143591736547373	1.67419861880902	0.999999277239788	No Epistasis
YBL039C	0.15826102	0.22272852	0.13371072	0.31899712	0.22166232	0.14549622	0.30975332	0.33458492	0.43233942	0.31717472	3.5e-05	0.171566753	0.039027409	0.003171987	0.248977245	0.033798728	0.000153753	0.361366353	0.039027409	3.54e-05	0.000202907079646018	0.012756099961326	0.000734136955539359	0.000296554219948849	Non-specific Response	0.420543998	0.0647196362854779	0.914369245509474	0.999999277239788	No Epistasis
YBL040C	0.0364309	-0.2269945	0.0198435	0.0928364	0.2581587	-0.0628796	0.193121	0.5710168	0.2112689	0.0522185	0.113039966	-0.0569067	0.107667562	0.613461356	0.120309125	0.093242844	0.237938177	0.278168067	0.107667562	0.036282393	0.140864526776869	0.704988750381687	0.304737633925122	0.0737925974986029	Non-responsive	0.063402425	0.178546452698607	-1.20285583249605	0.373198231736941	No Epistasis
YBL041W	0.0240632	0.0047062	-0.0046468	-0.3921623	-0.1276808	-0.4215336	-0.3884354	0.3332792	0.2165892	-0.2251034	0.039592704	0.008040867	0.104766193	0.940969586	-0.332453025	0.090730185	0.008025643	0.108255	0.104766193	0.33583584	0.0577794172207619	0.959721587713841	0.0183575374626397	0.449940753525767	Non-responsive	-0.324412158	0.173735076658574	-2.4903845919974	0.139518573697879	No Epistasis
YBL042C	0.7716843	0.8137418	0.8194563	-0.7906177	-0.9497502	-1.010351	-0.9867562	0.440809	0.4498955	-0.1272318	3.63e-05	0.801627467	0.108975648	0.000155131	-0.934368775	0.09437568	2.29e-05	0.2544909	0.108975648	0.052204881	0.0002082323117338	0.00155391923700306	0.00016521795154185	0.0993880195963383	Suppression	-0.132741308	0.180715668079727	-2.14277053071659	0.177289719301038	No Epistasis
YBL043W	0.42130342	0.46803542	0.41164542	-3.40231388	-3.22503638	-3.05674858	-3.38235258	-3.99365398	-3.75378348	-4.57267928	1.54e-08	0.43366142	0.143737066	0.019467348	-3.266612855	0.124479951	2.99e-08	-4.10670558	0.143737066	1.65e-08	8.05876984126984e-07	0.0495842133545879	1.5669992e-06	1.2283125e-06	AN_Dominant	-2.832951435	0.238360958391971	5.3438035892832	0.999999277239788	No Epistasis
YBL044W	-0.24472632	0.01165948	-0.35204572	-0.10698502	1.13588228	1.45945538	1.35725048	0.22821498	0.19244758	0.04932648	0.030106449	-0.19503752	0.281527545	0.510768312	0.96140078	0.243810006	0.00558014	0.156663013	0.281527545	0.595219854	0.0459951836284981	0.615420859281221	0.0135944578430643	0.692096884686602	Suppression	0.76636326	0.466860617543581	1.30595776145775	0.999999277239788	No Epistasis
YBL045C	0.45803534	0.27579774	0.41777034	-0.58669476	-1.08177196	-1.50958166	-1.27347956	-1.12501246	-1.67390876	-1.69611036	8.19e-05	0.383867807	0.181087107	0.071743059	-1.112881985	0.156826035	0.000194296	-1.49834386	0.181087107	7.35e-05	0.000382141666666667	0.136333413883121	0.000880853353633218	0.000525653384279476	AN_Dominant	-0.729014178	0.300298994165948	2.56187898376663	0.999999277239788	No Epistasis
YBL046W	-0.00589706	-0.03619006	-0.18246136	-0.16192826	0.18692824	0.07519864	0.13540874	0.12340774	-0.02013916	-0.62155726	0.581949449	-0.074849493	0.138277209	0.605091573	0.05890184	0.119751576	0.637861518	-0.172762893	0.138277209	0.25167595	0.601317167255363	0.698803605581703	0.694817227206186	0.356481978043243	Non-responsive	-0.015947653	0.229306809781444	0.683866476313823	0.999999277239788	No Epistasis
YBL047C	0.09057924	0.16888264	-0.00943636	-0.07833186	-0.31242646	-0.74556226	-0.44030456	-0.17636656	-0.21361326	-0.84850196	0.035918582	0.08334184	0.159378313	0.617169334	-0.394156285	0.138025668	0.024488731	-0.41282726	0.159378313	0.035932491	0.053272046792393	0.7085657741034	0.0460464055054535	0.073240120890168	Non-responsive	-0.310814445	0.264299032038141	0.385974985278337	0.999999277239788	No Epistasis
YBL048W	0.77328024	0.53900854	0.68259924	-1.35079436	-1.15835436	-0.87142336	-0.91459806	-0.01451066	-0.18688726	-0.68783716	0.000148988	0.664962673	0.141885728	0.002243397	-1.073792535	0.122876645	5.16e-05	-0.296411693	0.141885728	0.075071108	0.000610776212765957	0.00999081831883073	0.000317102814258912	0.133601846395601	Suppression	-0.408829862	0.235290861502601	-0.477783830115975	0.660666183408655	No Epistasis
YBL049W	-0.32821468	-0.31480318	-0.09074878	-1.59860328	-1.42560858	-1.96314328	-1.91602758	-0.65729138	-0.69683458	-1.12921618	6.17e-06	-0.24458888	0.133001825	0.108505749	-1.72584568	0.115182959	1.42e-06	-0.827780713	0.133001825	0.000435054	5.46211756756757e-05	0.188702034595756	2.252401937046e-05	0.0020833616622807	AN_Dominant	-1.97043456	0.220558574874469	-5.18072737661793	0.0445024139641861	Epistasis
YBL050W	-0.27506918	-0.31339828	-0.18382258	-0.58444208	-0.66487688	-0.84029288	-0.87010758	-0.50307558	-0.16640278	-0.81801988	0.000350875	-0.257430013	0.115071639	0.060332967	-0.739929855	0.099654963	0.000146294	-0.495832747	0.115071639	0.003527839	0.00118974230072464	0.119408237709063	0.000706764007374631	0.0110790380100671	AN_Dominant	-0.997359868	0.190824725480803	-2.62820826670311	0.127638357830663	No Epistasis
YBL051C	0.46432288	0.55172618	0.87892748	1.24682078	-0.39547122	-0.10480562	0.02804788	0.54486158	0.86426188	0.57831268	0.074187305	0.631658847	0.287012428	0.063655181	0.193647955	0.248560054	0.461454202	0.662478713	0.287012428	0.054331623	0.0988409670642668	0.124702479285586	0.533248628911977	0.102720479732468	Non-responsive	0.825306802	0.475956267000859	0.342107248689103	0.999999277239788	No Epistasis
YBL052C	-0.43135764	-0.27387464	-0.07285334	0.83729806	0.05034946	-0.35363424	-0.25484594	0.15922226	0.26027266	-0.11723644	0.647341702	-0.259361873	0.219857779	0.27666108	0.069791835	0.190402422	0.724784075	0.100752827	0.219857779	0.660650392	0.663132992932291	0.388178782411651	0.769664528339277	0.747822782695059	Non-responsive	-0.189570038	0.364592880178826	-0.796293292555801	0.519768068532979	No Epistasis
YBL053W	-0.30256668	-0.20644498	0.07098172	0.30770282	0.01244862	0.24532822	0.04431992	-0.14967318	0.08069632	-0.29690668	0.173312299	-0.14600998	0.100407274	0.189218858	0.152449895	0.08695525	0.123017382	-0.12196118	0.100407274	0.263873443	0.203617085858859	0.289552146404578	0.174790048313598	0.370078125688932	Non-responsive	0.00643991499999999	0.166506627035637	0.771147054540471	0.999999277239788	No Epistasis
YBL054W	-0.592987	-0.4254226	-0.3548449	-0.7441735	-0.8220271	-1.5648294	-1.5377635	-0.9346032	-0.739118	-0.9154734	0.000228506	-0.4577515	0.175482054	0.034987717	-1.167198375	0.151971917	0.000118145	-0.863064867	0.175482054	0.001717053	0.000847645983012458	0.0779342176358381	0.000591718574159021	0.00618044736428571	AN_Dominant	-1.624949875	0.291004065450592	-2.61812496268838	0.128040490514123	No Epistasis
YBL055C	-0.17363366	0.03705934	0.13772214	0.28403854	0.15545944	-0.17334276	-0.04752716	0.46711974	0.47534274	0.13999074	0.067210498	0.000382607	0.108862552	0.997293836	0.054657015	0.094277736	0.58025878	0.36081774	0.108862552	0.012862963	0.090633176697818	0.997598399700107	0.642894088832911	0.0320644104311263	Non-responsive	0.055039622	0.180528119585817	-1.69379772359864	0.250472264877514	No Epistasis
YBL056W	-0.06483928	0.01885232	0.09655492	0.10833602	-0.37072638	-0.39590448	-0.29753388	0.27295112	0.29420762	0.31277182	0.021043257	0.016855987	0.092546886	0.860639376	-0.23895718	0.080147954	0.020472737	0.293310187	0.092546886	0.015722857	0.0341223704472772	0.901390732316075	0.0395975494794804	0.0376473830537281	Discordance	-0.222101193	0.153471648023275	-3.35834915854838	0.086056180152501	No Epistasis
YBL057C	-0.02587472	0.02215808	-0.00319642	-0.35214582	0.28608928	-0.05681382	-0.24683912	0.49555048	0.58513588	0.40271128	0.015956603	-0.002304353	0.109899465	0.983856481	-0.09242737	0.095175729	0.363838756	0.49446588	0.109899465	0.002800824	0.027207627863873	0.988087347065124	0.436235408576501	0.00919524091382766	Discordance	-0.094731723	0.182247645266692	-3.23295042927879	0.0907873244600962	No Epistasis
YBL058W	-0.20815296	-0.27270906	-0.19785706	0.10316744	-0.30066786	-0.31156466	-0.53076576	-0.05664076	0.01450904	0.10798244	0.049125374	-0.226239693	0.103841232	0.065766067	-0.25995771	0.089929145	0.02329314	0.02195024	0.103841232	0.838611047	0.0695376674749352	0.12787557054184	0.0441148771725932	0.886945587487407	Non-responsive	-0.486197403	0.172201202222826	-2.95089486275748	0.105592685290549	No Epistasis
YBL059W	0.06696676	-0.03740149	0.35080571	-0.32222039	-0.07829794	-0.84528539	-0.74597769	-0.65106944	-0.49832414	-0.65404549	0.005986874	0.126790327	0.152085831	0.431987466	-0.497945353	0.131710193	0.006886756	-0.601146357	0.152085831	0.005513075	0.0120937439327783	0.542863972715519	0.0161224135623437	0.0160587613717208	AN_Dominant	-0.371155026	0.252205818572884	0.911919210672516	0.999999277239788	No Epistasis
YBL060W	-0.30884376	-0.19051716	0.03501784	0.05126224	-0.14024496	-0.56874906	-0.41679006	0.16076414	0.05073774	0.40447514	0.093935984	-0.154781027	0.130460046	0.274156192	-0.26863046	0.112981714	0.049051624	0.205325673	0.130460046	0.15951977	0.120827534102494	0.385159170875402	0.0815576621380711	0.248045101654403	Non-responsive	-0.423411487	0.216343511349479	-2.90619836979694	0.10896317330137	No Epistasis
YBL061C	0.42507084	0.53331144	0.62041964	1.12700814	0.63311444	0.13780934	0.36386844	1.07761814	1.07370624	1.07633934	0.000520998	0.526267307	0.163678059	0.014750069	0.56545009	0.141749357	0.005262579	1.075887907	0.163678059	0.000311997	0.00164484717975904	0.0400799717125674	0.0130144035594564	0.0016119024818612	Non-specific Response	1.091717397	0.271429353987236	0.0583190055440517	0.91213087061674	No Epistasis
YBL062W	-0.05651148	0.01284922	0.06107562	1.08364002	0.27698172	0.12368472	0.47058522	-0.02618278	0.40141802	0.27044522	0.05902604	0.005804453	0.173935564	0.97431013	0.48872292	0.150632617	0.014165199	0.21522682	0.173935564	0.255835497	0.0810819014552317	0.981954717173846	0.029282492473651	0.361435915645245	Non-responsive	0.494527373	0.288439501719624	0.968315890628229	0.999999277239788	No Epistasis
YBL063W	-0.17372032	0.00828878	0.06831718	0.06893278	-0.15843212	-0.43745212	-0.26887882	0.12404608	-0.14239262	0.24440898	0.253633475	-0.032371453	0.10808093	0.773247669	-0.19895757	0.093600831	0.071131259	0.075354147	0.10808093	0.508163373	0.284123272011799	0.833697412708854	0.111000685495236	0.616705864491108	Non-responsive	-0.231329023	0.179231945878017	-1.71109658212786	0.247044077207288	No Epistasis
YBL064C	-0.46772186	-0.61844036	-0.34596136	-0.89206766	-0.48025296	-1.00003986	-0.76237566	-0.70034676	-1.01548836	-0.58384686	9.17e-05	-0.477374527	0.117123682	0.0047145	-0.783684035	0.101432084	0.00011377	-0.76656066	0.117123682	0.000320359	0.000416304019404019	0.0170822397676991	0.000575526849420849	0.00164472712304075	Non-specific Response	-1.261058562	0.194227653631138	-2.54597063165429	0.134612275362571	No Epistasis
YBL065W	1.09325828	-0.33707032	-0.21080502	-0.04358162	0.10361528	0.32963128	0.45275448	-0.05323472	-0.31785112	-0.09171732	0.656801231	0.181794313	0.262212411	0.510457575	0.210604855	0.227082609	0.384562316	-0.15426772	0.262212411	0.574793138	0.672297635043906	0.615420859281221	0.457549533620777	0.674815384773835	Non-responsive	0.392399168	0.434830091271421	1.25719654406063	0.999999277239788	No Epistasis
YBL066C	0.4563354	0.6139955	0.4486126	-0.4272676	-0.5927054	-0.5515623	-0.2021733	-0.505715	-0.7547947	-0.2187829	0.000705854	0.5063145	0.109925841	0.002466714	-0.44342715	0.095198571	0.002320175	-0.493097533	0.109925841	0.002846632	0.00210566919581056	0.0107229219734572	0.00664220787734614	0.00931017784922616	AN_Dominant	0.06288735	0.182291384765042	3.0499789318986	0.999999277239788	No Epistasis
YBL067C	-0.57369294	-0.52418724	-0.35302804	-0.87515374	-0.61922564	-1.03760024	-0.85051644	-0.35034054	-0.51524184	-0.39553134	1.19e-05	-0.483636073	0.078782969	0.000472682	-0.845624015	0.068228053	5.12e-06	-0.42037124	0.078782969	0.001080628	8.87891799544419e-05	0.00336808271956522	5.61827805695142e-05	0.00429562744417476	Non-specific Response	-1.329260088	0.130646774262056	-6.95684109411622	0.0334364379452388	Epistasis
YBL068W	0.2194131	0.1861852	0.3680114	0.0703453	0.0592932	-0.2315194	0.0140971	-0.029089	-0.1995164	-0.0939457	0.025226914	0.2578699	0.066863542	0.006238412	-0.02194595	0.057905526	0.715925073	-0.107517033	0.066863542	0.151869022	0.0398028693675337	0.0211970108983402	0.762729737066677	0.238069864350802	Suppression	0.23592395	0.110880640505492	3.0973935705484	0.999999277239788	No Epistasis
YBL069W	0.33220566	0.23727211	0.13218271	0.26923286	0.00181086	0.10055641	0.22682606	0.33219321	0.23449191	0.25483136	0.001629713	0.233886827	0.05767696	0.004839378	0.149606548	0.049949713	0.020079631	0.273838827	0.05767696	0.002088839	0.0041412916458495	0.0173713782345205	0.0390211752645314	0.00725555900795334	Non-specific Response	0.383493375	0.0956464179071311	1.14645744607467	0.999999277239788	No Epistasis
YBL070C	-0.09644946	-0.29141636	-0.31114916	-0.26918566	-0.04855766	0.90929924	0.97386244	-0.22429756	-0.13430656	-0.14678056	0.277620177	-0.233004993	0.245951831	0.375003394	0.39135459	0.213000534	0.108768315	-0.16846156	0.245951831	0.515415379	0.308148048039139	0.489957565635022	0.157537305232147	0.623428018432238	Non-responsive	0.158349597	0.407864970092787	0.801272923550292	0.999999277239788	No Epistasis
YBL071C	-0.10272196	0.13707654	-0.10466216	0.10194194	-0.09615446	-0.06743646	0.12124224	-0.32323626	0.50378624	-0.46972736	0.949687129	-0.02343586	0.172888226	0.895988866	0.014898315	0.149725596	0.923527709	-0.09639246	0.172888226	0.594529016	0.952012300241622	0.927417137172697	0.937989150644806	0.691541119285511	Non-responsive	-0.008537545	0.286702688296447	0.306432128425525	0.999999277239788	No Epistasis
YBL072C	-0.107985	-0.32692	-0.119041	0.207692	0.19332	0.009164	0.219925	-0.004761	0.090879	-0.074211	0.020674356	-0.184648667	0.059308413	0.017000923	0.15752525	0.051362593	0.018145783	0.003969	0.059308413	0.948515607	0.0336073712545906	0.0446915185010028	0.0358960541751208	0.964327131549659	Suppression	-0.027123417	0.0983518767733529	-0.316134455386662	0.739306783213866	No Epistasis
YBL073W	0.209585	-0.0138489	-0.2439238	-0.3304676	0.168011	1.2894104	1.303131	0.1752814	-0.1754565	-0.1743418	0.279363517	-0.016062567	0.324142246	0.961862053	0.6075212	0.28071542	0.067191067	-0.0581723	0.324142246	0.862656682	0.309820619581344	0.973452542747258	0.105911616919394	0.904491665137964	Non-responsive	0.591458633	0.537529104616323	1.20855024857434	0.999999277239788	No Epistasis
YBL074C	0.3938275	0.8793098	0.6297818	-0.1016911	0.4906188	0.5702297	0.4072573	0.7102528	0.2505967	0.1316177	0.010374459	0.634306367	0.166179197	0.006567804	0.341603675	0.143915406	0.049341225	0.364155733	0.166179197	0.064550604	0.0188943789015847	0.0220080225084399	0.0818998800124145	0.118186418894354	Suppression	0.975910042	0.27557702211047	2.21990318465219	0.999999277239788	No Epistasis
YBL075C	-2.22384514	-1.86103494	-1.87210994	-2.29849584	-2.33778534	-2.55963854	-2.49218804	-2.67941624	-2.62395634	-3.03497414	8.87e-09	-1.98566334	0.104847034	2.85e-07	-2.42202694	0.090800195	2.67e-08	-2.779448907	0.104847034	2.78e-08	5.53403523809524e-07	2.19651176470588e-05	1.4575975e-06	1.71428037383178e-06	Non-specific Response	-4.40769028	0.173869136103083	-9.36475218945503	0.0282746114576849	Epistasis
YBL076C	0.37353404	0.44817144	0.48092154	0.63418094	0.43183404	-0.05899446	0.11185534	0.14376234	0.37110124	-0.26344606	0.05488338	0.434209007	0.154990482	0.02646636	0.279718965	0.134225695	0.075643269	0.08380584	0.154990482	0.605473446	0.0762708999533305	0.0624122117926566	0.11678978440231	0.700416130098181	Non-responsive	0.713927972	0.257022637562176	2.45162114114391	0.999999277239788	No Epistasis
YBL077W	0.33878102	0.01526602	0.31863702	1.04067322	0.21886542	-0.02344458	0.24530932	0.06868222	1.35567622	-0.10213358	0.293049808	0.22422802	0.306977408	0.488842093	0.370350845	0.265850234	0.206234356	0.44074162	0.306977408	0.194214335	0.323411268902965	0.596239909000745	0.270293910106621	0.291343739085184	Non-responsive	0.594578865	0.509064440874288	0.30219601419379	0.999999277239788	No Epistasis
YBL078C	-0.2834798	-0.2826168	-0.4199172	-0.7400743	-1.3318149	-1.1749536	-1.0961583	-0.3850118	-0.2471944	-0.818349	0.000133403	-0.328671267	0.134209938	0.044176274	-1.085750275	0.116229216	3.35e-05	-0.4835184	0.134209938	0.008708409	0.000558261494891443	0.0937172185796632	0.000224624872057318	0.0233184946567225	AN_Dominant	-1.414421542	0.222562003872859	-4.18266876556247	0.061320975955566	No Epistasis
YBL079W	0.38925014	0.50797984	0.53110684	0.20659674	0.05951914	-0.61383826	-0.33979946	0.07604634	-0.08992876	-0.71300756	0.109666958	0.476112273	0.192480824	0.042610359	-0.17188046	0.166693284	0.336789448	-0.24229666	0.192480824	0.248453649	0.13720936628304	0.0909845051528683	0.408726875481289	0.353062875184165	Non-responsive	0.304231813	0.319193336625536	1.71221767590081	0.999999277239788	No Epistasis
YBL080C	0.83458642	0.95696102	0.95349782	0.26612132	0.11591712	-0.45501488	-0.27315868	0.04653102	0.03543942	-0.83264558	0.01390246	0.915015087	0.201724747	0.002680584	-0.08653378	0.174698755	0.635535124	-0.250225047	0.201724747	0.254778402	0.024196337794899	0.0114177540858257	0.692974466931425	0.360408834269488	Suppression	0.828481307	0.334522648116653	3.22461381934248	0.999999277239788	No Epistasis
YBL081W	0.24372628	-0.05360892	0.18690298	0.13032188	0.35572148	0.38391678	0.46201938	-0.01864282	0.26783128	-0.49668462	0.110007764	0.125673447	0.139560457	0.397777777	0.33299488	0.120862901	0.02829327	-0.08249872	0.139560457	0.573016419	0.137530698848092	0.51245667986765	0.0517013143012552	0.673223072457855	Non-responsive	0.458668327	0.231434835654085	2.33831283639969	0.999999277239788	No Epistasis
YBL082C	-0.1451916	0.0697064	-0.3168015	0.2379898	0.4768814	0.7542137	0.5540414	-0.6754785	-0.4698358	-0.5732123	0.000745831	-0.130762233	0.105276584	0.254203476	0.505781575	0.091172196	0.000862143	-0.5728422	0.105276584	0.0009649	0.00220186520099144	0.363282498096859	0.00297571063909378	0.00392368708876474	Discordance	0.375019342	0.174581464081616	5.42933665372906	0.999999277239788	No Epistasis
YBL083C	-0.29995297	0.15659773	0.01513203	0.63823893	0.36029033	-0.22435112	-0.40842737	-0.16204982	-0.08902032	-0.37985392	0.720687332	-0.04274107	0.204227881	0.840188848	0.091437693	0.176866533	0.621094022	-0.21030802	0.204227881	0.33737887	0.732654052130975	0.885469295889318	0.680512951684563	0.451700179311261	Non-responsive	0.048696623	0.338673626447263	0.76476177291098	0.999999277239788	No Epistasis
YBL084C	-0.07683802	-0.16856382	0.06182478	-0.53772112	-0.39878462	-0.47587532	-0.50393532	-0.55122242	-0.21758372	-0.45430282	0.00014407	-0.061192353	0.067730393	0.396302212	-0.479079095	0.058656241	7.98e-05	-0.407702987	0.067730393	0.000531828	0.00059470861373661	0.511127636188189	0.0004356415	0.00242281309318498	AN_Dominant	-0.540271448	0.112318150270199	-1.18029419716302	0.380687066119486	No Epistasis
YBL085W	0.14018222	0.05919482	0.10318442	0.34647112	0.36414652	-0.37302408	-0.23264418	0.40689352	0.54244792	0.16131902	0.204139853	0.10085382	0.157524943	0.542397169	0.026237345	0.136420602	0.852946782	0.370220153	0.157524943	0.051070049	0.235118877417018	0.643703596760688	0.877733956783223	0.0976532081141273	Non-responsive	0.127091165	0.261225565334538	-0.930724325119701	0.466245168905766	No Epistasis
YBL086C	-0.40202986	-0.09704736	-0.15083586	-0.82665906	-0.81127586	-0.58410586	-0.64872776	-0.79710186	-0.39270496	-0.85951276	0.000111651	-0.216637693	0.103436714	0.07448472	-0.717692135	0.089578822	9.03e-05	-0.683106527	0.103436714	0.000303149	0.000488594322645291	0.140094573850129	0.00048069025974026	0.00157613420555556	AN_Dominant	-0.934329828	0.17153038493848	-1.46459941246037	0.299626127588445	No Epistasis
YBL087C	0.014746	-0.240536	-0.086629	0.180444	0.141519	0.040967	0.089794	-0.00825	0.173177	-0.099313	0.152730423	-0.104139667	0.062723844	0.140815298	0.113181	0.054320443	0.075684019	0.021871333	0.062723844	0.737572652	0.182613068273955	0.230217373895183	0.11682516693426	0.8088112559846	Non-responsive	0.009041333	0.104015728329849	-0.123346730403254	0.828037547957242	No Epistasis
YBL088C	-0.50774022	-0.26751522	-0.15458692	-0.38615662	-0.59729682	-0.78532322	-0.88694112	-0.33618742	-0.29975902	-0.53172552	0.000456956	-0.309947453	0.107404713	0.023456809	-0.663929445	0.09301521	0.000187339	-0.389223987	0.107404713	0.008466181	0.00147755121224087	0.0572524425331595	0.000857023595670391	0.0228050788367599	AN_Dominant	-0.973876898	0.178110566897556	-3.28252793297926	0.0889271359130329	No Epistasis
YBL089W	-0.03103442	-0.04235882	0.00681788	-0.48840802	-0.24008412	-0.55498502	-0.57095672	0.21221538	0.20809898	0.10006808	0.000291664	-0.022191787	0.061669684	0.729571652	-0.46360847	0.053407513	5.39e-05	0.173460813	0.061669684	0.026043242	0.00102979109477652	0.800037477779043	0.000326943425925926	0.0564184121501323	Suppression	-0.485800257	0.102267601390494	-6.44643133344558	0.0363544652996583	Epistasis
YBL090W	0.20689096	-0.23453244	0.23214046	-0.41700134	-0.19151414	-0.46878254	-0.42325134	-0.04906764	-0.11204874	-0.38525604	0.020747537	0.068166327	0.108713297	0.55053596	-0.37513734	0.094148477	0.005293229	-0.18212414	0.108713297	0.137789611	0.0337012434631788	0.650609444294553	0.013065540007159	0.22004756310992	Suppression	-0.306971013	0.180280607971684	-0.692514155596864	0.564734911348692	No Epistasis
YBL091C	-0.2990548	-0.1408478	-0.1444098	-0.0285659	-0.2361675	-0.3846269	-0.4403597	0.1602625	0.2914318	0.3888449	0.005594031	-0.1947708	0.082867404	0.051058097	-0.27243	0.071765277	0.006748776	0.280179733	0.082867404	0.011741689	0.0114549784443058	0.104886043727501	0.0158576870789096	0.0297637591883217	Discordance	-0.4672008	0.137420043204349	-5.43865738630729	0.0414350532397484	Epistasis
YBL091C-A	-0.01469084	-0.19626174	-0.03829234	0.20368446	0.45231116	0.06725186	0.30700456	0.89332256	0.82209166	0.92272236	2.57e-05	-0.08308164	0.070488286	0.277042084	0.25756301	0.061044646	0.003940237	0.87937886	0.070488286	4.9e-06	0.000158830849056604	0.388548429663027	0.0102593372762321	6.84432835820896e-05	AN_Dominant	0.17448137	0.116891598208344	-6.0303520595519	0.0365511558564595	Epistasis
YBL092W	-0.3149836	-0.5666556	-0.3415556	0.1129554	0.2365174	-0.1737376	-0.0293986	-0.2416776	-0.1971386	-0.1320726	0.005821608	-0.4077316	0.08127261	0.001535899	0.03658415	0.070384145	0.619245392	-0.190296267	0.08127261	0.051733944	0.0117972324871636	0.0075822715516202	0.678882886988789	0.098634769250291	Suppression	-0.37114745	0.134775376607915	-1.34187110102558	0.329825166415222	No Epistasis
YBL093C	-0.24990474	-0.46032814	-0.45309494	0.50423716	0.85573486	0.48747736	0.65039156	0.98726656	1.11026946	1.23089786	5.61e-06	-0.38777594	0.08326555	0.002322409	0.624460235	0.072110081	5.48e-05	1.10947796	0.08326555	3.14e-06	5.06911862068965e-05	0.0102398125531629	0.000331788170055453	4.94474519230769e-05	AN_Dominant	0.236684295	0.138080293363795	-6.32091404021344	0.0363544652996583	Epistasis
YBL094C	0.32691302	-0.16433938	0.05989712	0.16469742	0.19724872	-0.00494448	0.35901562	-0.16543178	1.83362122	0.05801182	0.437146319	0.07415692	0.351011541	0.8386984	0.17900432	0.303984912	0.574457948	0.57540042	0.351011541	0.145166778	0.462856429700598	0.884610081854774	0.638600715653827	0.229043247273121	Non-responsive	0.25316124	0.582086789537468	-0.553593013605504	0.624808074517729	No Epistasis
YBL095W	-0.08042114	-0.00940384	0.04351886	-1.14674304	-1.23915914	-1.66016644	-1.57097394	-1.31938654	-1.29847784	-1.01363194	2.69e-06	-0.015435373	0.109749382	0.892114344	-1.40426064	0.095045753	1.56e-06	-1.210498773	0.109749382	1.12e-05	2.94685451505017e-05	0.923990682615652	2.39895774647887e-05	0.000124780952380952	AN_Dominant	-1.419696013	0.181998760605947	-1.14944321215979	0.390706833635575	No Epistasis
YBL096C	0.18794568	0.09349958	0.27419028	0.54837788	0.56512338	0.17279038	0.43871958	0.35867918	2.27669758	0.38538108	0.074671647	0.185211847	0.347350232	0.61038893	0.431252805	0.300814125	0.194798454	1.00691928	0.347350232	0.023023375	0.0993114896678847	0.702998924126231	0.257646814486978	0.0511126912599119	Non-responsive	0.616464652	0.576015195233965	-0.677854735831067	0.570864031827939	No Epistasis
YBL097W	0.1634571	0.0845828	-0.0631281	-0.1416852	0.0064898	-0.2015561	-0.0483002	0.0025409	-0.0749895	-0.0390206	0.17437236	0.061637267	0.051399114	0.269467451	-0.096262925	0.044512939	0.067350577	-0.0371564	0.051399114	0.493181519	0.204715650602151	0.380039025080947	0.106137510206158	0.602767188613619	Non-responsive	-0.034625658	0.0852357881314399	0.0296910729105644	0.897712593288887	No Epistasis
YBL098W	-0.28200494	-0.54531444	-0.28213474	0.43535366	0.73585316	0.19613776	0.39517916	0.54093816	0.41690956	0.87300116	0.001229712	-0.36981804	0.120800525	0.018287519	0.440630935	0.104616323	0.003976478	0.61028296	0.120800525	0.001476526	0.00330835454291581	0.0472403536944006	0.0103413685502183	0.00549274379670642	AN_Dominant	0.070812895	0.200325007721431	-2.69297413805758	0.123120806535943	No Epistasis
YBL099W	0.0974342	-0.2064398	0.2533252	0.0649792	-0.4323918	-0.7308902	-0.3883088	-0.6536878	-0.5434418	-0.4116448	0.015316377	0.048106533	0.148384512	0.7552576	-0.3716529	0.128504757	0.023245362	-0.536258133	0.148384512	0.008578658	0.026314604177026	0.820785092501659	0.0440498601278565	0.0230263275510037	AN_Dominant	-0.323546367	0.246067875543691	0.864443461097919	0.999999277239788	No Epistasis
YBL100C	-0.04850034	-0.28084194	-0.18581354	-0.04932424	-0.25127344	0.46594746	0.45903276	-0.83384194	0.02739406	-0.52553294	0.169225961	-0.171718607	0.19567368	0.409280994	0.156095635	0.169458378	0.387619231	-0.443993607	0.19567368	0.057557959	0.199352503238806	0.522243823859369	0.460684612169993	0.1075783707301	Non-responsive	-0.015622972	0.324488089094	1.32014286316656	0.999999277239788	No Epistasis
YBL101C	-0.0539948	0.3363188	0.1330607	-0.3322127	-0.2673518	-0.5748383	-0.4586999	-0.1939418	-0.3012392	0.2454002	0.025978019	0.138461567	0.119508886	0.284618027	-0.408275675	0.103497732	0.00556913	-0.083260267	0.119508886	0.508466174	0.0407426388482164	0.396371746359906	0.0135857057431124	0.616844797384074	Suppression	-0.269814108	0.198183067377276	-0.941320787233869	0.462507164353263	No Epistasis
YBL102W	0.34040566	0.27485366	0.40451766	-0.17784254	0.17798566	-0.25093114	-0.06211794	-0.07000764	0.04069866	-0.08641094	0.015803193	0.33992566	0.076725152	0.003042656	-0.07822649	0.066445931	0.277551343	-0.038573307	0.076725152	0.630570675	0.0269668929518229	0.0124035093067828	0.347257228417303	0.722558770670806	Suppression	0.26169917	0.127234270718635	2.35999684129145	0.999999277239788	No Epistasis
YBL103C	-0.11099052	-0.07349832	0.08176738	-0.23153552	0.00843758	-0.27193312	-0.17291922	0.18518598	-0.09674022	-0.09209632	0.169203755	-0.034240487	0.07527997	0.66299328	-0.16698757	0.065194366	0.037476065	-0.001216853	0.07527997	0.98755433	0.199352503238806	0.747421954445018	0.0651414806126294	0.990730232133231	Non-responsive	-0.201228057	0.124837707142288	-1.60216979772009	0.269549729763555	No Epistasis
YBL104C	0.53989698	0.27460968	0.18111998	0.27279518	0.20566798	0.12304928	0.14885858	0.27057458	0.15302278	0.06590508	0.00343976	0.331875547	0.070248225	0.002146694	0.187592755	0.060836747	0.017726941	0.16316748	0.070248225	0.0531804	0.00768811591948141	0.00967859077357192	0.0351983622027273	0.100893368201564	Suppression	0.519468302	0.116493502036995	3.05854674955905	0.999999277239788	No Epistasis
YBL105C	-0.0099241	0.1340049	0.0485881	0.0631087	-0.1195443	-0.1727279	-0.2482864	-0.0354016	-0.2221797	-0.1612131	0.074099561	0.0575563	0.062254191	0.385968943	-0.119362475	0.053913711	0.062431844	-0.139598133	0.062254191	0.059866485	0.0987730489727421	0.500194371037191	0.0993661346073858	0.111072429489097	Non-responsive	-0.061806175	0.103236896640302	0.753528636869456	0.999999277239788	No Epistasis
YBL106C	-0.77678676	-1.01327466	-0.87024546	1.67594574	1.04277754	0.77422234	0.79513124	0.77399394	0.68902874	0.43162874	0.000215591	-0.88676896	0.172221846	0.001325484	1.072019215	0.149148493	0.000179381	0.631550473	0.172221846	0.007995111	0.000808435398397252	0.00677848999531616	0.00082989048799435	0.0217870100503328	AN_Dominant	0.185250255	0.285597621564793	-1.56268884717847	0.276770954627249	No Epistasis
YBL107C	0.33503544	0.31983104	0.47904304	0.32370584	0.47906984	0.02490724	0.14133264	0.19546904	0.30784344	-0.54990986	0.124657589	0.37796984	0.164784559	0.055502286	0.24225389	0.142707614	0.133402335	-0.01553246	0.164784559	0.927544624	0.152812849090382	0.112158569736891	0.187174704772971	0.950765894511657	Non-responsive	0.62022373	0.273264276595427	2.32652506914122	0.999999277239788	No Epistasis
YBL108W	1.17854732	0.42783922	-0.05825548	0.18532112	0.82075822	1.19093222	0.95084042	0.13284662	0.08783622	0.41497702	0.026867644	0.516043687	0.257511365	0.085120144	0.786962995	0.223011384	0.009613278	0.21188662	0.257511365	0.43773621	0.0419770893975674	0.156284210578475	0.0213407604805151	0.551357414287637	Suppression	1.303006682	0.427034288555289	2.55511112630182	0.999999277239788	No Epistasis
YBL109W	-0.47416068	-0.11411008	0.06637572	0.46572722	0.15146682	-0.23197408	0.13575222	-0.28866098	0.13864322	-0.36970848	0.422928742	-0.173965013	0.161080933	0.315948152	0.130243045	0.13950018	0.381566488	-0.17324208	0.161080933	0.317818154	0.449386232145475	0.429949385906107	0.454728408748044	0.430517684851561	Non-responsive	-0.043721968	0.267122507798076	0.484871578466563	0.999999277239788	No Epistasis
YBL112C	0.50109206	1.34968966	0.98185636	1.31624266	1.35874466	0.94880586	0.77253346	1.00169176	0.76355836	1.27236066	0.000158791	0.944212693	0.18715936	0.001488182	1.09908166	0.16208476	0.000257643	1.012536927	0.18715936	0.000997707	0.000641630465474723	0.00740811571580547	0.0011067667495082	0.00403455466481482	Non-specific Response	2.043294353	0.31036868639648	3.32107416494736	0.999999277239788	No Epistasis
YBLCDELTA7	1.25380398	0.14086028	-0.18686622	0.48209368	0.56755078	-0.00831432	0.44638558	0.30510698	0.41401338	0.29907218	0.153902396	0.402599347	0.253492624	0.156262033	0.37192893	0.219531052	0.134054659	0.339397513	0.253492624	0.222452346	0.183799381754648	0.249432889420809	0.187928968780013	0.32456243176971	Non-responsive	0.774528277	0.420369960436087	1.03511384007697	0.999999277239788	No Epistasis
YBLCSIGMA1	0.43503684	0.43953104	0.48685564	0.85581944	1.02928564	0.75311244	0.91090364	1.09737694	1.02958644	1.14353014	5.13e-08	0.45380784	0.04777543	3e-05	0.88728029	0.041374736	1.21e-07	1.090164507	0.04777543	7.87e-08	1.78758670212766e-06	0.000509145077720207	4.06497948717949e-06	3.62579652777778e-06	Non-specific Response	1.34108813	0.0792265877243208	3.16716433469433	0.999999277239788	No Epistasis
YBLWDELTA1	1.24267056	-0.31177379	0.12822136	2.80563051	3.44390561	2.64743416	2.59611471	3.72179611	3.89992601	3.74168396	3.96e-06	0.353039377	0.289583918	0.26227902	2.873271248	0.250787029	8.67e-06	3.787802027	0.289583918	3.56e-06	3.93656449165402e-05	0.372547671296617	8.15380512091038e-05	5.36127816091954e-05	AN_Dominant	3.226310625	0.480220600394348	-1.16923639164774	0.383804292088956	No Epistasis
YBLWDELTA10	0.44376354	0.28930944	0.25408434	1.05378424	0.91112404	0.73471814	1.01617124	0.40449494	0.48890384	0.71200444	8.15e-06	0.32905244	0.079306583	0.00429983	0.928949415	0.068681515	2.84e-06	0.535134407	0.079306583	0.000265577	6.69055764411027e-05	0.0158159384222347	3.75097580645161e-05	0.00142489347010647	Non-specific Response	1.258001855	0.13151508931285	5.49646015356025	0.999999277239788	No Epistasis
YBLWDELTA2	0.81926752	0.28909712	0.55081352	1.07989282	1.47404122	1.15134372	1.33165532	1.41965902	1.15153242	1.59305232	5.71e-06	0.553059387	0.126246942	0.003231422	1.25923327	0.109333059	8.37e-06	1.388081253	0.126246942	1.14e-05	5.1452833562586e-05	0.0129237152148962	7.95818142235123e-05	0.000126364467005076	Non-specific Response	1.812292657	0.209356868812562	2.02625978505534	0.999999277239788	No Epistasis
YBLWDELTA3	1.71670616	0.18920846	-0.01585114	0.33962576	0.07578286	0.67696196	0.48724726	0.25059626	0.26143606	0.12213006	0.166833571	0.63002116	0.308401268	0.080372709	0.39490446	0.267083333	0.182782888	0.21138746	0.308401268	0.51512275	0.196959222133898	0.149283134862206	0.244469313860351	0.623304236285556	Non-responsive	1.02492562	0.511425645597094	1.59072617301032	0.999999277239788	No Epistasis
YBLWDELTA4	0.55733592	0.36285892	0.55200302	1.33519562	1.43762892	1.14842522	1.27498552	1.20824072	0.90244392	1.24654292	4.74e-07	0.49073262	0.081488215	0.000530438	1.29905882	0.070570864	3.46e-07	1.119075853	0.081488215	2.56e-06	9.18690532544379e-06	0.00361300234994808	8.84512451361868e-06	4.25648730964467e-05	Non-specific Response	1.78979144	0.135132916839233	4.96337681956462	0.999999277239788	No Epistasis
YBLWDELTA5	0.58251044	0.13966484	0.43664124	1.09199564	1.39322794	0.90000294	1.19974374	1.22506864	0.97728384	1.15496014	7.39e-06	0.386272173	0.111681869	0.010566377	1.146242565	0.096719335	6.91e-06	1.119104207	0.111681869	2.11e-05	6.23061647361647e-05	0.0312930993340868	6.9965085007728e-05	0.000203873303834808	Non-specific Response	1.532514738	0.185203427315772	2.23219697924453	0.999999277239788	No Epistasis
YBLWDELTA6	0.79097618	0.20002908	0.23392688	0.98685178	0.36495648	1.11866958	1.12713108	0.53271248	0.77966368	0.59337008	0.001166574	0.408310713	0.175467442	0.052847736	0.89940223	0.151959262	0.000588281	0.635248747	0.175467442	0.008506546	0.00318293472469804	0.107986749387399	0.00216872753573438	0.0228761834343186	AN_Dominant	1.307712943	0.290979833857316	2.3110336791578	0.999999277239788	No Epistasis
YBLWDELTA8	0.68393972	0.16398562	0.42188812	-0.18579978	0.61902652	0.28982092	0.34511592	0.47559872	0.19957002	0.39537262	0.029416886	0.423271153	0.156002815	0.030058405	0.267040895	0.1351024	0.088627293	0.35684712	0.156002815	0.056018484	0.0450889144094525	0.0693354264630282	0.132862790303661	0.105332115006889	Non-responsive	0.690312048	0.258701401352232	1.28899544516179	0.999999277239788	No Epistasis
YBLWDELTA9	0.4701359	0.391393	0.4642889	0.985327	1.2024596	0.751921	1.0042041	0.46052	0.4971134	0.9700282	4.32e-05	0.441939267	0.112833159	0.005773104	0.985977925	0.097716382	2.02e-05	0.642553867	0.112833159	0.000739372	0.000233308491343776	0.0199997907477525	0.000149864326160815	0.00316991228534031	Non-specific Response	1.427917192	0.187112626113281	4.19727594718556	0.999999277239788	No Epistasis
YBLWTAU1	0.56934096	0.48482916	0.42659026	0.62848876	0.43360356	0.30464476	0.33202956	1.09335346	0.97654656	0.72699856	1.75e-05	0.493586793	0.083083087	0.000575308	0.42469166	0.071952064	0.000598015	0.932299527	0.083083087	9.96e-06	0.000119047248182762	0.00379802966263847	0.00219966101347558	0.000115075767195767	Non-specific Response	0.918278453	0.137777713019048	-0.101765907509739	0.836846586626091	No Epistasis
YBLWTY1-1	0.61526924	0.53706024	0.61339224	1.12773224	1.03676724	0.94418524	0.95541224	0.60419724	0.68079124	0.95618424	6.77e-07	0.588573907	0.066996844	4.99e-05	1.01602424	0.058020969	4.88e-07	0.747057573	0.066996844	1.04e-05	1.14304819587629e-05	0.000726433111111111	1.09482465753425e-05	0.000118901221640489	Non-specific Response	1.604598147	0.111101696907021	7.71851913943004	0.999999277239788	No Epistasis
YBLWTY2-1	0.6303262	0.47159	0.6350985	1.2184725	1.0971918	0.8643025	1.2482462	0.8149824	0.7103548	0.8997383	1.16e-06	0.5790049	0.077672104	0.000142678	1.10705325	0.067266015	7.46e-07	0.8083585	0.077672104	1.64e-05	1.66648245614035e-05	0.00148362472698413	1.4465991202346e-05	0.000166568062015504	Non-specific Response	1.68605815	0.128804612702938	6.81419424026559	0.999999277239788	No Epistasis
YBR001C	0.04896034	-0.21943316	0.01824154	-0.66543366	-0.69959486	-0.92485266	-0.69417276	-0.19299436	-0.28091556	-0.07424296	4.16e-05	-0.05074376	0.071710363	0.502053613	-0.746013485	0.062102996	6.31e-06	-0.182717627	0.071710363	0.038215308	0.000228051548117155	0.607939596813863	6.56134913112164e-05	0.0770066080307598	Suppression	-0.796757245	0.118918183787676	-5.16354688948448	0.0446647641777302	Epistasis
YBR002C	0.11803944	-0.03794396	0.29356374	0.60971584	0.51559284	0.28849774	0.49305904	0.59865314	0.46153044	0.61305694	0.000131469	0.124553073	0.076810224	0.148926254	0.476716365	0.066519605	0.0001827	0.55774684	0.076810224	0.00016827	0.000555277449097938	0.240536462020217	0.000839907157894737	0.000993991677186655	AN_Dominant	0.601269438	0.127375346402734	0.341687769487126	0.999999277239788	No Epistasis
YBR003W	0.83657182	0.84043322	1.14274132	0.52353582	0.76394142	0.00085802	0.12033462	1.17641372	0.77350482	1.20931722	0.000313153	0.939915453	0.162654792	0.000678229	0.35216747	0.140863182	0.040988167	1.053078587	0.162654792	0.000342314	0.00108967865852363	0.00427971790769231	0.07018125510115	0.00173837132868217	NSource_Dominant	1.292082923	0.269732457750808	0.88607925791713	0.999999277239788	No Epistasis
YBR004C	-0.40149546	-0.58065276	-0.30690386	-0.31151386	-0.20188756	-0.28250606	-0.08963976	0.32198324	0.24184844	0.45033644	0.000278154	-0.429684027	0.065602774	0.000318893	-0.22138681	0.056813669	0.005923877	0.33805604	0.065602774	0.001319514	0.000991396547334059	0.00254454085627284	0.0142989381823876	0.00503663543331392	Discordance	-0.651070837	0.108789893364373	-9.09208425903211	0.0295321963525247	Epistasis
YBR005W	-0.36538816	-0.66701576	-0.41017556	-1.56535636	-0.95948136	-1.40017616	-0.96384976	-1.23333666	-0.93700466	-1.01843626	2.21e-05	-0.480859827	0.135410671	0.009329705	-1.22221591	0.117269081	1.63e-05	-1.06292586	0.135410671	0.000102868	0.00014138388671875	0.0285602324556075	0.000127423985680191	0.000686940130479103	Non-specific Response	-1.703075737	0.224553194143225	-2.85077163761784	0.112482183663871	No Epistasis
YBR006W	0.56680502	0.38515407	0.55062422	-0.01233283	-0.00244328	-0.35690873	-0.24853743	0.11058107	-0.04908363	-0.00845878	0.001755122	0.500861103	0.077805668	0.000354492	-0.155055568	0.067381685	0.054897742	0.017679553	0.077805668	0.826740895	0.00437844791393755	0.00274985396213018	0.089394757107134	0.877650235479663	Suppression	0.345805535	0.12902610363524	2.54309765818877	0.999999277239788	No Epistasis
YBR007C	-0.03966306	-0.03536766	-0.01236036	0.61176854	0.32081814	0.11700604	0.23996474	0.80019304	0.75551964	0.76289054	0.000102363	-0.02913036	0.079969385	0.726411975	0.322389365	0.069255519	0.002327951	0.77286774	0.079969385	2.68e-05	0.000455247802443992	0.798309821879718	0.00665375523603839	0.000240832373113855	AN_Dominant	0.293259005	0.132614222414173	-3.61657087957062	0.0764500293491148	No Epistasis
YBR008C	-0.31989226	-0.21984656	-0.32405746	0.03350754	-0.30725166	-0.22246296	-0.30653886	0.12304944	-0.12478806	0.20792594	0.017295972	-0.287932093	0.082985771	0.010410725	-0.200686485	0.071867786	0.026814076	0.068729107	0.082985771	0.434879871	0.0290677046105695	0.0309534958062613	0.0495232624403721	0.548497888895071	Suppression	-0.488618578	0.137616332756947	-4.05001117116214	0.0644628490043693	No Epistasis
YBR010W	-0.76852665	-0.98492635	-0.81164435	-0.57496455	-0.237476	-0.335238	-0.4596891	-0.618305	-0.48222805	-0.5414396	6.65e-06	-0.85503245	0.069116395	5.18e-06	-0.401841913	0.059856554	0.000274041	-0.547324217	0.069116395	9.73e-05	5.7624537037037e-05	0.000147539913043478	0.00115971743604651	0.000657126082474227	Non-specific Response	-1.256874363	0.114616574596988	-6.19064169815667	0.0363544652996583	Epistasis
YBR011C	-0.7550868	-0.7332578	-0.4887768	0.1902612	0.3093582	0.0737012	-0.1108468	-0.8503808	-0.5920928	-0.3685678	0.000584802	-0.659040467	0.110442038	0.00056027	0.11561845	0.09564561	0.265974109	-0.603680467	0.110442038	0.000939811	0.00181474797017045	0.00371867149949341	0.334650324058959	0.00385275460638298	NSource_Dominant	-0.543422017	0.183147400274912	0.329016136235346	0.999999277239788	No Epistasis
YBR012C	0.42369026	0.30817446	0.57560056	0.63896986	0.12780086	-0.23226754	-0.08112634	0.81423746	0.61582796	0.36430346	0.016806386	0.43582176	0.164957024	0.033324986	0.11334421	0.142856974	0.45358824	0.59812296	0.164957024	0.008443353	0.028354013568375	0.0751763027844353	0.52545650932626	0.022762306791358	Discordance	0.54916597	0.273550277927678	-0.17896889146259	0.802813882460526	No Epistasis
YBR013C	0.04184854	0.26413404	0.48102844	0.09412454	0.19371494	-0.11103136	-0.08562266	0.31443494	0.21781024	0.13980034	0.040810729	0.262337007	0.091473682	0.024064288	0.022796365	0.079218532	0.781859384	0.224015173	0.091473682	0.044174735	0.0592994674852517	0.0582799991426987	0.816769386793813	0.0868554084935493	Non-responsive	0.285133372	0.151691940489629	0.402909995104047	0.999999277239788	No Epistasis
YBR014C	-0.24971554	-0.17655354	0.03819536	-0.26068574	-0.04135494	-0.54654914	-0.44779504	0.07810096	-0.06877204	-0.27234864	0.046237461	-0.129357907	0.110298523	0.2792367	-0.324096215	0.095521323	0.011553364	-0.08767324	0.110298523	0.452791096	0.0658911479249511	0.390850085967756	0.0247582883755316	0.565643491589626	Non-responsive	-0.453454122	0.182909407903567	-1.99979260876973	0.197523234207574	No Epistasis
YBR015C	-0.23965898	0.01417562	0.06516812	0.13885152	-0.23859718	-0.43742298	-0.66400128	0.11441772	0.13650302	-0.01542588	0.178040672	-0.053438413	0.1404985	0.714964956	-0.30029248	0.12167527	0.04295977	0.078498287	0.1404985	0.593771767	0.208461919977122	0.788242246172333	0.0729848167193983	0.690801196784408	Non-responsive	-0.353730893	0.232990403952766	-1.8551372617373	0.220679060840042	No Epistasis
YBR016W	-0.81590758	-0.50067068	-0.66737098	-1.21876638	-1.13888378	-1.48849408	-1.51190298	-1.29278958	-0.96232438	-1.02742218	1.71e-06	-0.661316413	0.101834579	0.000336016	-1.339511805	0.088191333	1.29e-06	-1.094178713	0.101834579	1.33e-05	2.13782633587786e-05	0.00265193309265945	2.1126975e-05	0.000141212803889789	Non-specific Response	-2.000828218	0.168873544927947	-5.36880720652153	0.0423488580067851	Epistasis
YBR017C	-0.0169941	0.4329804	0.3591861	0.7517729	0.1510553	-0.2194935	-0.264875	0.1923913	0.3468165	-0.0003277	0.467826899	0.2583908	0.199942402	0.237267025	0.104614925	0.173155199	0.564790757	0.1796267	0.199942402	0.398823012	0.492168622988437	0.344948131552375	0.62999220996203	0.51451153044742	Non-responsive	0.363005725	0.331566963335898	0.553067842329712	0.999999277239788	No Epistasis
YBR018C	-0.51701972	-0.11891812	-0.11190722	-0.04081652	-0.04416812	0.81000978	0.48166298	0.19943368	0.41146158	-0.06360122	0.198776549	-0.249281687	0.188797427	0.228245555	0.30167203	0.163503368	0.107545205	0.182431347	0.188797427	0.366093037	0.229824421549418	0.335104578844688	0.156041780277962	0.480520033137047	Non-responsive	0.052390343	0.313085113397274	-0.415353520290154	0.691490982799608	No Epistasis
YBR019C	0.23198314	0.01872434	0.41387604	0.31717104	0.93539514	0.56020444	0.43028294	0.32743834	1.36806004	0.21359624	0.028987019	0.22152784	0.229335975	0.366245931	0.56076339	0.198610781	0.025646782	0.636364873	0.229335975	0.027502759	0.0445681656998357	0.481106295163625	0.0477985971214794	0.0588792726173203	Suppression	0.78229123	0.380310690341241	0.383703011001518	0.999999277239788	No Epistasis
YBR020W	0.02094884	-0.04810496	-0.03690496	-0.32207746	-0.17752236	-0.16480796	-0.42797916	-0.23190396	-0.12769906	-0.67347346	0.016209281	-0.021353693	0.101863486	0.839926584	-0.273096735	0.088216367	0.017425588	-0.344358827	0.101863486	0.011749211	0.0275381223628112	0.885469295889318	0.0347292445962884	0.0297637591883217	AN_Dominant	-0.294450428	0.168921481661816	0.295453239629508	0.999999277239788	No Epistasis
YBR021W	1.1140064	1.2066416	1.1829113	0.3376154	1.2097649	0.6309943	0.6863321	1.2628475	0.9126763	0.5262531	0.000232972	1.1678531	0.178781612	0.000324158	0.716176675	0.154829418	0.002410204	0.9005923	0.178781612	0.001500875	0.000861772767927724	0.00257713477912621	0.00683115725519031	0.00555807355850763	Non-specific Response	1.884029775	0.296475763354875	3.31709231092475	0.999999277239788	No Epistasis
YBR022W	0.25702328	0.29363728	0.41894678	-0.17595242	0.61857998	-0.09910972	0.41473298	0.15236708	0.06482978	-0.42181692	0.258778086	0.323202447	0.176945377	0.11050014	0.189562705	0.153239191	0.25595976	-0.068206687	0.176945377	0.711337175	0.289144677023026	0.191251365162484	0.324017852707246	0.788734343289629	Non-responsive	0.512765152	0.29343071165384	1.97992853483371	0.999999277239788	No Epistasis
YBR023C	0.60163246	0.55962506	0.60510576	0.51201566	0.46751346	0.06753376	0.15221246	0.73247096	0.55473366	0.15218296	0.002004628	0.58878776	0.124778909	0.002160953	0.299818835	0.108061705	0.02751463	0.47979586	0.124778909	0.006331968	0.00489463959299292	0.00971613116197666	0.0506031277737226	0.0179803738049415	NSource_Dominant	0.888606595	0.206922411425074	1.97567161616048	0.999999277239788	No Epistasis
YBR024W	0.4399514	0.4305901	0.4539665	0.3573231	0.0952753	-0.0814524	0.0699247	0.7475428	0.915872	-0.1062718	0.040189245	0.441502667	0.182655824	0.046286882	0.110267675	0.158184583	0.508233318	0.519047667	0.182655824	0.024984737	0.0585586619205961	0.0974374562924165	0.577425679191467	0.054612950312646	Non-responsive	0.551770342	0.302900416607706	0.108031132365129	0.933815277853227	No Epistasis
YBR025C	0.24732316	0.29063016	0.30979116	0.38661216	0.64739616	0.30302316	0.37983116	0.66677216	0.58327916	0.02995916	0.004294339	0.282581493	0.121377889	0.052760263	0.42921566	0.105116335	0.004670545	0.42667016	0.121377889	0.009790361	0.00922367698	0.107875306776841	0.0118088538382864	0.025511795907319	AN_Dominant	0.711797153	0.201282457655964	1.41655162760058	0.999999277239788	No Epistasis
YBR026C	-1.3176631	-1.3971028	-1.244914	-2.468006	-2.7960327	-3.209623	-2.813413	-2.6441802	-2.9742572	-3.2081279	6.88e-08	-1.3198933	0.146134389	4.17e-05	-2.821768675	0.126556093	9.23e-08	-2.942188433	0.146134389	1.87e-07	2.17733719806763e-06	0.000644284669811321	3.44671931818182e-06	6.28224102564103e-06	Non-specific Response	-4.141661975	0.242336468514814	-4.94962045684295	0.0477639315952498	Epistasis
YBR027C	0.11312708	-0.25605222	-0.04392122	-0.28705812	-0.02083562	0.05727268	0.22418568	-0.12606312	-0.20072352	-0.36354132	0.253389296	-0.06228212	0.105637916	0.573999956	-0.006608845	0.091485119	0.944432	-0.23010932	0.105637916	0.065807279	0.283946848801916	0.671837361400036	0.953602655980271	0.120218484308143	Non-responsive	-0.068890965	0.175180665577256	0.920297650820957	0.999999277239788	No Epistasis
YBR028C	0.58238114	0.26604924	0.34129614	0.21152964	0.14697074	0.24972244	0.29128644	0.15977424	0.22717954	-0.11265096	0.003376218	0.396575507	0.078872895	0.001516709	0.224877315	0.068305931	0.013262162	0.091434273	0.078872895	0.284361245	0.00757192883190688	0.00752465911203634	0.0277218963822591	0.393172333472984	Suppression	0.621452822	0.130795899557818	4.05225661348586	0.999999277239788	No Epistasis
YBR029C	-0.1580817	-0.2106933	0.0460398	0.0132238	0.0553314	-0.2325514	-0.1906193	-0.1425245	-0.3522184	-0.3419454	0.029355933	-0.1075784	0.077749497	0.208977868	-0.088653875	0.06733304	0.22942451	-0.2788961	0.077749497	0.008891344	0.0450270936743151	0.313060602165104	0.295974786335171	0.0236681001804145	Discordance	-0.196232275	0.128932954837573	0.641138063609402	0.999999277239788	No Epistasis
YBR030W	0.19352426	-0.15899534	-0.17704494	0.44489706	0.32937526	0.01719076	0.11488566	0.05471696	0.15946336	0.05173106	0.132111116	-0.04750534	0.099853099	0.648739773	0.226587185	0.086475321	0.034396557	0.088637127	0.099853099	0.404182477	0.160806376981791	0.736933284710074	0.0608347313463823	0.519139065250539	Non-responsive	0.179081845	0.165587632092076	0.546204549562662	0.999999277239788	No Epistasis
YBR031W	-0.34621857	-0.54760882	-0.23197957	0.43151168	0.24273138	-0.31025992	0.18561498	-0.32708492	-0.14045962	-0.16260247	0.061149543	-0.375268987	0.133128747	0.025816112	0.13739953	0.115292877	0.272194257	-0.210049003	0.133128747	0.158621469	0.0835782716864177	0.0613647858171263	0.341337017152948	0.246882690287242	Non-responsive	-0.237869457	0.220769051369337	-0.12601609613051	0.827139428895247	No Epistasis
YBR032W	0.367632	-0.4813959	0.0390764	-0.071824	0.24048	0.384576	0.9736238	0.1961246	0.1405698	0.1657539	0.262531734	-0.024895833	0.212033204	0.909829328	0.38171395	0.183626141	0.076225003	0.167482767	0.212033204	0.455512216	0.29273682338421	0.938165536569405	0.117466477217831	0.567851670221884	Non-responsive	0.356818117	0.351617290325096	0.538469964958053	0.999999277239788	No Epistasis
YBR033W	0.45462554	0.46924004	0.56950644	0.72890744	0.56338024	0.04776994	0.40494244	0.54008664	0.41438534	0.64367964	0.000948983	0.497790673	0.117087333	0.003786354	0.436250015	0.101400605	0.003556795	0.532717207	0.117087333	0.002636906	0.00269008551839031	0.014488554353972	0.00944107133103728	0.0087509479260385	Non-specific Response	0.934040688	0.194167375716086	2.0668945002729	0.999999277239788	No Epistasis
YBR034C	-0.22427756	-0.38943956	-0.30101196	-0.19206046	-0.07785036	-0.63785846	-0.27061556	-0.31395436	-0.22538386	-0.24929906	0.006269018	-0.304909693	0.096054898	0.015613461	-0.29459621	0.083185982	0.009451885	-0.262879093	0.096054898	0.029053775	0.0125437803659133	0.0419195832012295	0.0210109598354259	0.0616757226263772	Suppression	-0.599505903	0.159289028061838	-2.11330820519111	0.181770603074952	No Epistasis
YBR035C	0.24632534	0.23965434	0.37160764	-0.30166836	0.01842864	-0.84141276	-0.35022286	-0.19074556	-0.25767726	-0.07247086	0.035947062	0.28586244	0.139181493	0.079075932	-0.368718835	0.120534709	0.01834856	-0.173631227	0.139181493	0.252323244	0.0532901568594705	0.147292132650554	0.0362052459518072	0.357321567540856	Non-responsive	-0.082856395	0.230806395191149	0.393294266932345	0.999999277239788	No Epistasis
YBR036C	0.18544114	0.03652684	0.21090904	0.26455614	0.27476144	0.04924414	0.11023354	0.27652474	0.20658504	0.26326964	0.002063966	0.14429234	0.052773578	0.029162238	0.174698815	0.045703259	0.00652138	0.24879314	0.052773578	0.002171814	0.00501253237175686	0.067572717169024	0.0154050850519106	0.00750002820980496	AN_Dominant	0.318991155	0.0875150784326064	0.802124802459705	0.999999277239788	No Epistasis
YBR037C	0.55399682	0.51647352	0.70490822	0.86311312	0.93302522	0.56435082	0.64818162	0.31602742	0.36728642	0.40834602	1.09e-05	0.591792853	0.074091945	9.21e-05	0.752167695	0.064165506	7.44e-06	0.36388662	0.074091945	0.001730725	8.28374709976798e-05	0.00108438456014363	7.36245317220544e-05	0.00621940728195282	Non-specific Response	1.343960548	0.122867590470401	7.97666760003814	0.999999277239788	No Epistasis
YBR038W	-0.28779588	-0.25815188	-0.24914838	-0.21397158	-0.30277388	-1.21096698	-0.59134758	-0.41914118	-0.53448868	-0.18948308	0.016820661	-0.265032047	0.178830736	0.181890256	-0.579765005	0.15487196	0.007229385	-0.381037647	0.178830736	0.070595439	0.0283707904765705	0.281029025249057	0.0168040467606383	0.127472635305678	Suppression	-0.844797052	0.296557225962958	-1.56381084120987	0.276646926893116	No Epistasis
YBR039W	-0.0132344	-0.1836794	0.1451396	-0.3766514	-0.3866264	-0.5414684	-0.5746314	-0.8431124	-1.0719184	-0.5011084	0.000347147	-0.017258067	0.109295013	0.878991351	-0.4698444	0.094652257	0.001630384	-0.805379733	0.109295013	0.000153439	0.00118138181662338	0.914011482603333	0.00499562468849392	0.000923636958753437	AN_Dominant	-0.487102467	0.181245274389526	1.75605828660653	0.999999277239788	No Epistasis
YBR040W	0.33995504	-0.06609776	0.05144034	2.30805214	2.33447284	1.43555364	2.11236484	2.82464474	2.74311174	2.97696894	1.05e-06	0.10843254	0.175175831	0.555522079	2.047610865	0.15170672	2.88e-06	2.848241807	0.175175831	8.1e-07	1.5597619047619e-05	0.655480032335915	3.78853012048193e-05	1.7926722972973e-05	AN_Dominant	2.156043405	0.290496252000331	-2.382813537984	0.149303503779818	No Epistasis
YBR041W	-0.0922956	0.0974989	0.0471192	0.0936676	-0.1588292	-0.3852287	-0.0978365	0.4350686	0.293841	0.6504626	0.010631238	0.017440833	0.097754248	0.863450729	-0.1370567	0.084657662	0.149489894	0.459790733	0.097754248	0.00219941	0.0193030044728381	0.902894597975419	0.205996696591081	0.0075833341631579	Discordance	-0.119615867	0.162107081089622	-3.5742214103508	0.0777670836878264	No Epistasis
YBR042C	-0.19540398	-0.10751858	-0.10537518	0.72551752	0.34152852	0.05953902	0.00737472	0.65462782	0.75684322	0.77623572	0.002646611	-0.136099247	0.127048149	0.319599533	0.283489945	0.110026924	0.03665614	0.729235587	0.127048149	0.000705752	0.00616642461664296	0.433926744183005	0.0640967183453429	0.00306242991727333	Discordance	0.147390698	0.210685519990231	-2.76167478916908	0.118066119000185	No Epistasis
YBR043C	1.5622268	1.5207138	1.5558408	-0.2368799	-0.424461	-0.4153925	-0.3521029	0.2563243	0.3469814	0.3194993	5.72e-09	1.546260467	0.0363412	1.03e-09	-0.357209075	0.031472403	9.23e-06	0.307601667	0.0363412	6.35e-05	4.16352444444444e-07	5.11601904761905e-07	8.47776470588235e-05	0.000462209444444444	NSource_Dominant	1.189051392	0.0602650627268769	14.6262143456941	0.999999277239788	No Epistasis
YBR044C	0.52817492	0.39270832	0.52995972	0.09270242	-0.09422438	-0.29058248	-0.24560488	-0.02871078	0.06970362	0.10876622	0.001558749	0.48361432	0.073154628	0.000301254	-0.13442733	0.063353766	0.071525602	0.049919687	0.073154628	0.516932289	0.004001318455721	0.00244264845364648	0.1114567599196	0.624455730267195	Suppression	0.34918699	0.121313226245202	2.46689756972675	0.999999277239788	No Epistasis
YBR045C	-0.10279834	0.14506396	0.12721366	-0.25132964	-0.19708574	-0.53829504	-0.39076064	0.24948706	0.03610526	0.02994876	0.009414626	0.056493093	0.081528178	0.510683192	-0.344367765	0.070605473	0.001799058	0.10518036	0.081528178	0.237992882	0.0174519566853424	0.615420859281221	0.00541121623415978	0.341675892305653	Suppression	-0.287874672	0.135199187991471	-2.90722923590929	0.10893337863293	No Epistasis
YBR046C	0.4504595	0.3225478	0.2988596	-2.0553737	-2.3056015	-2.3530054	-2.372314	-1.7048612	-1.8480501	-1.555892	9.77e-09	0.357288967	0.075802216	0.00217413	-2.27157365	0.065646645	4.37e-09	-1.702934433	0.075802216	8.76e-08	5.81327477477478e-07	0.00975277995140315	4.80406666666667e-07	3.85146040268456e-06	AN_Dominant	-1.914284683	0.125703754521404	-1.68133601740601	0.252315743245041	No Epistasis
YBR047W	0.76660576	0.60261666	0.70393976	-2.84446724	-2.61631074	-3.04091404	-2.97637094	-1.62218344	-1.58545454	-1.88617234	9.46e-09	0.69105406	0.090778205	0.00012497	-2.86951574	0.078616232	3.01e-09	-1.697936773	0.090778205	3.1e-07	5.68554678899083e-07	0.00135542793046358	4.14896666666667e-07	9.01487168141593e-06	AN_Dominant	-2.17846168	0.150538622751511	-3.19203735371743	0.0926521422181505	No Epistasis
YBR048W	-0.0738494	-0.0175124	-0.0451214	0.4747656	0.2988306	0.0753566	-0.0551104	-0.1111994	-0.0959614	-0.3942084	0.106950673	-0.0454944	0.103252909	0.672780361	0.1984606	0.089419642	0.061929366	-0.2004564	0.103252909	0.093340773	0.134323976001342	0.755524592059822	0.0986622754537938	0.159988331743328	Non-responsive	0.1529662	0.171225578723895	2.0640759554383	0.999999277239788	No Epistasis
YBR049C	-0.36581776	-0.30328156	-0.05960826	0.05103564	-0.36989896	-0.70585706	-0.72792026	-0.12482726	-0.19404156	-0.14240726	0.033303385	-0.242902527	0.14712059	0.142713353	-0.43816016	0.127410169	0.010852291	-0.153758693	0.14712059	0.330709256	0.0500046929028192	0.232681726108263	0.0235174853923255	0.44431426088105	Non-responsive	-0.681062687	0.243971898317213	-2.16133086489493	0.175314838745634	No Epistasis
YBR050C	-1.1345011	-1.2175981	-1.0114246	-0.4797712	-0.7697255	-0.937637	-1.0595618	-0.345183	-0.4955917	-0.6556498	1.83e-05	-1.1211746	0.111047967	2.01e-05	-0.811673875	0.09617036	6.47e-05	-0.498808167	0.111047967	0.002825884	0.000123083470225873	0.000378376724137931	0.00037179798245614	0.009256183042	Non-specific Response	-1.932848475	0.184152219894835	-7.78725506984898	0.0295615610717757	Epistasis
YBR051W	-0.34323918	-0.16705258	0.01768562	0.19028492	-0.13670428	0.38563842	-0.11803758	-0.15576918	0.01069362	-0.46861258	0.309380195	-0.164202047	0.13369134	0.259055301	0.08029537	0.115780096	0.510335476	-0.204562713	0.13369134	0.169841537	0.339034736942958	0.36892853844587	0.579412080290468	0.261611076625206	Non-responsive	-0.083906677	0.221702005881229	0.54422618108669	0.999999277239788	No Epistasis
YBR052C	-0.0001616	0.1034624	0.1387244	-0.0107096	0.0126574	-0.1919316	-0.1649356	-0.1408826	0.0251174	-0.8038314	0.23219773	0.080675067	0.142759496	0.589641694	-0.08872985	0.12363335	0.49619774	-0.3065322	0.142759496	0.068898604	0.263170818205882	0.685247957671456	0.566502508668526	0.124925201993911	Non-responsive	-0.008054783	0.236739841658667	1.26078236307325	0.999999277239788	No Epistasis
YBR053C	-0.44323048	-0.89541418	-0.48580918	-0.95835088	-0.89211928	-1.32841858	-1.22676018	-0.44868738	-0.47196758	-1.43547518	0.00076516	-0.60815128	0.205914166	0.021303103	-1.10141223	0.178326899	0.000455636	-0.785376713	0.205914166	0.006592664	0.00224879459847465	0.0531037396320396	0.00175891068709487	0.0185438135955346	AN_Dominant	-1.70956351	0.341470013948381	-2.70649474111571	0.122306087915067	No Epistasis
YBR054W	0.16535308	0.34979848	0.30114478	-2.38952752	-2.13501232	-2.68461542	-2.44190532	-1.48395992	-2.22645702	-2.05544112	6.61e-07	0.27209878	0.150094195	0.112742693	-2.412765145	0.129985386	3.27e-07	-1.921952687	0.150094195	4.11e-06	1.12473012987013e-05	0.193689618622018	8.45955905511811e-06	6.03690807174888e-05	AN_Dominant	-2.140666365	0.248903064101198	-0.878710267347597	0.485217645444034	No Epistasis
YBR055C	-0.00488492	0.18144688	0.06039608	0.40643398	0.44674468	-0.22712112	0.11556138	0.52736268	0.43991168	-0.15571422	0.296954222	0.078986013	0.167107555	0.650834014	0.18540473	0.144719388	0.24095374	0.270520047	0.167107555	0.149514532	0.326946283133423	0.738032478053315	0.308298427878906	0.234997528582534	Non-responsive	0.264390743	0.27711652989176	-0.0221181464793676	0.874538832436008	No Epistasis
YBR056W	-0.29549372	-0.33766522	-0.24537242	-0.41443932	-0.30842512	-0.84737122	-0.68469822	0.29711088	-0.03639942	-0.60521102	0.023281245	-0.292843787	0.169473083	0.127627611	-0.56373347	0.146767995	0.006366412	-0.114833187	0.169473083	0.519791693	0.037090329765321	0.213179112611168	0.0151329336037736	0.626869547283321	Suppression	-0.856577257	0.281039314117028	-2.63928935469551	0.127186488887904	No Epistasis
YBR056w-a	-0.61438144	-1.21227904	-1.05950514	-1.75610424	-1.23888524	-1.59494614	-1.37529154	-0.14244294	-0.36324284	-0.30601854	1.17e-05	-0.962055207	0.134036577	0.000180956	-1.49130679	0.116079081	4.02e-06	-0.270568107	0.134036577	0.083300489	8.76964530892448e-05	0.00171554668017366	4.81444606946984e-05	0.145249268948363	Suppression	-2.453361997	0.222274517193399	-9.82026152867886	0.027458241143841	Epistasis
YBR057C	0.3314006	0.2680362	0.1126736	-0.0484988	-0.0624701	-0.7448671	-0.3116576	0.3904785	0.321885	-0.5300619	0.320648779	0.237370133	0.203394317	0.281405479	-0.2918734	0.176144645	0.141485703	0.0607672	0.203394317	0.773793447	0.350036685757207	0.392732699814444	0.196621306820747	0.837041094996202	Non-responsive	-0.054503267	0.337291316724829	-0.341753437708687	0.725483350199906	No Epistasis
YBR058C	0.22630148	0.19467518	0.29491398	0.14870508	-0.28312672	-0.39047412	-0.30317762	0.16039248	-0.00656692	-0.66571122	0.237756264	0.238630213	0.163602911	0.188039128	-0.207018345	0.141684277	0.187366223	-0.170628553	0.163602911	0.331648795	0.269051871733287	0.288083331975678	0.249478887575813	0.445347199237754	Non-responsive	0.031611868	0.271304735167598	0.745436384938384	0.999999277239788	No Epistasis
YBR058c-a	-0.24018594	-0.74190264	-0.15660974	-0.33006394	-0.03903374	-0.15053674	-0.12959594	-0.15365044	-0.13653864	-0.09950174	0.0285837	-0.379566107	0.108343278	0.009947841	-0.16230759	0.093828031	0.127279498	-0.12989694	0.108343278	0.269558872	0.0440799949858757	0.0298800121004127	0.179846645860901	0.376184584931203	Suppression	-0.541873697	0.179667000801225	-2.29300180424223	0.159259625019321	No Epistasis
YBR059C	0.13668206	0.33282196	0.26961616	0.29472076	0.21930936	-0.49931814	-0.24671214	0.02544796	0.08438586	-0.27206324	0.483866369	0.246373393	0.158075681	0.163057417	-0.05800004	0.136897556	0.684517555	-0.054076473	0.158075681	0.74232251	0.507738039935768	0.25851624849153	0.73645500128182	0.812659552642045	Non-responsive	0.188373353	0.262138861457054	0.924890817990068	0.999999277239788	No Epistasis
YBR060C	0.319407	0.3934279	0.3276416	0.5506697	0.4133458	0.3643094	0.4166551	0.4074612	0.3005662	0.177186	1.7e-05	0.3468255	0.048317446	0.000180877	0.436245	0.041844136	1.62e-05	0.295071133	0.048317446	0.000487742	0.000116614659685864	0.00171554668017366	0.000127402400960384	0.00225772165042373	Non-specific Response	0.7830705	0.0801254197712082	6.09044381163236	0.999999277239788	No Epistasis
YBR061C	0.09868178	-0.12543922	-0.17170682	-0.26935722	0.11916298	-0.01527262	0.05798088	0.01997138	-0.02294692	-0.27046732	0.672680953	-0.066154753	0.092180244	0.49620819	-0.026871495	0.079830433	0.746279114	-0.09114762	0.092180244	0.355701133	0.687692403730181	0.603090881760668	0.786878235283116	0.469892744965316	Non-responsive	-0.093026248	0.15286364119949	-0.0122895672591518	0.878989766434875	No Epistasis
YBR062C	0.0498452	-0.1754928	0.0215422	-0.4118828	-0.1760088	-0.3468838	-0.2419608	0.1447762	0.1829772	-0.2423238	0.041782665	-0.0347018	0.091074406	0.714483795	-0.29418405	0.078872749	0.007360116	0.028476533	0.091074406	0.763638097	0.060450140992712	0.787844359711328	0.0170435206489926	0.828740724641331	Non-responsive	-0.32888585	0.151029816232831	-2.36617107743204	0.151123771268595	No Epistasis
YBR063C	-0.04496114	-0.15164034	0.16796316	0.36457656	-0.00299334	-0.14553434	0.16055986	0.21872866	0.13835116	0.19690396	0.272730207	-0.009546107	0.097793718	0.924974471	0.094152185	0.084691844	0.302983943	0.18466126	0.097793718	0.100931225	0.303079827999491	0.948551648187197	0.373372424867005	0.170852830742894	Non-responsive	0.084606078	0.162172534668011	-0.61696749208999	0.597009142144282	No Epistasis
YBR064W	0.00424388	-0.04330182	0.07626128	0.49301218	0.36333778	0.10663958	-0.05147332	0.09652978	0.20856148	0.18030808	0.081566089	0.012401113	0.096465702	0.901325619	0.227879055	0.083541748	0.029435173	0.16179978	0.096465702	0.13738883	0.107383329790796	0.931322417991956	0.0535489637109136	0.219627678216203	Non-responsive	0.240280168	0.159970269061476	0.490593586298465	0.999999277239788	No Epistasis
YBR065C	0.24291528	0.48048758	0.32771238	0.23029498	0.52809498	-0.34251812	0.62798528	0.86431378	0.68716448	0.73578668	0.008399763	0.350371747	0.171400447	0.080217612	0.26096428	0.148437141	0.122144295	0.762421647	0.171400447	0.002978135	0.0158670263589965	0.14916050906101	0.173723403215371	0.0096726635523054	Discordance	0.611336027	0.284235485630935	-0.531550871153987	0.636298194606286	No Epistasis
YBR066C	-1.4800536	-2.0819033	-1.7758467	0.7145002	0.4580486	0.123575	0.194927	0.771116	0.8144173	0.8190543	1.4e-05	-1.779267867	0.138065811	3.93e-06	0.3727627	0.1195685	0.016901186	0.8015292	0.138065811	0.000659883	9.96891304347826e-05	0.000125587463414634	0.0338592261425076	0.00290321929684352	AN_Dominant	-1.406505167	0.228956245877734	-9.6439140960545	0.0277335121040661	Epistasis
YBR067C	-0.1761176	-0.2075596	-0.2116626	0.0200244	0.0395694	-0.0181046	0.0333704	-0.0644246	-0.0615016	0.0350104	0.000202687	-0.1984466	0.020892986	3e-05	0.0187149	0.018093857	0.335389848	-0.030305267	0.020892986	0.190206323	0.000768849181818182	0.000509145077720207	0.407254660657646	0.286314710931296	Suppression	-0.1797317	0.0346470978456903	-4.31281239385499	0.058243444103016	No Epistasis
YBR068C	1.14268056	1.07130456	1.25567956	-1.27408864	-0.63228494	-1.04672414	-0.51876144	1.01321456	1.05090856	1.15191456	2.23e-05	1.156554893	0.138349486	6.88e-05	-0.86796479	0.11981417	0.000170776	1.07201256	0.138349486	0.000111699	0.000142524195121951	0.000894263492063492	0.000797969740370899	0.000731740149	NSource_Dominant	0.288590103	0.229426667773642	-3.41469657648056	0.083434280972569	No Epistasis
YBR069C	3.737389	3.6267018	3.8464292	0.7575982	0.8644423	0.5343126	0.6860755	3.3242554	3.3278335	3.5004897	1.85e-10	3.73684	0.06968956	2.06e-10	0.71060715	0.06035293	7.22e-06	3.384192867	0.06968956	4.11e-10	6.73297222222222e-08	2.50029833333333e-07	7.23214373088685e-05	1.60655476190476e-07	Non-specific Response	4.44744715	0.115567061507906	9.20032290452643	0.999999277239788	No Epistasis
YBR070C	-0.7679459	-0.9630529	-0.7112886	-0.6534187	-0.4515202	-0.7230779	-0.5717278	-0.3813888	-0.1569306	-0.3448841	8.06e-06	-0.8140958	0.070625829	8.33e-06	-0.59993615	0.061163762	2.43e-05	-0.294401167	0.070625829	0.004197186	6.6416427672956e-05	0.0001991504	0.000173031847826087	0.0127743830599164	Non-specific Response	-1.41403195	0.117119687610013	-9.5597145607847	0.0280878991104088	Epistasis
YBR071W	-1.19996678	-1.39205248	-1.20716258	-1.62771108	-1.26043588	-1.81643418	-1.53531478	-1.17215808	-1.25984698	-0.94131838	5.56e-07	-1.266393947	0.106580594	6.79e-06	-1.55997398	0.092301502	6.22e-07	-1.124441147	0.106580594	1.5e-05	1.01741787709497e-05	0.000177216294820717	1.27734231974922e-05	0.000155482594936709	Non-specific Response	-2.826367927	0.176743920139397	-9.62933705814432	0.0277335121040661	Epistasis
YBR072W	-1.374584	-1.43801	-1.15857	-3.2000165	-3.2800755	-3.7461581	-3.4566406	-2.3910764	-2.600078	-1.8147834	1.1e-07	-1.323721333	0.161752701	7.88e-05	-3.420722675	0.140081948	4.92e-08	-2.268645933	0.161752701	2.22e-06	3.07952991452991e-06	0.000992728461538462	2.17776486486486e-06	3.83726121372032e-05	Non-specific Response	-4.744444008	0.268236508919024	-9.2299071628143	0.0290749049889905	Epistasis
YBR073W	-0.80902252	-0.69903482	-0.57411922	-0.12437022	-0.66982802	-0.94846022	-0.79689552	-0.41325862	-0.05724722	-0.22771982	0.001708533	-0.694058853	0.150785245	0.002475488	-0.634888495	0.130583853	0.001831117	-0.232741887	0.150785245	0.166611567	0.00429329472036824	0.0107539269814324	0.00548497826566072	0.256998440173534	Suppression	-1.328947348	0.25004904095746	-4.38396186924985	0.0574905414770284	No Epistasis
YBR074W	0.7060431	1.1201652	0.7667412	-0.0055816	0.5970234	0.5576996	0.7418274	1.3907002	0.7554888	1.5211691	0.000503512	0.8643165	0.19017386	0.002652238	0.4727422	0.164695394	0.023978179	1.2224527	0.19017386	0.000357616	0.0015965668499516	0.0113190952039088	0.0452422380843894	0.0017979604113584	Non-specific Response	1.3370587	0.315367669331234	0.363404404272107	0.999999277239788	No Epistasis
YBR075W	0.09739194	0.00657154	0.21467144	-0.14025176	-0.07817236	-0.43130276	-0.67793666	0.30773534	0.01947344	0.40160594	0.044581928	0.10621164	0.125699779	0.426065423	-0.331915885	0.108859202	0.018608404	0.24293824	0.125699779	0.094547686	0.0639352474448336	0.537173707866243	0.0365957242908163	0.161676296263639	Non-responsive	-0.225704245	0.208449501657774	-2.24823029689657	0.164180984134393	No Epistasis
YBR076W	-0.67596338	-0.32163278	-0.28914518	-0.03971438	-0.02482648	0.15868782	-0.11652178	0.21167512	0.51997702	-0.01521038	0.023092814	-0.42891378	0.114896041	0.007329222	-0.005593705	0.09950289	0.956740289	0.23881392	0.114896041	0.076251374	0.0368708321993663	0.0238755511297862	0.963802188718899	0.135262050114812	Suppression	-0.434507485	0.19053352879034	-3.53387358789177	0.0791699661041011	No Epistasis
YBR077C	0.07927686	0.07249816	0.21110036	-0.05676674	0.13654016	0.16423196	0.02618866	0.05407406	0.20254876	0.18797766	0.032758933	0.12095846	0.052043716	0.053067517	0.06754851	0.045071181	0.177625187	0.14820016	0.052043716	0.024773109	0.0493115280521599	0.108368236866272	0.2389368788577	0.0541865232250417	Non-responsive	0.18850697	0.086304739770838	0.467028926881945	0.999999277239788	No Epistasis
YBR078W	-0.0706269	0.1610121	-0.1379074	0.1330636	0.3673121	0.5482546	0.3243526	0.5294446	0.4329596	0.6369581	0.000866161	-0.015840733	0.086505709	0.859896575	0.343245725	0.074916141	0.002538533	0.533120767	0.086505709	0.0004617	0.0024897853053971	0.901078731397633	0.00711593054471545	0.00217284245689655	AN_Dominant	0.327404992	0.143453489192551	-1.43402419946633	0.305912962639096	No Epistasis
YBR079C	-0.12174112	0.10567208	0.02972048	0.34081298	0.13791298	-0.22721652	0.00806158	-0.30764362	-0.05182802	-0.11897912	0.471892089	0.00455048	0.105110359	0.966677486	0.064892755	0.091028241	0.498984668	-0.159483587	0.105110359	0.172979386	0.496086869550867	0.976515684007093	0.569485811858537	0.265757025723734	Non-responsive	0.069443235	0.174305811141717	1.31336310878284	0.999999277239788	No Epistasis
YBR080C	0.27139002	0.59741402	0.45981592	0.52815282	0.29599422	-0.34998558	-0.53927618	0.75284862	0.57034912	0.53888602	0.04135157	0.44287332	0.202258098	0.064712731	-0.01627868	0.175160651	0.928558598	0.620694587	0.202258098	0.018097396	0.0599588612372731	0.126427245076923	0.94178469972101	0.042145766511198	Non-responsive	0.42659464	0.335407110944146	-0.578699558436978	0.614173752371378	No Epistasis
YBR081C	-0.70460746	-0.36602406	-0.20351306	0.02687174	-0.49141216	-0.92109726	-0.56667606	-0.39459936	0.09056284	-0.25700756	0.033217006	-0.42471486	0.184471198	0.054802053	-0.488078435	0.159756744	0.01844933	-0.187014693	0.184471198	0.344436288	0.04989786890759	0.11101620144496	0.0363712190279868	0.458838774822286	Suppression	-0.912793295	0.305910874335307	-2.3725165167044	0.150442614415611	No Epistasis
YBR082C	0.045054	-0.14662	0.104513	-0.08885	0.37242	0.152328	0.103069	0.336871	0.504569	0.251855	0.021481317	0.000982333	0.091369368	0.991721917	0.13474175	0.079128194	0.132383374	0.364431667	0.091369368	0.005266135	0.0347295428595755	0.994538800719161	0.185984019531203	0.0154424576477171	Discordance	0.135724083	0.151518955590185	-1.50943215724498	0.289488747897648	No Epistasis
YBR083W	0.2309414	0.2585944	0.1481645	0.0275703	-0.4164413	-0.3935531	-0.3529104	0.1848027	0.4001154	0.1658141	0.009065492	0.212566767	0.09046004	0.051099392	-0.283833625	0.078340692	0.008475559	0.250244067	0.09046004	0.027840114	0.0169163869014806	0.104937967709091	0.0192136976470588	0.0595042697598695	Suppression	-0.071266858	0.150011005251755	-2.14324892004041	0.177289719301038	No Epistasis
YBR084W	0.19844442	0.37170752	0.35055832	-0.08013108	-0.10518118	-0.23471828	-0.45947978	0.07539852	-0.15686078	-0.69857408	0.068509025	0.30690342	0.142036141	0.067533931	-0.21987758	0.123006907	0.117000976	-0.260012113	0.142036141	0.109847837	0.0921565960523614	0.130467349448835	0.167352269383406	0.183340937627261	Non-responsive	0.08702584	0.235540293516949	1.47336979086777	0.999999277239788	No Epistasis
YBR085c-a	-0.2930292	-0.4798741	-0.3488332	-0.8620973	-0.540298	-0.5899396	-0.5194106	-0.3876402	-0.6259637	-0.4255092	4.46e-05	-0.373912167	0.077747173	0.001945222	-0.627936375	0.067331027	3.38e-05	-0.479704367	0.077747173	0.000458453	0.000238704738562092	0.00903769455460993	0.000225942653061225	0.00216193831991373	Non-specific Response	-1.001848542	0.128929100733149	-4.04985509113808	0.0644628490043693	No Epistasis
YBR085W	0.5733173	0.4017684	0.449716	4.141465	4.3010873	4.3660096	4.3272427	4.0576409	3.9497687	3.1691703	1.35e-08	0.4749339	0.156599107	0.019039219	4.28395115	0.135618805	8.23e-09	3.725526633	0.156599107	5.89e-08	7.369875e-07	0.0487401030359515	7.05295974025974e-07	2.96810692307692e-06	Non-specific Response	4.75888505	0.259690240278727	3.97919619886712	0.999999277239788	No Epistasis
YBR086C	-0.09816036	0.07828654	0.01149494	-0.35758256	-0.23021006	-0.34848566	-0.40458546	0.16377264	0.17089164	-0.32392466	0.030365184	-0.00279296	0.095941911	0.977588685	-0.335215935	0.083088132	0.004967609	0.003579873	0.095941911	0.971277302	0.0463472321491146	0.983936978119066	0.0124209185339695	0.979350100877636	Suppression	-0.338008895	0.159101660116773	-2.1469843102158	0.17674351924897	No Epistasis
YBR087W	0.09911444	-0.04220776	0.14675674	-0.07388496	0.37740184	-0.39506386	-0.06441636	0.26542954	0.23957924	-0.32335036	0.937396453	0.067887807	0.160765719	0.685489856	-0.038990835	0.139227196	0.787532917	0.060552807	0.160765719	0.7175894	0.940123111390539	0.76527676323381	0.8216480553061	0.793004075472335	Non-responsive	0.028896972	0.266599784165697	-0.118739162145477	0.830224213335714	No Epistasis
YBR088C	-0.4296101	-0.4758766	-0.5442293	-0.1944435	-0.2082556	-0.5789134	-0.2599847	-0.3033416	-0.1057575	-0.9172658	0.010092893	-0.483238667	0.148537846	0.01399325	-0.3103993	0.128637548	0.046570018	-0.442121633	0.148537846	0.020617121	0.0184740268351495	0.0385005379042419	0.0780855356841566	0.046962016575452	NSource_Dominant	-0.793637967	0.246322151143765	-1.42705937069719	0.307771860850946	No Epistasis
YBR089W	0.4123801	0.3288778	0.174138	1.0721197	0.3905524	0.0058135	0.3875961	0.022482	1.2405424	0.00427	0.152631386	0.305131967	0.278116632	0.30888315	0.464020425	0.240856068	0.09540609	0.422431467	0.278116632	0.172583801	0.18256129444696	0.42261188930236	0.141371928430219	0.265335949390049	Non-responsive	0.769152392	0.461204257875475	0.751773035654876	0.999999277239788	No Epistasis
YBR090C	-0.18600692	-0.38499092	-0.48926072	-1.11928972	-0.15559917	0.30510178	0.11360533	-0.18206487	-0.34783262	-0.34603582	0.295683529	-0.35341952	0.245468598	0.193112387	-0.214045445	0.212582041	0.347520283	-0.29197777	0.245468598	0.273031073	0.32571427584984	0.294204476101628	0.419573419449502	0.380312791299681	Non-responsive	-0.567464965	0.407063618325068	-0.676766929291147	0.571155486959619	No Epistasis
YBR090C-A	-0.53957133	-0.60045243	-0.55546953	-0.99244548	-0.30114073	-0.90272953	-0.68810608	-0.32415148	-0.39094398	-0.94455508	0.001172581	-0.56516443	0.157058576	0.008758115	-0.721105455	0.136016717	0.001121426	-0.553216847	0.157058576	0.009696842	0.00319134945201496	0.0273341645378752	0.00368059204709419	0.0253184583268234	Non-specific Response	-1.286269885	0.260452183507364	-2.81453980584223	0.114441878472895	No Epistasis
YBR091C	0.46330464	0.23338044	0.43223584	-0.34822066	0.59390644	-0.19657126	0.09256374	0.56044494	0.36687394	-0.16690726	0.244198799	0.376306973	0.198938654	0.100442852	0.035419565	0.172285928	0.842965285	0.25347054	0.198938654	0.243290483	0.27534360279673	0.17807878848498	0.869648123155118	0.347307900225103	Non-responsive	0.411726538	0.329902435725298	0.479705454893264	0.999999277239788	No Epistasis
YBR092C	-0.24637416	-0.99187426	-0.24447146	0.05983874	-0.19011496	-0.27282096	-0.03316826	0.00075954	0.37290904	-0.14441206	0.092711782	-0.49423996	0.166409221	0.020806935	-0.10906636	0.144114613	0.4738652	0.07641884	0.166409221	0.659994657	0.119510996434868	0.0521446944089518	0.54537788566409	0.747282356872451	Non-responsive	-0.60330632	0.2759584739554	-2.46314291515417	0.14173362012329	No Epistasis
YBR093C	0.04668774	-0.51140206	-0.08243766	-0.41706736	0.14102934	1.21062274	1.27768894	-0.04934226	-0.20196746	-0.19871706	0.310367064	-0.182383993	0.327640496	0.59510072	0.553068415	0.283744993	0.092279729	-0.150008927	0.327640496	0.660936063	0.339888772361083	0.689823597522116	0.137360714537378	0.747934383954569	Non-responsive	0.370684422	0.543330295760159	0.958336674879341	0.999999277239788	No Epistasis
YBR094W	-0.09901986	0.00274334	0.07465984	0.38202674	-0.11716036	-0.42350756	-0.10782526	0.14636854	0.05761444	-0.16085476	0.952380382	-0.00720556	0.137690653	0.959726637	-0.06661661	0.119243603	0.593805918	0.014376073	0.137690653	0.919773786	0.954566077491126	0.971891976965064	0.655216871958565	0.945463372365605	Non-responsive	-0.07382217	0.228334116381137	-0.386268352701087	0.705925897250468	No Epistasis
YBR095C	0.10204332	0.04091472	0.22682482	-0.07477748	0.02673352	-0.65097088	-0.13814868	0.55698412	0.22691442	0.49577912	0.035697942	0.123260953	0.129754432	0.373771502	-0.20929088	0.112370635	0.104825227	0.42655922	0.129754432	0.013349612	0.0529927981060503	0.489054992836095	0.152602236017111	0.0330851416588502	Non-responsive	-0.086029927	0.215173383246136	-2.38221446940606	0.149310952228478	No Epistasis
YBR096W	0.0921141	-0.2319969	0.0507104	-0.373216	0.024654	-0.5746807	-0.016663	0.4936644	0.5001599	0.437553	0.018005571	-0.029724133	0.122314296	0.814961593	-0.234976425	0.105927287	0.062034484	0.477125767	0.122314296	0.00589267	0.030013866570229	0.866690486321916	0.0988057147298809	0.0169088397590889	Discordance	-0.264700558	0.20283531286029	-3.65728390455838	0.0756123544856332	No Epistasis
YBR097W	-0.31873946	-0.17720316	-0.06792076	-0.47866006	-0.52633636	-1.03204406	-0.67041646	0.06711904	-0.31663326	0.05126944	0.002180293	-0.18795446	0.122290837	0.168189522	-0.676864235	0.105906972	0.000370399	-0.066081593	0.122290837	0.605703462	0.00523958160051357	0.264278743767146	0.00148046604575961	0.700446823384466	Suppression	-0.864818695	0.202796411079018	-3.93861556893519	0.0670886090506557	No Epistasis
YBR098W	0.44215332	-0.24609738	-0.03358498	-0.23631558	-0.19301608	-0.34380378	-0.02494028	0.33532942	-0.13484508	0.19452052	0.368248846	0.054156987	0.141006962	0.712324565	-0.19951893	0.122115611	0.14630685	0.131668287	0.141006962	0.381503495	0.395994450122456	0.786682754060101	0.202434980087223	0.497062330100438	Non-responsive	-0.145361943	0.233833592785216	-1.18473238468547	0.379215060892904	No Epistasis
YBR099C	-0.13297594	-0.09221054	0.20983956	-1.04035594	-1.62667584	-2.03516984	-1.38037564	-0.55612354	-0.45311474	-0.50301964	9.88e-05	-0.00511564	0.16928112	0.976735325	-1.520644315	0.146601751	1.68e-05	-0.504085973	0.16928112	0.020578809	0.000443618094585332	0.983494762828159	0.000130553736654804	0.0469107171809325	AN_Dominant	-1.525759955	0.280720979930562	-3.63946429031673	0.0761685862333052	No Epistasis
YBR100W	-0.49563174	-0.56450504	-0.35907384	-0.27124274	-0.57960894	-0.49822524	-0.43603424	-0.21617854	-0.20073994	-0.26184614	4.17e-05	-0.473070207	0.05980195	9.79e-05	-0.44627779	0.051790008	5.65e-05	-0.226254873	0.05980195	0.00686172	0.000228408612040134	0.00113311466431095	0.000338328610603291	0.0191444325894378	Non-specific Response	-0.919347997	0.0991703149951893	-6.98891723832501	0.0334364379452388	Epistasis
YBR101C	0.0978902	0.0160922	0.0490942	-0.4986944	-0.6363172	-0.8364982	-0.6335278	-0.3145751	-0.4236449	-0.2509998	2.11e-05	0.054358867	0.060459481	0.398472995	-0.6512594	0.052359447	5e-06	-0.329739933	0.060459481	0.000952034	0.000137538407960199	0.513049644309159	5.55169491525424e-05	0.00388584095576324	AN_Dominant	-0.596900533	0.100260707037825	-2.66465904633218	0.125074343617776	No Epistasis
YBR102C	-0.3603829	-0.2340696	-0.1698115	-0.1974262	-0.3701209	-0.9143304	-0.3692439	0.1628959	-0.28101	0.0183751	0.024305707	-0.254754667	0.140232636	0.112116234	-0.46278035	0.121445025	0.006622597	-0.033246333	0.140232636	0.819383656	0.0385643360474691	0.19293339089916	0.0156059830744604	0.872526386615085	Suppression	-0.717535017	0.23254951837462	-2.94255042445481	0.106135059700549	No Epistasis
YBR103W	-0.37830634	-0.32716464	-0.47193824	-0.00577834	-0.46702004	-0.46901034	-0.23652174	-0.10139084	-0.13128004	-0.02554994	0.003922043	-0.39246974	0.088280027	0.002986958	-0.294582615	0.076452746	0.006266958	-0.086073607	0.088280027	0.362038692	0.00857873245175292	0.012252505839174	0.014955031223598	0.476343737957823	Suppression	-0.687052355	0.146395863005694	-4.10516209721462	0.063494411983449	No Epistasis
YBR104W	0.79957304	0.77796544	0.77446754	0.99902344	1.15607744	0.71885964	0.83759594	1.56668004	1.70075224	1.69403844	1.53e-07	0.784002007	0.075831743	1.72e-05	0.927889115	0.065672215	2.11e-06	1.653823573	0.075831743	1.08e-07	3.85501153846154e-06	0.000340414501510574	3.01146187363834e-05	4.26209638554217e-06	Non-specific Response	1.711891122	0.125752718920278	0.461759789359407	0.999999277239788	No Epistasis
YBR105C	1.02912974	0.98561354	0.88604664	1.55215754	1.74689114	1.43520574	1.32511774	1.04006264	1.06598824	1.43155304	5.03e-07	0.966929973	0.098608086	2.43e-05	1.51484304	0.085397107	4.46e-07	1.179201307	0.098608086	6.51e-06	9.57893313953488e-06	0.000437333241758242	1.03704876325088e-05	8.329494140625e-05	Non-specific Response	2.481773013	0.163523011020273	7.96567833403284	0.999999277239788	No Epistasis
YBR106W	-0.1240836	-0.1774766	-0.1242106	0.5376064	0.5486274	0.4916264	0.3725454	0.4352814	0.5166574	0.4662234	8.5e-07	-0.1419236	0.03432973	0.00438125	0.4876014	0.029730418	7.64e-07	0.472720733	0.03432973	2.51e-06	1.32896181384248e-05	0.0160703072508399	1.46299300291545e-05	4.20537340153453e-05	AN_Dominant	0.3456778	0.0569294166332356	-2.23158677030658	0.166007842749586	No Epistasis
YBR107C	-0.09668176	-0.19500496	0.02584354	-0.71790706	-0.57400856	-0.91389006	-0.93556416	-0.37522846	-0.25672726	-0.28682566	3.37e-05	-0.088614393	0.075710314	0.280123763	-0.78534246	0.065567055	6.44e-06	-0.30626046	0.075710314	0.004900726	0.000196763547237077	0.391527794199488	6.63340251572327e-05	0.0145243610606061	AN_Dominant	-0.873956853	0.125551352017134	-4.52162707831715	0.0551606225627529	No Epistasis
YBR108W	-0.06022492	0.10413518	0.20491228	-0.13209192	-0.24623002	-0.01034592	-0.03195602	-0.33232102	-0.33567372	-0.09593432	0.028507962	0.082940847	0.07190787	0.286591694	-0.10515597	0.062274042	0.135149056	-0.25464302	0.07190787	0.009454124	0.0439942659745583	0.398527316364678	0.189301147285867	0.0248033505502603	Discordance	-0.022215123	0.119245712052432	1.94915098412765	0.999999277239788	No Epistasis
YBR109C	-0.40041012	-0.44368212	-0.21202892	-0.65871192	-0.54613922	-0.82716512	-0.83553742	-0.36407712	-0.39936782	-0.17501682	3.37e-05	-0.352040387	0.075032346	0.002229677	-0.71688842	0.064979918	1.12e-05	-0.312820587	0.075032346	0.004193627	0.000196763547237077	0.00993647212721088	9.71803973509934e-05	0.0127743830599164	Non-specific Response	-1.068928807	0.124427069546036	-6.07671805466937	0.0365511558564595	Epistasis
YBR109w-a	0.5673765	0.3060683	0.3598021	-0.3671711	-0.0246353	-0.4993354	-0.3917962	0.2745752	0.1994594	0.4466138	0.002306611	0.4110823	0.096848664	0.003818602	-0.3207345	0.083873403	0.006508068	0.3068828	0.096848664	0.015736676	0.00549676560967625	0.0145439893616279	0.015383666979798	0.0376656793847278	NSource_Dominant	0.0903478	0.160605339786603	-1.34824284353005	0.328165844179583	No Epistasis
YBR110W	-0.01323204	0.07217556	0.26301646	-0.04331624	-0.44045584	-0.71926484	-0.83781994	-0.07187544	-0.14726764	-0.30468934	0.022422103	0.107319993	0.145097597	0.483579521	-0.510214215	0.125658205	0.004807569	-0.174610807	0.145097597	0.267934689	0.0360282552742212	0.59169395630762	0.012103914111837	0.374331445433781	Suppression	-0.402894222	0.240617143599892	-0.948741272482227	0.459538137645708	No Epistasis
YBR111C	-0.044844	-0.118752	-0.002678	-0.24917	-0.035736	-0.225813	-0.28432	0.143832	0.235129	-0.099199	0.050025058	-0.055424667	0.070305351	0.456359443	-0.19875975	0.06088622	0.013779552	0.093254	0.070305351	0.226339272	0.0705880098369589	0.56621414982822	0.0286389102639594	0.328623353473404	Non-responsive	-0.254184417	0.116588235016895	-2.98004697429077	0.103037826267026	No Epistasis
YBR112C	-0.35890216	-0.08122276	-0.26830466	-0.00466086	0.22686214	-0.68555246	-0.69186566	-0.29980116	-0.18958406	-0.25688726	0.170195816	-0.236143193	0.184235155	0.240749514	-0.28880421	0.159552325	0.113199751	-0.248757493	0.184235155	0.218971268	0.200350905771069	0.348464442380468	0.162782336575066	0.320482747244861	Non-responsive	-0.524947403	0.305519441425016	-0.904001096335422	0.475610767108882	No Epistasis
YBR113W	-0.17449106	0.05146304	0.24098904	0.05132994	0.07558514	0.21289234	-0.18140196	-0.14801666	0.54502524	-0.30162646	0.980843343	0.03932034	0.165291234	0.818783137	0.039601365	0.143146407	0.790039914	0.03179404	0.165291234	0.852928093	0.981592535898717	0.869625215708009	0.823345764653834	0.897163124155909	Non-responsive	0.078921705	0.274104501808152	0.171933203172946	0.960066046422201	No Epistasis
YBR114W	-0.16979532	0.27231128	0.49567148	0.05247568	-0.14133152	0.07374238	0.13450028	-0.13876962	-0.03181192	-0.26072642	0.3088412	0.199395813	0.119189666	0.138258411	0.029846705	0.103221278	0.780840663	-0.14376932	0.119189666	0.26691267	0.338614008569038	0.226829664528174	0.816040181976711	0.37338135835362	Non-responsive	0.229242518	0.197653700178713	1.88719886176041	0.999999277239788	No Epistasis
YBR115C	0.81977924	1.07957854	1.02667954	0.27223654	0.07817444	-0.33979906	-0.32165456	0.05548084	0.00353324	-0.55152906	0.003138011	0.975345773	0.160220181	0.000497156	-0.07776066	0.138754747	0.592669501	-0.16417166	0.160220181	0.339622082	0.00713540786567164	0.00348009330531915	0.654293545846141	0.453961285285044	Suppression	0.897585113	0.265695112138668	3.99614717957574	0.999999277239788	No Epistasis
YBR116C	-0.88166239	-0.59902694	-0.53839564	-2.90901399	-2.96366029	-2.54757569	-2.62722449	-2.97706939	-3.11594129	-3.19994169	6.48e-09	-0.673028323	0.102094802	0.000306525	-2.761868615	0.088416692	8.9e-09	-3.09765079	0.102094802	1.09e-08	4.45869081632653e-07	0.00246385923312883	7.47485897435897e-07	9.7816301369863e-07	Non-specific Response	-3.434896938	0.169305075573833	-1.99194351886355	0.198683265961688	No Epistasis
YBR117C	-0.74691488	-0.23201308	-0.61332598	-3.13602778	-2.94472448	-2.45140978	-2.67225358	-2.98988618	-3.41997288	-3.31627558	1.07e-07	-0.530751313	0.15663601	0.011624165	-2.801103905	0.135650764	1.57e-07	-3.24204488	0.15663601	1.54e-07	3.0083991416309e-06	0.0336202670706402	4.87444075829384e-06	5.57377900552486e-06	Non-specific Response	-3.331855218	0.259751437014743	-0.345754922598958	0.724066606377828	No Epistasis
YBR119W	0.03999434	-0.00986416	0.05634514	-0.12475426	-0.33642276	-0.84997456	-0.51461786	0.20238834	0.06919774	-0.68998756	0.11924482	0.028825107	0.188797142	0.882960187	-0.45644236	0.163503121	0.026844823	-0.13946716	0.188797142	0.484107214	0.147363292929636	0.917119420491042	0.0495521091780783	0.594115091591233	Non-responsive	-0.427617253	0.313084640682798	-0.920358444833259	0.470105804451575	No Epistasis
YBR120C	0.125082	0.0352783	0.1507158	-1.2699489	-0.441514	-0.8924953	-0.6830998	-0.2864257	-0.5054293	-1.5444718	0.010502959	0.103692033	0.246929423	0.687128467	-0.8217645	0.213847154	0.006351718	-0.7787756	0.246929423	0.016065775	0.0190983541212878	0.766411323191522	0.0151034862497278	0.0382160101761075	AN_Dominant	-0.718072467	0.409486123281517	0.148242222504491	0.950440044828374	No Epistasis
YBR121C	0.1155106	0.164355	0.2088554	0.1570794	0.2649804	-0.2305406	-0.0286153	0.043718	-0.1684239	-0.69177	0.260821945	0.162907	0.143625562	0.294034842	0.040725975	0.124383386	0.752922321	-0.272158633	0.143625562	0.099950144	0.290981703285933	0.406719225072213	0.792734510586789	0.16936714778686	Non-responsive	0.203632975	0.238176050081566	1.99764673163847	0.999999277239788	No Epistasis
YBR122C	0.57123708	0.49944438	0.56450498	0.09938668	0.54534188	-0.19767912	0.17276038	0.31436758	0.32397688	-0.33783312	0.055009543	0.545062147	0.164912473	0.013027936	0.154952455	0.142818391	0.313885028	0.100170447	0.164912473	0.562752614	0.076413807504877	0.0365444801912709	0.384347816528598	0.664490334231074	Non-responsive	0.700014602	0.27347639808543	2.19340374233179	0.999999277239788	No Epistasis
YBR123C	0.18931456	0.04028996	0.12772516	0.31723036	0.32616246	-0.05226684	0.24206026	0.31519706	0.13451016	-0.00931584	0.055962793	0.119109893	0.086983436	0.213205577	0.20829656	0.075329865	0.027889225	0.146797127	0.086983436	0.135336781	0.0775734779820144	0.31822960467692	0.0511055420909091	0.217059969620808	Non-responsive	0.327406453	0.144245709945393	1.25209495705885	0.999999277239788	No Epistasis
YBR124W	0.19877512	-0.22055178	-0.19384278	-0.19095118	0.09369792	0.37362182	0.42077122	-0.11143148	0.06624502	-0.22290378	0.464657022	-0.071873147	0.136826062	0.615604802	0.174284945	0.118494845	0.184807176	-0.089363413	0.136826062	0.534536133	0.489462638868307	0.706893436967923	0.24672341756185	0.639004782350912	Non-responsive	0.102411798	0.226900354288903	0.84519573184897	0.999999277239788	No Epistasis
YBR125C	0.1970319	0.1104335	0.3336343	0.5833473	0.8570288	0.3968629	0.7018899	0.8133211	0.5690202	0.3650893	0.000320576	0.2136999	0.106726545	0.085327813	0.634782225	0.092427899	0.000238119	0.582476867	0.106726545	0.000948232	0.00110947791341077	0.156533884895828	0.00104133349065421	0.00387351971571072	AN_Dominant	0.848482125	0.176985952348847	1.50297384888317	0.999999277239788	No Epistasis
YBR126C	0.13640354	0.21272214	0.27980564	0.27934404	0.01724944	-0.43520316	-0.14014586	0.08300924	-0.00976716	0.13304474	0.337127333	0.209643773	0.117259481	0.116942847	-0.069688885	0.10154969	0.514633548	0.068762273	0.117259481	0.57601265	0.365407206896592	0.198985088492727	0.583684967615651	0.675697635432587	Non-responsive	0.139954888	0.194452851117886	0.366117619724896	0.999999277239788	No Epistasis
YBR126w-a	-0.3209305	-0.252379	-0.1914555	0.2531575	0.3175685	0.4388015	0.394788	0.7224235	0.586805	0.6659865	2.09e-06	-0.254921667	0.042533617	0.000545832	0.351078875	0.036835193	2.93e-05	0.658405	0.042533617	1.13e-06	2.44930053667263e-05	0.00366367359836066	0.000201622163865546	2.313321875e-05	AN_Dominant	0.096157208	0.0705340243680497	-7.97129891619633	0.0295615610717757	Epistasis
YBR127C	0.03748098	0.03848298	0.20420098	0.37765298	0.43086998	0.26398598	0.46457198	0.73150798	0.32861698	0.73565698	0.000353992	0.093388313	0.084766246	0.307018715	0.38427023	0.073409723	0.001206365	0.59859398	0.084766246	0.000200306	0.00119907010961737	0.420857836778615	0.00389881456092748	0.00113906649826389	AN_Dominant	0.477658543	0.140568916737669	-0.860328441071298	0.491794940455635	No Epistasis
YBR128C	-0.5760445	-0.5193719	-0.5256623	-0.7773937	-0.6160068	-0.8537697	-0.1977315	-0.217018	-0.059811	-0.5189141	0.001520861	-0.540359567	0.132421873	0.004686189	-0.611225425	0.114680706	0.001087674	-0.2652477	0.132421873	0.085234991	0.00392714245605045	0.0169984629784053	0.00359866281515152	0.14810992733183	Suppression	-1.151584992	0.219596833370417	-4.03620251893579	0.0647368391063873	No Epistasis
YBR129C	0.0642123	-0.2443672	-0.0917507	0.6097865	0.5847368	-0.0397353	0.258358	0.8737264	0.7495847	0.958117	0.001104481	-0.0906352	0.129551936	0.506749535	0.3532865	0.112195268	0.016177927	0.860476033	0.129551936	0.000292698	0.00304010715588235	0.61227659870675	0.0326901911711906	0.00153274548201439	AN_Dominant	0.2626513	0.214837581452333	-2.78268228937701	0.116654091840041	No Epistasis
YBR130C	0.15077332	-0.03996138	0.04789772	0.24931562	0.22124902	0.15642582	0.48279982	0.64386032	0.69085922	0.86640782	7.44e-05	0.05290322	0.071217576	0.481758668	0.27744757	0.06167623	0.002803525	0.73370912	0.071217576	1.76e-05	0.000356282456140351	0.590127343692595	0.00774605325811894	0.000176566003062787	AN_Dominant	0.33035079	0.11810098902907	-3.41536792634917	0.083434280972569	No Epistasis
YBR131W	0.03311142	-0.04494688	0.04352172	0.27230902	0.01320342	-0.65933488	-0.12231218	0.48728112	0.43569642	0.37876302	0.098970648	0.010562087	0.150085818	0.945864555	-0.124033655	0.129978131	0.371732564	0.43391352	0.150085818	0.023279581	0.125937364219266	0.963064765278987	0.444383216562774	0.0515643029553753	Non-responsive	-0.113471568	0.248889172258882	-2.19931258170861	0.170529244149167	No Epistasis
YBR132C	-0.0677396	0.4870576	0.6130699	-0.6467053	-0.4056016	-0.4260084	-0.122894	-0.2844668	-0.6683687	-0.1440117	0.0244122	0.3441293	0.161555693	0.070660075	-0.400302325	0.139911334	0.02429883	-0.365615733	0.161555693	0.058065817	0.0387225961743341	0.134601381600756	0.045752520768811	0.108398506735897	Suppression	-0.056173025	0.267909808075554	1.15502567906261	0.999999277239788	No Epistasis
YBR133C	0.04014912	-0.00212208	0.23060822	-0.04234798	0.32795322	-0.35326018	-0.13343118	0.21224382	0.17447362	0.27610052	0.291937447	0.089545087	0.115026594	0.461789	-0.05027153	0.099615952	0.629297328	0.22093932	0.115026594	0.09622105	0.322419338963587	0.571435538156403	0.687521046471236	0.163927688037181	Non-responsive	0.039273557	0.190750026336428	-0.952376083448576	0.458267959763241	No Epistasis
YBR134W	0.0777193	-0.3005483	-0.1242993	-0.4535152	-0.1334625	0.3101559	0.5984883	-0.0322041	-0.2791827	0.1229026	0.87580831	-0.115709433	0.195898756	0.573316268	0.080416625	0.169653299	0.649924442	-0.062828067	0.195898756	0.75778717	0.880918200339321	0.671397009593851	0.705358846624482	0.82442962901644	Non-responsive	-0.035292808	0.324861335135898	0.0847600376587791	0.924708666632398	No Epistasis
YBR135W	-0.18515072	-0.19814972	-0.18855252	0.62918758	0.82596768	0.44708248	0.52525228	0.44700808	0.40005868	0.79484838	0.000162883	-0.190617653	0.090974861	0.074388014	0.606872505	0.078786541	0.000115985	0.547305047	0.090974861	0.000533681	0.000652756064220183	0.139993070874461	0.000584025930053805	0.00242619308188758	AN_Dominant	0.416254852	0.150864739785953	-0.868660199765261	0.48889939124771	No Epistasis
YBR136W	-0.3924204	-0.1172906	-0.2436925	-0.5466225	-0.8803178	-0.9949223	-0.8456255	-0.5196892	-0.6524932	-0.2963926	9.47e-05	-0.2511345	0.100543464	0.041126169	-0.816872025	0.087073194	3.25e-05	-0.489525	0.100543464	0.00181677	0.000427848068965517	0.0887701921314662	0.00021994576446281	0.00646127050488599	AN_Dominant	-1.068006525	0.166732472600871	-3.46951926026303	0.0815523545497551	No Epistasis
YBR137W	-0.0440846	-0.3428289	-0.0246612	-0.6649934	-0.3103372	-0.6609928	-0.5174447	-0.1138612	-0.0809127	-0.0900174	0.000870239	-0.137191567	0.083866207	0.145887488	-0.538442025	0.072630266	0.000147723	-0.094930433	0.083866207	0.294945975	0.00250041038991228	0.236972212717084	0.000712092253863135	0.405837236342155	Suppression	-0.675633592	0.139076370718985	-4.17542646531494	0.0615027857435046	No Epistasis
YBR138C	-0.35892848	-0.24153818	-0.27564708	-0.16425568	-0.73057558	-0.88401058	-0.65782938	0.21732232	-0.31653838	0.04935642	0.008222933	-0.292037913	0.145883076	0.085384421	-0.609167805	0.12633845	0.00191767	-0.01661988	0.145883076	0.912495167	0.0155734125709743	0.156593880730963	0.00570217884528131	0.94049022010966	Suppression	-0.901205718	0.241919713282829	-3.65652648143572	0.0756123544856332	No Epistasis
YBR139W	0.23978624	0.31143394	0.24551684	-0.19444786	-0.62534696	-1.02259346	-1.00726976	0.26488894	0.06580824	0.39720544	0.004981606	0.265579007	0.157032936	0.134633587	-0.71241451	0.135994512	0.001201154	0.242634207	0.157032936	0.166233977	0.0104064097276786	0.221882925392956	0.00388580733530864	0.256762003539368	Suppression	-0.446835503	0.260409664320813	-2.64763487867564	0.126593673439324	No Epistasis
YBR140C	-0.43766046	-0.28642436	-0.05056776	-0.06644066	-0.72977416	-1.21052426	-1.20539446	-0.51403056	-0.66953106	-0.30233246	0.011402708	-0.258217527	0.220382415	0.279657301	-0.803033385	0.19085677	0.003998044	-0.495298027	0.220382415	0.059421385	0.0204655178378082	0.391126169694919	0.0103933278746032	0.110458198819007	Suppression	-1.061250912	0.365462890506406	-1.54859193560195	0.279943388479815	No Epistasis
YBR141C	0.12017168	0.25935718	0.12289968	0.35145458	0.25932188	0.06860278	-0.01915292	-0.03445082	0.61105598	0.23375238	0.098307493	0.16747618	0.121470527	0.210421017	0.16505658	0.105196562	0.160629937	0.27011918	0.121470527	0.061536453	0.125360963457871	0.315008496733547	0.219067369572231	0.113780780017782	Non-responsive	0.33253276	0.201436080472033	0.309843101860123	0.999999277239788	No Epistasis
YBR142W	-0.32923312	-0.06018022	-0.19850122	0.37009458	-0.33862632	-0.62352902	-0.57496802	-0.22253812	-0.06563962	-0.05288462	0.256087995	-0.19597152	0.180552562	0.313704281	-0.291757195	0.156363105	0.104304689	-0.113687453	0.180552562	0.548906498	0.28652988133988	0.427695472389386	0.152047177934802	0.651310716971201	Non-responsive	-0.487728715	0.299412551331384	-1.24925044169581	0.35880803923099	No Epistasis
YBR143C	-0.36397564	-0.30314274	-0.35132994	0.33800776	0.12138166	0.03525526	-0.00606554	0.28970606	0.43143826	0.26497536	0.000936946	-0.339482773	0.065021038	0.001224298	0.122144785	0.056309871	0.066700291	0.32870656	0.065021038	0.001470922	0.00266403352690972	0.0063907380063745	0.105340792271215	0.00547500569431818	Discordance	-0.217337988	0.107825193425431	-5.06416478981447	0.0458035055159963	Epistasis
YBR144C	-0.3422767	0.0240419	0.0671683	-0.2311821	-0.0659718	0.3222574	0.1528007	0.0618036	-0.0682062	-0.0530486	0.863427817	-0.083688833	0.117193795	0.498275049	0.04447605	0.101492804	0.674432608	-0.019817067	0.117193795	0.870503357	0.868999174860501	0.604934797252039	0.727636366108037	0.909098828688985	Non-responsive	-0.039212783	0.194343923076556	-0.0998009903935077	0.837941336118086	No Epistasis
YBR145W	2.6320954	2.6953384	2.7298184	2.4152234	2.5040944	2.4459534	2.2484774	2.4364944	2.3864744	2.4434424	1.99e-11	2.685750733	0.04521673	1.01e-10	2.40343715	0.039158837	8e-11	2.422137067	0.04521673	2.07e-10	1.86235571428571e-08	1.9489225e-07	5.82311111111111e-08	1.1300475e-07	Non-specific Response	5.089187883	0.0749834639035726	35.5685197396293	0.999999277239788	No Epistasis
YBR146W	0.3417001	0.4591633	0.5205016	0.3374676	0.3858141	0.0524841	-0.061889	0.2073093	0.2986102	0.0704742	0.00574578	0.440455	0.093807116	0.002220624	0.1784692	0.081239346	0.064029735	0.192131233	0.093807116	0.079747614	0.0116751255521092	0.009902864413887	0.101563872635593	0.140181198228065	Suppression	0.6189242	0.155561503473651	2.74356416896093	0.999999277239788	No Epistasis
YBR147W	1.28943982	1.39419682	1.43116182	-0.05823168	0.25589702	-0.01008928	-0.09487658	0.65103012	0.77038922	0.08165902	7.77e-05	1.371599487	0.130487044	1.54e-05	0.02317487	0.113005095	0.843347035	0.50102612	0.130487044	0.006377336	0.00036799119133574	0.000312338699690403	0.869904963987561	0.0180778572635223	NSource_Dominant	1.394774357	0.216388282491624	4.13029867749237	0.999999277239788	No Epistasis
YBR148W	0.0062721	-0.3544158	-0.3121421	0.32671	-0.2033388	-0.1408599	-0.2197831	-0.3455336	-0.1532448	-0.654018	0.080403803	-0.220095267	0.139309809	0.15814123	-0.05931795	0.120645834	0.637993816	-0.384265467	0.139309809	0.028162801	0.106066313623238	0.251818959098201	0.694845800268662	0.0601351073503911	Non-responsive	-0.279413217	0.231019183248466	0.45386815296299	0.999999277239788	No Epistasis
YBR149W	-0.4994264	-0.5784674	-0.4785424	-0.8934654	-1.1051824	-1.0379794	-0.9969784	-1.1020906	-1.1790407	-1.473892	3.2e-07	-0.518812067	0.071103555	0.000163242	-1.0084014	0.061577485	7.72e-07	-1.251674433	0.071103555	4.7e-07	6.87318032786885e-06	0.00160570321621622	1.4654549132948e-05	1.18421923076923e-05	Non-specific Response	-1.527213467	0.117911906634577	-2.33682112234795	0.154110896639897	No Epistasis
YBR150C	-0.23204152	-0.09525272	-0.05837512	-0.33808482	-0.51644872	-1.11971162	-0.76640582	-0.23523212	-0.27536702	-0.89695322	0.00731662	-0.128556453	0.174081179	0.484237649	-0.685162745	0.150758724	0.002652592	-0.46918412	0.174081179	0.030852473	0.0141976237026066	0.592156917283875	0.0073850957042074	0.0646973593543534	Suppression	-0.813719198	0.288680977250265	-1.19348036466328	0.376211939294334	No Epistasis
YBR151W	0.999537	0.9078973	0.8596986	0.8061775	0.8795552	0.5001444	0.7375759	1.0554155	0.7268995	0.3821597	5.69e-05	0.922377633	0.123023467	0.000137584	0.73086325	0.106541448	0.000239837	0.721491567	0.123023467	0.000621289	0.000288061746522411	0.0014421004544	0.00104744812466667	0.00275749609688347	Non-specific Response	1.653240883	0.20401134038905	4.5671447196178	0.999999277239788	No Epistasis
YBR152W	0.74752544	0.65374764	0.40680844	0.22487484	0.29836134	0.45749584	0.33795464	0.29356644	0.02519164	-0.03211986	0.000464346	0.60269384	0.084736149	0.000191533	0.329671665	0.073383658	0.002823805	0.095546073	0.084736149	0.296662154	0.00149480621425061	0.00177724176062323	0.00779222685551811	0.407855985488772	Suppression	0.932365505	0.140519006387611	5.9552045912686	0.999999277239788	No Epistasis
YBR153W	0.46547898	0.52356718	0.44288628	-0.24600982	0.05611798	-0.15606502	0.06575868	-0.17227752	-0.35097322	-0.64480782	0.0023114	0.477310813	0.095128842	0.001534725	-0.070049545	0.082383994	0.423295208	-0.389352853	0.095128842	0.00461408	0.00550617505454546	0.00758218964932127	0.495678022998749	0.0138464672835547	Discordance	0.407261268	0.157753337929547	5.04974494647947	0.999999277239788	No Epistasis
YBR154C	-0.18533242	-0.34918042	-0.36669552	0.22379668	0.71251748	0.22731588	0.31848228	0.21589748	0.34103948	-0.39241342	0.061196602	-0.300402787	0.152691067	0.089836162	0.37052808	0.132234343	0.026445987	0.05484118	0.152691067	0.730061803	0.0836077037960375	0.16320485226345	0.0489538459556372	0.802590178126028	Non-responsive	0.070125293	0.253209489063579	0.0603615332763547	0.913159764005002	No Epistasis
YBR155W	0.29495004	0.28742754	0.22609484	0.59534604	0.25276234	-0.46251146	-0.13293766	0.02375804	0.14634434	-0.49227366	0.569616874	0.269490807	0.203133227	0.226258808	0.063164815	0.175918535	0.730138467	-0.107390427	0.203133227	0.613376351	0.589131692701926	0.332560343551268	0.774049853522168	0.70693674795936	Non-responsive	0.332655622	0.336858348240641	1.3063237152895	0.999999277239788	No Epistasis
YBR156C	0.21370338	0.11835738	-0.06629742	0.44975908	0.34822758	0.11240348	0.29739198	0.52198608	0.51420898	-0.08692492	0.042879206	0.08858778	0.128087095	0.511454654	0.30194553	0.110926678	0.029678498	0.31642338	0.128087095	0.042809349	0.0618045497262926	0.615907984991544	0.0539317171700416	0.0846495760033203	Non-responsive	0.39053331	0.212408417213616	0.348902981210338	0.999999277239788	No Epistasis
YBR157C	-0.99216936	-1.12335306	-1.18709476	-2.87320046	-2.48173706	-2.25012346	-2.02688396	-2.29069856	-2.38958456	-2.81971366	4.85e-07	-1.100872393	0.16475011	0.000282052	-2.407986235	0.14267778	6.28e-07	-2.499998927	0.16475011	1.3e-06	9.31740469208211e-06	0.00232710661460957	1.28563375e-05	2.5729003021148e-05	Non-specific Response	-3.508858628	0.273207149239826	-3.69265483647503	0.0744976597706157	No Epistasis
YBR158W	0.36321988	0.14536718	0.23200188	-0.17988912	-0.29358712	-0.45420682	-0.17627082	0.76098128	0.62892528	0.14001808	0.00595485	0.24686298	0.117378673	0.073530229	-0.27598847	0.101652913	0.029981142	0.50997488	0.117378673	0.003376639	0.0120401920833333	0.138897500051615	0.0543009292900193	0.0107224246674746	Discordance	-0.02912549	0.19465050853226	-2.76958110238203	0.117471484110084	No Epistasis
YBR159W	-0.22805696	-0.63273626	-0.39313506	-0.17317386	0.17461624	-0.22930916	0.00613124	0.06412724	0.10679424	-0.22656536	0.036219353	-0.417976093	0.108985367	0.00641471	-0.055433885	0.094384097	0.57543374	-0.01854796	0.108985367	0.869676929	0.0535967882319855	0.0216612191804124	0.639576930902613	0.908797824514117	Non-responsive	-0.473409978	0.18073178526965	-2.51677931096266	0.13656207123119	No Epistasis
YBR160W	-0.43089102	-0.49902062	-0.29680632	-0.09641472	0.13163558	-0.00125212	0.16023828	-0.10346702	0.18879028	-0.10957802	0.006767558	-0.408905987	0.076283079	0.001052362	0.048551755	0.066063084	0.486268381	-0.00808492	0.076283079	0.918566966	0.0133273154129847	0.00576905729037657	0.557595687717662	0.944667534421664	Suppression	-0.360354232	0.12650117529506	-2.7847117718736	0.116654091840041	No Epistasis
YBR161W	-0.16906836	-0.06926906	-0.19202336	1.21349664	1.06551324	0.55446484	0.82057624	1.41743904	1.17471034	1.08338504	2.63e-05	-0.143453593	0.123207548	0.282435298	0.91351274	0.106700867	5.9e-05	1.22517814	0.123207548	2.22e-05	0.000161624108818011	0.393870737146445	0.000347580035971223	0.000211691703056769	AN_Dominant	0.770059147	0.204316604285839	-2.22751838790002	0.166570847962185	No Epistasis
YBR162C	-0.5954836	-0.530813	-0.459255	0.771691	0.138755	0.051279	0.009426	0.710932	0.616038	0.643758	0.00243696	-0.5285172	0.13727686	0.006292366	0.24278775	0.118885248	0.080450948	0.656909333	0.13727686	0.002000003	0.00576544780065005	0.0213140070661841	0.12296643965189	0.00699147260032017	Discordance	-0.28572945	0.227647918450709	-4.1407748834923	0.0628638316521634	No Epistasis
YBR162W-A	-0.31516462	-0.74685292	-0.21367742	-0.83089062	0.05445578	-0.55616282	-0.19725122	-0.21944992	-0.22984972	-0.24133962	0.039008333	-0.425231653	0.171410166	0.042161658	-0.38246222	0.148445558	0.03666164	-0.230213087	0.171410166	0.221166172	0.0570155264352967	0.0904687263537504	0.0640967183453429	0.323117661189117	Non-responsive	-0.807693873	0.284251602820857	-2.03158321806876	0.19352198748111	No Epistasis
YBR163W	-0.16417238	-0.19722778	-0.31078988	0.09947842	0.13845422	0.14354862	0.33876392	0.74495952	0.45165322	0.70572632	0.000130449	-0.224063347	0.068061598	0.013264731	0.180061295	0.058943073	0.018457156	0.63411302	0.068061598	3.4e-05	0.000552762871280724	0.0370090514399489	0.0363757006486161	0.000286290488431877	AN_Dominant	-0.044002052	0.112867391656362	-6.00806895639622	0.0365511558564595	Epistasis
YBR164C	-0.33796778	-0.35706788	-0.29786288	-0.26154218	0.01132132	-0.12387738	-0.04129768	0.09042132	-0.06985468	-0.08323268	0.002507612	-0.33096618	0.054748627	0.000518424	-0.10384898	0.047413701	0.064652652	-0.02088868	0.054748627	0.714121351	0.00590063441522989	0.00356368900734523	0.102378419930384	0.790638663241676	Suppression	-0.43481516	0.0907903263530188	-4.55914739628245	0.0546560874310164	No Epistasis
YBR165W	-0.42527286	-0.45248316	-0.22427646	-0.19899456	-0.16348206	-0.74593826	-0.45201896	0.14088734	0.10746154	0.11662494	0.00655688	-0.36734416	0.109109206	0.011973242	-0.39010846	0.094491344	0.00441222	0.12165794	0.109109206	0.301657219	0.0129967082844175	0.0343810425624179	0.0112468689571984	0.41290356073318	Suppression	-0.75745262	0.180937148642359	-4.85865156269071	0.0491535482268376	Epistasis
YBR166C	0.09453718	0.10958348	0.38459068	-0.21070962	-0.01433422	-0.51492162	-0.31546502	0.30764488	0.20935248	0.51244348	0.013595778	0.196237113	0.10509283	0.104093727	-0.26385762	0.09101306	0.023014858	0.343146947	0.10509283	0.013765599	0.0237509177808	0.18306523639651	0.0437395807246881	0.0339144185968409	Discordance	-0.067620507	0.174276742353595	-2.35698377449919	0.152160341490072	No Epistasis
YBR167C	-0.78517382	-0.91203402	-0.60000082	-1.29766512	-1.08062502	-1.47940772	-1.27849192	-0.54690072	-0.61486962	-0.61398322	7.23e-07	-0.76573622	0.079298088	2.69e-05	-1.284047445	0.068674158	3.11e-07	-0.591917853	0.079298088	0.000141479	1.19605378787879e-05	0.000469925066666667	8.18217269076305e-06	0.000873542817153629	Non-specific Response	-2.049783665	0.131501001889417	-11.0863475643019	0.02705657047226	Epistasis
YBR168W	-0.535352	-0.6871669	-0.5437057	-0.8091972	-0.9471577	-0.7639811	-0.6770494	-0.2846525	-0.3108385	-0.3146531	6.74e-07	-0.588741533	0.050356884	7.57e-06	-0.79934635	0.043610341	3.56e-07	-0.303381367	0.050356884	0.000529123	1.14092351421189e-05	0.000189278893129771	8.93546360153257e-06	0.00241721392817294	Non-specific Response	-1.388087883	0.0835074450244719	-12.9893390425504	0.0228870058319934	Epistasis
YBR169C	-0.26828934	-0.13461284	-0.09333384	-1.27332324	-1.89660234	-2.52659774	-2.23565464	-0.63596794	-0.79702744	-0.42061104	8.07e-05	-0.165412007	0.213642128	0.464126775	-1.98304449	0.18501951	1.35e-05	-0.617868807	0.213642128	0.023247339	0.000378158583690987	0.573353668305676	0.000111243396226415	0.0515375017898477	Suppression	-2.148456497	0.354285388907554	-4.3202111572244	0.058078182121271	No Epistasis
YBR170C	-0.34728424	-0.27131984	-0.21722784	-0.07373464	-0.60133254	-0.85574614	-0.68804014	-0.20302814	-0.23018254	-0.02338684	0.007245668	-0.27861064	0.133756231	0.075751883	-0.554713365	0.115836294	0.001991967	-0.152199173	0.133756231	0.292611736	0.0140849765780415	0.141907516595082	0.00587545061548852	0.403218233600337	Suppression	-0.833324005	0.221809615820201	-3.07076331871978	0.0984027277908885	No Epistasis
YBR171W	-0.19320304	-0.50125324	-0.30222244	0.14066736	0.18864196	-0.16685784	-0.18552734	-0.06770754	0.05045646	0.08960106	0.050580986	-0.33222624	0.092508271	0.008841626	-0.005768965	0.080114513	0.944609012	0.02411666	0.092508271	0.801828734	0.0712440419879596	0.0274639601356093	0.95363440246756	0.859139685383382	Non-responsive	-0.337995205	0.153407612588313	-2.3604556442174	0.151705539670322	No Epistasis
YBR172C	0.07780984	0.07737154	0.16270204	0.09685614	-0.19361926	-0.48001866	-0.44154696	-0.15363886	-0.05584816	-0.00391966	0.096482134	0.10596114	0.104514905	0.344414227	-0.254582185	0.090512563	0.026045787	-0.07113556	0.104514905	0.51798032	0.123544655948788	0.460742822355932	0.0483907971176971	0.625260563169339	Non-responsive	-0.148621045	0.173318362544616	-0.447070257659822	0.67576057318371	No Epistasis
YBR173C	-0.87230618	-0.56348538	-0.43293448	-0.70091698	-0.54062248	-0.99673108	-0.93713598	-0.66179538	-0.23130308	-0.61781818	0.000234156	-0.62290868	0.128820648	0.001887553	-0.79385163	0.111561953	0.000190996	-0.50363888	0.128820648	0.005826334	0.000864687686583991	0.00883239978785714	0.000870107646731572	0.0167478341526986	Non-specific Response	-1.41676031	0.213624876967674	-4.27441524115271	0.0590156771399667	No Epistasis
YBR174C	-0.18201942	-0.14433662	0.07373668	-0.02554932	-0.23221482	0.50321538	0.02939908	-0.17494392	0.07026838	-0.21375522	0.719053576	-0.084206453	0.133692045	0.548789233	0.06871258	0.115780707	0.57153523	-0.106143587	0.133692045	0.453298841	0.731106623680894	0.64870412583598	0.635891184057405	0.566060253789594	Non-responsive	-0.015493873	0.221703175227564	0.408878735755381	0.999999277239788	No Epistasis
YBR175W	0.42638734	0.60333784	0.60953094	0.53385644	0.52340034	0.46784124	0.27110014	0.72217184	0.91227444	0.81725414	3.81e-06	0.546418707	0.063410732	5.65e-05	0.44904954	0.054915305	7.92e-05	0.817233473	0.063410732	3.93e-06	3.82225267993874e-05	0.000782519027484144	0.00043344962406015	5.82639729119639e-05	Non-specific Response	0.995468247	0.105154802975398	1.69497511247014	0.999999277239788	No Epistasis
YBR176W	0.32057534	0.24323044	0.34643984	-0.03077126	0.01557554	-0.08921086	-0.19489606	0.14203884	0.27934034	0.07481204	0.001352912	0.303415207	0.049875617	0.00049917	-0.07482566	0.043193551	0.126818013	0.165397073	0.049875617	0.01283196	0.00356800584219002	0.00348009330531915	0.179357686347798	0.0319993033726684	NSource_Dominant	0.228589547	0.0827093537047109	0.764030562076569	0.999999277239788	No Epistasis
YBR177C	0.89266994	1.09610384	1.17232824	0.25179984	-0.47755926	-0.76346846	-0.73804356	-1.03124586	-0.99658176	-1.04359796	0.000495339	1.053700673	0.184672347	0.000730967	-0.43181786	0.159930944	0.030637832	-1.023808527	0.184672347	0.000865439	0.00157829075340467	0.0044749569047619	0.0552437717864612	0.00359967675492063	Discordance	0.621882813	0.306244442140111	5.373783532199	0.999999277239788	No Epistasis
YBR178W	-0.26658816	-0.36795276	0.13225444	0.26466534	0.34707964	0.21652254	-0.10742516	-0.15096586	0.07129894	-0.19403396	0.224186666	-0.167428827	0.119410443	0.203631206	0.18021059	0.103412477	0.124927244	-0.091233627	0.119410443	0.469812003	0.255106279132534	0.307292891608335	0.177027552551157	0.582023152733169	Non-responsive	0.012781763	0.198019817680423	0.525277677852762	0.999999277239788	No Epistasis
YBR179C	0.48317012	0.39179952	0.56095372	-0.12663358	-0.49826038	-0.58540658	-0.75249808	-0.64332478	-0.25266828	-0.71163508	0.001381153	0.47864112	0.128561554	0.007426237	-0.490699655	0.111337571	0.003128983	-0.535876047	0.128561554	0.004198328	0.00362933546048937	0.0240957298598316	0.00847724054301075	0.0127743830599164	AN_Dominant	-0.012058535	0.21319521816863	2.45698527621608	0.999999277239788	No Epistasis
YBR180W	-0.37716748	-0.22651688	-0.30187248	-0.08388108	-0.16970938	0.14428502	0.02369812	-0.35431498	-0.21257518	-0.25836678	0.001902976	-0.30185228	0.060630455	0.001603592	-0.02140183	0.052507514	0.695747826	-0.275085647	0.060630455	0.002676978	0.00469190657734287	0.00781631785119048	0.745964649447791	0.0088659670768453	NSource_Dominant	-0.32325411	0.100544234909189	-0.479077323960994	0.660440784105622	No Epistasis
YBR182C	0.3407343	0.0920971	-0.1735918	-0.1751172	-0.1064135	0.5157192	0.4059098	0.0555371	-0.2383554	-0.2125255	0.55949009	0.0864132	0.162651752	0.611660969	0.160024575	0.14086055	0.29332912	-0.131781267	0.162651752	0.444488884	0.580123390248496	0.703861528200527	0.363526119016269	0.557611390096515	Non-responsive	0.246437775	0.269727416855687	1.40222690896254	0.999999277239788	No Epistasis
YBR183W	0.62657476	0.79886636	0.81100956	-1.50197204	-1.63998064	-1.36142574	-1.57270464	-0.63110714	-0.88344894	-1.18083984	1.18e-06	0.74548356	0.1012691	0.000154418	-1.519020765	0.087701613	5.26e-07	-0.898465307	0.1012691	4.68e-05	1.68781222707424e-05	0.00155341966921899	1.15631744966443e-05	0.000371620363636364	AN_Dominant	-0.773537205	0.167935803664441	0.743903916103701	0.999999277239788	No Epistasis
YBR184W	0.32909804	0.23712274	0.21438424	-0.24646546	-0.40212716	-0.56344446	-0.31335376	-0.05998066	-0.41984496	-0.74482426	0.0062571	0.260201673	0.119222521	0.065400085	-0.38134771	0.103249732	0.007721384	-0.408216627	0.119222521	0.011075229	0.0125237586617782	0.127321235315007	0.0177483461698246	0.0282860916877193	AN_Dominant	-0.121146037	0.197708184416485	1.45199143296601	0.999999277239788	No Epistasis
YBR185C	0.61373226	0.64878166	0.56832976	-0.52415194	-0.14207464	-0.62343024	-0.40702244	-0.13807774	-0.56878004	-1.13227994	0.004876002	0.610281227	0.173203045	0.009681975	-0.424169815	0.149998237	0.025485304	-0.613045907	0.173203045	0.009476676	0.0102151228340262	0.029282833898892	0.0475296849370908	0.0248279652003199	AN_Dominant	0.186111412	0.287224756414993	2.7823413586444	0.999999277239788	No Epistasis
YBR186W	0.45975716	0.26882966	0.00835286	-0.07485954	0.15201886	0.69212066	0.92360696	0.20025386	0.03645356	-0.02733414	0.122278578	0.24564656	0.192054345	0.241646055	0.423221735	0.166323942	0.038407255	0.069791093	0.192054345	0.727038128	0.150436326210141	0.349607620650398	0.0665272150991539	0.800878892975954	Non-responsive	0.668868295	0.318486101029821	1.88101521561817	0.999999277239788	No Epistasis
YBR187W	0.34624654	0.43194184	0.32766614	0.88905794	0.99562344	0.75179844	0.78863414	0.78992734	0.44530284	0.01957314	0.000338641	0.368618173	0.127239918	0.023083436	0.85627849	0.110193001	0.000109694	0.418267773	0.127239918	0.013353246	0.00115845284125326	0.0566198907671284	0.000561849408913214	0.0330851416588502	AN_Dominant	1.224896663	0.211003532990989	3.82282172514356	0.999999277239788	No Epistasis
YBR188C	-0.09383576	-0.30076646	-0.31221576	-0.97080856	-0.81494806	-1.35929346	-1.03263616	-0.23852096	-0.32657666	-1.10800036	0.00085641	-0.235605993	0.175349672	0.220987329	-1.04442156	0.15185727	0.000236027	-0.557699327	0.175349672	0.01547991	0.00246716882585752	0.326791871846275	0.00103494837817938	0.0371869785148515	AN_Dominant	-1.280027553	0.290784534308254	-2.48406686317876	0.139996222185766	No Epistasis
YBR189W	-0.1602002	-0.5176117	-0.3340967	0.2042958	0.3565048	-0.0268552	0.1712583	-0.3033452	-0.0266142	-0.6423857	0.028885658	-0.337302867	0.125104955	0.030809807	0.176300925	0.10834407	0.14771329	-0.324115033	0.125104955	0.035905803	0.0444723726340776	0.0707944740992634	0.203977605984401	0.0732159149981326	Non-responsive	-0.161001942	0.207463098008463	0.786227008879172	0.999999277239788	No Epistasis
YBR190W	-0.22275682	0.11844448	-0.22032222	-0.21905332	0.33376068	1.27668138	0.86629958	-0.19330842	-0.05732582	-0.37397232	0.152253442	-0.10821152	0.257553447	0.686971002	0.56442208	0.223047828	0.039204411	-0.208202187	0.257553447	0.445469104	0.182175762290776	0.766407873654973	0.0676575596577977	0.558520210584498	Non-responsive	0.45621056	0.42710407361518	1.55562259422193	0.999999277239788	No Epistasis
YBR191W	-0.032317	-0.052608	-0.007039	-0.1657	0.232348	0.023768	0.134716	0.072428	0.009398	-0.381098	0.690580107	-0.030654667	0.09981935	0.767700746	0.056283	0.086446093	0.535777207	-0.099757333	0.09981935	0.350897169	0.704013426852941	0.829491602679532	0.6036939255344	0.465141107672805	Non-responsive	0.025628333	0.165531665441418	0.75747238853447	0.999999277239788	No Epistasis
YBR192W	0.5101187	0.5554916	0.5401002	0.8231108	0.616214	0.7239707	0.9961741	0.6699621	0.6921838	0.4691007	4.85e-06	0.535236833	0.07218759	0.00014759	0.7898674	0.062516287	4.5e-06	0.610415533	0.07218759	6.39e-05	4.53243223965763e-05	0.00151308621283255	5.24546263345196e-05	0.000464604772475028	Non-specific Response	1.325104233	0.119709575390954	5.97018824656198	0.999999277239788	No Epistasis
YBR193C	-0.1321793	-0.3500905	-0.2428742	-0.5858091	-0.3483177	-0.6704298	-0.2750478	0.2929373	-0.0368204	0.0254356	0.002863165	-0.241714667	0.095501796	0.039175893	-0.4699011	0.082706982	0.000749552	0.093850833	0.095501796	0.358486794	0.00659282738664323	0.0853195728201463	0.00265422440648649	0.472714772039855	Suppression	-0.711615767	0.158371812359395	-5.08592146544451	0.0456421972375943	Epistasis
YBR194W	0.1618921	0.0398848	0.2056391	-0.4451311	-0.1683967	-0.5505351	-0.2651423	-0.2419804	-0.1322754	-0.2428033	0.002213646	0.135805333	0.073053705	0.105369228	-0.3573013	0.063266365	0.00077644	-0.205686367	0.073053705	0.025938404	0.00531193954065934	0.184729985393096	0.00272440194965185	0.0562657233788079	Suppression	-0.221495967	0.121145864843862	-0.130500533554126	0.825248889050717	No Epistasis
YBR195C	-0.10864258	-0.31607918	-0.18530698	-0.07622918	-0.12018978	-0.49923038	-0.07933538	0.04910562	-0.01131538	0.05066482	0.051126126	-0.203342913	0.084552704	0.047123961	-0.19374618	0.07322479	0.03313788	0.02948502	0.084552704	0.73755457	0.0718573806964171	0.0986298446546326	0.0589908293152174	0.8088112559846	Non-responsive	-0.397089093	0.140214797286047	-3.04229026648137	0.0998446333440854	No Epistasis
YBR196C	0.1023948	-0.0090442	0.1267638	0.4013798	0.4639018	0.2539808	0.4320308	0.4232658	0.5300738	0.6492168	3.01e-05	0.073371467	0.054282137	0.218528882	0.3878233	0.047009709	7.49e-05	0.534185467	0.054282137	2.38e-05	0.000179096366939146	0.324474774701269	0.000413718296795953	0.00022209943019943	AN_Dominant	0.461194767	0.0900167403033359	-0.810856955651116	0.512797836445619	No Epistasis
YBR197C	0.43121212	0.14386492	0.14951782	0.07072372	0.03757112	-0.50343298	-0.08085278	-0.18717318	-0.27479108	-0.12210258	0.109452633	0.24153162	0.11453408	0.072915496	-0.11899773	0.099189423	0.269280599	-0.194688947	0.11453408	0.132960939	0.136967373215473	0.13793514706786	0.338395780558028	0.214116792376844	Non-responsive	0.12253389	0.189933284597423	1.67018033554454	0.999999277239788	No Epistasis
YBR198C	-0.47897948	-0.26398038	-0.43833298	0.15831992	-0.13666248	-0.68432658	-0.27520888	-0.33009668	-0.27491218	-0.19457008	0.033570178	-0.39376428	0.138574701	0.024989739	-0.234469505	0.120009212	0.091658123	-0.266526313	0.138574701	0.095857376	0.0502440566776331	0.059878485804316	0.136734346694722	0.163489109652695	Non-responsive	-0.628233785	0.229800144646037	-1.57400889610901	0.274662361372579	No Epistasis
YBR199W	-0.32652412	-0.42409842	-0.27657922	-0.11936792	0.08227688	-0.47776062	-0.39863522	0.39081348	0.26457648	0.41234458	0.006668586	-0.342400587	0.103181034	0.012792305	-0.22837172	0.089357397	0.037787317	0.355911513	0.103181034	0.010700174	0.0131711676581248	0.0361061568526497	0.0655747585872848	0.0274781810560564	Discordance	-0.570772307	0.171106387821244	-5.41583415908536	0.0415529281476178	Epistasis
YBR200W	0.17073212	0.06385242	0.33318382	-0.26463398	-0.16159288	-0.60790618	-0.37503988	0.12256112	-0.03573358	0.18427712	0.009839921	0.18925612	0.090618903	0.075138035	-0.35229323	0.078478272	0.002835295	0.09036822	0.090618903	0.351866977	0.018096946229927	0.141069922887393	0.00781734745159933	0.466051007610067	Suppression	-0.16303711	0.150274450050409	-1.6862835293358	0.251805795352211	No Epistasis
YBR201W	0.31968973	0.04580088	0.05127528	-0.06307457	0.14793493	-0.25305392	0.06727818	1.03658963	0.49624438	0.73165608	0.002247119	0.138921963	0.117047469	0.273985704	-0.025228845	0.101366082	0.810591708	0.75483003	0.117047469	0.000350625	0.00537915099488678	0.385130701083029	0.84115100255156	0.00176921311145273	Discordance	0.113693118	0.194101268874376	-3.30310520749326	0.0883184794829509	No Epistasis
YBR202W	-0.61789782	-0.41835092	-0.41821692	-0.09508072	-0.24903562	-0.82743382	-0.77166162	-0.30183782	-0.32768892	-0.02310732	0.009798261	-0.484821887	0.152870354	0.015675982	-0.485802945	0.13238961	0.00796957	-0.217544687	0.152870354	0.197719366	0.018045658648018	0.0420331888052373	0.018267548310007	0.294913380388434	Suppression	-0.970624832	0.253506802867542	-2.97065063533418	0.103840605182585	No Epistasis
YBR203W	0.0098888	-0.1968839	0.1130411	-0.378351	-0.3817168	-0.513803	-0.4071491	-0.080587	-0.4638873	0.024023	0.007071019	-0.024651333	0.096103456	0.804933854	-0.420254975	0.083228034	0.001480745	-0.173483767	0.096103456	0.114017118	0.0137987028504617	0.858814605464821	0.00461043749762357	0.188999529356781	Suppression	-0.444906308	0.159369552154083	-1.70310161088726	0.248559606999232	No Epistasis
YBR204C	0.04283	-0.0459758	0.4433064	0.3785723	0.0343375	-0.3566108	-0.2783666	0.1335052	0.4254164	0.4531135	0.230811828	0.1467202	0.159675959	0.388732362	-0.0555169	0.138283437	0.700046701	0.337345033	0.159675959	0.072500389	0.261735898429635	0.503178364643746	0.749714882826713	0.130158960904083	Non-responsive	0.0912033	0.264792622090708	-0.929564166314579	0.466489286432484	No Epistasis
YBR205W	0.23585566	0.08664571	0.10452611	0.52879866	0.33345236	0.02153496	-0.00832744	0.19941671	0.25906581	0.30646276	0.040738899	0.142342493	0.102068151	0.205800163	0.218864635	0.088393612	0.042456693	0.25498176	0.102068151	0.041103215	0.0592146721431107	0.309503413180211	0.0722613135471551	0.0817447363281724	Non-responsive	0.361207128	0.169260880121557	0.627583691658183	0.999999277239788	No Epistasis
YBR206W	0.05132448	-0.32669242	0.17851708	0.40675808	0.37263978	-0.20327022	-0.23995482	0.10858498	0.23989798	0.28360998	0.568545621	-0.03228362	0.158813496	0.844698984	0.084043205	0.137536522	0.560469934	0.210697647	0.158813496	0.226249895	0.588209469862761	0.889078252600257	0.626238877304111	0.328623353473404	Non-responsive	0.051759585	0.263362388938399	-0.603495672410444	0.603511748267182	No Epistasis
YBR207W	0.18273822	0.15513142	0.09615982	-0.75891778	-0.85359478	-0.73472008	-0.86544808	-0.99748608	-0.65644548	-0.93895048	1.42e-06	0.144676487	0.063053818	0.055439267	-0.80317018	0.054606208	1.61e-06	-0.864294013	0.063053818	2.59e-06	1.91014784394251e-05	0.112128014238036	2.4585337995338e-05	4.29546582278481e-05	AN_Dominant	-0.658493693	0.104562927851574	1.96819584367541	0.999999277239788	No Epistasis
YBR208C	2.97683036	3.10136636	2.98485036	-0.85386384	-1.23661004	-1.17613094	-1.21166524	2.01715026	2.13784636	2.10356186	1.79e-09	3.021015693	0.073495046	1.31e-09	-1.119567515	0.063648577	4.73e-07	2.08618616	0.073495046	1.73e-08	2.10083793103448e-07	5.11601904761905e-07	1.07218788927336e-05	1.24540989010989e-06	NSource_Dominant	1.901448178	0.121877745824286	-1.51576467673058	0.287998724893721	No Epistasis
YBR209W	-0.74175364	-0.63734274	-0.31947054	-0.09031684	-0.37801194	0.99308676	1.24234426	-0.27939614	-0.28140904	-0.32653984	0.159627617	-0.566188973	0.308468187	0.109064608	0.44177556	0.267141286	0.14216244	-0.295781673	0.308468187	0.369562464	0.189717075284289	0.189367147364962	0.197394265459941	0.484297599852771	Non-responsive	-0.124413413	0.511536617914952	0.335006828442713	0.999999277239788	No Epistasis
YBR210W	0.32913298	0.20045478	0.52464768	0.07191658	0.39542478	0.10068508	0.08685198	0.77954958	0.65627008	0.20467278	0.005680833	0.351411813	0.121204118	0.023007615	0.163719605	0.104965845	0.162785639	0.546830813	0.121204118	0.002759562	0.011579071867766	0.0564928357814843	0.221568402470185	0.00907980445102963	Discordance	0.515131418	0.200994291105195	-0.157712912270774	0.812167935437745	No Epistasis
YBR211C	-0.18046338	-0.16399208	0.05988392	0.02434962	-0.25905428	-0.65403608	-0.69179838	0.34296642	0.28372802	-0.16995578	0.098568633	-0.09485718	0.160809395	0.573814594	-0.39513478	0.139265021	0.025142182	0.15224622	0.160809395	0.375293727	0.125553784713786	0.67174042267584	0.0469650511211862	0.490630454116344	Non-responsive	-0.48999196	0.26667221286565	-2.4083430856876	0.147056297631947	No Epistasis
YBR212W	-0.520614	-0.4333796	-0.4576325	-0.8431228	-1.1884736	-1.329244	-1.4123448	-0.9092401	-0.6429533	-0.8148875	7.6e-06	-0.470542033	0.104567396	0.002798691	-1.1932963	0.090558021	3.39e-06	-0.789026967	0.104567396	0.000132145	6.35045918367347e-05	0.0117904982257235	4.26255086372361e-05	0.000827611754302103	Non-specific Response	-1.663838333	0.173405408738822	-5.04489088525268	0.0458035055159963	Epistasis
YBR213W	-0.41750292	-0.19667772	-0.23816972	0.41837508	0.27119778	-0.17947242	-0.19879862	-1.12301632	-1.16516642	-1.44685642	0.000234638	-0.284116787	0.135512782	0.074242429	0.077825455	0.117357512	0.528461044	-1.245013053	0.135512782	3.73e-05	0.000865979458028169	0.139879825245614	0.597608889909201	0.000308915676359039	Discordance	-0.206291332	0.224722526226431	4.62224120760097	0.999999277239788	No Epistasis
YBR214W	-0.21280666	-0.13451296	-0.30155476	0.36190844	-0.49523456	-0.34286316	-0.39930876	-0.52896266	-0.20549636	-0.28247886	0.106879618	-0.21629146	0.159267189	0.216595777	-0.21887451	0.137929431	0.156566	-0.338979293	0.159267189	0.070840643	0.134311984944945	0.32218867736762	0.214126068058455	0.127813950342605	Non-responsive	-0.43516597	0.264114753317393	-0.364185172512534	0.716331058690444	No Epistasis
YBR215W	0.11854142	0.04352392	0.08194082	0.30041812	0.18411072	-0.18037498	-0.01256788	0.02227652	-0.01702918	-0.41463838	0.493277687	0.081335387	0.110247313	0.484655126	0.072896495	0.095476974	0.470111488	-0.13646368	0.110247313	0.255695228	0.516868542472329	0.59236379973153	0.541795945929991	0.361435915645245	Non-responsive	0.154231882	0.182824485809852	1.59002532244144	0.999999277239788	No Epistasis
YBR216C	0.25143088	0.50649258	0.40966498	0.35404388	0.29128158	-0.37940842	-0.09251122	0.51030538	0.23512168	0.15571158	0.068608022	0.389196147	0.147615438	0.033591178	0.043351455	0.127838719	0.74447233	0.300379547	0.147615438	0.081325162	0.0922708175163211	0.0756725608933975	0.785960433642765	0.142563857709928	Non-responsive	0.432547602	0.244792510398959	0.539918704149054	0.999999277239788	No Epistasis
YBR217W	0.23225266	0.24940976	0.14340826	-0.17361494	0.01927236	-0.23342514	0.00056146	0.54980716	0.31543976	-0.40814154	0.446284641	0.208356893	0.162233651	0.239905114	-0.096801565	0.140498463	0.513013562	0.15236846	0.162233651	0.378900794	0.471550110192097	0.347395756369142	0.582250839338531	0.494655062075329	Non-responsive	0.111555328	0.269034074308334	-0.151702464102094	0.81433206167343	No Epistasis
YBR218C	0.61787792	0.61372492	0.51090992	0.11283242	-0.11649098	-0.75618038	-0.56535678	-0.11957898	-0.19220598	-0.76657348	0.025735028	0.580837587	0.187375873	0.01732587	-0.33129893	0.162272266	0.08051968	-0.359452813	0.187375873	0.096563706	0.0404681153211714	0.0453644182134293	0.122978720797902	0.164223478194704	Suppression	0.249538657	0.310727732714348	1.95988772769068	0.999999277239788	No Epistasis
YBR219C	0.00225868	0.20187178	0.10929188	0.12103498	0.06829678	-0.36753042	0.35566798	0.29230918	0.41307678	0.28481248	0.116362413	0.104474113	0.120186394	0.413510941	0.04436733	0.104084471	0.682717906	0.330066147	0.120186394	0.028657102	0.144263847002839	0.52641083841644	0.734760144932808	0.0609521672733766	Non-responsive	0.148841443	0.199306587218778	-0.9092760381325	0.473775811380593	No Epistasis
YBR220C	0.18530074	0.05672679	-0.06287136	-0.05899086	0.18156354	-0.13101951	0.14754429	-0.12935151	-0.15451636	-0.68053576	0.136661443	0.059718723	0.118535311	0.62986348	0.034774365	0.102654591	0.744731568	-0.321467877	0.118535311	0.030111764	0.165606569199593	0.720110934987784	0.786005558557757	0.063489593165111	Non-responsive	0.094493088	0.196568575721326	2.11611120177065	0.999999277239788	No Epistasis
YBR221C	0.34794708	0.29780678	0.29589468	0.05657288	-0.01735122	-0.10480492	-0.06074432	-0.00869272	-0.12238202	-0.59378622	0.031878381	0.313882847	0.099623597	0.016136571	-0.031581895	0.086276565	0.7251373	-0.24162032	0.099623597	0.045732786	0.0482298554113164	0.0430418064417752	0.769914822090762	0.0892184279589041	Suppression	0.282300952	0.165207045329901	3.1713010238382	0.999999277239788	No Epistasis
YBR222C	-0.6508829	-0.5951054	-0.8420479	-1.1233589	-1.3631826	-1.3827908	-1.1725194	-1.0676662	-1.0059363	-1.3562538	5.94e-07	-0.696012067	0.086059464	8.5e-05	-1.260462925	0.074529682	6.19e-07	-1.143285433	0.086059464	3.2e-06	1.06319508196721e-05	0.00104081308411215	1.27734231974922e-05	5.01511961722488e-05	Non-specific Response	-1.956474992	0.142713475842177	-5.69805727315676	0.0397431164868379	Epistasis
YBR223C	0.31336934	0.43192014	0.08586944	0.03380354	0.24680294	0.08711164	0.47792784	0.17825904	0.03995614	0.04236844	0.033507866	0.277052973	0.096032156	0.023483215	0.21141149	0.083166286	0.038549365	0.086861207	0.096032156	0.395791478	0.0501950707026286	0.05729554616946	0.0667028235908611	0.511771382081508	Non-responsive	0.488464463	0.15925131427731	2.52182066956556	0.999999277239788	No Epistasis
YBR224W	-0.03491362	-0.57095552	-0.62308942	-0.44377572	0.06140888	0.26697098	0.31996378	-0.14070182	-0.37066032	-0.25036052	0.122876851	-0.409652853	0.169362783	0.046174189	0.05114198	0.146672472	0.737580538	-0.253907553	0.169362783	0.1775023	0.151038174617636	0.0972592898903889	0.780848433167098	0.271053045990676	Non-responsive	-0.358510873	0.280856402052011	-0.372444135991704	0.711618645730718	No Epistasis
YBR225W	-0.01971604	0.08346406	-0.06239434	-0.22786394	-0.14894694	0.04051816	0.11301076	-0.26181054	-0.48282404	-0.34520984	0.009874211	0.000451227	0.073100513	0.99524717	-0.05582049	0.063306901	0.407171201	-0.363281473	0.073100513	0.001619879	0.018139640005889	0.996159543265088	0.480089729616811	0.00589545962722222	Discordance	-0.055369263	0.121223486651515	2.5400375661951	0.999999277239788	No Epistasis
YBR226C	-0.1993608	-0.4534154	-0.4849453	-0.2694059	-0.2281189	0.1840305	0.1536765	-0.491138	-0.4362573	-0.4959631	0.004335402	-0.3792405	0.103956984	0.00819907	-0.03995445	0.090029389	0.670585874	-0.4744528	0.103956984	0.002592756	0.00929967861886051	0.0260233079312015	0.724560128743856	0.00863505061311642	NSource_Dominant	-0.41919495	0.172393155109087	0.320533898025324	0.999999277239788	No Epistasis
YBR227C	0.07918108	-0.10768242	0.05801048	0.06545618	0.09214758	-0.09559362	0.15006898	0.30901658	0.23694728	0.12230988	0.033404565	0.00983638	0.058497839	0.871220873	0.05301978	0.050660615	0.330085523	0.222757913	0.058497839	0.00664546	0.0500929614676127	0.908807568140424	0.401408995948209	0.0186363049914384	Non-responsive	0.06285616	0.0970076916925564	-1.64834097389691	0.259394884167288	No Epistasis
YBR228W	0.14489504	0.11403754	0.17336034	-0.36901756	0.01297854	-0.53376586	-0.38355686	0.25165324	0.08725264	0.16295484	0.015091376	0.14409764	0.092144868	0.16183674	-0.318340435	0.079799796	0.005261541	0.167286907	0.092144868	0.112310247	0.0259689417914368	0.256829574549419	0.0130144035594564	0.186642422145358	Suppression	-0.174242795	0.152804976486751	-2.23506923565158	0.165554963716571	No Epistasis
YBR229C	-0.10730514	0.13811636	-0.18758544	-0.19931904	-0.12068374	-0.31195304	0.02738566	-0.25507744	-0.24970824	-0.19600924	0.035219622	-0.052258073	0.075813358	0.512828583	-0.15114254	0.065656294	0.054827115	-0.233598307	0.075813358	0.017784657	0.0523539241484003	0.617249849322984	0.0893019468833914	0.0415503880196148	Non-responsive	-0.203400613	0.125722231304916	0.240193748445023	0.987859578011248	No Epistasis
YBR230C	-0.847169	-1.001107	-0.888046	-3.7278214	-3.0070953	-3.5205593	-3.3011969	-3.4279727	-3.8185768	-3.3381452	2.02e-08	-0.912107333	0.142906923	0.000373445	-3.389168225	0.123761025	2.22e-08	-3.528231567	0.142906923	4.56e-08	9.73016176470588e-07	0.00284139163182346	1.28701061946903e-06	2.4002864e-06	Non-specific Response	-4.301275558	0.236984321404827	-3.26200478756336	0.0897481477824541	No Epistasis
YBR231C	-0.14057424	-0.33172694	-0.43653234	-0.44546354	-0.04248174	-1.07997494	-0.44547154	-0.71367054	-0.47747264	-0.59007674	0.009068328	-0.302944507	0.172454235	0.122396543	-0.50334794	0.149349749	0.011916032	-0.593739973	0.172454235	0.0107949	0.0169163869014806	0.205753080111111	0.0253859920754472	0.0276672104460094	AN_Dominant	-0.806292447	0.285982995762394	-0.743234657827688	0.540626935850706	No Epistasis
YBR232C	-0.02434658	0.00425322	-0.12043018	-0.26260438	0.11813952	0.27550052	0.40473392	0.09165122	-0.08776728	0.24210722	0.564913758	-0.04684118	0.122269455	0.71301548	0.133942395	0.105888454	0.246374717	0.081997053	0.122269455	0.523960943	0.585098818760158	0.786682754060101	0.313824765908419	0.630736519219588	Non-responsive	0.087101215	0.20276095270664	0.0251732985659464	0.896409667382536	No Epistasis
YBR233W	-0.4279071	-0.2986362	-0.3457153	-0.3795836	-0.5595252	-0.6289814	-0.4820377	-0.221256	-0.3058163	-0.2849123	7.97e-06	-0.357419533	0.047215221	0.000129479	-0.512531975	0.04088958	4.74e-06	-0.270661533	0.047215221	0.000711097	6.58404413619168e-05	0.00137474380713128	5.35580895008606e-05	0.00307688008388375	Non-specific Response	-0.869951508	0.078297585791224	-7.65400323578267	0.0303468952603094	Epistasis
YBR234C	-0.60208854	-0.52324644	-0.31295264	-0.12977744	-0.11991554	-0.30005224	-0.10689504	-0.00647894	0.00672086	0.12376256	0.000500396	-0.479429207	0.061661145	0.000109291	-0.164160065	0.053400118	0.017962374	0.041334827	0.061661145	0.524123803	0.00158976440155189	0.00123018099828179	0.0356148644291768	0.630816651378468	Suppression	-0.643589272	0.102253441056211	-6.69829877532907	0.0340261631676048	Epistasis
YBR235W	0.08097416	0.20652836	0.29608026	-0.11272854	-0.40831794	-1.42449184	-0.58206504	0.17018386	0.13233136	0.33164806	0.050623696	0.194527593	0.217778268	0.401394562	-0.63190084	0.188601512	0.012243139	0.21138776	0.217778268	0.36405589	0.0712735509340211	0.516101231729539	0.0259898909880104	0.478133547592221	Non-responsive	-0.437373247	0.361144400973967	-1.7964033368657	0.230701665303	No Epistasis
YBR236C	0.01215364	0.04526614	0.26087994	0.42025664	0.07131814	-0.17863796	-0.15812586	0.36466934	0.29795314	0.49285274	0.06225142	0.106099907	0.11725669	0.395618135	0.03870274	0.101547272	0.714410485	0.385158407	0.11725669	0.01339915	0.0847483483832086	0.510477526567855	0.761686999855516	0.0331674036403476	Non-responsive	0.144802647	0.194448222285919	-1.23609132124941	0.362753417982572	No Epistasis
YBR237W	-0.18094936	-0.13657336	-0.13750986	-0.20346026	-0.35287296	-0.46903376	-0.37626036	-0.00267136	-0.01423176	0.12146654	0.000324772	-0.151677527	0.048277534	0.016338446	-0.350406835	0.04180957	6.76e-05	0.034854473	0.048277534	0.493723858	0.00111959381325618	0.0434917349638358	0.000382755056179775	0.603204959671391	Suppression	-0.502084362	0.0800592325833018	-6.70676969631596	0.0340261631676048	Epistasis
YBR238C	0.41091198	0.60313688	0.46813818	0.85764678	1.21521558	1.42291298	0.92837368	1.31116618	0.90959738	1.61540548	3.84e-05	0.494062347	0.15051293	0.013440222	1.106037255	0.130348021	6.25e-05	1.278723013	0.15051293	6.2e-05	0.000217047799827437	0.0374349040484694	0.000363621225577265	0.000453812290502793	Non-specific Response	1.600099602	0.249597457464987	1.28757957818974	0.999999277239788	No Epistasis
YBR239C	0.4378511	0.4483625	0.5001079	0.6491952	0.2462521	0.5026475	0.2752757	0.5204187	0.771535	0.7822586	8.03e-05	0.462107167	0.086359259	0.00106307	0.418342625	0.074789312	0.000821423	0.6914041	0.086359259	9.07e-05	0.000376823280802292	0.00579864410491257	0.00286535786634718	0.0006202251565762	Non-specific Response	0.880449792	0.143210629561815	1.32005349448171	0.999999277239788	No Epistasis
YBR240C	0.23538174	0.20981664	-0.03426716	0.17664694	0.17041264	-0.72850446	-0.81442006	0.22341174	0.18969934	0.27061104	0.318457974	0.136977073	0.212057662	0.538907283	-0.298966235	0.183647322	0.14756295	0.227907373	0.212057662	0.318133467	0.347934987937625	0.640490132607583	0.203898942301202	0.43059759138781	Non-responsive	-0.161989162	0.351657849199452	-1.10873832586874	0.404941628970476	No Epistasis
YBR241C	0.11584496	0.47301126	0.16227646	-0.86247134	-1.22883684	-1.31600354	-1.46699274	-1.31932574	-1.05096124	-0.95937944	1.63e-05	0.25037756	0.127901517	0.091143978	-1.218576115	0.110765963	1.14e-05	-1.109888807	0.127901517	5.4e-05	0.000112638502109705	0.16494038670663	9.8265e-05	0.000409911935110081	AN_Dominant	-0.968198555	0.212100671052969	0.668033020813096	0.999999277239788	No Epistasis
YBR242W	-0.35445526	-0.26453616	-0.27116896	-0.52841596	-0.60505176	-0.86062116	-0.81497116	-0.56130246	-0.28416226	-0.56599696	4.2e-05	-0.296720127	0.080048134	0.007587008	-0.70226501	0.069323718	1.96e-05	-0.470487227	0.080048134	0.000613233	0.000229094088259784	0.0245081308717949	0.000146241002277904	0.00272913680910326	Non-specific Response	-0.998985137	0.132744813047845	-3.98130742637388	0.0664218003162221	No Epistasis
YBR243C	-0.30149912	-0.00939432	0.09067128	0.13661458	0.32748348	-0.30034612	-0.34930002	0.08295228	0.17600288	0.00032598	0.854022353	-0.073407387	0.142764352	0.622952206	-0.04638702	0.123637556	0.71863215	0.086427047	0.142764352	0.564028288	0.860193793742774	0.714168667064217	0.764867459731925	0.665396959245093	Non-responsive	-0.119794407	0.236747894726887	-0.871059293844611	0.488424908058027	No Epistasis
YBR244W	-0.1751977	0.0556906	0.2785114	-0.1606251	-0.3901855	-0.4169038	-0.3305099	-0.3260848	0.3069833	-0.6195582	0.171900135	0.053001433	0.167778382	0.761287953	-0.324556075	0.145300341	0.06063971	-0.212886567	0.167778382	0.245053928	0.202102976379218	0.825285020702135	0.0969613717866732	0.349216506923646	Non-responsive	-0.271554642	0.278228970504137	-0.210862567236245	0.788983946409079	No Epistasis
YBR245C	-0.48672218	-0.02551998	0.27346692	0.03962512	-0.39796988	-0.54833328	-0.59274628	-0.13393118	-0.03317228	-0.46737348	0.136046404	-0.079591747	0.175460984	0.663834311	-0.37485608	0.151953669	0.043027338	-0.211492313	0.175460984	0.267227798	0.16495280262891	0.74811260474127	0.0730806562711952	0.373662605058271	Non-responsive	-0.454447827	0.290969124367274	-0.83498726721716	0.501783993800365	No Epistasis
YBR246W	0.1862747	0.3321306	0.292267	0.5753213	0.3581969	0.079363	0.151024	0.4069387	0.4368136	0.2072316	0.004566984	0.2702241	0.095684113	0.0256211	0.2909763	0.082864873	0.009840092	0.350327967	0.095684113	0.008056474	0.00969485164744005	0.0610119324245729	0.0217631474314652	0.0219177579626246	AN_Dominant	0.5612004	0.158674150820162	1.32896525306758	0.999999277239788	No Epistasis
YBR247C	0.198247	0.3322993	0.1077148	0.6927325	0.2632996	-0.0370468	-0.2128715	0.0384737	-0.2568802	-0.1741918	0.336492722	0.2127537	0.16083265	0.227468304	0.17652845	0.13928516	0.245547853	-0.1308661	0.16083265	0.442622862	0.364779715674665	0.334113197198206	0.313075902102569	0.555802639248994	Non-responsive	0.38928215	0.266710776700662	1.95023334427832	0.999999277239788	No Epistasis
YBR248C	0.64327888	0.74838138	0.58806778	0.53148158	0.70001778	0.27691448	0.34152978	0.33454398	0.16367328	-0.28095642	0.001748635	0.659909347	0.124484662	0.001121991	0.462485905	0.10780688	0.003610921	0.07242028	0.124484662	0.57897283	0.00437322865013354	0.0060346166182266	0.0095614969567502	0.678021274460136	Suppression	1.122395252	0.206434458174605	5.0862389025766	0.999999277239788	No Epistasis
YBR249C	0.738339	0.833128	0.749541	0.272561	0.738808	0.089999	0.344488	0.147334	0.175169	-0.19763	0.001314871	0.773669333	0.122647532	0.000401039	0.361464	0.106215878	0.01139419	0.041624333	0.122647532	0.744276682	0.00349016204254457	0.00298885834926052	0.0244892843471129	0.814254599829993	Suppression	1.135133333	0.203387922332406	5.37646969131642	0.999999277239788	No Epistasis
YBR250W	0.054256	0.2550264	0.275085	0.3244954	0.4455372	0.538467	0.6917816	0.8227453	0.4927755	0.1602942	0.002772025	0.194789133	0.123688401	0.15929558	0.5000703	0.107117297	0.002291694	0.491938333	0.123688401	0.005342689	0.00642133513967468	0.253410719907722	0.00657882883172655	0.0156249801959821	AN_Dominant	0.694859433	0.205114008298945	0.989308832111802	0.999999277239788	No Epistasis
YBR251W	0.85908556	0.85554556	0.55092386	0.57298806	0.29952286	-0.02142624	0.14589696	0.36055896	0.28096896	-0.36322924	0.011039343	0.755184993	0.164597118	0.002519495	0.24924541	0.142545285	0.123857483	0.092766227	0.164597118	0.590618701	0.0198896413622112	0.0108658405167874	0.175663643891102	0.68809231909141	Suppression	1.004430403	0.27295344068823	3.33999884266457	0.999999277239788	No Epistasis
YBR252W	0.20694968	0.04121818	0.06354278	-0.21508562	0.66988418	-0.11275822	0.13251428	0.23472438	0.14716758	-0.48619612	0.844507404	0.103903547	0.194528926	0.609787956	0.118638655	0.168466992	0.504039684	-0.034768053	0.194528926	0.86321302	0.851133539016	0.702553798761168	0.574136888011822	0.9047853590432	Non-responsive	0.222542202	0.322589729369915	0.797639328141601	0.999999277239788	No Epistasis
YBR253W	-0.14345276	0.11382714	0.21858254	-0.20738476	0.23098024	-0.12720556	0.01013084	0.57277914	0.57611124	-0.22378886	0.391849722	0.06298564	0.169686306	0.721476425	-0.02336981	0.146952651	0.878136675	0.308367173	0.169686306	0.112014381	0.418966464635548	0.794218124714334	0.900261871349765	0.186372920703149	Non-responsive	0.03961583	0.281392904181643	-0.955075053443842	0.45737124296449	No Epistasis
YBR254C	0.28480222	0.47769522	0.72548792	0.56766852	0.58219072	0.42635222	0.50909782	0.84132592	0.58373562	0.16901512	0.001101052	0.49599512	0.127753828	0.006034043	0.52132732	0.110638061	0.002177762	0.531358887	0.127753828	0.004245784	0.00303395562547289	0.020695819734555	0.00631330015353982	0.0128888466098239	Non-specific Response	1.01732244	0.211855756776036	2.29384162316504	0.999999277239788	No Epistasis
YBR255W	0.19470688	0.00969878	0.10504088	0.18751418	-0.02737682	-0.24381982	-0.11310262	0.32550518	0.15014448	-0.26470862	0.731659424	0.103148847	0.11938837	0.416220472	-0.04919627	0.103393361	0.648696221	0.07031368	0.11938837	0.574400881	0.743116416530853	0.529037701216919	0.704160554063132	0.674475743221187	Non-responsive	0.053952577	0.197983213635374	-0.0826388394226809	0.84602854613373	No Epistasis
YBR256C	0.51963264	0.33688484	0.59307894	-0.48079546	0.18072444	-0.24774036	0.09028374	-0.02941676	-0.21305616	-0.60112066	0.041145062	0.483198807	0.152161507	0.015586571	-0.11438191	0.131775731	0.414156687	-0.28119786	0.152161507	0.107077374	0.0596990700248062	0.0418645455600656	0.486661965298117	0.179724283134512	Non-responsive	0.368816897	0.252331313367181	2.57603683160056	0.999999277239788	No Epistasis
YBR257W	-0.58571624	-0.85568624	-0.54255384	-0.55328084	-0.69931164	-0.94729324	-0.90124514	-0.45107034	-0.59905104	-1.28672934	0.000514674	-0.661318773	0.162688531	0.004779681	-0.775282715	0.140892401	0.000903989	-0.77895024	0.162688531	0.001993775	0.00162801997778851	0.0172611302265711	0.0030859304375	0.00697342233048585	Non-specific Response	-1.436601488	0.269788407640915	-2.43765569377364	0.143870112258515	No Epistasis
YBR258C	0.38336262	0.35068112	0.53059412	-0.41470368	0.20782452	0.21224192	0.42875372	0.58844072	0.85980772	-0.01302738	0.072692513	0.421545953	0.196927017	0.069570567	0.10852912	0.1705438	0.544773146	0.47840702	0.196927017	0.04546309	0.0971243284985726	0.133145423434706	0.61162105903102	0.0889040903253731	Non-responsive	0.530075073	0.326566513542765	0.158216016821437	0.95410004116008	No Epistasis
YBR259W	-0.0767796	-0.2203105	-0.0085137	0.2394587	0.0242025	-0.1726978	0.0693362	0.1590968	-0.1865662	0.0043771	0.682166394	-0.101867933	0.089832517	0.294141422	0.0400749	0.077797242	0.622332247	-0.007697433	0.089832517	0.93411499	0.696519957464776	0.406780759029343	0.681527674706954	0.95489245334493	Non-responsive	-0.061793033	0.148970376531434	-0.363129913876437	0.716402761047889	No Epistasis
YBR260C	0.18567974	0.22810204	0.16954074	0.57179824	0.41339054	-1.17154236	0.22414064	0.42134314	0.22047704	0.37608134	0.663404829	0.19444084	0.304276755	0.543141971	0.009446765	0.2635114	0.972403215	0.339300507	0.304276755	0.301619527	0.678738877835234	0.644120755253621	0.975818400672844	0.41290356073318	Non-responsive	0.203887605	0.504585914584048	-0.268364411463262	0.761468188827931	No Epistasis
YBR261C	0.49039118	0.41971918	0.48469198	0.19126928	0.44375268	0.33279168	0.44118818	0.31084568	0.45590058	0.42429958	1.7e-05	0.464934113	0.05223395	4.58e-05	0.352250455	0.045235928	0.000108248	0.39701528	0.05223395	0.000126207	0.000116614659685864	0.000685013242009133	0.000555670491777604	0.000799595799806576	Non-specific Response	0.817184568	0.0866202069220929	4.8507075072899	0.999999277239788	No Epistasis
YBR262C	0.3894172	0.2563362	0.4237482	-0.568694	0.0632922	-0.1750888	-0.1021738	-0.2830858	-0.3334688	-0.5090038	0.009502809	0.356500533	0.111085997	0.014873962	-0.1956661	0.096203296	0.081444957	-0.375186133	0.111085997	0.011799867	0.0175805991976843	0.0403141601414977	0.124051595746803	0.0298689832755023	Discordance	0.160834433	0.184215286065602	2.90975074570692	0.999999277239788	No Epistasis
YBR263W	-0.06965242	0.28667468	0.30093788	0.18600488	0.00071248	-0.49480702	-0.24563872	-0.65231022	-0.57872092	-0.21946032	0.048380929	0.17265338	0.147771969	0.280901817	-0.138432095	0.127974279	0.315228453	-0.483497153	0.147771969	0.013638275	0.0686470578035521	0.392441364905331	0.385488444204405	0.0336513519868173	Non-responsive	0.034221285	0.245052087789196	2.11268731750355	0.999999277239788	No Epistasis
YBR264C	-0.38235312	-0.36375942	-0.22871302	-0.35226192	-0.22368612	-0.59345422	-0.31072842	-0.01680072	0.02417768	0.11113368	0.000734564	-0.324941853	0.068231423	0.002053858	-0.37003267	0.059090146	0.000419186	0.039503547	0.068231423	0.580757105	0.00217546508318264	0.00936379972442589	0.00164141511416617	0.679139556382542	Suppression	-0.694974523	0.113149014682016	-6.49124583244591	0.0361736542081725	Epistasis
YBR265W	-0.44494972	-0.30335292	-0.39876132	0.42163038	0.53868808	0.33275168	0.45775448	0.24923838	0.37905158	0.52254138	3.09e-05	-0.382354653	0.057602989	0.000293832	0.437706155	0.049885652	5.03e-05	0.383610447	0.057602989	0.00028797	0.000182530117222723	0.0024031128988764	0.000310570499528747	0.00151161175480769	AN_Dominant	0.055351502	0.0955237507582975	-3.43641180747382	0.0828905499795562	No Epistasis
YBR266C	0.05197593	-0.24543932	-0.06352567	0.07834898	0.01053693	0.24030163	-0.00484632	-0.22831317	0.00085733	-0.24720407	0.155113533	-0.08566302	0.075850249	0.29595242	0.081085305	0.065688243	0.256883652	-0.15821997	0.075850249	0.075419463	0.185090847847541	0.408337047898062	0.324883008367497	0.134113165611564	Non-responsive	-0.00457771500000001	0.125783408346058	1.22148268217774	0.999999277239788	No Epistasis
YBR267W	-0.40109062	-0.23486452	-0.33574052	-0.27655352	-0.26604692	-0.98850862	-0.83732542	-0.82448382	-0.38180202	-1.00712242	0.003663626	-0.323898553	0.175114196	0.106823212	-0.59210862	0.151653342	0.005865886	-0.737802753	0.175114196	0.003969621	0.00810277310128292	0.186543674456823	0.0141955741359438	0.0122031849699671	AN_Dominant	-0.916007173	0.290394041642079	-0.613664175037182	0.598854108968102	No Epistasis
YBR268W	0.03315432	-0.04685518	0.25969012	-0.29923838	0.25732682	-0.13007278	0.04053292	-0.03134938	0.04190902	-0.10651408	0.83996028	0.08199642	0.105012772	0.460491917	-0.032862855	0.090943728	0.728495422	-0.031984813	0.105012772	0.769541657	0.846941633720178	0.570045833005858	0.772959415494413	0.833542889386078	Non-responsive	0.049133565	0.17414398131657	0.465812125040014	0.999999277239788	No Epistasis
YBR269C	-0.26457916	-0.38920446	-0.24099766	-1.24930326	-1.04816756	-1.80785446	-1.62343246	-1.68850936	-1.97933136	-1.93040126	3.48e-06	-0.298260427	0.141387168	0.072838995	-1.432189435	0.122444879	7.55e-06	-1.86608066	0.141387168	3.35e-06	3.58916640502355e-05	0.137870053812482	7.41529985007496e-05	5.13954332552693e-05	AN_Dominant	-1.730449862	0.234464093079186	0.578471510152274	0.999999277239788	No Epistasis
YBR270C	-0.3809602	-0.2037008	-0.2120545	-0.5727551	-0.5828554	-0.6745794	-0.4926669	-0.2040764	0.0693186	-0.2522791	9.88e-05	-0.265571833	0.067894178	0.005811795	-0.5807142	0.058798083	2.32e-05	-0.1290123	0.067894178	0.099177314	0.000443618094585332	0.0200913293113456	0.000166648245614035	0.168231637497152	Suppression	-0.846286033	0.112589756981114	-6.37068373031765	0.0363544652996583	Epistasis
YBR271W	0.03785874	-0.04314776	0.00718564	0.06045034	0.04185134	-0.33278956	-0.10342566	0.02210014	0.21486784	0.03452034	0.457094754	0.000632207	0.077337247	0.993705722	-0.083478385	0.06697602	0.252711368	0.090496107	0.077337247	0.280233444	0.48202605003718	0.995072788875268	0.320341734924923	0.388366679002327	Non-responsive	-0.082846178	0.128249315016176	-1.35160398305547	0.327392610940937	No Epistasis
YBR272C	-0.15150726	-0.22076796	0.08016214	-0.24337366	-0.59862406	-0.86291686	-0.79165686	0.04065284	-0.15678686	0.11047654	0.004159602	-0.097371027	0.123213923	0.455309449	-0.62414286	0.106706387	0.000631139	-0.001885827	0.123213923	0.988215703	0.00901303471834711	0.565125464266578	0.00230083004396216	0.991241933907977	Suppression	-0.721513887	0.204327175551109	-3.52194003592047	0.0795483238064224	No Epistasis
YBR273C	0.07026928	-0.00654272	0.05524408	-0.39481302	-0.48680012	-0.53107112	-0.68970962	0.15276488	0.10491898	0.40091278	0.000242364	0.03965688	0.068792313	0.582349467	-0.52559847	0.05957589	4.86e-05	0.219532213	0.068792313	0.015250512	0.000889446802911534	0.678941334457555	0.000301780663507109	0.036879329683278	Discordance	-0.48594159	0.114079145005001	-6.18407337264908	0.0363544652996583	Epistasis
YBR274W	0.1455203	0.2286731	0.5445137	0.4073663	0.0996963	-0.1054244	-0.4310016	0.5541635	0.8575363	0.7342706	0.010330518	0.3062357	0.155490867	0.08956019	-0.00734085	0.134659041	0.958048628	0.715323467	0.155490867	0.002482943	0.0188300565993322	0.16297195946376	0.964971796129766	0.00834569501949718	Discordance	0.29889485	0.257852432146496	-1.61498812919248	0.266349336120507	No Epistasis
YBR275C	-1.1991966	-0.1426098	-0.0821979	0.8011663	-0.195501	0.1130492	0.0458043	-0.5045549	-0.1977642	-0.1680376	0.238110031	-0.4746681	0.258889307	0.109386011	0.1911297	0.224204717	0.422154326	-0.2901189	0.258889307	0.299414536	0.269359145757382	0.189774300333951	0.494463255788664	0.410691923227806	Non-responsive	-0.2835384	0.429319346970214	0.0153277508839046	0.891111536604787	No Epistasis
YBR276C	-0.18272016	-0.21465786	-0.04808896	0.34644124	-0.26382726	-0.54302586	-0.43646146	0.00986484	0.15854544	-0.20627776	0.403010381	-0.148488993	0.162838419	0.392152979	-0.224218335	0.141022207	0.155870978	-0.012622493	0.162838419	0.940382651	0.42998713451645	0.506904926090963	0.213353693455495	0.958973652973381	Non-responsive	-0.372707328	0.270036968343207	-1.3334649592953	0.331939395066027	No Epistasis
YBR277C	-0.43472088	-0.21878168	0.04217422	-0.05215898	-0.15533798	-0.21784138	0.05388432	-0.23593788	0.62285972	-0.20439408	0.618931293	-0.203776113	0.173350584	0.278217757	-0.092863505	0.150126009	0.555784787	0.060842587	0.173350584	0.73592929	0.636130485953718	0.389945341486307	0.622171247374744	0.807549879194305	Non-responsive	-0.296639618	0.287469421894834	-1.24354862734158	0.36054709915303	No Epistasis
YBR278W	-0.33675366	-0.37650086	-0.31065256	-0.56725296	-0.26550366	-0.55491526	-0.53577776	0.01765844	0.32760734	-0.23618676	0.002801382	-0.34130236	0.103279042	0.013036857	-0.48086241	0.089442274	0.001034554	0.036359673	0.103279042	0.735159104	0.00648017425211864	0.0365444801912709	0.0034552384714577	0.806975082155496	Suppression	-0.82216477	0.171268915484295	-5.0127277362174	0.0464030495363195	Epistasis
YBR279W	-0.28292288	-0.15121998	0.11796942	0.61674822	0.01053892	-0.45040238	-0.55595118	0.16409722	0.45513092	-0.30857288	0.899067829	-0.105391147	0.242716642	0.67720199	-0.094766605	0.210198778	0.665736665	0.103551753	0.242716642	0.68245824	0.903481108725111	0.758609821561217	0.72003316698283	0.765995877938324	Non-responsive	-0.200157752	0.402500016000255	-0.754557746402195	0.535589852860245	No Epistasis
YBR280C	-0.04026342	-0.02158662	-0.04592872	-0.72022352	-1.15895282	-1.43047492	-1.52016742	-0.90128722	-0.92373672	-1.06598492	4.32e-05	-0.035926253	0.138624712	0.80296638	-1.20745467	0.120052522	2.06e-05	-0.96366962	0.138624712	0.000220869	0.000233308491343776	0.858113010665579	0.000152142728297632	0.00123456725170648	AN_Dominant	-1.243380923	0.229883078091291	-1.21675464467603	0.368768876447728	No Epistasis
YBR281C	-0.5978014	-0.3533374	-0.5303352	0.2770732	-0.3729474	-0.3540384	-0.4827611	-0.6883223	-0.4856621	-0.6747624	0.004012023	-0.493824667	0.140465705	0.009785056	-0.233168425	0.121646869	0.096789458	-0.616248933	0.140465705	0.003206348	0.00875133784221039	0.029485695425943	0.143001294397384	0.0103015133634134	NSource_Dominant	-0.726993092	0.232936019756064	-0.475427368922909	0.661603777509334	No Epistasis
YBR282W	0.52154962	0.48754732	0.59826532	-0.09889458	0.13752022	-0.02583658	0.04354612	-0.11906768	0.19618462	-0.30505998	0.003436205	0.53578742	0.088721986	0.000521648	0.014083795	0.076835493	0.859760412	-0.075981013	0.088721986	0.420126758	0.00768279145221843	0.00357086316405434	0.884328852097974	0.534729044425491	Suppression	0.549871215	0.147128768716799	4.25377194044675	0.999999277239788	No Epistasis
YBR283C	0.00902942	0.14758962	0.02799032	0.32804162	0.24828062	-0.11682508	-0.06081388	0.27736162	0.16560462	-0.16212078	0.587515505	0.061536453	0.111802867	0.599160109	0.09967082	0.096824123	0.337541232	0.093615153	0.111802867	0.430067415	0.606398940169371	0.693850337674147	0.409335914630137	0.54484077270644	Non-responsive	0.161207273	0.185404080142694	0.364566518428173	0.999999277239788	No Epistasis
YBR284W	0.22621314	0.27357734	0.27997314	-0.02647576	0.15791614	-0.22738106	-0.02225826	-0.32326446	-0.45375376	-0.74110076	0.002646922	0.259921207	0.0892995	0.02263898	-0.029549735	0.077335636	0.713724787	-0.50603966	0.0892995	0.000761104	0.00616642461664296	0.0557129819609316	0.761144599899398	0.00324186755786736	Discordance	0.230371472	0.148086467970657	4.97284554147052	0.999999277239788	No Epistasis
YBR285W	0.22154598	0.03504348	0.22898178	-0.98060262	-0.86521372	-1.42990672	-1.17849432	0.20939708	-0.03647352	-0.49600772	0.000383899	0.16185708	0.148677037	0.312363334	-1.113554345	0.128758091	5.52e-05	-0.10769472	0.148677037	0.4923427	0.00128312364744898	0.426310875215417	0.000333285898617512	0.601966597181784	Suppression	-0.951697265	0.246552973334663	-3.42320976131315	0.0833750450345983	No Epistasis
YBR286W	-0.204118	-0.102202	-0.30488	0.252216	0.444028	0.001861	0.002661	0.428315	0.312686	-0.267447	0.249178901	-0.203733333	0.14418218	0.200534629	0.1751915	0.124865431	0.203369992	0.157851333	0.14418218	0.309836162	0.279995022375815	0.303325410893327	0.267092057929645	0.421982681343451	Non-responsive	-0.028541833	0.239099096438946	-0.77956449345092	0.526183624513199	No Epistasis
YBR287W	0.79390402	1.25134212	1.02581332	0.30980662	0.43520082	-0.11304068	-0.07872318	1.10945242	0.75185792	0.29940292	0.001394184	1.023686487	0.177557135	0.000687466	0.138310895	0.153768989	0.398285963	0.720237753	0.177557135	0.004831706	0.00365770900440529	0.0043096552784689	0.47130985253125	0.0143679101252837	NSource_Dominant	1.161997382	0.294445197544294	1.50031188378797	0.999999277239788	No Epistasis
YBR288C	-0.05124734	-0.10625194	-0.08827084	0.49516706	0.04375586	-0.24030994	-0.17045474	0.23139606	0.32540216	-0.52437794	0.971536468	-0.081923373	0.190916125	0.680742828	0.03203956	0.165338214	0.851849936	0.01080676	0.190916125	0.95644189	0.972724346915482	0.761234387632082	0.876880724502828	0.968995498567033	Non-responsive	-0.049883813	0.31659857640037	-0.191695659816394	0.79663729202381	No Epistasis
YBR289W	-0.51494376	-0.67028386	-0.59462976	-0.27916866	-0.09874306	-0.29512366	-0.14025366	-0.39977796	-0.25043076	-0.80436096	0.000621886	-0.593285793	0.098908206	0.000543153	-0.20332226	0.085657019	0.049338559	-0.48485656	0.098908206	0.00174896	0.00190017499347015	0.00365317792915811	0.0818998800124145	0.00626431763805358	NSource_Dominant	-0.796608053	0.164020703974356	-1.90068378836334	0.212770289582345	No Epistasis
YBR290W	0.33950038	0.02545788	0.34007608	-0.02892732	-0.05022192	-0.60236112	-0.19439352	0.04033528	-0.11280342	-0.65547372	0.165852571	0.235011447	0.161159242	0.188129134	-0.21897597	0.139567998	0.160647175	-0.242647287	0.161159242	0.175880241	0.19601302410626	0.288153836061258	0.219067369572231	0.26931709391727	Non-responsive	0.016035477	0.267252368801021	0.967934410312368	0.999999277239788	No Epistasis
YBR291C	0.12063494	-0.15585486	0.01265174	0.29858394	0.66438294	0.19903894	0.42667994	0.14567994	0.17943294	-0.13213026	0.017103956	-0.007522727	0.102014395	0.943278806	0.39717144	0.088347057	0.002813186	0.06432754	0.102014395	0.548345102	0.0288041171609255	0.961328478236777	0.00776946942917369	0.650880370212357	Suppression	0.389648713	0.169171735390382	1.92302320626603	0.999999277239788	No Epistasis
YBR292C	-0.08322458	-0.14628958	-0.18869718	-0.07871038	-0.02110518	0.21562542	0.23096012	-0.16642638	-0.04739978	-0.35586518	0.077440941	-0.13940378	0.078815764	0.120259334	0.086692495	0.068256454	0.2446358	-0.189897113	0.078815764	0.046816615	0.102550152514857	0.203308102460387	0.312116637519377	0.090926666132523	Non-responsive	-0.052711285	0.130701158458759	1.04961447639569	0.999999277239788	No Epistasis
YBR293W	0.0738509	0.0719207	0.0618393	-0.2270863	0.0324963	-0.3240344	-0.1107012	0.4663346	0.3359893	0.0318659	0.04155523	0.069203633	0.090069403	0.467411286	-0.1573314	0.078002391	0.083498158	0.278063267	0.090069403	0.017635892	0.0601953647406589	0.576240854464057	0.126560951656178	0.0413207183447783	Non-responsive	-0.088127767	0.149363207368045	-2.45168164538453	0.142725197317557	No Epistasis
YBR294W	-3.13993	-3.6933924	-3.6123238	-0.399499	-0.104909	-0.360475	-0.20775	-5.7663319	-6.102605	-6.2190855	1.49e-09	-3.481882067	0.128229613	2.36e-08	-0.26815825	0.111050103	0.046448839	-6.0293408	0.128229613	5.15e-10	1.9653e-07	4.29454444444444e-06	0.0779421988445184	1.60655476190476e-07	NSource_Dominant	-3.750040317	0.212644756992902	10.7188181605441	0.999999277239788	No Epistasis
YBR295W	-2.03637548	-2.07104018	-1.95587058	-2.55213028	-2.32864328	-3.11016268	-2.61247348	-2.39206068	-2.51347778	-2.28854798	4.31e-08	-2.021095413	0.130627792	1.14e-06	-2.65085243	0.113126987	6.55e-08	-2.398028813	0.130627792	3.53e-07	1.60425056818182e-06	5.74472307692308e-05	2.681815625e-06	9.92490557939914e-06	Non-specific Response	-4.671947843	0.21662168698745	-10.4971901088174	0.02705657047226	Epistasis
YBR296C	-0.58219542	-0.64505872	-0.40694052	-0.81263552	-0.76339072	-0.96683412	-0.69317252	-0.47678332	-0.77113972	-0.53210552	6.17e-06	-0.544731553	0.07553755	0.000175708	-0.80900822	0.065417437	5.19e-06	-0.593342853	0.07553755	0.000102427	5.46211756756757e-05	0.00168929476427526	5.65718635607321e-05	0.000685354924489796	Non-specific Response	-1.353739773	0.125264855341209	-6.0703133207535	0.0365511558564595	Epistasis
YBR297W	0.31697084	-0.07250976	0.35904684	0.45338824	0.56960574	0.50210184	0.69783404	0.60587314	0.43974694	0.46758754	0.000219172	0.201169307	0.088048532	0.056240672	0.555732465	0.076252266	0.000164439	0.50440254	0.088048532	0.000713899	0.000819050640045636	0.113294170440344	0.000772768930416069	0.00308696524686469	AN_Dominant	0.756901772	0.146011972265444	1.72930498836744	0.999999277239788	No Epistasis
YBR298C	0.26486284	0.40338594	0.59906754	1.00773694	1.02127254	1.00513724	1.05729374	0.64300904	0.38706384	0.73787494	3.13e-06	0.422438773	0.076836422	0.000908559	1.022860115	0.066542293	1.19e-06	0.58931594	0.076836422	0.000119185	3.31790129449838e-05	0.00522102632368421	1.99378260869565e-05	0.000766222703631011	Non-specific Response	1.445298888	0.12741879080113	6.71787059520904	0.999999277239788	No Epistasis
YBR299W	-0.5095095	-0.4007867	-0.0605453	2.0864066	1.8552756	1.8120486	2.0710986	0.8506876	0.4961821	1.3374176	8.93e-06	-0.323613833	0.158503595	0.080512848	1.95620735	0.13726814	1.99e-06	0.894762433	0.158503595	0.000778471	7.19562484624846e-05	0.149501039469388	2.87781236203091e-05	0.00329720680413704	AN_Dominant	1.632593517	0.262848476341233	2.80705863039563	0.999999277239788	No Epistasis
YBR300C	0.11471788	-0.14326062	0.16963908	1.67135278	2.35717428	1.95656298	2.42393008	2.04204078	1.83172698	1.99419868	1.04e-06	0.047032113	0.147275685	0.758782203	2.10225503	0.127544485	7.38e-07	1.955988813	0.147275685	3.21e-06	1.55194533029613e-05	0.823249786659987	1.44083005952381e-05	5.01878520286396e-05	AN_Dominant	2.149287143	0.244229094168475	0.791463157401953	0.999999277239788	No Epistasis
YBR301W	-0.78577108	-0.69498038	-0.72933848	1.79946822	1.29241012	1.08012602	1.21336102	0.95959872	1.20319572	1.41832092	1.07e-05	-0.736696647	0.139102178	0.001128156	1.346341345	0.12046602	1.02e-05	1.19370512	0.139102178	5.81e-05	8.16015133876601e-05	0.00605782783278689	9.06651289009498e-05	0.00043548409610984	AN_Dominant	0.609644698	0.230674866041638	-2.53196385034238	0.135736281618077	No Epistasis
YBR302C	1.07318362	1.17623772	1.14749582	1.31359052	1.15202772	1.24321812	1.16531142	1.91517982	1.97710502	1.75342992	1.59e-09	1.13230572	0.04841933	6.64e-08	1.218536945	0.04193237	1.47e-08	1.88190492	0.04841933	1.94e-09	1.9653e-07	7.96839818181818e-06	1.03548064516129e-06	3.34268974358974e-07	Non-specific Response	2.350842665	0.0802943752022189	5.84023157062989	0.999999277239788	No Epistasis
YBRCDELTA11	0.009418	-0.2182059	-0.6804226	0.2207909	0.2168303	0.5360084	0.6820923	-0.2576541	-0.0674614	0.1051703	0.041530499	-0.2964035	0.150546568	0.089643094	0.413930475	0.130377152	0.015601674	-0.073315067	0.150546568	0.641142036	0.0601783452663128	0.162974943674528	0.0317444756984472	0.731983526984315	Non-responsive	0.117526975	0.24965323958801	0.764428462113838	0.999999277239788	No Epistasis
YBRCDELTA14	0.2079102	0.160422	-0.1534711	0.4927753	0.0581139	0.078586	0.0816411	-0.1701671	0.1066385	-0.0050885	0.334668054	0.071620367	0.108789013	0.5313665	0.177779075	0.094214049	0.10112476	-0.022872367	0.108789013	0.839465017	0.363041964191754	0.634174155857169	0.148236362219736	0.887346116474185	Non-responsive	0.249399442	0.180406168763717	1.50921562641576	0.999999277239788	No Epistasis
YBRCDELTA18	0.53250982	0.41388082	0.20485502	0.20511842	-0.23763378	0.26543662	-0.16420488	-0.24016548	0.02063552	0.22794912	0.113089275	0.383748553	0.130906356	0.021978148	0.017179095	0.11336823	0.883829554	0.002806387	0.130906356	0.983494456	0.140872378879064	0.0544386861625709	0.905389743276622	0.987564712025751	Non-responsive	0.400927648	0.217083632860081	1.83395337435045	0.999999277239788	No Epistasis
YBRCDELTA19	0.44364536	-0.03490334	-0.33087844	-0.24339694	-0.55217294	0.80526666	0.07462866	-0.67471234	-0.72919074	-0.26310824	0.297001577	0.025954527	0.262928122	0.924133157	0.02108136	0.227702433	0.928828898	-0.55567044	0.262928122	0.072424658	0.326946283133423	0.948010697072815	0.941913020247368	0.130094306157938	Non-responsive	0.047035887	0.436016963742253	1.38230017893589	0.999999277239788	No Epistasis
YBRWDELTA12	0.50848476	0.42455956	0.12912266	1.29801166	1.03658766	0.82723716	1.01002306	0.56107136	0.62177566	0.82729716	2.16e-05	0.35405566	0.104894634	0.011833621	1.042964885	0.090841418	8.55e-06	0.67004806	0.104894634	0.000371566	0.000139685686080948	0.0340606551717926	8.0824025974026e-05	0.00184823755960516	Non-specific Response	1.397020545	0.173948071872725	4.1792500323425	0.999999277239788	No Epistasis
YBRWDELTA13	0.6200361	0.3088779	0.5403567	1.1738462	1.1166544	0.9451189	1.0078517	0.6680269	0.7118673	1.2127484	1.77e-05	0.4897569	0.112865306	0.00339896	1.0608678	0.097744222	1.24e-05	0.8642142	0.112865306	0.000120444	0.000120158238341969	0.0133991900739627	0.000104277792041078	0.00077204368297456	Non-specific Response	1.5506247	0.187165935819883	3.66739009955615	0.999999277239788	No Epistasis
YBRWDELTA15	0.23216211	0.27733681	0.50850666	0.25292166	0.14192766	0.31416841	0.05664766	0.19171936	0.30551131	0.30975916	0.001154792	0.339335193	0.066324684	0.001374422	0.191416348	0.057438861	0.012547583	0.26899661	0.066324684	0.004835481	0.0031547299382819	0.00698513461753297	0.0265158762041935	0.0143726116293103	Non-specific Response	0.530751541	0.109987045457077	2.37987055577515	0.999999277239788	No Epistasis
YBRWDELTA16	0.01302134	0.18725624	-0.18399676	-0.62544596	-0.44220926	-0.53828486	-0.40585766	-0.08208236	0.24334094	0.12388794	0.001659174	0.00542694	0.085236026	0.951013351	-0.502949435	0.073816564	0.000250121	0.09504884	0.085236026	0.30161141	0.00419986432534776	0.966804541030571	0.00107940887417655	0.41290356073318	Suppression	-0.497522495	0.141347958518372	-4.19228789160743	0.0609999657838226	No Epistasis
YBRWDELTA17	-0.36956712	-0.07092342	-0.14849552	-0.41995542	-0.83637972	-0.21456202	-0.43860232	-0.73242652	-0.15946302	-0.49199892	0.00765016	-0.196328687	0.140803646	0.205869218	-0.47737487	0.121939535	0.00578723	-0.461296153	0.140803646	0.013558527	0.0146839139056548	0.309536205443654	0.0140321619914878	0.0335177020290566	AN_Dominant	-0.673703557	0.233496431771029	-0.90968158437766	0.473775811380593	No Epistasis
YBRWTY1-2	0.66686298	0.43734798	0.71483298	1.27846698	1.18902798	1.03616498	1.23582098	0.76221398	0.90352298	1.09837498	8.1e-07	0.60634798	0.080017512	0.000128651	1.18487023	0.069297198	5.74e-07	0.921370647	0.080017512	8.38e-06	1.28793932038835e-05	0.00137474380713128	1.20731570512821e-05	9.99952276867031e-05	Non-specific Response	1.79121821	0.132694031907963	6.55528775855819	0.999999277239788	No Epistasis
YCL001W	-0.5892038	-0.9244179	-0.484436	-0.8394093	-0.3108835	-0.4185781	-0.3619108	-0.3502073	-0.3885174	-0.1899729	0.000872891	-0.666019233	0.120177366	0.000867219	-0.482695425	0.104076652	0.002375512	-0.309565867	0.120177366	0.036690482	0.00250583213891323	0.00502312260742706	0.00675433121180556	0.0744377044230412	Suppression	-1.148714658	0.199291615701527	-4.21065777426768	0.0605171865623676	No Epistasis
YCL001W-A	-0.27078788	-0.20015688	0.00839852	-0.12763848	0.26519242	0.08787842	-0.00236978	-0.02281218	0.35569252	0.23045312	0.172392315	-0.15418208	0.097202618	0.156716078	0.055765645	0.084179936	0.528878006	0.18777782	0.097202618	0.094668546	0.202608908425727	0.249914076674294	0.597770844945825	0.161840721515136	Non-responsive	-0.098416435	0.161192306010777	-1.77548334708274	0.234258023853917	No Epistasis
YCL002C	0.07864418	-0.35869552	0.15510268	-0.06500912	0.29458408	-0.14749012	0.00431198	0.49686808	0.34247818	0.47852568	0.038325685	-0.041649553	0.115230445	0.728429622	0.021599205	0.099792492	0.834816308	0.439290647	0.115230445	0.006608277	0.0561807031629	0.799052654675486	0.862463591501025	0.0185797522004292	Non-responsive	-0.020050348	0.191088074900989	-2.40381821439147	0.147177123583294	No Epistasis
YCL004W	0.23183368	0.06298238	0.25941118	0.16421248	0.21098458	-0.23608802	0.19823668	0.48255088	0.11042288	0.67201018	0.040502575	0.184742413	0.124199342	0.180489248	0.08433643	0.107559785	0.458693952	0.421661313	0.124199342	0.011520097	0.0589365546035095	0.279603441623168	0.53052685020339	0.0292398897508718	Non-responsive	0.269078843	0.205961308152071	-0.740830748109938	0.541863630050707	No Epistasis
YCL005W	-0.08551018	-0.39387518	-0.14921898	-0.38993258	0.23433352	-0.15438468	0.08830122	-0.08315178	-0.00323008	0.23631422	0.425973946	-0.20953478	0.126224077	0.140869588	-0.05542063	0.109313257	0.627739448	0.049977453	0.126224077	0.703938547	0.452058208366434	0.230247047603392	0.686187405948273	0.783070372116998	Non-responsive	-0.26495541	0.209318951327757	-1.50455972095365	0.290038887228902	No Epistasis
YCL006C	0.17371198	-0.48386122	-0.36911662	-0.39432882	-0.14921482	-0.11374332	0.04836488	-0.18806692	-0.08121782	-0.19287212	0.190336103	-0.226421953	0.130028056	0.125165607	-0.15223052	0.1126076	0.218468451	-0.154052287	0.130028056	0.274771999	0.221315550364395	0.209601199247699	0.283414550910891	0.381999488380144	Non-responsive	-0.378652473	0.215627137141961	-1.04161372718189	0.427803599165294	No Epistasis
YCL007C	-0.04432032	-0.67180702	-0.43065072	0.22372668	-0.17780222	-0.31071192	0.04253758	-0.42422292	0.43681608	-0.35325102	0.324473377	-0.382259353	0.198197746	0.095107426	-0.05556247	0.171644283	0.755616549	-0.11355262	0.198197746	0.584620434	0.353504921458008	0.170329182374795	0.79518779317253	0.682682435496257	Non-responsive	-0.437821823	0.328673778883478	-0.986598943492115	0.446725719483343	No Epistasis
YCL008C	0.43232838	0.81558688	0.43763913	0.41261963	0.10936803	0.18314018	0.34848458	-0.01123057	-0.12257157	-0.49321537	0.004665707	0.561851463	0.116214285	0.001889412	0.263403105	0.100644523	0.034551455	-0.209005837	0.116214285	0.115144986	0.0098579262096098	0.00883478801713062	0.0610592343417858	0.190579788601819	Suppression	0.825254568	0.192719589263832	5.36665945040027	0.999999277239788	No Epistasis
YCL009C	0.91129192	1.12647392	0.85627092	0.84556792	0.60698992	-0.13237238	0.08186872	-0.45139438	-0.46588068	-0.29857298	0.002958859	0.96467892	0.179174467	0.001025929	0.350513545	0.15516964	0.05842562	-0.40528268	0.179174467	0.058164351	0.00677981297971319	0.00566240955602359	0.0939946553585462	0.108495063610763	Suppression	1.315192465	0.297127239456765	5.7903649229385	0.999999277239788	No Epistasis
YCL010C	0.49890742	0.58253752	0.31053292	0.36163552	0.71479972	0.45586942	0.84890922	1.25319412	1.02702552	1.26908672	1.87e-05	0.46399262	0.104226346	0.002965277	0.59530347	0.090262664	0.000305658	1.18310212	0.104226346	9.22e-06	0.000125131460674157	0.0122215045278997	0.00127215092630241	0.000108050483005367	Non-specific Response	1.05929609	0.172839841799859	-0.716304925477553	0.553636834572426	No Epistasis
YCL011C	0.1831586	0.1376777	0.186403	0.3819166	0.1759354	-0.008655	0.2695729	0.2337548	0.4170299	0.2303626	0.004556276	0.169079767	0.071134242	0.049104622	0.204692475	0.061604061	0.012717618	0.293715767	0.071134242	0.004409318	0.00967839302075227	0.101798854025949	0.0267629667581111	0.0133358458993536	AN_Dominant	0.373772242	0.117962795412456	0.678658679798859	0.999999277239788	No Epistasis
YCL012W	0.35440258	0.38275818	0.45053018	0.11690008	0.44574938	0.05721528	0.14098658	0.39835458	0.40106968	0.32032648	0.000457231	0.39589698	0.068961526	0.000705025	0.19021283	0.059722433	0.01538437	0.373250247	0.068961526	0.000995129	0.00147771104144055	0.00438199124762808	0.0313575008929683	0.00403159559616574	Non-specific Response	0.58610981	0.114359753147411	1.8613153416449	0.999999277239788	No Epistasis
YCL014W	0.67169174	0.41966754	0.43648034	0.05879054	0.32006384	0.39977384	0.61911554	0.76193604	0.46456454	0.37865144	0.001210678	0.509279873	0.115719736	0.003153115	0.34943594	0.100216231	0.010172201	0.535050673	0.115719736	0.002415637	0.00326922983429514	0.0127192465301724	0.0223392855350318	0.00815549211540443	Non-specific Response	0.858715813	0.19189947252576	1.68663902896634	0.999999277239788	No Epistasis
YCL016C	-0.0119063	-0.2962218	-0.2041255	-0.3900168	0.0012954	-0.2984863	-0.0707536	-0.0396863	-0.1677619	-0.5159012	0.075747156	-0.1707512	0.112575618	0.173109707	-0.189490325	0.097493345	0.093037271	-0.241116467	0.112575618	0.069447643	0.100571467157681	0.270602056960869	0.138362579414529	0.125816235977046	Non-responsive	-0.360241525	0.186685542706051	-0.638105427304407	0.588042959532436	No Epistasis
YCL017C	0.59787936	0.54474636	0.63432836	-0.01836014	-0.04210184	-0.16990084	-0.02982424	-0.32595924	-0.35465144	-0.42325404	1.2e-06	0.592318027	0.033805174	4.86e-07	-0.065046765	0.02927614	0.061709882	-0.367954907	0.033805174	1.22e-05	1.70895652173913e-05	3.183786e-05	0.098384384760769	0.00013254096185738	Discordance	0.527271262	0.0560595393455936	15.9692030910412	0.999999277239788	No Epistasis
YCL018W	0.6695256	0.5282286	0.5647386	0.8848486	0.9945306	0.7376916	0.8602606	1.1237366	1.1819406	0.9870936	1.2e-07	0.5874976	0.055245962	1.42e-05	0.86933285	0.047844406	3.78e-07	1.097590267	0.055245962	2.05e-07	3.23506172839506e-06	0.000295314920634921	9.39388679245283e-06	6.58311274509804e-06	Non-specific Response	1.45683045	0.0916150632816663	3.92119123353692	0.999999277239788	No Epistasis
YCL022C	-0.19293835	-0.0656605	0.17136695	0.2852836	0.0851104	0.4968352	0.50041225	0.00033785	0.15586345	0.00332875	0.029219853	-0.0290773	0.098189653	0.775720315	0.341910363	0.085034734	0.005054265	0.053176683	0.098189653	0.604914578	0.044849872774836	0.834989119875945	0.0125830398354863	0.699893218028612	Suppression	0.312833063	0.162829118707225	1.59465568604394	0.999999277239788	No Epistasis
YCL023C	0.20693356	0.10824036	0.07431626	-0.27873054	0.32730436	0.76093906	0.89195296	0.13944566	0.12588306	-0.08683894	0.190383626	0.12983006	0.204402339	0.545512399	0.42536646	0.177017619	0.047260107	0.059496593	0.204402339	0.779428923	0.221331523323159	0.646229968507957	0.0790807052252874	0.842024880371537	Non-responsive	0.55519652	0.338962932802056	1.46240157560082	0.999999277239788	No Epistasis
YCL024W	0.49293327	0.28982732	0.26770592	0.39139792	0.20786337	0.41470722	0.47156717	0.37779697	0.00036717	0.08860757	0.001733587	0.350155503	0.08390265	0.004171659	0.37138392	0.072661826	0.001382298	0.15559057	0.08390265	0.106077119	0.00434291718432122	0.0154297196568849	0.00435357413365385	0.178319529527585	Suppression	0.721539423	0.139136804303172	4.06757116375064	0.999999277239788	No Epistasis
YCL025C	4.33537784	4.23912684	4.20254284	2.79586384	3.15042784	2.83979084	2.99258884	4.42323484	4.44149284	4.01559484	2.42e-10	4.25901584	0.098356886	9.15e-10	2.94466784	0.085179562	4.4e-09	4.29344084	0.098356886	8.65e-10	7.00672173913043e-08	5.11601904761905e-07	4.80406666666667e-07	2.0987462962963e-07	Non-specific Response	7.20368368	0.163106443250246	17.8425988698371	0.999999277239788	No Epistasis
YCL026C-A	0.95022644	0.69067834	0.60120554	1.68730854	2.45241184	1.75126944	2.14081264	1.66318914	1.45662564	1.60097374	1.94e-06	0.747370107	0.149933625	0.001592561	2.007950615	0.129846328	1.14e-06	1.573596173	0.149933625	1.55e-05	2.3191496350365e-05	0.00777991581730052	1.9297519379845e-05	0.000159154388714734	Non-specific Response	2.755320722	0.248636788722757	4.75281455761434	0.999999277239788	No Epistasis
YCL027W	0.86796016	0.69380866	0.71723896	1.02347336	0.92881746	0.60053646	0.85072666	1.92987166	2.03302396	1.34858156	7.41e-06	0.75966926	0.136055454	0.000830152	0.850888485	0.11782748	0.000174178	1.770492393	0.136055454	3.68e-06	6.23944858611825e-05	0.00487305174910394	0.000810973758351102	5.51663157894737e-05	Non-specific Response	1.610557745	0.225622446067413	-0.708859649328568	0.556716525509032	No Epistasis
YCL028W	0.17254444	0.08748054	0.17313184	0.00622744	-0.03224946	-0.25755026	-0.20992476	-0.63057616	-0.44029246	-1.00445186	0.001475928	0.144385607	0.102401533	0.201392037	-0.12337426	0.088682329	0.206781103	-0.691773493	0.102401533	0.000263683	0.00384292699841018	0.304551993164127	0.270870427065187	0.00141821620114943	Discordance	0.021011347	0.169813731477653	4.1974511354154	0.999999277239788	No Epistasis
YCL029C	0.34624976	0.33874616	0.28176796	0.21788176	0.19833246	-0.19529804	0.04541356	0.08165656	0.25671876	-0.55725134	0.256723212	0.322254627	0.151012209	0.070257735	0.066582435	0.130780409	0.626322413	-0.072958673	0.151012209	0.643747133	0.287142523785556	0.133990806982533	0.684981323466277	0.733679100258003	Non-responsive	0.388837062	0.250425417863935	1.84404498129223	0.999999277239788	No Epistasis
YCL030C	1.1199164	1.0599334	1.0688834	1.1779474	1.0707864	0.7458654	0.9114124	1.1004994	1.0486424	0.4657994	2e-05	1.082911067	0.130458332	7.2e-05	0.9765029	0.11298023	5.55e-05	0.871647067	0.130458332	0.000282221	0.000131678391959799	0.000928488188976378	0.000334788674033149	0.00148619756511254	Non-specific Response	2.059413967	0.216340669193976	5.49026174516924	0.999999277239788	No Epistasis
YCL031C	0.1624714	0.381814	0.4100267	-0.0715303	0.3062497	-0.5622525	-0.227036	0.3052974	0.1789972	-0.5412416	0.426373983	0.318104033	0.200419821	0.156491717	-0.138642275	0.173568656	0.450667845	-0.018982333	0.200419821	0.927197091	0.452336188280648	0.249724512485631	0.522720441323477	0.950707175323368	Non-responsive	0.179461758	0.332358673190561	0.597078117730419	0.999999277239788	No Epistasis
YCL032W	0.01733778	0.00091418	0.09008798	-0.78023762	-0.44072632	-0.62060062	-0.89599892	-0.72686242	-0.87413882	-1.02781242	2.56e-05	0.036113313	0.089230363	0.697764982	-0.68439087	0.077275761	4.74e-05	-0.87627122	0.089230363	2.41e-05	0.000158362228517469	0.774624368256567	0.000295730857142857	0.000222993079096045	AN_Dominant	-0.648277557	0.147971816912386	1.54079113007712	0.999999277239788	No Epistasis
YCL033C	-0.38586124	-0.74857894	-0.56760974	-1.19439124	-0.70456884	-1.09629724	-0.96426294	-1.18190764	-1.22140884	-1.67913044	1.46e-05	-0.567349973	0.129790486	0.00326898	-0.989880065	0.112401858	4.91e-05	-1.36081564	0.129790486	1.56e-05	0.000102843655913979	0.0130500231444241	0.000303733805476865	0.000159930516431925	Non-specific Response	-1.557230038	0.215233171686161	-0.912565644325488	0.473111669592908	No Epistasis
YCL034W	0.32149636	0.24442526	0.35731726	-0.13362474	0.06599176	-0.32124094	-0.39525664	-0.18228974	-0.05266544	-0.40695634	0.017888313	0.307746293	0.097306898	0.015869875	-0.19603264	0.084270245	0.052906179	-0.213970507	0.097306898	0.063832286	0.0298335892217413	0.0424167895246838	0.0868561043906289	0.117133138819608	Suppression	0.111713653	0.161365234759922	2.01830437940706	0.999999277239788	No Epistasis
YCL035C	-0.3196124	-0.2499714	-0.1523274	-0.4200794	-0.0502174	-0.2631154	-0.3859644	0.1643676	0.1580686	-0.1012444	0.01099304	-0.240637067	0.082808664	0.022792039	-0.27984415	0.071714407	0.00588217	0.0737306	0.082808664	0.402828401	0.0198171175123831	0.056068587115659	0.0142252510490956	0.518340833832875	Suppression	-0.520481217	0.137322634107752	-4.32712218827484	0.058078182121271	No Epistasis
YCL036W	0.5335292	0.7629116	0.8597559	0.2449502	0.4389047	0.2686008	0.2773494	0.2765998	0.0632648	0.3560298	9.88e-05	0.718732233	0.077332191	3.46e-05	0.307451275	0.066971642	0.002511487	0.2319648	0.077332191	0.019953719	0.000443618094585332	0.000555550490196078	0.00706429855603263	0.0456940169797345	Non-specific Response	1.026183508	0.12824093091481	6.19317640892357	0.999999277239788	No Epistasis
YCL037C	-0.01467882	1.46984888	1.15334628	1.03850568	0.53661418	0.88447448	0.78445408	0.49393278	0.58525388	0.70470158	0.006176746	0.869505447	0.256185653	0.011535681	0.811012105	0.221863284	0.008118995	0.594629413	0.256185653	0.053308971	0.0123894253049602	0.0334233729460416	0.0185516345465644	0.101049499138021	Suppression	1.680517552	0.424835844054309	2.55601817548423	0.999999277239788	No Epistasis
YCL038C	-0.0375518	0.0492259	0.1906843	0.2081872	0.0141918	0.0073886	-0.2101678	0.8545557	0.6859141	0.7596994	0.000180423	0.0674528	0.078227554	0.417100811	0.00489995	0.067747049	0.944364772	0.766723067	0.078227554	2.44e-05	0.000702881015457788	0.529848247597634	0.953602655980271	0.000225450493653032	Discordance	0.07235275	0.129725722421786	-5.35260320033021	0.042547573569266	Epistasis
YCL039W	-0.27053706	-0.18679406	-0.20668386	-0.30439216	-0.34755726	-0.47599916	-0.51893646	-0.21746176	-0.36315366	-0.04255066	0.00037415	-0.221338327	0.06422702	0.010746689	-0.41172126	0.055622231	0.000149156	-0.207722027	0.06422702	0.014368248	0.00125566426741803	0.0317124142518018	0.000715877922344322	0.035200595605086	Non-specific Response	-0.633059587	0.106508463408211	-3.99346255113855	0.0660725646691906	No Epistasis
YCL040W	0.3336584	0.3239504	0.3835114	0.6174974	0.3551394	0.4034954	0.2466364	0.2596064	0.3358894	0.4401574	0.000135581	0.347040067	0.065897764	0.001165259	0.40569215	0.057069137	0.000192174	0.345217733	0.065897764	0.001200979	0.000565726835031847	0.00619611340016234	0.000874258245833333	0.00467197947090261	Non-specific Response	0.752732217	0.109279078502356	3.72911713371753	0.999999277239788	No Epistasis
YCL041C	-0.04344908	-0.13112428	0.05628662	-0.25527888	0.15392422	-0.20390208	-0.16280048	0.25157432	0.09884482	0.36378402	0.080282144	-0.039428913	0.085947474	0.660313651	-0.117014305	0.074432696	0.159927423	0.23806772	0.085947474	0.027697251	0.105927155154884	0.744913850129327	0.21844965556151	0.0592762794188174	Non-responsive	-0.156443218	0.142527761533639	-2.76795856298416	0.117583171199697	No Epistasis
YCL042W	0.44254851	0.56032331	0.48592356	0.55533851	0.91624941	1.17354206	1.03645291	0.46750311	0.24116391	0.92917426	0.000395648	0.496265127	0.148619277	0.012433786	0.920395723	0.12870807	0.000185193	0.545947093	0.148619277	0.007927887	0.0013175694591163	0.035391120123371	0.000848984844646606	0.02163982822375	Non-specific Response	1.41666085	0.246457189538326	3.53292090456382	0.999999277239788	No Epistasis
YCL043C	-0.0280602	-0.0678722	-0.1205612	0.8359818	0.6948788	0.2620028	0.2475668	0.4511058	0.4631838	0.5926208	0.002084804	-0.072164533	0.116992608	0.556868631	0.51010755	0.101318571	0.001505423	0.502303467	0.116992608	0.003595354	0.0050583522237037	0.656595824636609	0.00466289648841608	0.0112318378893658	AN_Dominant	0.437943017	0.19401029220834	-0.331737297374337	0.729889876300759	No Epistasis
YCL044C	0.37815178	0.32603818	0.39334558	-0.05392282	-0.22700662	-1.07542252	-0.91010112	-0.44038262	-0.33279522	-0.05374152	0.031612325	0.36584518	0.199665558	0.109576882	-0.56661327	0.172915446	0.01354626	-0.275639787	0.199665558	0.209900794	0.0479310472064337	0.189954526060333	0.028252642234957	0.310187255017821	Suppression	-0.20076809	0.33110786998844	0.226124788283088	0.983362063044509	No Epistasis
YCL045C	-0.02259066	-0.47036976	-0.17690716	-0.10490276	-0.24320076	-0.58655076	-0.34717896	0.03279304	0.11266564	0.14643904	0.025259014	-0.223289193	0.105614755	0.072339939	-0.32045831	0.091465061	0.009944506	0.09729924	0.105614755	0.387560184	0.0398439202297135	0.137163224425181	0.0219348346148148	0.503451668725759	Suppression	-0.543747503	0.175142257411379	-3.66014891251682	0.0756123544856332	No Epistasis
YCL046W	0.02663612	-0.52380228	-0.33644498	-0.61430688	-0.03614498	-0.16568588	0.34200122	-0.08402058	-0.11628338	-0.11011338	0.378635053	-0.27787038	0.172394754	0.151034846	-0.11853413	0.149298237	0.453298298	-0.103472447	0.172394754	0.567283424	0.406096632646202	0.242983613984774	0.525213503749204	0.667663208197952	Non-responsive	-0.39640451	0.285884357712606	-1.02465229417861	0.433747915406022	No Epistasis
YCL047C	0.07125972	-0.03312808	0.14278762	0.33881152	0.32365332	-0.09339458	0.10834702	0.02513562	0.20759122	0.16147152	0.133991861	0.06030642	0.086996838	0.510520686	0.16935432	0.075341471	0.059388494	0.131399453	0.086996838	0.174691506	0.16285355870334	0.615420859281221	0.0952396632053856	0.2678846541011	Non-responsive	0.22966074	0.144267934401378	0.681102750987065	0.999999277239788	No Epistasis
YCL048W	0.44441084	0.00097424	0.03192674	0.29052014	0.30231074	0.27164924	0.61411554	0.22333654	-0.07118796	0.14567454	0.022949567	0.15910394	0.108965817	0.18763116	0.369648915	0.094367165	0.005770248	0.099274373	0.108965817	0.392555923	0.0366868261144461	0.287794832395224	0.0140003313511111	0.508529533631204	Suppression	0.528752855	0.180699364633892	2.37675701223494	0.999999277239788	No Epistasis
YCL049C	0.27711316	0.16499916	0.26290526	0.77861806	0.93460186	0.75862046	0.95969796	0.20349326	0.10696236	0.29994506	1.73e-06	0.23500586	0.05276252	0.002957242	0.857884585	0.045693683	3.02e-07	0.203466893	0.05276252	0.006241499	2.14644507575758e-05	0.0122190937250946	7.97742741935484e-06	0.0177542596391663	Non-specific Response	1.092890445	0.0874967410799127	10.1652191958518	0.999999277239788	No Epistasis
YCL050C	0.24924266	-0.05859394	0.19304606	0.51986016	0.66864766	0.33336816	0.56196436	0.75051296	0.65671236	0.76316776	3.54e-05	0.12789826	0.075339475	0.133388367	0.520960085	0.065245899	9.23e-05	0.72346436	0.075339475	2.79e-05	0.000204142077464789	0.220496389658592	0.000488414620355412	0.000247875675675676	AN_Dominant	0.648858345	0.124936385104058	-0.597152022109985	0.606352439256259	No Epistasis
YCL051W	0.15733578	0.07986978	0.14633138	-0.12816712	-0.01527922	-0.18090572	0.02684318	0.52959988	0.34554488	0.03016148	0.035840979	0.127845647	0.087037697	0.185324206	-0.07437722	0.075376857	0.35664213	0.301768747	0.087037697	0.010446705	0.0531810313542469	0.285191184755931	0.428611739796368	0.0269388773097206	Non-responsive	0.053468427	0.144335691945291	-1.7202974306183	0.244966744594932	No Epistasis
YCL052C	0.00905246	-0.46508954	0.11241356	-0.27192674	-0.33637704	-0.51203414	-0.02054774	0.15604036	0.25668256	-0.31418024	0.249703396	-0.114541173	0.154251599	0.481917101	-0.285221415	0.133585804	0.070138149	0.03284756	0.154251599	0.83743635	0.280488159670096	0.590211054150495	0.109790923321147	0.886132374228719	Non-responsive	-0.399762588	0.255797338958872	-1.69122223773234	0.250758086937849	No Epistasis
YCL054W	0.24719126	-0.34103554	-0.07085344	0.57051776	0.40865966	0.35461586	0.53481736	0.12414676	-0.02724144	-0.38563564	0.021986201	-0.05489924	0.127581341	0.679909451	0.46715266	0.110488682	0.003897487	-0.09624344	0.127581341	0.475234639	0.0354385571193112	0.760602256403859	0.0101641868379777	0.587156591951537	Suppression	0.41225342	0.21156971898836	2.40344819869036	0.999999277239788	No Epistasis
YCL055W	-0.01326228	-0.37760168	-0.10217768	-0.43889528	-0.19497738	-0.19980208	-0.10145138	0.20467132	0.05584192	-0.43004758	0.197832424	-0.164347213	0.12997828	0.246549845	-0.23378153	0.112564492	0.076437837	-0.056511447	0.12997828	0.676813424	0.228894420632992	0.355514938786972	0.117711394026093	0.761691245597664	Non-responsive	-0.398128743	0.215544592608432	-1.58490311385634	0.27307956545356	No Epistasis
YCL056C	0.1395697	0.149961	0.2921567	-0.0340839	0.2964998	-0.1369243	-0.0631747	0.8132968	0.715199	0.2308706	0.01030341	0.1938958	0.12341405	0.160153198	0.015579225	0.106879703	0.888216294	0.586455467	0.12341405	0.002078837	0.0187858722265516	0.254527802061621	0.908179326048697	0.00722848258333333	Discordance	0.209475025	0.204659049123593	-1.84199254132341	0.222892031958025	No Epistasis
YCL057c-a	0.1737963	0.3628843	0.2233163	-0.53212385	-0.67100535	-0.58850245	-0.66102205	-0.79958745	-0.72414195	-0.92969685	8.07e-07	0.2533323	0.050551587	0.001545387	-0.613163425	0.043778958	2.24e-06	-0.81780875	0.050551587	8.39e-07	1.28788515815085e-05	0.0076176299751693	3.17624242424242e-05	1.83428e-05	AN_Dominant	-0.359831125	0.083830323034108	5.46314994889931	0.999999277239788	No Epistasis
YCL057W	0.27798264	0.31690494	0.21937834	0.54399674	0.43062024	-0.19208816	0.02528604	0.37688734	0.23009294	-0.12032416	0.175858761	0.271421973	0.152924283	0.119183825	0.201953715	0.132436314	0.171108424	0.162218707	0.152924283	0.324013492	0.206238944380773	0.202220470752396	0.231501711198678	0.436612443893871	Non-responsive	0.473375688	0.25359623405728	1.22697792479725	0.999999277239788	No Epistasis
YCL058C	0.1340622	0.1684745	-0.0179506	0.1184638	0.1938518	0.9493783	0.9505923	0.2399486	0.3316548	-0.2065169	0.070264821	0.094862033	0.197421079	0.645520951	0.55307155	0.17097167	0.014354567	0.1216955	0.197421079	0.557120249	0.0942668118720049	0.73429549400955	0.0295527242039598	0.659384778897742	Non-responsive	0.647933583	0.327385822554425	1.60739423257254	0.999999277239788	No Epistasis
YCL059C	0.5100274	0.3034744	0.3685794	0.0019493	0.4786972	0.3813329	0.3407039	0.8338866	0.6589618	0.0975985	0.009212526	0.394027067	0.145943499	0.030645219	0.300670825	0.126390778	0.048961342	0.530148967	0.145943499	0.008369306	0.0171355076166951	0.0705152194130664	0.0814695838054356	0.0226185328407591	Discordance	0.694697892	0.242019913569465	0.679898288422332	0.999999277239788	No Epistasis
YCL061C	0.07199886	-0.16004724	-0.11930384	0.34678536	-0.04499494	-0.67399814	-0.30597044	0.34073716	0.22522866	-0.31660384	0.744038544	-0.069117407	0.199073564	0.738649039	-0.16954454	0.172402764	0.358161594	0.08312066	0.199073564	0.68879421	0.754636399093358	0.807663148266188	0.430279956408216	0.771068159553999	Non-responsive	-0.238661947	0.33012615891832	-0.974726171516798	0.450573498716907	No Epistasis
YCL063W	0.21747602	0.20871122	0.02936032	0.46650752	0.42971722	-0.24871298	-0.08325858	0.23066392	-0.00028558	-0.46230398	0.642771068	0.151849187	0.177686942	0.421061035	0.141063295	0.153881406	0.389788478	-0.077308547	0.177686942	0.676601089	0.658966082389358	0.533257850975068	0.462675180173582	0.761583115814261	Non-responsive	0.292912482	0.294660458540266	1.25643267791701	0.999999277239788	No Epistasis
YCL064C	0.29407472	0.13271392	-0.04126438	-0.34451828	-0.15211418	0.00214682	-0.01305608	0.19500082	0.10079492	-0.15692458	0.319706153	0.128508087	0.097648919	0.22962346	-0.12688543	0.084566445	0.177191723	0.046290387	0.097648919	0.649894938	0.349182228793431	0.336524225158837	0.238402852403163	0.739271008653933	Non-responsive	0.001622657	0.16193241301134	-0.275841810600772	0.759640355540779	No Epistasis
YCL065W	0.75000191	0.54178841	0.50556346	0.23498121	0.22537701	0.05171061	0.10221526	0.31857421	0.34685271	-0.25423944	0.006532544	0.599117927	0.117448551	0.00139778	0.153571023	0.101713429	0.174829394	0.137062493	0.117448551	0.281422037	0.0129531412145884	0.00706547591049383	0.235951248474248	0.389848966882428	Suppression	0.75268895	0.194766388021489	3.16084547880036	0.999999277239788	No Epistasis
YCL066W	0.11325024	0.03281824	-0.11731756	0.00191434	-0.21865956	0.56719094	0.02328004	-0.24414436	-0.41537606	-0.35757236	0.158923311	0.00958364	0.134112924	0.945030881	0.09343144	0.116145199	0.447599807	-0.339030927	0.134112924	0.039350575	0.189017176899237	0.962405160480491	0.520359598164508	0.078892329878825	Non-responsive	0.10301508	0.222401124139266	1.98760689142558	0.999999277239788	No Epistasis
YCL067C	0.27461792	0.18275992	0.34273932	-0.07497858	0.46101162	-0.08482528	-0.09658158	0.50414832	0.64851452	-0.18870378	0.20980889	0.26670572	0.174261185	0.169748762	0.051156545	0.150914613	0.744568837	0.321319687	0.174261185	0.107727395	0.240795031252628	0.266416899823191	0.785960433642765	0.180537775555129	Non-responsive	0.317862265	0.288979483029762	-0.0119642473014043	0.878989766434875	No Epistasis
YCL068C	0.17751572	0.06895942	0.11862112	-0.60165678	-0.16435938	0.42389452	0.08460822	0.09804642	-0.26419528	-0.23049568	0.750806247	0.121698753	0.175292458	0.509895838	-0.064378355	0.151807722	0.684236821	-0.132214847	0.175292458	0.475300169	0.761264776984523	0.615161627023573	0.736273885409166	0.587156591951537	Non-responsive	0.057320398	0.290689656028887	0.65201922761629	0.999999277239788	No Epistasis
YCL074W	-0.26053592	-0.35484942	-0.10314342	0.04159768	0.17230108	1.30968028	1.02176118	-0.04791662	-0.01374312	-0.24994672	0.080626978	-0.239509587	0.242597091	0.35639753	0.636335055	0.210095244	0.019147171	-0.10386882	0.242597091	0.681404394	0.106317901142915	0.471097703597659	0.0374427215585075	0.76532521337305	Non-responsive	0.396825468	0.402301763201137	1.24457393379524	0.999999277239788	No Epistasis
YCL075W	0.91933198	0.34843628	0.20266308	0.00855348	0.42774028	-0.21143252	-0.27505842	0.19248018	-0.15575942	0.03335328	0.134988147	0.49014378	0.175997803	0.027104792	-0.012549295	0.152418569	0.936685642	0.023358013	0.175997803	0.898151249	0.163893568488329	0.0635972393954155	0.9479727546334	0.929214913486892	Non-responsive	0.477594485	0.291859338547975	1.55635407885136	0.999999277239788	No Epistasis
YCL076W	-0.38012132	-0.33963482	-0.07541602	-0.03694972	-0.09354922	0.08095038	0.10470738	-0.04489262	-0.11256182	-0.16993982	0.020045545	-0.265057387	0.065273825	0.004805345	0.013789705	0.056528791	0.81427158	-0.10913142	0.065273825	0.138464508	0.0327477220187032	0.0173156298652365	0.844300905441596	0.220808420620253	Suppression	-0.251267682	0.108244393259803	-1.31310507380138	0.338530264346522	No Epistasis
YCLCDELTA1	0.81342896	0.25285186	0.54691026	0.92726756	1.08286616	0.79405056	1.13946486	0.66400996	0.58995996	0.62883856	2.41e-05	0.53773036	0.105384175	0.001395507	0.985912285	0.091265373	1.28e-05	0.627602827	0.105384175	0.000566999	0.000151660999039385	0.00705943348030888	0.000106818853503185	0.00254935514687714	Non-specific Response	1.523642645	0.174759883811161	5.12726261004058	0.999999277239788	No Epistasis
YCLWDELTA2A	0.21345288	-0.47183982	0.10918778	0.97618928	0.97318218	0.42844248	0.93085918	0.17445518	0.15610088	0.38461178	0.002922531	-0.049733053	0.157086288	0.760781907	0.82716828	0.136040716	0.00050072	0.23838928	0.157086288	0.172912136	0.00670830433812193	0.825009480674888	0.00190167526172554	0.265716022269763	Suppression	0.777435227	0.260498138505884	2.06928905554473	0.999999277239788	No Epistasis
YCLWdelta2b	1.65354896	0.95494716	0.96602656	2.06039836	1.99521046	1.11900646	1.63919426	2.96384846	2.69715866	2.69190246	4.35e-06	1.19150756	0.210089853	0.00075744	1.703452385	0.18194315	3.3e-05	2.784303193	0.210089853	3.26e-06	4.19688512518409e-05	0.00459018449583719	0.000222869072164948	5.04876122931442e-05	Non-specific Response	2.894959945	0.348394607448287	0.317619014859251	0.999999277239788	No Epistasis
YCLWDELTA3	0.76849108	0.39121928	0.48854478	1.32645528	1.23646198	0.73005698	1.15369448	0.97154168	0.77167058	0.84692698	2.13e-05	0.54941838	0.120752793	0.002636275	1.11166718	0.104574986	1.43e-05	0.863379747	0.120752793	0.000185364	0.000138154752475248	0.0112803641574135	0.000116227419354839	0.00107162575132275	Non-specific Response	1.66108556	0.200245853219241	3.98363212109378	0.999999277239788	No Epistasis
YCLWDELTA4	0.58046324	0.24001114	0.33506844	1.18272554	0.96735744	0.59079244	0.88809754	0.59640014	0.47315584	0.70062624	7.82e-05	0.38518094	0.112897818	0.011260745	0.90724324	0.097772379	3.5e-05	0.59006074	0.112897818	0.001217101	0.000368817998560115	0.0329179564904061	0.000231835187057634	0.00471848760710059	Non-specific Response	1.29242418	0.187219851280899	3.75154362742333	0.999999277239788	No Epistasis
YCLWDELTA5	0.3945565	-0.085754	0.3035492	1.0433019	0.9033169	0.5812602	0.8399042	0.3789257	0.4601759	0.7752967	0.000317643	0.204117233	0.125379785	0.147551274	0.8419458	0.108582079	0.000111205	0.538132767	0.125379785	0.003601729	0.00110274472337043	0.239040339458838	0.000567558059875583	0.0112463902187798	AN_Dominant	1.046063033	0.207918851606233	2.44292550712017	0.999999277239788	No Epistasis
YCLWOMEGA1	0.65325392	0.20906622	-0.00081358	0.31721432	0.45771522	0.58662412	0.64800632	0.34160362	0.12714372	0.08326232	0.006832104	0.287168853	0.124567282	0.054560801	0.502389995	0.107878431	0.002322676	0.18400322	0.124567282	0.183157655	0.0134284768388839	0.110658763885759	0.00664220787734614	0.277875358477304	Suppression	0.789558848	0.206571467934845	2.93145822147615	0.999999277239788	No Epistasis
YCLWOMEGA2	1.43260654	0.15275714	-0.09009366	0.35825934	0.18973324	-0.18995266	0.01192824	0.26430914	0.18004674	0.36685404	0.288683499	0.49842334	0.26924882	0.106585103	0.09249204	0.233176318	0.703431903	0.270403307	0.26924882	0.34868551	0.319130206201316	0.186403724421249	0.752479163382267	0.462972151176936	Non-responsive	0.59091538	0.446498655562166	0.717834351811111	0.999999277239788	No Epistasis
YCLWTY2-1	0.2887959	0.0584869	0.2894389	1.0713939	0.8015689	0.7359389	0.8908909	0.3600169	0.6046529	0.7297269	2.75e-05	0.212240567	0.08990443	0.050286857	0.87494815	0.07785952	9.87e-06	0.5647989	0.08990443	0.000411151	0.000167117346938776	0.103724559259131	8.84519425444596e-05	0.00198804491740413	AN_Dominant	1.087188717	0.149089630497497	3.50386418731362	0.999999277239788	No Epistasis
YCLWTY5-1	1.37627298	0.20907084	-0.01729024	0.16749652	0.31785108	0.77833182	0.72225758	0.19741794	-0.04854458	0.20497478	0.103762147	0.522684527	0.261014763	0.085303038	0.49648425	0.226045416	0.064071382	0.11794938	0.261014763	0.665019284	0.130795810082163	0.15653226945042	0.101605331271363	0.751386914364264	Non-responsive	1.019168777	0.432844017057537	2.08208814604038	0.999999277239788	No Epistasis
YCR001W	0.12779504	-0.22845986	-0.19890396	0.11708274	-0.24261376	0.49167404	0.34469134	-0.13905696	0.12715284	0.00048894	0.501592174	-0.09985626	0.141495389	0.503164169	0.17770859	0.122538601	0.190280117	-0.00380506	0.141495389	0.979296657	0.524825160816802	0.609059214914819	0.252844837011562	0.984707966232847	Non-responsive	0.07785233	0.234643557234286	0.348006103225186	0.999999277239788	No Epistasis
YCR002C	-0.0459819	-0.336414	-0.0883661	-0.0973669	-0.5476318	-0.5896984	-0.5514647	-0.1673218	0.0030254	-0.1629577	0.008114717	-0.156920667	0.105047032	0.178867039	-0.44654045	0.090973398	0.001736276	-0.1090847	0.105047032	0.333600499	0.0154174916087587	0.277799424487672	0.00526102871230342	0.447372951678403	Suppression	-0.603461117	0.174200795083388	-2.83796877484599	0.113257663400854	No Epistasis
YCR003W	0.61894994	0.43494024	0.65391244	-0.02643966	0.57365504	0.44911954	0.39640904	0.33956244	0.40245714	0.04641434	0.003149106	0.56926754	0.120235875	0.002121186	0.34818599	0.104127322	0.012354369	0.262811307	0.120235875	0.065081264	0.00715070828630849	0.00958044245348036	0.0261835882623746	0.119058184994136	Suppression	0.91745353	0.199388641755048	3.28324731658605	0.999999277239788	No Epistasis
YCR004C	-0.4343314	-0.5339324	-0.5656024	-0.8853462	-0.886397	-0.9913766	-0.9450127	-0.5726584	-0.7135844	-0.6879024	2.26e-08	-0.511288733	0.036842357	2.38e-06	-0.927033125	0.031906417	1.47e-08	-0.6580484	0.036842357	4.26e-07	1.03533286713287e-06	9.1714e-05	1.03548064516129e-06	1.09440235294118e-05	Non-specific Response	-1.438321858	0.061096137229851	-12.7712404315271	0.0228870058319934	Epistasis
YCR005C	1.22326474	1.00292574	1.17483374	1.06825974	0.87340274	0.88900974	0.81442174	1.03348474	1.05920574	0.91256074	7.76e-08	1.13367474	0.059774786	2.82e-07	0.91127349	0.051766483	4.7e-07	1.001750407	0.059774786	6.59e-07	2.35350740740741e-06	2.19651176470588e-05	1.06908680555556e-05	1.54735089605735e-05	Non-specific Response	2.04494823	0.0991252684479638	10.5240352872046	0.999999277239788	No Epistasis
YCR006C	-0.00284496	0.09247574	-0.10205426	-1.28081616	-0.60065426	-0.51925716	-0.49239886	-0.36742176	-0.57801826	-0.42519006	0.002583609	-0.00414116	0.148551747	0.978538452	-0.72328161	0.128649586	0.000797318	-0.456876693	0.148551747	0.017927389	0.00604256428382721	0.984550053609584	0.00279317123957219	0.0418241899355413	AN_Dominant	-0.72742277	0.246345203021036	-1.09823968026241	0.408386653253706	No Epistasis
YCR007C	0.32661748	0.08151138	-0.30902822	0.03255738	-0.00974092	0.01075358	0.17112158	0.22349438	0.09087688	0.22548808	0.414225919	0.033033547	0.106352999	0.765146793	0.051172905	0.092104399	0.595788664	0.179953113	0.106352999	0.134476261	0.441378333664444	0.827687688398778	0.657293960569889	0.215973029127482	Non-responsive	0.084206452	0.176366496556855	-0.54288463437915	0.630578862641288	No Epistasis
YCR008W	0.17529112	0.20340532	0.30205252	0.17321212	0.01393072	-0.10661798	-0.16992038	0.42898662	0.32769962	0.28858662	0.002503581	0.22691632	0.064661267	0.009868565	-0.02234888	0.0559983	0.701715402	0.348424287	0.064661267	0.001021055	0.00589372025655767	0.0296827223668503	0.751133594526471	0.00410615795273174	NSource_Dominant	0.20456744	0.107228580625599	-1.34159051775844	0.329825166415222	No Epistasis
YCR009C	0.0780169	-0.0141357	0.2722136	0.180514	-0.159221	-0.0532603	-0.2407459	0.1803166	0.3182102	-0.1580261	0.512831211	0.1120316	0.111903309	0.350099514	-0.0681783	0.096911109	0.504456216	0.113500233	0.111903309	0.344221546	0.535558307549976	0.465979403270825	0.574329626523462	0.458716472684296	Non-responsive	0.0438533	0.185570644709525	-0.375312232756526	0.710184070145855	No Epistasis
YCR010C	-4.3250578	-4.6121195	-4.2924131	-6.3315462	-5.9191207	-5.8276585	-6.3962301	-6.1959766	-6.420246	-6.6422032	1.52e-10	-4.409863467	0.139440646	8.17e-09	-6.118638875	0.120759142	3.05e-10	-6.419475267	0.139440646	5.96e-10	6.16564705882353e-08	1.84557482758621e-06	1.11003055555556e-07	1.69756347826087e-07	Non-specific Response	-10.528502342	0.231236151780752	-17.7698298616213	0.019311256696889	Epistasis
YCR011C	0.19375244	0.51692044	0.60883554	0.33528164	-0.08922976	-0.37157036	-0.39051016	0.24755324	0.19395284	-0.16465346	0.110731111	0.43983614	0.16034026	0.02878735	-0.12900716	0.138858738	0.38378019	0.092284207	0.16034026	0.582938223	0.138382203006677	0.066837327313253	0.45703399830758	0.681433797676418	Non-responsive	0.31082898	0.265894240390212	0.821923681683648	0.999999277239788	No Epistasis
YCR012W	0.246161	0.294694	0.266338	0.448033	0.369501	0.141824	0.345607	0.34531	0.349185	-0.166064	0.013519781	0.269064333	0.104185024	0.036336378	0.32624125	0.090226878	0.008558007	0.176143667	0.104185024	0.134741194	0.0236370657408594	0.0804459656228456	0.019372323378369	0.216345480856373	Suppression	0.595305583	0.172771316963748	2.42610824161252	0.999999277239788	No Epistasis
YCR013C	-0.48506736	-0.50149346	-0.41436526	0.93773224	0.11059134	0.12914944	-0.46375986	-0.65727476	0.75348374	-1.53325266	0.472287015	-0.46697536	0.417618631	0.300388034	0.17842829	0.361668343	0.636866561	-0.47901456	0.417618631	0.289064192	0.496382518091609	0.413759884510934	0.693859625028438	0.399001163462284	Non-responsive	-0.28854707	0.692542151962604	0.27502656619562	0.999999277239788	No Epistasis
YCR014C	-0.17363668	-0.19431768	-0.21894238	0.05842042	-0.21802968	-0.68401938	-0.60665248	0.01325572	-0.28059648	-0.63953468	0.069692073	-0.195632247	0.165591778	0.276015789	-0.36257028	0.143406687	0.039332465	-0.302291813	0.165591778	0.110669013	0.0935558955375	0.387439347276409	0.0678388020397473	0.18461744440107	Non-responsive	-0.558202527	0.274602898307207	-0.931930127385998	0.466099108314344	No Epistasis
YCR015C	0.24335658	0.09118728	-0.05925512	-0.33874762	-0.00649082	-0.10441562	0.10164778	0.35017238	0.03485288	-0.60683782	0.846870199	0.091762913	0.172823139	0.611866825	-0.08700157	0.149669229	0.579271444	-0.07393752	0.172823139	0.681634747	0.853383583087064	0.703861528200527	0.642101154418105	0.765407820979945	Non-responsive	0.004761343	0.286594753715209	0.274599803310439	0.999999277239788	No Epistasis
YCR016W	0.0317901	-0.0895192	-0.0196086	0.3824771	0.4463809	0.1733192	0.3458131	0.2983858	0.2763117	-0.2479203	0.040388924	-0.025779233	0.106808414	0.816193942	0.336997575	0.092498799	0.008251287	0.108925733	0.106808414	0.341757848	0.0588103669979996	0.86771933041902	0.0188002906903024	0.456350522268243	Non-responsive	0.311218342	0.177121716395345	1.14211070848293	0.999999277239788	No Epistasis
YCR017C	0.31048802	0.43743062	0.47949332	0.61631902	0.50288412	0.04814832	0.34331062	0.63202872	0.51839762	0.23947072	0.002257013	0.40913732	0.115363581	0.009387635	0.37766552	0.099907792	0.006891009	0.46329902	0.115363581	0.005085442	0.00539623801569343	0.0286839537709888	0.0161224999853571	0.0149915494579397	Non-specific Response	0.78680284	0.191308856419671	1.69100284249431	0.999999277239788	No Epistasis
YCR018C	-0.02729752	-0.06117412	-0.12847582	-0.79067382	-0.24184282	-0.30680902	-0.06975132	0.26377138	0.08220618	-0.51446792	0.20973912	-0.07231582	0.1722578	0.687208077	-0.352269245	0.149179631	0.050239464	-0.056163453	0.1722578	0.753922425	0.240757135994393	0.766411323191522	0.0831107900666667	0.821377982068019	Non-responsive	-0.424585065	0.285657245010478	-1.28973312749861	0.345646175936989	No Epistasis
YCR018C-A	-0.08959804	-0.14940364	-0.04513534	-0.22676504	-0.05732044	-0.03608474	-0.04969394	-0.05100554	-0.02578724	-0.13480584	0.038538372	-0.09471234	0.041558573	0.056719115	-0.09246604	0.03599078	0.03705329	-0.070532873	0.041558573	0.133472569	0.0564490355365527	0.113977583547546	0.0646090238993878	0.214729567661837	Non-responsive	-0.18717838	0.0689170967511042	-1.69254818468729	0.250607945071694	No Epistasis
YCR019W	0.36984394	0.24527744	0.16923614	-0.36532256	-0.22626306	-0.54945186	-0.25428866	0.15079544	-0.00953726	-0.44534446	0.022749924	0.261452507	0.114504136	0.056357629	-0.348831535	0.09916349	0.009757235	-0.101362093	0.114504136	0.40541448	0.0364299076323637	0.113425139041167	0.0216163836608049	0.519943276914644	Suppression	-0.087379028	0.189883627707059	0.0736401825099538	0.919985344543404	No Epistasis
YCR020C	-0.09849536	-0.46639046	-0.54410256	-0.89465896	-0.37159866	-0.34515476	-0.32677646	-0.34886016	-0.25942366	-0.52511736	0.004783514	-0.369662793	0.133655744	0.027862832	-0.48454721	0.115749269	0.004105534	-0.377800393	0.133655744	0.025527893	0.0100599679659711	0.0651193051844452	0.0106012428986993	0.0555592116421927	Suppression	-0.854210003	0.221642976614242	-2.14944600220365	0.176572142756361	No Epistasis
YCR020C-A	0.4330101	0.0490741	0.3850164	-0.5088483	0.3853559	-0.206977	-0.0552255	0.3553771	0.0754308	-0.2131882	0.422975959	0.289033533	0.177990534	0.148432211	-0.096423725	0.154144324	0.551456317	0.0725399	0.177990534	0.695780331	0.449386232145475	0.239975176273692	0.618065069746279	0.776632637311467	Non-responsive	0.192609808	0.295163908716203	0.406790615161035	0.999999277239788	No Epistasis
YCR020W-B	0.17623568	-0.00931402	0.31840938	-0.26074152	0.09373858	-0.65483572	-1.17914032	0.34467738	0.30899998	0.09274238	0.104978578	0.161777013	0.216702664	0.479658735	-0.500244745	0.187670012	0.032206593	0.24880658	0.216702664	0.288626435	0.132201973179162	0.588242042551937	0.057630535575799	0.398564876830734	Non-responsive	-0.338467732	0.359360713731306	-1.63421957259108	0.262204672896963	No Epistasis
YCR021C	1.1704588	1.3151518	1.2796258	-1.6947911	-1.5827238	-1.6477606	-1.5098908	-1.0204813	-1.0907766	-0.6398784	1.24e-07	1.2550788	0.08407772	1.45e-06	-1.608791575	0.072813441	9.83e-08	-0.917045433	0.08407772	1.2e-05	3.31560816326531e-06	6.5061301369863e-05	3.54108108108108e-06	0.00013102	AN_Dominant	-0.353712775	0.139427125018976	4.04033761668204	0.999999277239788	No Epistasis
YCR022C	0.41977268	-0.03176552	0.00022298	-0.19131162	0.02659408	0.59088178	0.41064408	-0.02320532	-0.31039642	-0.25647802	0.310556826	0.129410047	0.162362497	0.45160871	0.20920208	0.140610047	0.180399307	-0.196693253	0.162362497	0.265029139	0.340039740452282	0.561876032435352	0.241824403551668	0.371222127344238	Non-responsive	0.338612127	0.269247741274634	1.98815179457341	0.999999277239788	No Epistasis
YCR023C	0.78680462	0.85684612	0.90151922	0.19565812	0.07807952	-0.10739858	0.13490902	1.15405882	0.87937392	0.94655462	2.15e-06	0.848389987	0.068702417	5.24e-06	0.07531202	0.059498039	0.246087144	0.99332912	0.068702417	1.8e-06	2.50171403197158e-05	0.000148602770562771	0.313638320101342	3.26642659279778e-05	NSource_Dominant	0.923702007	0.113930069990891	-0.611139034721622	0.599862592206921	No Epistasis
YCR024C	0.29491658	0.09523858	0.22152608	0.30232228	0.15331158	-0.26038602	0.17587698	0.13283998	0.09851778	-0.10699722	0.264425002	0.203893747	0.105390616	0.094275011	0.092781205	0.091270951	0.343209912	0.041453513	0.105390616	0.705779024	0.294449802499065	0.169297038668037	0.415364517552559	0.784451711269766	Non-responsive	0.296674952	0.174770564964937	1.46032278977414	0.999999277239788	No Epistasis
YCR024C-A	-0.27877732	-0.71717712	-0.15048932	-0.09763832	0.36303668	0.21040068	0.35397268	-0.14208532	-0.19172032	0.02203468	0.048578833	-0.38214792	0.127314669	0.019896999	0.20744293	0.110257737	0.101950458	-0.103923653	0.127314669	0.441232278	0.0688980158006062	0.0503457861911935	0.149202459263346	0.554589330523216	Non-responsive	-0.17470499	0.211127493362471	-0.335254001611624	0.729232374215029	No Epistasis
YCR025C	0.2759471	0.136757	0.1819334	-0.2035102	0.2505113	0.0958638	0.2859713	0.1340853	0.1075174	0.3694201	0.085066608	0.1982125	0.097787804	0.082280373	0.10720905	0.084686723	0.24603354	0.203674267	0.097787804	0.075769162	0.111187419993615	0.152308201051992	0.313634115691769	0.134698447832293	Non-responsive	0.30542155	0.162162727760616	0.62743939008105	0.999999277239788	No Epistasis
YCR026C	-0.2542015	-0.1832977	-0.1842085	-0.0661131	0.0496558	-0.6350689	-0.1797829	-0.1407662	-0.0980912	0.0340218	0.139542378	-0.2072359	0.117436916	0.120976803	-0.207827275	0.101703353	0.080301148	-0.068278533	0.117436916	0.579198913	0.168847823841522	0.204099674595158	0.122794776038282	0.678043616701751	Non-responsive	-0.415063175	0.194747093664128	-1.7806922582274	0.233505948107115	No Epistasis
YCR027C	0.12658974	-0.13172776	-0.14644256	-0.23411806	-0.29008586	-0.33019786	-0.06047546	0.09501064	0.11067584	0.15777964	0.018636227	-0.05052686	0.066079783	0.469476589	-0.22871931	0.057226771	0.00521164	0.121155373	0.066079783	0.10938727	0.0308531521549153	0.578217923395187	0.0129128039485628	0.182665308633699	Suppression	-0.27924617	0.109580923347728	-3.65393474308868	0.0756123544856332	No Epistasis
YCR028C	0.25202674	0.09127774	0.18713824	-0.70571156	-0.21330196	-0.67890206	-0.51702056	-0.04240166	-0.28198896	0.32228204	0.01141286	0.17681424	0.129424731	0.21415649	-0.528734035	0.112085105	0.002164467	-0.00070286	0.129424731	0.995818518	0.0204781281457135	0.31935787980651	0.00628520537101064	0.996883727294927	Suppression	-0.351919795	0.214626635699546	-1.63640889144656	0.261884626370728	No Epistasis
YCR028C-A	-0.58993939	-0.92215794	-0.52384689	-0.80729704	-0.55733654	-0.88410399	-0.76439064	-0.53039194	-0.75163814	-0.39994504	4.18e-05	-0.678648073	0.100687598	0.000267412	-0.753282053	0.087198017	5.56e-05	-0.560658373	0.100687598	0.000843528	0.000228574123539232	0.00225458946203346	0.000335083348666053	0.0035287049348659	Non-specific Response	-1.431930126	0.166971491431177	-5.21808690532735	0.0441683944913705	Epistasis
YCR030C	-0.3843334	0.0610655	-0.2282644	-0.2601052	-0.3281637	-0.8060367	-0.6331475	-0.2476198	-0.1329238	0.0969409	0.013915464	-0.1838441	0.13129339	0.204168176	-0.506863275	0.113703411	0.002943961	-0.094534233	0.13129339	0.494844158	0.0242125377593626	0.307897265418048	0.00806266242098662	0.60423561585424	Suppression	-0.690707375	0.217725455995433	-2.738187591682	0.119700658886011	No Epistasis
YCR031C	-0.2073974	-0.3461114	-0.1057994	0.0222176	0.1059366	-0.1300164	-0.0818834	-0.2279344	-0.1157604	-0.0186764	0.032771621	-0.2197694	0.063474383	0.010514337	-0.0209364	0.054970428	0.714597512	-0.1207904	0.063474383	0.098772395	0.0493192945488169	0.0312030568256341	0.761686999855516	0.167631595762953	Suppression	-0.2407058	0.10526035601766	-1.13922662374314	0.393754168566287	No Epistasis
YCR032W	-0.4070304	-0.2886789	-0.3230346	-0.2346752	-0.4598111	-0.7150057	-0.7337006	-0.2741178	-0.4219755	-0.1475982	0.000966639	-0.3395813	0.10067897	0.011873007	-0.53579815	0.087190546	0.000469771	-0.2812305	0.10067897	0.026779437	0.00273068222897801	0.0341590113557312	0.00180492337924971	0.0575753501106006	Suppression	-0.87537945	0.16695718406915	-3.55869053082446	0.0781280843454835	No Epistasis
YCR033W	-0.13670034	0.14611266	-0.06093624	-0.04281594	-0.11907114	-0.21684764	-0.36257334	-0.48212974	-0.27967134	-0.06414764	0.045185337	-0.01717464	0.094454887	0.860870236	-0.185327015	0.081800331	0.05785144	-0.27531624	0.094454887	0.022506384	0.0646026064353994	0.901390732316075	0.0933000451600197	0.050278239300375	Non-responsive	-0.202501655	0.156635709555884	0.464865803630951	0.999999277239788	No Epistasis
YCR034W	-0.08065044	-0.24059394	-0.17453864	0.33709146	0.44399446	0.44413946	0.35332386	0.34014786	0.32537446	0.32742976	3.49e-06	-0.165261007	0.033060598	0.001567519	0.39463731	0.028631318	2.5e-06	0.330984027	0.033060598	2.12e-05	3.58916640502355e-05	0.00769776384482759	3.4406512605042e-05	0.000204537849779087	AN_Dominant	0.229376303	0.0548247995951862	-1.85331683380967	0.22095628804034	No Epistasis
YCR035C	-0.19242128	-0.31145408	0.02842932	0.21183462	-0.09055358	-0.36013728	-0.33835048	0.18303042	0.17760292	0.06538802	0.232802131	-0.158482013	0.115937277	0.213914773	-0.14430168	0.100404627	0.19381561	0.14200712	0.115937277	0.260241371	0.263718962507522	0.319070054171903	0.256502234567677	0.36620035971134	Non-responsive	-0.302783693	0.192260223445617	-2.31348328337824	0.156991673389198	No Epistasis
YCR036W	0.19033128	0.23725208	0.36600758	0.34564578	0.22310428	0.06387498	-0.14556812	-0.10064142	0.17130928	-0.25442622	0.128106938	0.264530313	0.107948465	0.04407338	0.12176423	0.093486113	0.233963534	-0.061252787	0.107948465	0.588151917	0.156368278523943	0.0935884733357097	0.30031755845866	0.685584200759253	Non-responsive	0.386294543	0.179012277555371	2.50009293279656	0.999999277239788	No Epistasis
YCR037C	0.33794762	0.39005732	0.42353702	0.20274902	-0.00412298	-0.13499858	-0.14550038	0.28127272	0.33398042	0.11262022	0.002847849	0.38384732	0.072145576	0.001098731	-0.02046823	0.062479902	0.752796196	0.242624453	0.072145576	0.012035123	0.00656448233603096	0.00592898416886326	0.792729123934416	0.0303122225194156	NSource_Dominant	0.36337909	0.119639903153894	1.00931740846256	0.999999277239788	No Epistasis
YCR038C	-0.24370514	-0.18717794	0.11922576	-0.59310034	-0.75400954	-0.68469404	-0.88767934	-0.25053724	-0.10631584	-0.49734774	0.00028575	-0.103885773	0.097762143	0.323225281	-0.729870815	0.0846645	5.64e-05	-0.284733607	0.097762143	0.022579512	0.0010135074445046	0.437941844018821	0.000338328610603291	0.0503809206784741	Suppression	-0.833756588	0.162120173846918	-3.38651858046004	0.0847842398564051	No Epistasis
YCR041W	-0.2126265	-0.3118759	0.1736702	-0.1499706	-0.2278276	-0.3514298	-0.341213	-0.3080462	0.1285504	-0.357415	0.089244941	-0.116944067	0.120029185	0.362367132	-0.26761025	0.103948323	0.036768306	-0.178970267	0.120029185	0.179570155	0.115763377267274	0.477159212408442	0.0642317793616	0.273445858996978	Non-responsive	-0.384554317	0.19904588505679	-1.03284752629448	0.43070703224055	No Epistasis
YCR042C	-0.40021114	-0.44139944	-0.28028474	-0.10958324	-0.63189304	-0.79498524	-0.88488474	-0.56027874	-0.16415434	-0.78488724	0.00512804	-0.373965107	0.165062799	0.057852237	-0.605336565	0.142948577	0.003865832	-0.503106773	0.165062799	0.018636379	0.0106613107077118	0.115828241010697	0.0101017412971679	0.0431490110466431	AN_Dominant	-0.979301672	0.273725685484124	-1.73967926377745	0.240372447609281	No Epistasis
YCR043C	0.87373074	0.68429814	0.80386314	-0.10897676	0.32160294	-0.25152486	-0.27851766	0.78250594	0.62215144	-0.00588266	0.006468547	0.78729734	0.16854267	0.002284262	-0.079354085	0.145962234	0.603549429	0.46625824	0.16854267	0.027837653	0.0128644357610808	0.0101177825300879	0.664066561870843	0.0595042697598695	Suppression	0.707943255	0.279496398860036	0.864716024913898	0.999999277239788	No Epistasis
YCR044C	0.33286672	0.39924812	0.31089882	0.12925252	0.66375922	0.15957172	0.37407122	0.70428002	0.55845542	0.00735672	0.017290812	0.34767122	0.147539968	0.050604572	0.33166367	0.12777336	0.03564668	0.423364053	0.147539968	0.024009602	0.029066489456505	0.104248600997484	0.0627071430397422	0.0527631340831936	Non-responsive	0.67933489	0.244667357529711	1.04619937691899	0.999999277239788	No Epistasis
YCR045C	0.59633806	-0.05100194	0.24896346	0.37851296	0.37583306	0.83917806	0.70343496	0.07889746	0.18790116	-0.12730994	0.010106434	0.264766527	0.142379577	0.105276025	0.57423976	0.123304331	0.002322426	0.046496227	0.142379577	0.753543856	0.0184936450094972	0.184708639796733	0.00664220787734614	0.821102095917498	Suppression	0.839006287	0.236109817535729	3.35653158463041	0.999999277239788	No Epistasis
YCR046C	1.07781404	1.24679904	0.89055204	0.65666764	0.92488704	0.55126674	0.64627934	0.15118884	-0.03413006	-0.44640066	0.000101466	1.071721707	0.124976746	5.83e-05	0.69477519	0.108233037	0.000360623	-0.109780627	0.124976746	0.408859176	0.000451965558803535	0.000799002719665272	0.00144846184733292	0.522723743555035	Suppression	1.766496897	0.207250487043433	9.05318752571514	0.999999277239788	No Epistasis
YCR047C	0.96360148	1.11216108	1.00935358	1.18272148	1.39316698	0.98686258	1.40451178	0.68358318	0.58875128	0.00244328	2.7e-05	1.028372047	0.13830296	0.00014497	1.241815705	0.119773877	1.69e-05	0.424925913	0.13830296	0.01800594	0.000164997201492537	0.00150268745253165	0.00013102	0.041962615773746	Non-specific Response	2.270187752	0.229349512973397	8.04563225392172	0.999999277239788	No Epistasis
YCR048W	0.73874404	0.79081834	0.58183404	2.78392314	2.62504914	1.83746074	2.00387874	2.18910804	2.08344584	2.04074204	1.94e-06	0.703798807	0.17943986	0.005732821	2.31257794	0.155399477	1.48e-06	2.104431973	0.17943986	7.42e-06	2.3191496350365e-05	0.019900602123411	2.31395704057279e-05	9.11977861163227e-05	Non-specific Response	3.016376747	0.297567343916487	3.06466684817384	0.999999277239788	No Epistasis
YCR049C	0.12344538	-0.08806132	0.03497498	0.10846178	0.47905098	1.79710138	1.95951078	0.05099378	0.08965868	-0.03118912	0.053756945	0.023453013	0.353407814	0.948944861	1.08603123	0.306060145	0.009363496	0.03648778	0.353407814	0.920663745	0.0749758881615925	0.965450812922969	0.0208782376773315	0.946081285254118	Non-responsive	1.109484243	0.586060558602896	1.8308627790239	0.999999277239788	No Epistasis
YCR050C	0.29391564	0.13380434	-0.08976096	0.64716244	0.43759544	1.53388564	1.04907714	0.33255624	0.51464124	-0.07058346	0.00895372	0.112653007	0.2131729	0.613515626	0.916930165	0.184613147	0.001625109	0.25887134	0.2131729	0.263978127	0.0167444532457893	0.704988750381687	0.00498179179176416	0.370106637602183	Suppression	1.029583172	0.353507262491259	2.18018669989576	0.999999277239788	No Epistasis
YCR051W	0.12038766	0.00530816	0.08441066	-0.10309124	-0.00215764	-0.24653054	-0.18592124	-1.03583814	-0.94814584	-1.12735924	1.43e-06	0.070035493	0.05195637	0.219658575	-0.134425165	0.044995536	0.020297432	-1.037114407	0.05195637	1.98e-07	1.91573210633947e-05	0.325341018499887	0.039363077866193	6.48549e-06	AN_Dominant	-0.064389672	0.0861598922183698	11.2897626721103	0.999999277239788	No Epistasis
YCR052W	0.24278116	0.15301756	0.01482446	0.32010836	0.02001626	0.17001056	0.32136726	-0.13358014	0.00281436	-0.14830774	0.025859425	0.136874393	0.06985037	0.090881654	0.20787561	0.060492195	0.010890173	-0.093024507	0.06985037	0.224663267	0.0405955171758926	0.164676820515487	0.0235839746522314	0.327059791581556	Suppression	0.344750003	0.115833734439462	3.77933520073803	0.999999277239788	No Epistasis
YCR053W	0.41619762	0.04243062	0.23162922	0.64153462	0.58849892	0.01271042	0.31841462	-0.21075158	-0.05939498	-0.25577468	0.02505942	0.23008582	0.127459511	0.114018665	0.390289645	0.110383174	0.009523747	-0.17530708	0.127459511	0.211408261	0.0395958177568741	0.19532852364409	0.0211563467605968	0.311992682543591	Suppression	0.620375465	0.211367686723947	3.7644474296546	0.999999277239788	No Epistasis
YCR054C	0.19654018	-0.18671482	0.18002018	-0.12701092	-0.53688152	-0.39691612	-0.30533952	0.00289758	-0.03814912	-0.18885062	0.027055673	0.063281847	0.098277957	0.540151623	-0.34153702	0.085111208	0.005105889	-0.07470072	0.098277957	0.472016191	0.0422104581621815	0.641619815462013	0.0126939957643264	0.583980749242871	Suppression	-0.278255173	0.162975554582296	-1.24898763818725	0.35880803923099	No Epistasis
YCR057C	0.37446588	-0.11040792	-0.16547412	0.51085328	0.28046168	0.14031448	0.15348758	0.13908428	0.21938798	-0.15565882	0.186377015	0.03286128	0.127812637	0.804491243	0.271279255	0.11068899	0.044053989	0.06760448	0.127812637	0.613202343	0.217058813380444	0.858761957453642	0.0745537798860759	0.70693674795936	Non-responsive	0.304140535	0.21195327990151	1.11598204618449	0.999999277239788	No Epistasis
YCR059C	0.27684952	0.38670812	0.38278992	0.78899462	0.44343082	0.09598902	0.32073232	-0.12202428	-0.12403838	-0.11429418	0.006697943	0.34878252	0.111082846	0.016382815	0.412286695	0.096200566	0.003629836	-0.120118947	0.111082846	0.315383044	0.0132166582855422	0.0435734314695617	0.00959994171820751	0.428024512377046	Suppression	0.761069215	0.184210060120613	4.78360498565082	0.999999277239788	No Epistasis
YCR060W	-0.20919818	-0.49979328	-0.41364878	-0.92316408	0.09285902	-0.69269588	-0.36232398	-0.50592638	-0.63429848	-0.74124368	0.008821086	-0.374213413	0.176698231	0.071953733	-0.47133123	0.153025157	0.017813133	-0.62715618	0.176698231	0.009352431	0.0165389050904408	0.136668282076834	0.0353403495708661	0.024585784703451	AN_Dominant	-0.845544643	0.293020866751727	-0.745300037573904	0.539826628112273	No Epistasis
YCR061W	0.40267363	0.57690333	0.35903708	-2.35292082	-1.81684042	-1.02609447	-0.86074977	-1.60155202	-1.96321252	-1.54681427	0.000315302	0.44620468	0.27509802	0.148836962	-1.51415137	0.238241874	0.000383199	-1.703859603	0.27509802	0.000448019	0.00109636061677282	0.240451526032552	0.00152233878047301	0.00212414515918958	AN_Dominant	-1.06794669	0.45619845653276	1.39393920319924	0.999999277239788	No Epistasis
YCR062W	-0.13010164	0.20862016	-0.28016144	-2.41422754	-2.35236144	-2.28882024	-2.07639874	-1.90679544	-2.11657714	-1.98725174	4.92e-08	-0.067214307	0.10060242	0.525467428	-2.28295199	0.087124252	3.02e-08	-2.00354144	0.10060242	2.01e-07	1.75168043478261e-06	0.62862255676187	1.57016031746032e-06	6.551e-06	AN_Dominant	-2.350166297	0.166830240383068	-2.07770998953245	0.187077058285367	No Epistasis
YCR063W	0.4482629	0.5968295	0.2071411	0.3969141	0.7112978	0.4084889	0.7361628	0.5048562	0.1078178	0.7821327	0.002486769	0.417411167	0.139818362	0.020359057	0.5632159	0.121086253	0.002338128	0.464935567	0.139818362	0.012672814	0.00586633911379186	0.0512378726112178	0.0066770167951177	0.0316506307716355	AN_Dominant	0.980627067	0.231862522565218	2.22412615154287	0.999999277239788	No Epistasis
YCR064C	-0.21085376	-0.19891196	-0.08053746	-0.33514876	-0.13966986	-0.02446136	0.18068084	-0.05292656	0.03655274	0.05813374	0.278542745	-0.163434393	0.086469	0.100661704	-0.079649785	0.07488435	0.322802505	0.013919973	0.086469	0.876654912	0.309014991108383	0.178273809922682	0.393501899935802	0.913466888581517	Non-responsive	-0.243084178	0.143392614164477	-1.79231093942681	0.231138212187937	No Epistasis
YCR065W	-0.26810194	-0.19625164	-0.21386274	-0.47045024	0.06199906	-0.66126644	-0.25690784	-0.08524014	-0.22079254	0.21094196	0.074748948	-0.226072107	0.13606038	0.140556634	-0.331656365	0.117831746	0.025971548	-0.031696907	0.13606038	0.822456157	0.0993669558336039	0.229966660672827	0.0483076692072686	0.874684780096266	Non-responsive	-0.557728472	0.225630614892787	-2.3313838206307	0.154756825423076	No Epistasis
YCR066W	-0.66725458	-0.80913008	-0.24214558	0.03095482	-0.21727998	-0.71171058	-0.32019578	-0.08650068	-0.02040958	-0.04939278	0.01705189	-0.572843413	0.148405012	0.006211493	-0.30455788	0.128522511	0.049629196	-0.052101013	0.148405012	0.735862405	0.0287312066332305	0.0211481355807792	0.0823090792394937	0.807549879194305	Suppression	-0.877401293	0.246101871198058	-3.35349047117084	0.086285239785451	No Epistasis
YCR067C	-0.036057	-0.1137891	-0.0942749	-0.1025034	0.3041769	0.0440765	0.1791597	0.0097852	0.122852	0.1797167	0.193385552	-0.081373667	0.072430595	0.298285377	0.106227425	0.062726735	0.134191493	0.104117967	0.072430595	0.193737746	0.224542494000709	0.411469257680985	0.188080545708815	0.290744732465873	Non-responsive	0.024853758	0.120112553331732	-0.659916110359293	0.577922917942191	No Epistasis
YCR068W	1.00718898	0.98091693	0.70953798	-0.47211317	0.23158978	0.52657173	0.40122343	1.06623318	0.71891778	1.19814868	0.001448891	0.89921463	0.191929056	0.002247253	0.171817943	0.166215438	0.335658966	0.994433213	0.191929056	0.00127912	0.00377853699880573	0.0100011918498641	0.407468645927738	0.00490603929742389	NSource_Dominant	1.071032573	0.318278332444472	0.240667843807319	0.987894330396923	No Epistasis
YCR068W-A	1.11500564	1.20046624	0.71049994	-0.41258756	0.39191834	0.57820714	0.37352814	0.94171634	0.45526814	0.22593414	0.00665383	1.008657273	0.216590763	0.002322754	0.232766515	0.187573103	0.254601262	0.540972873	0.216590763	0.041132046	0.0131530598461074	0.0102398125531629	0.32242274644539	0.0817772483599393	Suppression	1.241423788	0.359175146972745	1.95016531879683	0.999999277239788	No Epistasis
YCR069W	-0.29563214	-0.35982304	-0.47886644	0.54882736	0.47508256	0.17197236	0.05724926	0.33255976	0.37301836	0.36807836	0.001906077	-0.378107207	0.093971976	0.005036427	0.313282885	0.081382118	0.006296278	0.357885493	0.093971976	0.006641484	0.00469425204022556	0.0179508342094668	0.0150043350956712	0.0186331313421842	AN_Dominant	-0.064824322	0.155834892360007	-2.71254921538023	0.121966342452237	No Epistasis
YCR071C	0.42798714	0.24187194	0.51671414	-0.03429406	0.19236144	0.05195584	-0.11275286	0.10143094	-0.06374646	-0.09866236	0.006830307	0.395524407	0.073492072	0.001028308	0.02431759	0.063646001	0.713740082	-0.02032596	0.073492072	0.790095851	0.0134284768388839	0.00566563978805719	0.761144599899398	0.850044000640664	Suppression	0.419841997	0.121872813773205	3.61169930661578	0.999999277239788	No Epistasis
YCR072C	-0.12912402	0.41664538	0.16811068	0.60148458	0.25148948	0.48517828	0.31595488	-0.09940312	0.45054938	-0.01101472	0.043803772	0.151877347	0.138013065	0.307530627	0.413526805	0.11952282	0.010550208	0.11337718	0.138013065	0.438443598	0.0629294978885965	0.421408639277139	0.0229921532295409	0.552036135017874	Non-responsive	0.565404152	0.228868776206238	1.97504866977866	0.999999277239788	No Epistasis
YCR073C	-0.6326118	-0.4665221	-0.2264384	1.4354372	1.0817547	0.9418813	0.8667378	0.8094636	0.7914249	0.811214	2.18e-05	-0.441857433	0.114336333	0.006175115	1.08145275	0.099018169	1.19e-05	0.804034167	0.114336333	0.000205601	0.000140286640471513	0.0210803430771235	0.000101374382314694	0.00116513161851211	AN_Dominant	0.639595317	0.189605358257319	-0.867269002898299	0.489375113810196	No Epistasis
YCR073W-A	0.60190238	0.73218288	0.50324388	0.99865358	0.60288668	0.46606478	0.37643088	-0.16439782	0.11139628	-0.03246462	0.000703783	0.612443047	0.117675524	0.001246822	0.61100898	0.101909993	0.000544657	-0.02848872	0.117675524	0.815645792	0.00210140493755697	0.00646708703246239	0.00203307578746439	0.869818587561778	Suppression	1.223452027	0.195142779960236	6.41551148986964	0.999999277239788	No Epistasis
YCR075C	-0.18312256	0.01118204	-0.10356786	-0.33041126	0.11674424	-0.11684026	-0.29998106	0.13899824	0.13508154	-0.11583976	0.264317221	-0.091836127	0.094814494	0.365017954	-0.157622085	0.08211176	0.096385875	0.052746673	0.094814494	0.595323759	0.294379822300408	0.480019809647531	0.142565786210205	0.692096884686602	Non-responsive	-0.249458212	0.157232050407192	-1.92203106311573	0.209946630715176	No Epistasis
YCR076C	-0.28555068	-0.17978148	-0.27195028	-0.74068318	-0.84922748	-0.80330238	-0.89319288	-0.87795788	-0.58877808	-1.10726408	1.01e-05	-0.245760813	0.085747383	0.024126073	-0.82160148	0.074259412	1.09e-05	-0.858000013	0.085747383	2.13e-05	7.81170011806375e-05	0.0583856314085704	9.49546542553192e-05	0.000204899118942731	AN_Dominant	-1.067362293	0.142195948090243	-1.4723505332735	0.297520776219653	No Epistasis
YCR077C	0.33475518	0.52791988	0.40331328	0.43843578	0.14817868	-0.22399162	-0.40669572	-0.09774142	-0.10215592	-0.09325782	0.109066477	0.421996113	0.146139263	0.023395271	-0.01101822	0.126560314	0.933062642	-0.097718387	0.146139263	0.525137966	0.136562402681002	0.0571235260234812	0.944889993467615	0.631752320203085	Non-responsive	0.410977893	0.242344551125345	2.09906217258788	0.999999277239788	No Epistasis
YCR079W	0.24040816	0.37435796	0.06393406	-0.33068214	-0.29697404	-0.20690904	-0.38775244	-0.18548514	-0.29748994	-0.26299454	0.00053121	0.226233393	0.058658105	0.006237163	-0.305579415	0.050799409	0.000533995	-0.24865654	0.058658105	0.003844669	0.00166984487044146	0.0211970108983402	0.00200011506289308	0.0118803899146226	AN_Dominant	-0.079346022	0.0972734625636989	1.74056226166647	0.999999277239788	No Epistasis
YCR081W	0.43811568	0.70571958	0.52783598	0.02257968	0.02186368	0.09669078	0.00582748	0.27817308	-0.00946702	-0.26178682	0.004147179	0.557223747	0.094631906	0.000606588	0.036740405	0.081953635	0.66747892	0.002306413	0.094631906	0.981235738	0.0089901289308405	0.00394613504270109	0.721560132825082	0.986158386592882	Suppression	0.593964152	0.156929262905613	3.77021932076404	0.999999277239788	No Epistasis
YCR082W	-0.03259602	-0.29092152	0.05634178	-0.57252522	-0.22685182	-1.07183482	-0.60529172	-0.17506912	-0.32131402	-1.03928412	0.020413432	-0.089058587	0.201680715	0.672110534	-0.619125895	0.174660623	0.009409897	-0.511889087	0.201680715	0.038770534	0.0332327020457256	0.754971897845336	0.0209460534308529	0.0778858534909537	Suppression	-0.708184482	0.334449629739025	-0.586920652754712	0.610885309881025	No Epistasis
YCR083W	0.194826	0.5217709	0.5259179	-0.6405416	-0.7857596	-0.9478975	-0.6542407	-0.5288116	-1.1527411	-1.177075	0.000185826	0.4141716	0.138634524	0.020297871	-0.75710985	0.12006102	0.000401823	-0.9528759	0.138634524	0.000236956	0.000719471705673759	0.0511231652906574	0.00158702812236287	0.00130335747774979	AN_Dominant	-0.34293825	0.229899349744303	2.6530638328398	0.999999277239788	No Epistasis
YCR084C	0.50660402	0.65973842	0.53001482	0.52967432	0.32619352	0.00712662	0.25401672	0.64842112	0.51396352	-0.08062768	0.009746874	0.56545242	0.147075608	0.006336322	0.279252795	0.127371213	0.064446927	0.360585653	0.147075608	0.043997281	0.017971227575007	0.0214407259411157	0.102102011796131	0.0865722774813814	Suppression	0.844705215	0.24389730387651	1.98493199516924	0.999999277239788	No Epistasis
YCR085W	0.10511004	-0.12986196	-0.26922056	-0.27730816	-0.01207846	0.80811204	0.77164254	-0.20917566	-0.09164056	-0.34669266	0.334557638	-0.097990827	0.219679236	0.669022644	0.32259199	0.190247799	0.133773719	-0.215836293	0.219679236	0.358581477	0.362982293232527	0.752664836140134	0.187575263948844	0.472744466859931	Non-responsive	0.224601163	0.364296799990656	1.20900720514508	0.999999277239788	No Epistasis
YCR086W	-0.20596736	-0.10084716	-0.23331206	-0.40609206	-0.64910356	-0.38736476	-0.36778536	-0.62314456	-0.40076486	-0.71458376	9.45e-05	-0.180042193	0.073713139	0.044597017	-0.452586435	0.063837451	0.00019543	-0.579497727	0.073713139	0.000101882	0.000427239130434783	0.0944568568920142	0.000884769820317899	0.000683141230296827	AN_Dominant	-0.632628628	0.12223941210855	-0.43464624120426	0.681243633683136	No Epistasis
YCR087C-A	0.28516292	0.14185762	0.19968982	0.08458042	0.97574472	0.59423442	0.68417022	0.41250272	0.42570972	-0.05487108	0.016733166	0.208903453	0.165223255	0.246566694	0.584682445	0.143087536	0.004653256	0.261113787	0.165223255	0.15803404	0.0282450323282659	0.355514938786972	0.0117742294538432	0.246260941018078	Suppression	0.793585898	0.273991771672328	1.94338723294506	0.999999277239788	No Epistasis
YCR087W	0.10910956	-0.08482584	-0.33675224	0.22944986	0.62605156	1.21659396	1.08101766	-0.08511484	0.53294816	-0.25019674	0.027815248	-0.104156173	0.223454572	0.655287935	0.78827826	0.193517336	0.004728743	0.06587886	0.223454572	0.776683227	0.0432102655081812	0.741354722849076	0.0119283771247593	0.839751084350058	Suppression	0.684122087	0.370557486536088	1.66841380747489	0.999999277239788	No Epistasis
YCR088W	0.30940908	0.63430388	0.37299058	1.01810068	0.33280128	0.08608948	0.23004468	-0.32290232	-0.13158332	0.01786598	0.037607585	0.43890118	0.173275669	0.039063369	0.41675903	0.150061131	0.027406053	-0.145539887	0.173275669	0.428697535	0.0553385645406559	0.0851594443657238	0.050460104891231	0.543420578905766	Non-responsive	0.85566021	0.287345189574829	3.48431132075477	0.999999277239788	No Epistasis
YCR089W	0.25756434	-0.02454636	-0.02767676	-0.27029726	0.03695944	0.11517084	0.02375154	0.23115144	-0.02897086	0.19509244	0.489178412	0.068447073	0.092428132	0.483064739	-0.02360386	0.08004511	0.776637752	0.13242434	0.092428132	0.195043641	0.512983476390588	0.591284959863416	0.812499322419035	0.292175480655693	Non-responsive	0.044843213	0.153274716783072	-0.571399698777148	0.616658678823613	No Epistasis
YCR090C	0.22900158	-0.14878602	0.26418168	-0.27103892	0.40267038	-0.23568202	0.00735958	0.43965388	0.43617918	0.01289838	0.324308826	0.11479908	0.156469362	0.486981445	-0.024172745	0.135506443	0.863471094	0.296243813	0.156469362	0.100187808	0.353384417685629	0.594523937047149	0.88758812753711	0.16968209157394	Non-responsive	0.090626335	0.259475082780383	-0.792436313331993	0.521051713873241	No Epistasis
YCR091W	0.70427114	-0.18640676	-0.03446506	0.07037614	-0.12698886	0.02342684	0.09670094	0.14188264	-0.00248986	0.07869144	0.727062508	0.161133107	0.153450394	0.328582302	0.015878765	0.13289194	0.908247029	0.07269474	0.153450394	0.650108488	0.738791141601985	0.44354886882382	0.92562636698491	0.739385539043056	Non-responsive	0.177011872	0.254468690715526	0.40994093106966	0.999999277239788	No Epistasis
YCR092C	0.0526508	-0.1445028	0.0525027	0.1248801	-0.1173265	-0.1321332	0.1103804	0.4402257	0.1547854	0.0167542	0.264855793	-0.013116433	0.092100454	0.89076512	-0.0035498	0.079761332	0.965744623	0.203921767	0.092100454	0.062416238	0.294879384762576	0.922885070555116	0.971230123621891	0.115050302514913	Non-responsive	-0.016666233	0.152731324018442	-1.44428787884641	0.303832551308996	No Epistasis
YCR093W	0.04148324	0.22584384	0.24224904	-0.00428496	-0.52993686	-0.53279736	-0.25356956	-0.46909386	-0.46991976	-0.45820046	0.003320807	0.169858707	0.101880848	0.139405883	-0.330147185	0.088231402	0.007245319	-0.465738027	0.101880848	0.002569859	0.00748352482180943	0.228369077152538	0.0168252693261255	0.00857186675610998	AN_Dominant	-0.160288478	0.168950272794346	1.80792575204544	0.999999277239788	No Epistasis
YCR094W	-0.01770012	0.33659508	0.21981338	0.07913208	0.01352738	-0.20574082	0.13020048	-0.02878702	-0.13884242	0.08216828	0.29782772	0.179569447	0.0859867	0.075154027	0.00427978	0.074466667	0.955775037	-0.028487053	0.0859867	0.750118023	0.3276905263218	0.141069922887393	0.962977894092126	0.817682879322463	Non-responsive	0.183849227	0.1425928106458	1.48910929687362	0.999999277239788	No Epistasis
YCR095C	0.17957556	-0.05557924	-0.09825744	-0.04479254	-0.08981534	-0.02552124	0.18422936	0.14071136	0.40751556	0.27997216	0.051743949	0.008579627	0.077122353	0.914543138	0.00602506	0.066789917	0.930647993	0.27606636	0.077122353	0.008981087	0.0726011158490041	0.941860100147461	0.942881998475565	0.0238585161950527	Non-responsive	0.014604687	0.127892953978631	-2.04437902844661	0.191519804385827	No Epistasis
YCR096C	0.21757944	0.08168944	0.50739254	0.88756994	0.18963114	0.28857484	0.31811674	-0.04556396	0.70185724	0.22191774	0.057972462	0.26888714	0.180045365	0.178961854	0.420973165	0.15592386	0.030645072	0.292737007	0.180045365	0.147996258	0.0798691059015773	0.277880802454136	0.0552437717864612	0.233058530326442	Non-responsive	0.689860305	0.29857146051367	1.33007788928245	0.999999277239788	No Epistasis
YCR097W	0.05373476	-0.31107174	-0.04311399	-0.55725524	-0.00450529	-0.34294384	-0.16298524	-0.02396539	0.08657631	-0.13658384	0.119861366	-0.100150323	0.112559115	0.403137021	-0.266922403	0.097479053	0.028991143	-0.02465764	0.112559115	0.832850655	0.148041442056184	0.517326273177473	0.0527558271647222	0.882705814739524	Non-responsive	-0.367072726	0.186658175585596	-1.83444997748292	0.224089429713423	No Epistasis
YCR097W-A	-0.3987183	-0.2699203	0.2223144	-0.5780811	-0.4471187	0.4559989	0.2718172	-0.0911406	0.3563376	-0.2323869	0.91120945	-0.148774733	0.238805193	0.553034499	-0.074345925	0.206811363	0.729831093	0.0109367	0.238805193	0.964750728	0.9149805498084	0.653133045420768	0.773895029174976	0.975204078412436	Non-responsive	-0.223120658	0.396013611222458	-0.591033619469508	0.608671220321686	No Epistasis
YCR098C	1.48114036	1.04665186	1.10399636	-0.03063864	0.19252966	-0.03844824	0.49142326	2.96420576	2.48829096	3.14816006	1.76e-06	1.210596193	0.158838384	0.000124038	0.15371651	0.137558075	0.300675376	2.866885593	0.158838384	3.96e-07	2.16724812030075e-05	0.00134755047761194	0.37108598119367	1.06856475409836e-05	NSource_Dominant	1.364312703	0.263403660682931	-5.70444953613878	0.0397431164868379	Epistasis
YCR099C	-0.19216648	-0.09409918	0.09519802	-0.08754838	-0.26459708	-0.73643078	-0.36155328	-0.17670408	-0.23817178	-0.15388878	0.028803384	-0.063689213	0.113700868	0.592844519	-0.36253238	0.09846784	0.007841702	-0.189588213	0.113700868	0.139365316	0.0443567255223319	0.688115599569277	0.0180107701538731	0.221920803382596	Suppression	-0.426221593	0.188551558684017	-1.25500622562638	0.357114119689859	No Epistasis
YCR100C	0.30356348	0.21217618	0.26304708	-0.13999082	-0.31139002	-0.33623942	-0.12712722	0.01299618	-0.39299872	0.03558288	0.018249202	0.25959558	0.086499052	0.019910055	-0.22868687	0.074910376	0.01850992	-0.114806553	0.086499052	0.226074369	0.0303680482212344	0.0503593707741313	0.0364467946859032	0.328529989201198	Suppression	0.03090871	0.143442449875407	1.01584477347233	0.999999277239788	No Epistasis
YCR101C	-0.33943962	-0.21691782	-0.01872582	-0.32725792	-0.20541862	0.04575898	0.24582628	-0.32591342	-0.12069202	-0.02659802	0.280156034	-0.19169442	0.118828372	0.150734943	-0.06027282	0.102908389	0.576468631	-0.157734487	0.118828372	0.226025304	0.31048928755439	0.242799265206049	0.640184099284794	0.328529989201198	Non-responsive	-0.25196724	0.197054562268718	-0.478206400882499	0.660591694759689	No Epistasis
YCR102C	0.30245436	0.26335746	0.30862976	2.40670476	2.21238596	2.10118756	2.02460086	0.81965146	0.94523886	1.11553356	3.34e-08	0.291480527	0.078060145	0.007319694	2.186219785	0.067602068	6.99e-09	0.960141293	0.078060145	5.39e-06	1.37612201257862e-06	0.0238563758179104	6.44950563380282e-07	7.38526096033403e-05	Non-specific Response	2.477700312	0.129448105713134	11.7233003189944	0.999999277239788	No Epistasis
YCR102W-A	-0.98523534	-0.71542524	-0.89389694	-1.24123044	-0.49034804	-0.48146064	-0.37216784	-0.50787844	-0.32424614	-0.33676024	0.000978123	-0.864852507	0.16025289	0.001011953	-0.64630174	0.138783074	0.002322897	-0.389628273	0.16025289	0.045331723	0.00275846169048644	0.00562640636855452	0.00664220787734614	0.088703275453405	Suppression	-1.511154247	0.265749353970228	-4.22023970047221	0.060429293624698	No Epistasis
YCR104W	-0.79239424	-0.75104484	-0.99483264	0.65734136	0.00384496	-0.46436564	-0.55973354	0.02039326	-0.07002324	0.23689876	0.035771497	-0.846090573	0.219514028	0.006256844	-0.090728215	0.190104725	0.647722174	0.062422927	0.219514028	0.784356063	0.0530899585063435	0.0212376088310881	0.703686229166501	0.845674221315504	Non-responsive	-0.936818788	0.364022833686151	-2.74499735327459	0.119283930273211	No Epistasis
YCR105W	0.00145086	-0.34628564	-0.25742214	-0.25060104	-0.23464844	0.45655946	0.16032626	-0.27101674	-0.25859274	-0.11033604	0.314307356	-0.200752307	0.14291882	0.202908328	0.03290906	0.123771329	0.797987997	-0.213315173	0.14291882	0.179185906	0.343686778360207	0.306349955457018	0.830176174106241	0.272987644233953	Non-responsive	-0.167843247	0.237004050815194	0.191861387362772	0.968750379381381	No Epistasis
YCR106W	0.19077298	0.00748818	0.00520528	-0.13754272	-0.15649222	0.98737728	0.54665248	-0.09780102	-0.06904702	0.05016628	0.458371387	0.067822147	0.214669491	0.761261705	0.309998705	0.185909232	0.139356496	-0.03889392	0.214669491	0.861360318	0.483152205347868	0.825285020702135	0.19403281727864	0.90371099346861	Non-responsive	0.377820852	0.355989077466189	1.17058302733903	0.999999277239788	No Epistasis
YCRCDELTA14	1.58962105	0.26845735	-0.1164421	0.57625135	0.29989995	1.4376373	0.96670185	0.22611665	0.476176	0.54053065	0.056129473	0.580545433	0.337322416	0.128921526	0.820122613	0.292129781	0.026244069	0.414274433	0.337322416	0.259087584	0.0777716111723773	0.214792705194812	0.0486488104185059	0.365242686202711	Non-responsive	1.400668046	0.559385943351513	1.76335073257313	0.999999277239788	No Epistasis
YCRCDELTA6	0.3695311	0.2917407	0.1364274	0.9837632	0.8641056	0.8339189	1.1443847	0.2407583	0.5701489	0.9607204	0.000167536	0.265899733	0.12865118	0.077579299	0.9565431	0.11141519	5.79e-05	0.590542533	0.12865118	0.002512996	0.000664765800121139	0.144833852308065	0.000343571467391304	0.00842509559672467	AN_Dominant	1.222442833	0.21334384639244	2.96188669457866	0.999999277239788	No Epistasis
YCRCDELTA7	0.31826011	-0.04796269	0.02990226	0.56594836	0.44830361	0.07753326	0.16309711	0.16304176	0.18401411	0.42111746	0.032789467	0.10006656	0.114587128	0.411464643	0.313720585	0.099235363	0.015897711	0.256057777	0.114587128	0.060557365	0.0493234898546498	0.524417291107588	0.0322433141674923	0.112160389628216	Suppression	0.413787145	0.190021254275196	0.83006171389423	0.999999277239788	No Epistasis
YCRCtau1	0.00366452	0.13494292	-0.07902038	0.20428222	-0.09689508	0.51833872	0.09154112	-0.16575678	-0.09666668	0.08048932	0.350890454	0.019862353	0.110217394	0.862093259	0.179316745	0.095451063	0.102372509	-0.060644713	0.110217394	0.599272709	0.379195540111184	0.902024107923495	0.149663536366659	0.695207281150877	Non-responsive	0.199179098	0.182774870559747	1.42155106007894	0.999999277239788	No Epistasis
YCRWDELTA10	0.33117926	0.23498786	0.36957806	0.90795956	0.68605476	0.53415066	0.56498386	0.30315926	0.50491296	0.82872726	0.000239046	0.31191506	0.106128995	0.021743583	0.67328721	0.091910406	0.00015924	0.545599827	0.106128995	0.001337387	0.000880264387858347	0.0540222712358741	0.000753984625270758	0.00507602678852839	AN_Dominant	0.98520227	0.175995028027797	2.49781171619558	0.999999277239788	No Epistasis
YCRWDELTA11	-0.35383316	0.09717454	0.12549224	0.25281544	0.02282854	0.99866494	-0.02716146	-0.19534746	0.36288554	0.01013314	0.460069178	-0.043722127	0.215775798	0.845189748	0.311786865	0.186867323	0.139150598	0.05922374	0.215775798	0.791647952	0.484785778523082	0.889309032950209	0.193869750637601	0.850875427982281	Non-responsive	0.268064738	0.357823680616948	0.583642193942902	0.999999277239788	No Epistasis
YCRWDELTA12	-0.10952418	-0.24895658	-0.24857658	1.62498152	2.11897012	1.91313612	1.67013512	1.70284662	2.00874052	2.11279782	2.68e-07	-0.202352447	0.111640798	0.112795893	1.83180572	0.096683767	2.84e-07	1.941461653	0.111640798	5.11e-07	5.95141694915254e-06	0.193689618622018	7.65631275720165e-06	1.26323056603774e-05	AN_Dominant	1.629453273	0.185135319043839	-1.68529906455137	0.251817738036569	No Epistasis
YCRWDELTA13	0.50752452	0.32427627	0.36606197	0.78052887	0.04322357	0.30724342	-0.02159388	-0.05058603	0.18755032	0.26333677	0.054809715	0.399287587	0.149662759	0.032096548	0.277350495	0.129611751	0.069649111	0.133433687	0.149662759	0.402232478	0.07618468978676	0.0730846318901634	0.109228346240067	0.517788359869915	Non-responsive	0.676638082	0.248187608192412	2.18868459612565	0.999999277239788	No Epistasis
YCRWDELTA8	0.305798	0.2550594	0.4613673	1.0518911	0.9464875	0.7048536	0.5511534	0.5052406	0.5514132	0.8581363	9.66e-05	0.340741567	0.109509926	0.017045047	0.8135964	0.094838378	5.82e-05	0.638263367	0.109509926	0.000644627	0.000436131357684356	0.0447419730821314	0.000345039095022624	0.00284565463409704	Non-specific Response	1.154337967	0.181601667742127	2.84179438667283	0.999999277239788	No Epistasis
YCRWDELTA9	0.05160948	-0.53531002	-0.32649512	-0.28309482	-0.08432242	0.73542648	0.49700788	-0.47004842	-0.38860892	-0.19654272	0.202045428	-0.27006522	0.207538221	0.234353377	0.21625428	0.179733372	0.268010022	-0.351733353	0.207538221	0.133939597	0.233192318327696	0.341394034406716	0.336928354274036	0.215269455335378	Non-responsive	-0.05381094	0.344163204544269	0.865642837660408	0.999999277239788	No Epistasis
YCRWOMEGA3	0.01040674	0.07795334	0.09630344	0.32451784	0.06341504	0.90403044	0.45140384	0.00978794	0.00018044	0.40563194	0.059178704	0.061554507	0.15145148	0.696564757	0.43584179	0.131160829	0.012713321	0.13853344	0.15145148	0.390766072	0.0812575329918256	0.773816469918094	0.0267629667581111	0.506812222861216	Non-responsive	0.497396297	0.251153866488947	1.4288565890575	0.999999277239788	No Epistasis
YDL001W	-0.03623184	-0.05750684	0.08128096	-0.28761364	-0.44709574	-0.88298114	-0.83624194	-0.06512014	-0.09080534	-0.01502544	0.002950567	-0.004152573	0.113446358	0.971822853	-0.613483115	0.098247428	0.000426514	-0.05698364	0.113446358	0.630871819	0.00676432696571029	0.980352865722667	0.00166811535164179	0.722777419774222	Suppression	-0.617635688	0.18812950166187	-2.98013890988599	0.103037826267026	No Epistasis
YDL002C	0.2540906	0.1042241	0.0845821	-0.476976	-0.0616996	-0.0554592	0.0625232	0.3751348	0.0571602	0.3782895	0.088788483	0.147632267	0.109744004	0.220493614	-0.1329029	0.095041095	0.204708203	0.270194833	0.109744004	0.04333514	0.115279889191042	0.326169340881463	0.268530924680216	0.0855601272272453	Non-responsive	0.014729367	0.181989841932738	-1.40373475402225	0.313541746112133	No Epistasis
YDL003W	-0.15876504	-0.14016794	0.03377366	0.72564346	0.10528926	-0.08323304	-0.05431764	0.42647666	0.35812686	0.41494116	0.092067187	-0.08838644	0.146801266	0.566102491	0.17334551	0.127133626	0.214954828	0.399848227	0.146801266	0.029605253	0.11882035895134	0.665089207055416	0.279692492927919	0.062542409675266	Non-responsive	0.08495907	0.243442359211197	-1.29348548058894	0.344727656076407	No Epistasis
YDL004W	-0.0310032	-0.0126432	-0.0184362	-0.8472762	-0.7266232	-0.9286332	-0.9997102	-0.6789282	-1.0926222	-0.6422672	1.37e-05	-0.0206942	0.089039986	0.822864837	-0.8755607	0.07711089	9.21e-06	-0.804605867	0.089039986	4.15e-05	9.83008762322015e-05	0.872828294557481	8.47397612359551e-05	0.000337722360248447	AN_Dominant	-0.8962549	0.147656112539754	-0.620692441535903	0.595413227595222	No Epistasis
YDL005C	-0.21180318	-0.07124388	0.02466892	-0.05169748	-0.27782558	-0.41427678	-0.31012168	-0.05933448	0.14120322	-0.26656828	0.059502394	-0.086126047	0.092944111	0.384946923	-0.26348038	0.080491961	0.013610815	-0.061566513	0.092944111	0.528910656	0.0816164537466499	0.499363820311485	0.0283421643563255	0.634595917116483	Non-responsive	-0.349606427	0.154130371195252	-1.86880698311634	0.218282890453664	No Epistasis
YDL006W	-0.08871732	-0.04543942	-0.00903772	0.50034598	-0.05560802	-0.34430292	0.04055518	0.34412648	0.33381918	0.28273418	0.20373187	-0.047731487	0.133452677	0.73113452	0.035247555	0.115573409	0.769249792	0.320226613	0.133452677	0.04749742	0.234766487312225	0.801482971974565	0.80638619351504	0.0921136342717584	Non-responsive	-0.012483932	0.221306228707675	-1.50339440034234	0.290114198757051	No Epistasis
YDL007W	-0.3812372	-0.5487645	-0.3184483	-0.031213	-0.0916226	-0.2381936	0.0290563	-0.620332	-0.2210027	-0.3964674	0.001430539	-0.41615	0.083913621	0.001638957	-0.082993225	0.072671328	0.290994489	-0.4126007	0.083913621	0.00171956	0.00373662718859649	0.00796499058382789	0.361247848671404	0.00618607224601867	NSource_Dominant	-0.499143225	0.139154998084678	-0.621914600202411	0.595013829355586	No Epistasis
YDL008W	-0.1259466	-0.3502271	-0.2147671	-0.805205	0.0300086	-0.3143803	-0.0074841	0.0815023	-0.1354309	0.0895733	0.185264618	-0.2303136	0.155127969	0.181208795	-0.2742652	0.134344762	0.080534073	0.011881567	0.155127969	0.941091259	0.215916831972603	0.280306686197166	0.122978720797902	0.959546900810739	Non-responsive	-0.5045788	0.257250633835889	-2.00761552770156	0.196584013711345	No Epistasis
YDL009C	-1.00080516	-1.51424486	-1.18714456	-0.60412566	-0.53823256	-1.56722286	-0.98874976	-1.00043596	0.25753474	-0.85851076	0.004005866	-1.23406486	0.288969617	0.003698079	-0.92458271	0.250255029	0.007710068	-0.533803993	0.288969617	0.107196129	0.0087416482898068	0.0142255522777452	0.0177285557978238	0.179831457382586	Suppression	-2.15864757	0.479201897573501	-3.39072859524889	0.0845346246437278	No Epistasis
YDL010W	-0.96760196	-1.02889796	-0.85453046	-1.01070426	-1.14595386	-1.41805996	-1.05109376	-0.28201596	-0.00511376	-0.28671566	2.71e-06	-0.95034346	0.089586176	1.45e-05	-1.15645296	0.077583905	1.47e-06	-0.191281793	0.089586176	0.070132645	2.95886833333333e-05	0.000298709119496855	2.30934532374101e-05	0.126758074816828	Suppression	-2.10679642	0.148561866492229	-12.8937167540244	0.0228870058319934	Epistasis
YDL011C	-0.19948198	-0.17916828	-0.41016448	-0.43390618	-0.76222328	-0.46247348	-0.16198208	-0.18732788	0.38304032	0.19536252	0.018694648	-0.262938247	0.134954012	0.092391219	-0.455146255	0.116873603	0.005942007	0.13035832	0.134954012	0.366249223	0.0309264240020202	0.166828170137703	0.0143268633997056	0.480609419220108	Suppression	-0.718084502	0.223795911017145	-3.79114532586344	0.0716564502699029	No Epistasis
YDL012C	-0.03560256	-0.16112896	-0.14481926	-0.20728866	0.40444044	-0.11606876	0.17152694	0.04285144	0.18598174	0.04861924	0.564051085	-0.11385026	0.110394865	0.336709753	0.06315249	0.095604758	0.530025676	0.09248414	0.110394865	0.429839211	0.584390108783014	0.452468839364718	0.598623918213756	0.544710470021664	Non-responsive	-0.05069777	0.183069173235078	-0.782119170965725	0.525059997957901	No Epistasis
YDL013W	0.2606643	0.0524838	0.1583341	0.1441472	-0.1013958	-0.2098003	-0.0655338	0.1524957	0.0835627	0.0822195	0.097226898	0.157160733	0.065737242	0.048116363	-0.058145675	0.056930122	0.341082281	0.106092633	0.065737242	0.150586019	0.124328207846574	0.100225848652782	0.413251359653412	0.236341401645664	Non-responsive	0.099015058	0.109012883470111	-0.0649242068891842	0.854794121468626	No Epistasis
YDL014W	0.27477334	0.12983284	0.16411944	0.55485214	1.04496154	0.41812194	0.67413294	0.16393614	0.10010214	0.27337804	0.000922841	0.189575207	0.107816694	0.122103125	0.67301714	0.093371996	0.000176241	0.179138773	0.107816694	0.140565763	0.00263421847102397	0.205365230263158	0.000818833185106383	0.223235469918303	Suppression	0.862592347	0.178793760090232	3.82258068545056	0.999999277239788	No Epistasis
YDL015C	0.05367968	-0.00508962	-0.01415612	-0.08076172	0.02419678	0.16914968	0.35204148	0.41422008	0.35139868	0.08011938	0.060108615	0.01147798	0.090356448	0.902488668	0.116156555	0.078250979	0.181275315	0.281912713	0.090356448	0.016843549	0.0823445288299875	0.932374409885543	0.242799956770599	0.0397199746216703	Non-responsive	0.127634535	0.149839217512679	-1.02962482426836	0.431906378062382	No Epistasis
YDL016C	0.0872401	-0.2376205	-0.3278198	0.1950372	-0.008926	0.7809313	0.8000459	-0.0204756	0.142444	-0.0422355	0.091888455	-0.159400067	0.172251927	0.385555215	0.4417721	0.149174544	0.021061842	0.026577633	0.172251927	0.881731392	0.118675014344766	0.499855969417178	0.0405383866677438	0.916972006363968	Non-responsive	0.282372033	0.285647505306863	0.895489704085485	0.999999277239788	No Epistasis
YDL017W	0.4860007	0.3768455	0.2631895	0.2810399	0.0239876	-0.1093204	0.2261059	0.2127569	-0.0322297	-0.0542486	0.018885963	0.375345233	0.089151992	0.003984894	0.10545325	0.07720789	0.214252183	0.042092867	0.089151992	0.651186143	0.0312093737472888	0.0149513405463918	0.279261052692598	0.740211155722415	Suppression	0.480798483	0.14784185345628	2.96739797116879	0.999999277239788	No Epistasis
YDL018C	-0.078231	-0.5062082	-0.271373	-0.1404512	0.3652795	-0.3642952	-0.2064703	0.156647	-0.3109338	-0.1209652	0.321972127	-0.285270733	0.154464758	0.107264262	-0.0864843	0.133770405	0.538558963	-0.091750667	0.154464758	0.571206798	0.35113024870601	0.187183851987746	0.606098568392544	0.671688338484653	Non-responsive	-0.371755033	0.256150823113769	-1.09312303820174	0.409751387618024	No Epistasis
YDL019C	0.31067676	0.51603046	0.29277146	0.74291336	0.49049766	0.21977866	0.38314646	0.27811446	0.36965566	0.28577046	0.000816043	0.37315956	0.092714692	0.005028767	0.459084035	0.080293279	0.000722113	0.311180193	0.092714692	0.012145286	0.00237279080914336	0.0179332893941208	0.00256956125095057	0.0305309933177283	Non-specific Response	0.832243595	0.153749923180083	3.38903195021237	0.999999277239788	No Epistasis
YDL020C	-0.03150134	0.05862746	-0.03621254	-0.43312324	-0.56380814	-0.64588234	-0.37678294	0.15440026	0.08086996	-0.43526514	0.007561368	-0.003028807	0.110653447	0.978927032	-0.504899165	0.095828696	0.001162181	-0.066664973	0.110653447	0.565860898	0.0145518571586369	0.984789770674447	0.00378778494079602	0.666598587088293	Suppression	-0.507927972	0.183497982667451	-2.40472942855013	0.147177123583294	No Epistasis
YDL021W	0.3625144	0.0882019	0.2316221	1.2466497	1.4973802	0.9779191	1.244811	2.0040273	1.7588901	1.5193805	1.89e-06	0.227446133	0.117530802	0.094197805	1.24169	0.10178466	5.69e-06	1.760765967	0.117530802	1.42e-06	2.28018232044199e-05	0.169204776680834	6.04135980551053e-05	2.72798240469208e-05	AN_Dominant	1.469136133	0.194902785636435	-1.49628356027705	0.291813375114871	No Epistasis
YDL022W	-0.366447	-0.0407167	-0.361301	0.5248085	-0.273025	-0.262055	-0.1699138	-0.3320031	-0.4556852	-0.7053275	0.066101203	-0.2561549	0.166384094	0.167566564	-0.045046325	0.144092852	0.763676821	-0.497671933	0.166384094	0.020194792	0.0892843259490722	0.263433779880969	0.801357537855839	0.0461444305517963	Non-responsive	-0.301201225	0.275916805341566	0.712065029010403	0.999999277239788	No Epistasis
YDL023C	0.06107452	-0.19912698	-0.26208478	0.42873212	0.26367012	1.21483352	0.99900122	-0.21982408	-0.17305068	-0.47725618	0.012571508	-0.13337908	0.186186102	0.496957613	0.726559245	0.161241894	0.002778225	-0.290043647	0.186186102	0.16323594	0.02220146613531	0.603672005548489	0.00768912208491762	0.252803461687943	Suppression	0.593180165	0.308754720670982	2.86060018800875	0.999999277239788	No Epistasis
YDL024C	-0.11031616	0.20127024	0.18552454	0.34464364	0.03336244	-0.22219416	-0.15277996	0.23138244	0.10335724	-0.25661176	0.914648762	0.09215954	0.134917262	0.516518192	0.00075799	0.116841777	0.995004915	0.02604264	0.134917262	0.852419159	0.918152626396261	0.619954319492855	0.995764924864803	0.89691582245567	Non-responsive	0.09291753	0.223734968263057	0.298902270481795	0.999999277239788	No Epistasis
YDL025C	0.63761978	0.74284908	0.53053748	-0.25603982	-0.42104212	-0.60681172	-0.54633352	0.32460668	-0.02472992	-0.24090312	0.001023644	0.637002113	0.110732521	0.000696538	-0.457556795	0.095897176	0.002032591	0.01965788	0.110732521	0.864123211	0.00285600163713799	0.00434573375047619	0.00595830596912752	0.905160082389031	Suppression	0.179445318	0.183629112013335	0.870163974808071	0.999999277239788	No Epistasis
YDL026W	-0.21624546	-0.18673976	-0.18002306	-0.15596286	-0.25293536	0.45322194	0.59229194	-0.30862706	0.03512584	-0.10067846	0.443418226	-0.194336093	0.169578439	0.289458404	0.159153915	0.146859236	0.314399777	-0.12472656	0.169578439	0.485937096	0.468899563926715	0.401491002456913	0.384703236549496	0.595768628464833	Non-responsive	-0.035182178	0.281214027292127	0.318420751845998	0.999999277239788	No Epistasis
YDL027C	0.05931338	-0.47515242	0.00709648	-0.36657702	-0.37002752	-0.52686872	-0.95155852	-0.06632982	-0.30766002	-0.13650032	0.014203897	-0.13624752	0.143465597	0.37389851	-0.553757945	0.124244852	0.002946719	-0.170163387	0.143465597	0.274279355	0.0246489348998675	0.489054992836095	0.00806684336356038	0.381702295586449	Suppression	-0.690005465	0.237910778010654	-2.18502954068235	0.172496626717334	No Epistasis
YDL028C	-0.1219568	0.0279042	0.1188369	-0.0602341	-0.1140928	-0.3453049	-0.4828004	0.1347675	0.0540323	0.4201457	0.061090529	0.008261433	0.102661789	0.938114005	-0.25060805	0.088907717	0.025819785	0.202981833	0.102661789	0.088547861	0.0835150366191569	0.95704228687247	0.0480767784338068	0.153054627285224	Non-responsive	-0.242346617	0.170245317067792	-2.61580440314061	0.128110765215984	No Epistasis
YDL029W	0.17261338	-0.06525692	0.18164378	0.26487938	0.20942048	-0.06994612	-0.15587022	-0.04540812	0.23375058	0.11515918	0.51507529	0.096333413	0.099099847	0.363392626	0.06212088	0.085822985	0.492647092	0.101167213	0.099099847	0.341298889	0.537816102134205	0.478221191829249	0.56352909022036	0.455830585492151	Non-responsive	0.158454293	0.164338504633446	0.348591951276287	0.999999277239788	No Epistasis
YDL030W	-0.03027074	-0.05963724	-0.02723244	0.09527576	-0.28178134	-0.40507954	-0.33497824	0.00524646	0.25046656	-0.10556804	0.149759923	-0.039046807	0.101695116	0.712405059	-0.23164084	0.088070554	0.033904061	0.050048327	0.101695116	0.637677381	0.179421590265728	0.786682754060101	0.0601097438730717	0.728535842855075	Non-responsive	-0.270687647	0.168642271445726	-1.90187176234295	0.212770289582345	No Epistasis
YDL031W	-0.42432256	-0.63977896	-0.29599126	0.33630474	-0.34105286	-0.44754676	-0.52595466	-0.56517016	-0.18509186	-0.57897606	0.031068852	-0.45336426	0.172846346	0.034262804	-0.244562385	0.149689327	0.146318063	-0.44307936	0.172846346	0.037364232	0.047289044947026	0.0767894728032843	0.202434980087223	0.075617264081557	Non-responsive	-0.697926645	0.286633238248491	-0.889105836284991	0.481266578693452	No Epistasis
YDL032W	-0.1149303	0.0042132	-0.0996515	0.049538	0.2919181	1.327887	1.0243625	-0.1907779	-0.0312435	-0.0977608	0.062027136	-0.070122867	0.229648623	0.768980504	0.6734264	0.198881541	0.011661777	-0.106594067	0.229648623	0.65662158	0.0844956889033063	0.830326566953024	0.0249481884851453	0.744724371637812	Non-responsive	0.603303533	0.380829157815059	1.86408415803274	0.999999277239788	No Epistasis
YDL033C	0.52533252	0.57200402	0.67140152	0.51463802	0.36895902	0.47430952	0.50968702	0.05957802	0.20454842	0.22126112	2.62e-06	0.589579353	0.044024227	3.03e-06	0.466898395	0.038126099	5.55e-06	0.161795853	0.044024227	0.007910155	2.88949831649832e-05	0.000106717903225806	5.93116639477977e-05	0.0216094351146789	Non-specific Response	1.056477748	0.0730059213410314	12.254922320899	0.999999277239788	No Epistasis
YDL034W	0.11390962	0.07164892	0.01738872	-0.35665428	-0.03879938	0.45956712	0.41765442	-0.04785908	0.09926652	-0.06129538	0.789876946	0.067649087	0.150692173	0.667056029	0.12044197	0.13050325	0.386762631	-0.00329598	0.150692173	0.98316026	0.799148088532201	0.750710195151864	0.459749953852477	0.987380478807297	Non-responsive	0.188091057	0.249894698358101	0.765870737784684	0.999999277239788	No Epistasis
YDL035C	0.25129854	-0.11042686	0.12529384	0.28518584	-0.04611286	-0.15142376	-0.17168426	0.05335254	0.12017214	0.28776224	0.457155831	0.08872184	0.104810902	0.425266312	-0.02100876	0.090768904	0.82358278	0.153762307	0.104810902	0.185800251	0.48202605003718	0.536269414805005	0.852740760515252	0.281103335866282	Non-responsive	0.06771308	0.173809218079676	-0.495078615223699	0.653186929049936	No Epistasis
YDL036C	0.17219546	0.13799096	0.18426326	0.26578986	0.24391796	-0.03432504	0.12905076	0.54051826	0.30289176	0.50795126	0.000817024	0.16481656	0.065821515	0.040753484	0.151108385	0.057003104	0.032899644	0.45045376	0.065821515	0.000243402	0.00237458927417924	0.0881109154072607	0.0586937995393411	0.001328772085	Discordance	0.315924945	0.109152634138738	-1.23248344908477	0.36370598075396	No Epistasis
YDL037C	-0.05207444	0.43853286	0.18932626	0.09739886	0.81133136	0.61776646	0.33062366	0.34594786	0.17851556	0.48082696	0.018889508	0.191928227	0.148436158	0.237046055	0.464280085	0.128549484	0.008604872	0.335096793	0.148436158	0.058545594	0.0312093737472888	0.344779908149423	0.0194716809920553	0.109144048461582	Suppression	0.656208312	0.246153520877253	1.30451726977379	0.999999277239788	No Epistasis
YDL038C	0.00204628	0.03354278	0.10618848	0.40985038	0.92102888	0.25798578	0.64738578	-0.00439012	-0.12944582	0.08792898	0.005626587	0.04725918	0.115725791	0.695203581	0.559062705	0.100221475	0.000834739	-0.01530232	0.115725791	0.89852365	0.0114935364630496	0.772697431138616	0.00289628721957672	0.929453407729354	Suppression	0.606321885	0.191909513720209	3.23915262432631	0.999999277239788	No Epistasis
YDL039C	0.12812478	0.01843068	0.12743338	0.47156428	1.05164958	0.26835908	0.57400658	-0.03173202	0.07355028	0.11944288	0.007232057	0.091329613	0.129253285	0.502653607	0.59139488	0.111936628	0.001143938	0.053753713	0.129253285	0.689952007	0.0140668662134798	0.608553646175753	0.00374509637081459	0.771968505184799	Suppression	0.682724493	0.214342324459246	2.93442175541764	0.999999277239788	No Epistasis
YDL040C	0.08396334	0.06142404	0.19624934	0.64457644	0.20705644	-0.30210456	0.04387274	0.36005204	0.49564734	0.58482214	0.065440782	0.113878907	0.154235939	0.484319457	0.148350265	0.133572241	0.303412592	0.48017384	0.154235939	0.017003818	0.0885016469896822	0.592156917283875	0.373685775834774	0.0400463477721064	Non-responsive	0.262229172	0.255771369242504	-0.852107367003068	0.494982184364993	No Epistasis
YDL041W	0.05837076	-0.31869334	-0.27111804	-0.13183944	0.23786086	0.55746916	0.93719946	-0.17961144	-0.17432994	0.17568086	0.17566048	-0.177146873	0.193929196	0.391375947	0.40017251	0.167947611	0.048686867	-0.059420173	0.193929196	0.768211749	0.206043295341092	0.506100242557639	0.0810746481232842	0.832377632765299	Non-responsive	0.223025637	0.321595189894097	0.878265032797944	0.999999277239788	No Epistasis
YDL042C	0.09221866	0.03427396	0.10671926	-0.20079204	-0.25404234	-0.71297614	-0.38363254	-0.13947364	-0.20534734	0.03762646	0.012074253	0.077737293	0.095901415	0.444278636	-0.387860765	0.083053061	0.002287397	-0.102398173	0.095901415	0.321069474	0.0214649746005427	0.555009409694127	0.00656937209425691	0.433586090326531	Suppression	-0.310123472	0.159034504870717	-1.30616496821784	0.340493799074244	No Epistasis
YDL043C	-0.16616144	-0.53752504	-0.30280724	-0.59703334	-0.64629214	-0.73114384	-0.53827984	-0.45943674	-0.52139084	-0.34621514	3.13e-05	-0.335497907	0.071154279	0.002169973	-0.62818729	0.061621413	1.88e-05	-0.442347573	0.071154279	0.000438061	0.000184394154676259	0.00974999528326475	0.000142380115606936	0.00209057057902404	Non-specific Response	-0.963685197	0.117996022730159	-4.41826437821746	0.0572399346667013	No Epistasis
YDL044C	0.34816178	0.36109078	0.47399728	0.07798558	-0.15286092	-0.32047682	0.01703568	0.20659378	0.18714678	0.24463198	0.002525146	0.394416613	0.071699127	0.000905582	-0.09457912	0.062093265	0.171532689	0.212790847	0.071699127	0.020871873	0.00593530468794835	0.00521306474692443	0.232027802114185	0.0473939826769497	NSource_Dominant	0.299837493	0.118899550812795	0.732102395719333	0.999999277239788	No Epistasis
YDL045C	-0.28131622	-0.52273332	-0.34852412	-0.49527692	-0.52100472	-1.17271232	-0.60548352	-0.32589582	-0.45262342	-0.29130452	0.001060642	-0.38419122	0.129432754	0.020858894	-0.69861937	0.112092053	0.000431386	-0.35660792	0.129432754	0.028292688	0.00293423384375	0.0522549195388145	0.00168315049791543	0.060333788765625	Suppression	-1.08281059	0.214639940276277	-3.3833529261388	0.0849106952108197	No Epistasis
YDL045W-A	0.60109142	0.37569422	0.63065722	-0.32032678	0.55149362	0.31455802	0.34083182	0.36998752	0.44808682	0.08374222	0.026317748	0.535814287	0.160038813	0.012283888	0.22163917	0.138597678	0.153818838	0.30060552	0.160038813	0.10241705	0.041206397501912	0.0351405023091703	0.210809039275732	0.172787559760494	Suppression	0.757453457	0.265394347490465	1.7213928680844	0.999999277239788	No Epistasis
YDL046W	-0.33341172	-0.59197372	-0.54143762	-1.36750172	-0.52180142	-0.98419532	-0.71618792	-0.69977142	-0.93439252	-0.57935862	0.00037298	-0.48894102	0.155103746	0.016099223	-0.897421595	0.134323785	0.000282322	-0.737840853	0.155103746	0.002066455	0.00125495222393426	0.0429596781560081	0.0011893835511254	0.00719306413655686	Non-specific Response	-1.386362615	0.257210464917723	-2.52136615906141	0.1363295697708	No Epistasis
YDL047W	0.7552331	0.8202252	0.6270374	0.4761971	0.5193232	0.2643966	0.5792555	0.4955568	0.2129463	0.1835445	5.2e-05	0.734165233	0.080164159	3.81e-05	0.4597931	0.069424198	0.000297891	0.2973492	0.080164159	0.00756225	0.000269716547901821	0.000599983413461538	0.00124377561567878	0.020841522822886	Non-specific Response	1.193958333	0.132937218431475	6.74460578895121	0.999999277239788	No Epistasis
YDL048C	0.76782088	0.63051148	0.52721218	0.31432298	0.44288018	0.02048168	-0.01319682	0.28690018	0.17798718	0.29666428	0.000871328	0.64184818	0.094426732	0.000253825	0.191122005	0.081775948	0.05206355	0.253850547	0.094426732	0.031160846	0.00250244179219641	0.00216511402994792	0.0857170937547122	0.0651771079648787	Suppression	0.832970185	0.156589019741802	3.69834129465084	0.999999277239788	No Epistasis
YDL049C	-0.77947972	-0.68674832	-0.85749372	-1.50729062	-1.65649732	-1.53910532	-1.49009392	-1.74007302	-1.84570822	-1.62461072	2.47e-09	-0.77457392	0.051608486	1.4e-06	-1.548246795	0.04469426	4.33e-09	-1.73679732	0.051608486	5.3e-09	2.56840793650794e-07	6.4587323943662e-05	4.80406666666667e-07	5.78671666666667e-07	Non-specific Response	-2.322820715	0.0855829920683543	-6.84742821952227	0.0340261631676048	Epistasis
YDL050C	0.17795482	-0.08286888	-0.19569628	0.87585642	0.52121832	0.55853712	0.85570242	0.01644052	1.01774322	-0.10783798	0.02808122	-0.03353678	0.211821036	0.878670641	0.70282857	0.183442398	0.006446652	0.30878192	0.211821036	0.188264282	0.0434996623835422	0.913930572643435	0.0152928175229823	0.284044060659143	Suppression	0.66929179	0.351265449437056	1.02631747750244	0.999999277239788	No Epistasis
YDL051W	0.03719568	-0.09364232	-0.13534462	0.21618778	0.35143508	-0.17244112	0.07861268	0.10754998	-0.32138932	-0.10379082	0.478377629	-0.06393042	0.110894553	0.582333581	0.118448605	0.0960375	0.257247465	-0.10587672	0.110894553	0.371503298	0.502380866877044	0.678941334457555	0.325208055425511	0.486451749989606	Non-responsive	0.054518185	0.183897811777056	0.872195832294354	0.999999277239788	No Epistasis
YDL052C	0.8646383	0.7918635	0.5366564	1.3604989	1.5492219	0.8906049	1.1975002	1.6610119	1.4432149	1.195241	8.32e-06	0.731052733	0.138292248	0.001140227	1.249456475	0.1197646	1.62e-05	1.433155933	0.138292248	1.69e-05	6.80453433208489e-05	0.00609544901712887	0.000127402400960384	0.000170326	Non-specific Response	1.980509208	0.229331749060061	2.38673134986054	0.999999277239788	No Epistasis
YDL053C	0.65285198	0.67220598	0.64264398	0.24707598	0.54445078	0.04812058	0.15772438	0.08444118	0.00115878	-0.35749042	0.002055562	0.655900647	0.108390532	0.00051531	0.24934293	0.093868954	0.032642474	-0.090630153	0.108390532	0.430687322	0.00499480217433234	0.00355346927368421	0.0582672608103542	0.545309749984925	Suppression	0.905243577	0.179745362609276	5.54046967077973	0.999999277239788	No Epistasis
YDL054C	0.6729056	0.920078	0.7475869	-0.75964	-0.2886794	-0.8751481	-0.6844261	-0.1965435	-0.425123	-0.8284186	0.000541511	0.780190167	0.143310685	0.000962083	-0.6519734	0.124110694	0.001182134	-0.4833617	0.143310685	0.011874434	0.00169863447343226	0.00542392920223752	0.00384516377060576	0.0300229321242763	AN_Dominant	0.128216767	0.237653885378506	2.57339982481647	0.999999277239788	No Epistasis
YDL055C	-0.256156	-0.160846	-0.256152	0.523274	-0.058025	0.300784	0.574379	0.459309	0.592117	0.090438	0.02209134	-0.224384667	0.13620241	0.143460694	0.335103	0.117954747	0.025010705	0.380621333	0.13620241	0.026733732	0.0355490956374355	0.233725691716986	0.0467728028703968	0.0575526382951035	Suppression	0.110718333	0.225866144695149	-1.19496881820995	0.375989602728903	No Epistasis
YDL056W	-0.32098562	-0.26134252	-0.30339082	0.09624968	-0.10424692	-0.90608162	-0.69458382	-0.10372482	-0.24305382	-0.51566602	0.077200532	-0.295239653	0.191024796	0.166129251	-0.40216567	0.165432326	0.045354062	-0.287481553	0.191024796	0.176054083	0.102252463633643	0.261865429090712	0.0764379882073579	0.269406750229619	Non-responsive	-0.697405323	0.316778786946749	-1.29403794348423	0.344714488371035	No Epistasis
YDL057W	0.22463224	0.23577054	0.12043994	-0.02214686	0.06415174	-0.30010506	-0.05375396	-0.17517376	-0.30168066	-0.62392346	0.018250497	0.19361424	0.094720776	0.080231587	-0.077963535	0.082030598	0.373551329	-0.36692596	0.094720776	0.006101931	0.0303680482212344	0.14916050906101	0.446069040517499	0.0174481667311218	Discordance	0.115650705	0.157076636774289	3.07223706153982	0.999999277239788	No Epistasis
YDL058W	0.23249636	0.33162786	0.13249966	0.49519726	0.42854216	0.09649616	0.21546316	0.49293616	0.35895446	-0.08369164	0.027423391	0.23220796	0.120479529	0.0952913	0.308924685	0.104338333	0.02108118	0.256066327	0.120479529	0.071152623	0.0426419735202943	0.170557573644906	0.040558828246696	0.128301908415359	Suppression	0.541132645	0.199792696436438	1.42681050451057	0.999999277239788	No Epistasis
YDL059C	-1.50853252	-1.73215772	-1.77013692	0.13840298	-0.37033172	-0.35422562	-0.49535552	-1.61654092	-1.15506172	-2.26886992	6.37e-05	-1.67027572	0.207141016	8.67e-05	-0.27037747	0.179389382	0.175486269	-1.68015752	0.207141016	8.35e-05	0.000316375056861259	0.0010557094795539	0.236665725936214	0.000580072640509014	NSource_Dominant	-1.94065319	0.34350451437116	-0.758347151497787	0.534264226676909	No Epistasis
YDL060W	0.0366985	-0.0804165	-0.0646456	0.2695849	0.0458891	0.1299078	-0.0775259	-0.2474756	-0.0682104	0.0586063	0.387051433	-0.0361212	0.075346375	0.646267846	0.091963975	0.065251875	0.201569293	-0.085693233	0.075346375	0.292830826	0.414106473555937	0.734889890495747	0.264951998364366	0.403435276787802	Non-responsive	0.055842775	0.124947827681384	1.13276085408156	0.999999277239788	No Epistasis
YDL061C	-0.3542286	-0.3789116	-0.2294826	-0.0771286	0.0761564	-0.1608466	-0.2372926	-0.3234086	-0.3372726	-0.1666426	0.001670646	-0.320874267	0.063583325	0.001485601	-0.09977785	0.055064775	0.112882268	-0.2757746	0.063583325	0.003407647	0.00421886924470135	0.00740811571580547	0.162454248169596	0.0107999494421867	NSource_Dominant	-0.420652117	0.105441016127083	-1.37401480298128	0.321428792466748	No Epistasis
YDL062W	-0.04166448	0.04018152	0.15967902	0.14848542	0.24817552	0.22136612	0.15862522	0.20761342	0.26261342	0.25100442	0.000336597	0.05273202	0.037284914	0.200175978	0.19416307	0.032289683	0.000535193	0.24041042	0.037284914	0.000350955	0.00115329806799163	0.302852848008776	0.00200345676742857	0.00176921311145273	AN_Dominant	0.24689509	0.0618300351950028	0.104878963428507	0.93340971196585	No Epistasis
YDL063C	0.13879968	0.20048718	0.48263358	0.14615868	0.21766858	-0.04089122	-0.19697572	0.43228048	0.24134258	0.25341608	0.022430484	0.27397348	0.096442285	0.02501583	0.03149008	0.083521469	0.71732132	0.309013047	0.096442285	0.014979767	0.0360328839342815	0.0599170454400585	0.76409300281626	0.0364263005259837	Discordance	0.30546356	0.159931436734497	-0.0221938042480825	0.874538832436008	No Epistasis
YDL064W	0.02082716	-0.04353824	-0.03724444	0.10325616	0.27869496	-0.18402194	-0.30624824	-0.07917364	-0.16966214	-0.18836464	0.575179688	-0.019985173	0.102907727	0.851531258	-0.027079765	0.089120706	0.770071542	-0.145733473	0.102907727	0.199653195	0.594603461588764	0.894114645160763	0.80702906281267	0.297526860883758	Non-responsive	-0.047064938	0.170653159333636	0.578181707184791	0.999999277239788	No Epistasis
YDL065C	-0.20038642	-0.16409202	-0.11622142	0.06599638	-0.44793982	-0.39266102	-0.13488102	-0.12188662	0.73680468	-0.08393322	0.329090878	-0.160233287	0.17524881	0.390955442	-0.22737137	0.151769922	0.177770788	0.176994947	0.17524881	0.346141909	0.358118661424917	0.505656288359724	0.239035671368227	0.460514956510764	Non-responsive	-0.387604657	0.290617274154029	-1.94275996030696	0.206251069761782	No Epistasis
YDL066W	1.6507434	2.1720326	2.3683016	1.4817266	1.076643	0.6330871	0.5140362	0.8239679	0.9756747	1.2125205	4.97e-05	2.063692533	0.211433076	2.51e-05	0.926373225	0.183106415	0.001464652	1.004054367	0.211433076	0.002086409	0.00025963692185008	0.000446176216216216	0.0045696188547619	0.00725096305517241	Non-specific Response	2.990065758	0.350622090672844	5.66425061007664	0.999999277239788	No Epistasis
YDL067C	0.2140996	-0.1402114	0.0560836	-1.1641434	-0.3848904	-0.4553834	-0.5472794	-0.2874894	-0.7242754	-0.3131524	0.008072579	0.043323933	0.164119145	0.799399223	-0.63792415	0.142131349	0.002837958	-0.441639067	0.164119145	0.031042287	0.0153507881071118	0.854579685031495	0.00782139792090871	0.0649747016741214	Suppression	-0.594600217	0.272160812534835	-0.562024887328045	0.621219480885871	No Epistasis
YDL068W	0.20631522	-0.04728628	0.11300582	-0.16970908	-0.14332278	0.32603952	0.17823272	-0.04283118	0.46698782	0.18331792	0.42077552	0.090678253	0.127556118	0.500147205	0.047810095	0.110466839	0.678181497	0.20249152	0.127556118	0.156428331	0.447266011929255	0.606553759332408	0.731012422143633	0.244165355344532	Non-responsive	0.138488348	0.211527891771066	-0.302575567997765	0.745673758058589	No Epistasis
YDL069C	0.19679012	0.04263682	0.10867972	-0.33149208	-0.64168798	-0.45538818	-0.42848698	0.25272552	0.17787062	0.18834482	0.00012	0.116035553	0.055940085	0.076730076	-0.464263805	0.048445535	2.83e-05	0.206313653	0.055940085	0.007775886	0.000516844181459566	0.143426999643937	0.000196183386243386	0.0213137360610879	Discordance	-0.348228252	0.0927661364995367	-5.97784844691435	0.0367258517588619	Epistasis
YDL070W	-0.39339354	-0.39946554	-0.36211634	-0.00511544	-0.17649934	-0.36327734	-0.43628684	-0.01964614	0.24794296	-0.07924414	0.007794533	-0.384991807	0.091118942	0.003911525	-0.24529474	0.078911318	0.017117477	0.049684227	0.091118942	0.602501843	0.0149216790423729	0.0147776241493656	0.0342088443645516	0.697841155143741	Suppression	-0.630286547	0.151103670673137	-4.50002816590004	0.0553075649655214	No Epistasis
YDL071C	0.44721634	0.11501574	0.32522504	0.26139714	0.48555254	0.96141604	0.62687094	0.65663074	0.41656614	0.75538754	0.001343743	0.29581904	0.133674941	0.062522295	0.583809165	0.115765895	0.001491438	0.60952814	0.133674941	0.002605598	0.00354705505036261	0.123108973412985	0.00462833270393179	0.00866264110141988	AN_Dominant	0.879628205	0.221674811712693	1.21845176235029	0.999999277239788	No Epistasis
YDL072C	-0.48614752	-0.56623222	-0.69199912	-0.77183972	-0.23331792	-0.39251482	-0.24834302	-0.07518932	-0.08771572	0.05207958	0.001173385	-0.58145962	0.102834848	0.000771022	-0.41150387	0.089057591	0.002424285	-0.03694182	0.102834848	0.730011594	0.00319214811083437	0.0046296655563703	0.00686025530669546	0.802590178126028	Suppression	-0.99296349	0.170532303218744	-5.60610307815817	0.0405004627950762	Epistasis
YDL073W	0.13035396	-0.02011724	0.03408146	0.24297476	0.19154926	-0.35895914	-0.01001084	0.54652736	0.48270466	0.49449486	0.012858112	0.04810606	0.106352469	0.66471808	0.01638851	0.09210394	0.8638138	0.50790896	0.106352469	0.002022289	0.0226251656492076	0.748850927270851	0.887801098807656	0.00705807950932339	Discordance	0.06449457	0.176365617647872	-2.51417705964272	0.136854478193148	No Epistasis
YDL074C	-0.23292796	-0.39975476	-0.18282916	-0.27333036	-0.25051466	-0.81414946	-0.67267256	0.07674334	0.07019254	0.08082504	0.005000546	-0.271837293	0.112959351	0.047014688	-0.50266676	0.097825667	0.001341121	0.075920307	0.112959351	0.523074847	0.0104326677853503	0.0985263023314139	0.00425869300581677	0.629901346084007	Suppression	-0.774504053	0.187321891621554	-4.53990909785445	0.054996479504056	No Epistasis
YDL075W	-0.3454129	-0.5968184	-0.3133449	-0.1540784	-0.0857349	-0.1443114	-0.0120869	-0.2337424	-0.1449484	-0.1651814	0.000484916	-0.4185254	0.055782236	0.000136976	-0.0990529	0.048308833	0.079482315	-0.181290733	0.055782236	0.014057819	0.00155035857296242	0.00144033671910112	0.121627807887176	0.0345304732917135	NSource_Dominant	-0.5175783	0.0925043731514423	-3.63536939436854	0.0762030708123049	No Epistasis
YDL076C	-0.0613505	-0.2690846	-0.1045953	-0.2294308	-0.003191	-0.3480521	0.0026975	0.0555939	-0.0501243	-0.0186793	0.114893658	-0.145010133	0.075656706	0.096800696	-0.1444941	0.065520629	0.063232311	-0.004403233	0.075656706	0.955215754	0.142767138383536	0.17269362557174	0.100518046435574	0.968221940964567	Non-responsive	-0.289504233	0.125462453148727	-2.27240096813692	0.161297389442527	No Epistasis
YDL077C	-0.27629734	-0.36132594	-0.21397234	-0.49752554	-0.58676174	-0.86916614	-0.58257084	-0.08055484	-0.23965534	-0.27836204	8.18e-05	-0.283865207	0.072940575	0.005962059	-0.634006065	0.063168391	2.09e-05	-0.199524073	0.072940575	0.029109426	0.000381947113328582	0.0205133658135504	0.000154011136107986	0.0617338458161217	Suppression	-0.917871272	0.12095825967742	-5.93880236798826	0.0367793197924275	Epistasis
YDL078C	-0.4722042	-0.5925582	-0.5025862	-1.0627127	-0.947034	-1.251279	-1.0446959	-1.1980611	-1.0344773	-1.2199526	1.11e-07	-0.522449533	0.060510427	5.58e-05	-1.0764304	0.052403567	1.63e-07	-1.150830333	0.060510427	2.76e-07	3.09430212765957e-06	0.000776105732484076	4.9435787037037e-06	8.27808181818182e-06	Non-specific Response	-1.598879933	0.100345191144211	-4.46508292914693	0.0561924065212545	No Epistasis
YDL079C	-0.20960193	-0.13270358	-0.19103748	1.07266217	1.40483352	1.34009052	1.68885462	1.15479542	0.94598452	1.14225262	2.4e-06	-0.177780997	0.10296979	0.127893905	1.376610208	0.089174454	1.16e-06	1.081010853	0.10296979	1.55e-05	2.69219178082192e-05	0.213515028454383	1.95351156812339e-05	0.000159154388714734	AN_Dominant	1.198829211	0.170756079105507	0.689980459947209	0.999999277239788	No Epistasis
YDL080C	0.22258686	0.22256496	0.02916456	0.03236376	-0.28349184	-0.23728004	0.04919416	0.08236486	0.08930526	0.06450676	0.116547394	0.15810546	0.074698019	0.072083014	-0.10980349	0.064690382	0.1334381	0.078725627	0.074698019	0.326933389	0.144415068965765	0.136797887112978	0.18718479509636	0.440234456595889	Non-responsive	0.04830197	0.123872650768257	-0.245604310647368	0.772889108103751	No Epistasis
YDL081C	0.1301682	-0.0465848	0.1116002	0.2426052	0.5457812	0.2101012	0.4761852	0.2102202	0.1673642	-0.1365558	0.012749487	0.0650612	0.091109507	0.498279372	0.3686682	0.078903148	0.002281024	0.080342867	0.091109507	0.407129103	0.0224641983154922	0.604934797252039	0.00655394220350877	0.521405164888455	Suppression	0.4337294	0.151088024991645	2.33894468485865	0.999999277239788	No Epistasis
YDL082W	0.0217112	-0.0244088	-0.0600638	-0.1804578	0.6842492	0.3454132	0.4923252	0.1932262	-0.2532908	-0.0092488	0.195784044	-0.020920467	0.156732913	0.89757133	0.33538245	0.135734685	0.042778565	-0.023104467	0.156732913	0.886962161	0.22684493672515	0.928175182767166	0.0727524349208203	0.921130170689759	Non-responsive	0.314461983	0.259912132742934	1.29877142108587	0.999999277239788	No Epistasis
YDL083C	-0.2661415	-0.340385	-0.1849855	0.0188775	0.2986095	-0.136915	0.162866	-0.355047	-0.264136	-0.64076585	0.007957353	-0.263837333	0.096273453	0.028897347	0.0858595	0.083375256	0.337368101	-0.41998295	0.096273453	0.003304521	0.0151801454580664	0.0670176227911504	0.409277486972407	0.0105445285294691	Discordance	-0.177977833	0.159651460432255	1.51583403211454	0.999999277239788	No Epistasis
YDL084W	-0.05208194	-0.11754214	-0.17411514	0.44810626	0.35721026	-0.03854464	0.20172226	0.20219926	0.14356826	-0.32708444	0.195572809	-0.11457974	0.121871166	0.378431826	0.242123535	0.105543526	0.055474308	0.006227693	0.121871166	0.960672948	0.226654096150009	0.493192541829555	0.0901991044199553	0.972699919991963	Non-responsive	0.127543795	0.202100465325817	0.600276213141913	0.999999277239788	No Epistasis
YDL085c-a	0.3009962	0.1940473	0.2362579	0.3519529	1.0046199	0.7593043	1.0896983	0.4575294	0.6487401	0.4163498	0.000568518	0.243767133	0.131791101	0.10682227	0.80139385	0.114134441	0.000207558	0.507539767	0.131791101	0.006283541	0.00177181799143673	0.186543674456823	0.000930327136114911	0.0178660924874132	AN_Dominant	1.045160983	0.218550816122857	2.45993689494062	0.999999277239788	No Epistasis
YDL085W	-1.56338682	-1.31558402	-1.52233692	-3.18690712	-3.37616962	-2.99000492	-2.76362072	-3.57451282	-3.78553812	-4.01079452	8.21e-09	-1.467102587	0.126833561	8.13e-06	-3.079175595	0.109841086	1.89e-08	-3.79028182	0.126833561	1.21e-08	5.17151057692308e-07	0.000197257888888889	1.20207669902913e-06	1.01624487179487e-06	Non-specific Response	-4.546278182	0.210329666394308	-3.59434013736666	0.0769277628336819	No Epistasis
YDL086W	-0.2810939	-0.2907589	-0.2309059	-0.9782386	-1.1894211	-1.6634716	-1.3862833	-1.3794645	-1.4728044	-1.6657509	3.22e-06	-0.267586233	0.119510329	0.060164649	-1.30435365	0.103498981	4.57e-06	-1.5060066	0.119510329	4.58e-06	3.38591011235955e-05	0.119147102659915	5.28008289241623e-05	6.49428138528139e-05	AN_Dominant	-1.571939883	0.198185459969734	-0.332684764109683	0.72967930370908	No Epistasis
YDL087C	0.40558416	0.84650356	0.17656026	-0.35644784	-0.21557114	-0.12206324	-0.20259394	-0.02803514	-0.28798354	-0.42715464	0.014872257	0.476215993	0.127697067	0.007365854	-0.22416904	0.110588904	0.082270326	-0.24772444	0.127697067	0.093543496	0.0256322429905288	0.0239353718025794	0.125047077871462	0.160210050273464	Suppression	0.252046953	0.211761629028316	2.36006586884148	0.999999277239788	No Epistasis
YDL088C	0.49094024	0.08611974	0.36464134	-0.48467006	0.05981984	-0.25447406	-0.12086666	0.22544734	-0.06456976	-0.49126516	0.166401758	0.31390044	0.154846555	0.082255425	-0.200047735	0.13410105	0.179388259	-0.110129193	0.154846555	0.499957345	0.196555700803823	0.152308201051992	0.240772710659701	0.60889023370422	Non-responsive	0.113852705	0.256783961340732	0.872258130260689	0.999999277239788	No Epistasis
YDL089W	0.00412798	-0.03199082	-0.18002972	-0.05939952	-0.10297042	0.01155148	0.09828998	0.52406558	0.34030258	-0.32423532	0.638061672	-0.06929752	0.144849966	0.64693994	-0.01313212	0.12544375	0.919561953	0.18004428	0.144849966	0.253895387	0.654240415287525	0.735398845556134	0.93425098543781	0.359470214012751	Non-responsive	-0.08242964	0.240206493905691	-1.0927011827709	0.409799623551158	No Epistasis
YDL090C	0.36456528	0.34819918	0.21501678	0.31810988	0.24376098	0.37020008	0.34050608	0.52428428	0.66227328	0.15187448	0.001027121	0.309260413	0.087725701	0.00965846	0.318144255	0.075972686	0.004098211	0.446144013	0.087725701	0.001422016	0.00286326368978723	0.0292387113955638	0.0105906825487179	0.0053323565060103	Non-specific Response	0.627404668	0.145476617536762	1.24597793149951	0.999999277239788	No Epistasis
YDL091C	-0.54104518	-0.63047938	-0.63480238	-0.72583298	-1.21149628	-1.27760498	-1.30045508	-0.77091318	-0.57676608	-0.70643288	1.26e-05	-0.60210898	0.108229641	0.000848009	-1.12884733	0.093729619	6.21e-06	-0.684704047	0.108229641	0.00039404	9.30581736189402e-05	0.00496009549910714	6.46768044515103e-05	0.0019321527245509	Non-specific Response	-1.73095631	0.179478555431737	-5.82939984380438	0.0377855600131736	Epistasis
YDL092W	-0.00266264	-0.16755154	0.01450776	-0.41890904	0.17129646	-0.79676044	-0.87080234	0.12676956	0.20174076	0.24401576	0.082301633	-0.05190214	0.183645376	0.785641319	-0.47879384	0.159041561	0.019648384	0.190842027	0.183645376	0.333274625	0.10817776841553	0.843174357924148	0.0383085010666667	0.447118998233668	Non-responsive	-0.53069598	0.304541403388241	-2.36926079335149	0.150796216969852	No Epistasis
YDL093W	-0.10307906	0.13177654	0.32861634	1.40160964	1.02003214	0.91059184	0.57470054	1.11770744	1.08210534	1.26001424	9.06e-05	0.119104607	0.147929277	0.447216587	0.97673354	0.128110512	0.000123772	1.153275673	0.147929277	0.000107442	0.000413027557411273	0.557510154412369	0.000616132501519757	0.000708595439637827	AN_Dominant	1.095838147	0.245312953739479	-0.234139800301774	0.778034638825158	No Epistasis
YDL094C	-0.53429344	-0.22425784	-0.21380934	-0.30518944	-0.41718854	-0.12106844	-0.21358724	-0.48650154	-0.09011394	-0.35044204	0.005513172	-0.324120207	0.096506359	0.012108516	-0.264258415	0.083576958	0.015887111	-0.309019173	0.096506359	0.015022761	0.0113218776714734	0.0347298109964974	0.0322433141674923	0.0364631742537977	Non-specific Response	-0.588378622	0.160037691071221	-1.74558535011404	0.239775205972333	No Epistasis
YDL095W	0.03206026	-0.13860644	0.15556396	0.64285056	0.33079396	-0.15953864	-0.07067334	0.09846746	0.08973086	0.00588476	0.550079393	0.01633926	0.148615941	0.915540287	0.185858135	0.12870518	0.191946208	0.06469436	0.148615941	0.676442272	0.571632313379283	0.942146468761703	0.254645526247064	0.761535199153119	Non-responsive	0.202197395	0.246451656917667	0.557931063315741	0.999999277239788	No Epistasis
YDL096C	-0.39040144	-0.02944034	-0.11397154	-0.23515124	0.02636826	0.62745336	0.66606586	-0.06976934	0.03516306	0.06126166	0.337432043	-0.177937773	0.179956872	0.355709201	0.27118406	0.155847223	0.125397241	0.008885127	0.179956872	0.962000781	0.365676974969892	0.470759903503028	0.177578323776697	0.973592942427159	Non-responsive	0.093246287	0.298424711572049	0.28268825177245	0.999999277239788	No Epistasis
YDL097C	-0.15699022	-0.24386812	0.05670058	0.41389548	-0.20586322	-0.42724722	-0.41249672	-0.46257712	-0.25682852	-0.22361102	0.22536112	-0.114719253	0.161537632	0.500566015	-0.15792792	0.139895693	0.296138785	-0.314338887	0.161537632	0.092723446	0.256238270909233	0.606811244312546	0.366384358930123	0.15909672465846	Non-responsive	-0.272647173	0.267879857444126	0.155635867503387	0.953055717490889	No Epistasis
YDL098C	0.26157302	0.15636982	0.31203762	-0.43195618	0.11643142	-0.56426178	-0.43701878	0.49353372	0.46957652	0.31603872	0.009016784	0.24332682	0.120946958	0.084136176	-0.32920133	0.104743139	0.016312077	0.426382987	0.120946958	0.009657677	0.0168527680410842	0.155122140958075	0.0329105070609794	0.0252468455718276	Discordance	-0.08587451	0.200567840060367	-2.55403606503326	0.133811711292434	No Epistasis
YDL099W	-0.13064856	-0.32776536	-0.13190396	0.39846004	-0.08665306	-0.01691096	-0.14815126	0.17232384	0.43330054	0.09940504	0.145653993	-0.196772627	0.113495806	0.126557783	0.03668619	0.098290251	0.720013617	0.235009807	0.113495806	0.077142976	0.17507877213633	0.21166199551519	0.76562284713553	0.136583832801405	Non-responsive	-0.160086437	0.18821150177612	-2.09921413022873	0.183983585983254	No Epistasis
YDL100C	-0.43467802	-0.69058122	-0.41432952	0.38804718	0.02085988	-0.32141492	-0.40085892	-0.30815512	-0.36563972	-0.23936472	0.026835366	-0.513196253	0.14571019	0.009701091	-0.078341695	0.126188726	0.554379862	-0.30438652	0.14571019	0.075082374	0.0419366609413168	0.0293000678381743	0.620704576305247	0.133601846395601	Suppression	-0.591537948	0.241633014112673	-1.18837828950849	0.378033116229821	No Epistasis
YDL101C	-0.4793362	-0.5604371	-0.2499857	0.1846556	-0.1385551	-0.0136308	-0.1310973	-0.00629	0.2195778	0.2067796	0.007430395	-0.429919667	0.085155764	0.001482094	-0.0246569	0.073747055	0.747913856	0.140022467	0.085155764	0.144110984	0.0143630916627324	0.00740030319664634	0.788475003324107	0.227651568889318	Suppression	-0.454576567	0.141214859012855	-4.2105982200207	0.0605171865623676	No Epistasis
YDL102W	0.04477978	0.05833388	0.13041578	0.35343248	0.11994258	-0.31429632	-0.21234802	0.17864418	0.01208198	0.19701038	0.679685559	0.077843147	0.12100029	0.540504363	-0.01331732	0.104789325	0.902445483	0.129245513	0.12100029	0.320901903	0.694203320394294	0.64180606888037	0.920573086130956	0.433586090326531	Non-responsive	0.064525827	0.200656280724337	-0.322540045925163	0.735468343217344	No Epistasis
YDL103C	-0.25939312	-0.29982562	-0.22801062	0.10284858	-0.26666302	-0.53137382	-0.18865432	-0.00463002	0.10298408	0.09933618	0.046037249	-0.262409787	0.10104247	0.035578949	-0.220960645	0.087505346	0.039514286	0.065896747	0.10104247	0.53511253	0.0656486761425773	0.0790093881013559	0.0680847153040505	0.639460449476469	Non-responsive	-0.483370432	0.16755998050245	-3.2780331995322	0.0891274840094052	No Epistasis
YDL104C	0.28323596	0.40519606	0.64475956	-0.07848514	-0.66068804	-0.15320494	-0.20916944	-0.37662614	0.23642156	-0.36875204	0.048851164	0.444397193	0.157596541	0.025779149	-0.27538689	0.136482608	0.083407536	-0.169652207	0.157596541	0.317400763	0.0692243078875189	0.0613135173807622	0.126452850806758	0.430228098161184	Non-responsive	0.169010303	0.26134429734894	1.29584809554052	0.999999277239788	No Epistasis
YDL105W	-0.05688644	-0.49290794	-0.27861714	-0.14857374	-0.18060384	-0.44500464	0.01970266	-0.30468984	0.04822366	-0.18820424	0.067392852	-0.276137173	0.113502179	0.045228989	-0.18861989	0.09829577	0.096485621	-0.148223473	0.113502179	0.232859109	0.0908603773311381	0.0956716522244107	0.142671158264951	0.335994857889892	Non-responsive	-0.464757063	0.188222070107065	-1.68170284079836	0.252315743245041	No Epistasis
YDL106C	-0.27139938	-0.25869918	-0.32729078	-0.16692478	-0.26107398	-1.24928258	-0.47816298	-0.31494268	-0.23999198	-0.19644718	0.035508461	-0.285796447	0.186921622	0.170120447	-0.53886108	0.161878873	0.012611953	-0.250460613	0.186921622	0.222131476	0.0527234650976881	0.266872377465757	0.0266004198657437	0.324310964848674	Non-responsive	-0.824657527	0.309974442601276	-1.8524008275695	0.220970768337421	No Epistasis
YDL107W	0.1481126	0.0177534	0.2173323	-0.0244766	-0.260388	-1.0009638	-0.6712491	-0.1829802	0.0245727	-0.062174	0.061525712	0.127732767	0.169823176	0.47648486	-0.489269375	0.147071184	0.01264729	-0.073527167	0.169823176	0.67806881	0.0838998624712739	0.585308891404463	0.0266595874823037	0.762449154533127	Non-responsive	-0.361536608	0.281619877452952	-1.02268860992639	0.434036919665861	No Epistasis
YDL108W	-0.22660122	-0.29556142	0.01028048	-0.20034892	-0.10644682	-0.18299782	-0.01377402	-0.31707672	0.08237208	-0.21318352	0.093297951	-0.170627387	0.087048095	0.090799528	-0.125891895	0.075385862	0.13885357	-0.149296053	0.087048095	0.130041447	0.120219291306255	0.164676820515487	0.193579429042349	0.210554008723925	Non-responsive	-0.296519282	0.144352935113011	-1.01988386231802	0.434998989350291	No Epistasis
YDL109C	0.11361542	-0.35022358	-0.23317918	-0.67821368	0.16544332	0.52140282	0.51123792	0.23241042	-0.08857978	-0.31892788	0.832310654	-0.15659578	0.241299184	0.537060452	0.129967595	0.208971224	0.553690015	-0.058365747	0.241299184	0.815805391	0.839745432674265	0.638642770203667	0.620038168934188	0.869847186920736	Non-responsive	-0.026628185	0.400149428161768	0.0793142755340125	0.922896407921312	No Epistasis
YDL110C	-1.3795234	-1.662944	-1.4368288	-2.956269	-2.3276255	-2.5437224	-2.403497	-2.1941225	-2.2398512	-2.4257156	4.77e-08	-1.493098733	0.121649222	5.46e-06	-2.557778475	0.105351317	5.12e-08	-2.2865631	0.121649222	3e-07	1.736015e-06	0.000154075021459227	2.25108187919463e-06	8.81300448430493e-06	Non-specific Response	-4.050877208	0.201732412913852	-8.74581373670195	0.0295615610717757	Epistasis
YDL111C	0.26846206	-0.00783684	0.21099986	-0.02624804	0.14637506	-0.32039644	-0.09919544	0.14582586	0.11683756	0.03368606	0.231608329	0.15720836	0.087688809	0.116101478	-0.074866215	0.075940736	0.357048255	0.09878316	0.087688809	0.29707789	0.262548219982523	0.197913292317981	0.429021114912876	0.408150681122038	Non-responsive	0.082342145	0.145415438767342	-0.113062375902911	0.831481028212163	No Epistasis
YDL112W	0.08981512	-0.19970568	-0.09864388	0.25636242	-0.05869588	0.05766392	0.19859022	0.11419102	0.19750352	0.19646362	0.088539458	-0.06951148	0.071771321	0.365052464	0.11348017	0.062155788	0.11063439	0.169386053	0.071771321	0.050335371	0.115061994019242	0.480019809647531	0.159851320884429	0.0966150059832991	Non-responsive	0.04396869	0.119019271624687	-1.05375676802567	0.423394950068549	No Epistasis
YDL113C	0.28509246	0.08003526	0.34451356	0.30727056	0.08853156	0.08520276	0.16235936	0.29666656	0.07792626	0.20539196	0.007474933	0.236547093	0.067275214	0.00977866	0.16084106	0.058262044	0.02806971	0.19332826	0.067275214	0.023865718	0.0144258538662739	0.0294799823561896	0.0513644330195531	0.0525174063211287	Suppression	0.397388153	0.11156332107171	1.82909482291976	0.999999277239788	No Epistasis
YDL114W	0.58709808	0.14473568	0.07476618	0.94536308	1.32872628	1.25200888	1.61523238	1.48242128	1.21127598	1.38103778	1.47e-05	0.268866647	0.141303541	0.098804253	1.285332655	0.122372456	1.55e-05	1.358245013	0.141303541	2.77e-05	0.000103436842105263	0.17545856909813	0.000123679049939099	0.000246888027210884	AN_Dominant	1.554199302	0.234325413444102	0.836248557592942	0.999999277239788	No Epistasis
YDL115C	-0.05079212	0.27609448	0.08675528	-0.07489572	-0.06843282	-0.31999682	0.00289788	0.18831168	0.03093918	-0.06723062	0.300374045	0.104019213	0.083611915	0.253513905	-0.11510687	0.072410043	0.155937649	0.050673413	0.083611915	0.563606248	0.330214863029871	0.362613447959607	0.213400363191769	0.665138629192578	Non-responsive	-0.011087657	0.138654675316761	-0.445430850845131	0.676471356491762	No Epistasis
YDL116W	0.10171412	0.12619212	0.12214952	0.35487182	0.01628502	-0.22414018	0.05135342	0.25055312	0.08700662	-0.18587728	0.687744257	0.116685253	0.112717535	0.33500766	0.04959252	0.097616249	0.627042168	0.05056082	0.112717535	0.667303642	0.701449887530282	0.450736327923598	0.68565402146019	0.753318311001551	Non-responsive	0.166277773	0.186920885568688	0.619069146007644	0.999999277239788	No Epistasis
YDL117W	0.02216892	-0.05642618	0.02591972	-0.38278118	-0.41478658	-0.60355728	-0.32405488	0.05401982	-0.05774038	-0.29314248	0.001545821	-0.00277918	0.072681172	0.970565619	-0.43129498	0.062943741	0.000241538	-0.098954347	0.072681172	0.215557446	0.00397280242094939	0.979386224594732	0.00105041896551724	0.316902340382855	Suppression	-0.43407416	0.120528088251918	-2.78042917514429	0.116654091840041	No Epistasis
YDL118W	0.29070302	0.24080402	0.18381522	0.47831082	1.07784392	0.88889762	1.01280382	0.13862302	0.32003422	0.11076522	0.000213168	0.238440753	0.10884554	0.064618255	0.864464045	0.094263003	3.77e-05	0.189807487	0.10884554	0.124711459	0.00080072452293578	0.126287049076671	0.00024721991991992	0.203381819245457	Suppression	1.102904798	0.180499908283526	5.05871343472222	0.999999277239788	No Epistasis
YDL119C	0.35780886	0.24729856	-0.07559024	0.26134526	0.55190266	0.27522646	0.54720776	0.54954996	0.65731326	0.07481616	0.010835027	0.176505727	0.133229239	0.22683804	0.408920535	0.115379906	0.009417646	0.42722646	0.133229239	0.01492625	0.0196023921228942	0.333336922395693	0.0209561817072011	0.0363366271832033	AN_Dominant	0.585426262	0.220935698694455	0.71604454569736	0.999999277239788	No Epistasis
YDL120W	0.53246564	0.71678514	0.38158484	-0.44528366	0.07828964	-0.20369036	-0.22972326	-0.32218826	-0.55725326	-0.92952226	0.002977144	0.543611873	0.134949198	0.00500677	-0.20010191	0.116869434	0.130594248	-0.602987927	0.134949198	0.002907018	0.0068169417490388	0.0178743053242507	0.183864800912959	0.00947928069586859	Discordance	0.343509963	0.223787927925451	4.22944123382429	0.999999277239788	No Epistasis
YDL121C	0.03829828	-0.00579622	-0.08001312	-0.71886522	-0.01093982	-0.70985252	-0.52183422	-0.32939272	-0.81865392	-1.10633162	0.007122838	-0.01583702	0.175521758	0.93063334	-0.490372945	0.152006301	0.014531971	-0.75145942	0.175521758	0.003649583	0.0138832822784885	0.952176135342808	0.0298055547968065	0.0113687200347123	AN_Dominant	-0.506209965	0.29106990673466	0.842579220061969	0.999999277239788	No Epistasis
YDL122W	0.29394562	0.29022822	0.27517062	0.18124602	0.13831452	0.02137302	0.19925722	0.52780842	0.31242112	-0.13724488	0.045899085	0.286448153	0.109039777	0.034060501	0.135047695	0.094431217	0.195763446	0.23432822	0.109039777	0.068713399	0.0654801624205139	0.0764668752745031	0.258831240874067	0.124692929875069	Non-responsive	0.421495848	0.18082201381613	1.03509315071738	0.999999277239788	No Epistasis
YDL123W	0.71107076	0.67948796	0.47663566	-0.08322354	0.36709286	0.13326146	0.07088356	-0.12301804	-0.71545774	-0.75976584	0.003445478	0.622398127	0.136293502	0.002584548	0.122003585	0.118033635	0.335690472	-0.532747207	0.136293502	0.005832257	0.00769826956957708	0.0110952647103539	0.407468645927738	0.0167575068451754	Discordance	0.744401712	0.22601720369512	5.6506712680278	0.999999277239788	No Epistasis
YDL124W	-0.72715074	-0.87351874	-0.91120134	-0.22986204	-0.75686444	-0.93634784	-1.02607334	-1.09030704	-1.01064094	-0.74601354	0.000138098	-0.837290273	0.148766834	0.000792261	-0.737286915	0.128835857	0.00071833	-0.948987173	0.148766834	0.000374694	0.000573816920101459	0.00470971126225045	0.00255887973355084	0.00186097073085671	Non-specific Response	-1.574577188	0.246701884560478	-2.53581368506587	0.135419301597372	No Epistasis
YDL125C	-0.1344423	-0.3141928	-0.2407758	-0.8312213	-0.0741608	-0.3296783	-0.4063618	-0.2156603	-0.2645313	-0.1979633	0.014718681	-0.229803633	0.12255086	0.102893535	-0.41035555	0.106132158	0.006159824	-0.226051633	0.12255086	0.107623685	0.0253875932677725	0.181441601018843	0.0147596953269934	0.180410122936285	Suppression	-0.640159183	0.203227610169524	-2.03765398635829	0.192480915397964	No Epistasis
YDL126C	-0.17627466	-0.22776446	-0.07527396	0.11438984	-0.29738176	-0.60669936	-0.66525886	-0.36160126	-0.26296566	-0.32362506	0.032321752	-0.159771027	0.138002745	0.28494263	-0.363737535	0.119513883	0.018754829	-0.316063993	0.138002745	0.055785057	0.0487542706313608	0.396655157061198	0.0367963117038035	0.10495344870965	Suppression	-0.523508562	0.2288516626219	-0.906458649342358	0.474890376097598	No Epistasis
YDL127W	-0.8308319	-0.86982	-0.7881984	-0.2323012	-0.6053867	-0.3368133	-0.390736	-0.6446604	-0.5220822	-0.530648	4.45e-06	-0.829616767	0.064284332	3.9e-06	-0.3913093	0.055671864	0.000206209	-0.565796867	0.064284332	4.93e-05	4.25575912408759e-05	0.000125239705882353	0.000925891130226182	0.000385859378733572	Non-specific Response	-1.220926067	0.106603504269827	-6.14547527763991	0.0363544652996583	Epistasis
YDL128W	0.21670146	0.04687346	0.01432116	-1.33014304	-1.24635334	-1.30032744	-1.31232464	-1.03158304	-1.11423414	-1.11383834	3.87e-09	0.092632027	0.039073329	0.049553524	-1.297287115	0.033838496	2.14e-09	-1.08655184	0.039073329	2e-08	3.3861012987013e-07	0.102437720329441	3.43528048780488e-07	1.336404e-06	AN_Dominant	-1.204655088	0.0647957860499161	-1.8226995179751	0.225812552342377	No Epistasis
YDL129W	0.0033063	0.3410062	0.2366389	-0.6528512	-0.4754602	-0.1815931	-0.2663251	-0.5974852	-0.7940341	-0.5695435	0.000715246	0.193650467	0.103460589	0.103414453	-0.3940574	0.089599499	0.003164573	-0.6536876	0.103460589	0.000397143	0.00213077605547976	0.182227126640129	0.0085665775714876	0.00194155506940299	AN_Dominant	-0.200406933	0.171569977482964	2.6419579558726	0.999999277239788	No Epistasis
YDL130W	-0.0982865	-0.211624	-0.1808985	-0.14346	0.199048	0.1076225	0.0351525	-0.0647365	-0.0244415	-0.074909	0.09089579	-0.163603	0.058341489	0.026363493	0.04959075	0.050525212	0.359041669	-0.054695667	0.058341489	0.379707328	0.117563340629812	0.0623222782026686	0.431100068478556	0.495214554196297	Non-responsive	-0.11401225	0.0967484145871093	-0.613101343863296	0.599015460953387	No Epistasis
YDL130W-A	0.0626996	-0.2732504	0.0385996	-1.1966444	-0.6136014	-0.9275864	-0.9008714	-0.4367054	-0.8320984	-0.5476784	0.000188307	-0.057317067	0.12417774	0.65838845	-0.9096759	0.107541078	6.37e-05	-0.605494067	0.12417774	0.001801786	0.000726929379493223	0.74363840275	0.000369617980513729	0.00642133722185971	AN_Dominant	-0.966992967	0.205925485747678	-1.75548402223	0.23820317047981	No Epistasis
YDL131W	-0.17083266	-0.19228846	-0.13614326	0.54030074	-0.07322626	-0.27252296	-0.25451006	-0.19753176	0.11763874	0.02839374	0.754688125	-0.16642146	0.152724074	0.311935908	-0.014989635	0.132262928	0.912949128	-0.017166427	0.152724074	0.913660421	0.764963934221724	0.425904988184243	0.92911756059158	0.941376494019494	Non-responsive	-0.181411095	0.253264225032767	-0.648511126981121	0.583819822246734	No Epistasis
YDL132W	-0.4247057	-0.488949	-0.1729367	-0.1320565	-0.550132	-0.7462485	-0.5370523	-0.626785	-0.4912627	-0.5738586	0.000774649	-0.362197133	0.112277678	0.014533963	-0.491372325	0.097235321	0.00147414	-0.563968767	0.112277678	0.001525335	0.00227158710787825	0.0396551401970013	0.00459423936251189	0.00563273370067644	Non-specific Response	-0.853569458	0.186191464906736	-1.55539187118519	0.27831164455184	No Epistasis
YDL133W	-0.3227299	-0.2654246	-0.1451983	0.1984487	0.0823437	-0.2932933	-0.0007347	0.5904109	0.4753224	0.6611238	0.001487389	-0.244450933	0.088948335	0.028576624	-0.0033089	0.077031518	0.966936893	0.575619033	0.088948335	0.000343262	0.0038681561488686	0.0665028290671403	0.972130691535144	0.00174048712229102	Discordance	-0.247759833	0.147504126599661	-5.5820734306283	0.0405004627950762	Epistasis
YDL134C	-0.51048354	-0.62029054	-0.31601554	-0.23717084	-0.36078524	-0.86244944	-0.40786474	-0.48638934	-0.28541724	-0.24916574	0.002087719	-0.482263207	0.120341997	0.005141022	-0.467067565	0.104219227	0.002860821	-0.340324107	0.120341997	0.025480094	0.00506167548815692	0.0182541111772358	0.00787411223551637	0.0554920531230053	Suppression	-0.949330772	0.199564625523597	-3.05167643515052	0.0994411513491342	No Epistasis
YDL135C	-0.54710828	-0.72093638	-0.56931368	-0.30100688	-0.01364958	-0.59448588	-0.11450448	-0.15931768	-0.30178038	-0.08084838	0.002162839	-0.61245278	0.10653427	0.000699219	-0.255911705	0.092261384	0.027544231	-0.180648813	0.10653427	0.133764733	0.00521101812762045	0.00435830986584205	0.0506433503454954	0.21509395333407	Suppression	-0.868364485	0.176667100351088	-3.89272066294921	0.0686747511091093	No Epistasis
YDL137W	-0.2050348	-0.4000078	-0.2085458	-0.3620558	-0.4137068	-0.4585018	-0.2459628	-0.2310148	-0.2000418	-0.2171878	7.67e-05	-0.271196133	0.049071138	0.000881401	-0.3700568	0.042496852	5.28e-05	-0.216081467	0.049071138	0.003143738	0.000364631132075472	0.0050872757277533	0.000322060335195531	0.0101401416238306	Non-specific Response	-0.641252933	0.0813752763383326	-5.22482362127131	0.0441683944913705	Epistasis
YDL138W	0.57415738	0.27746508	0.40985268	-0.70222172	-0.75796352	-1.31633312	-1.13919912	-0.77388852	-0.65611972	-0.59732622	8.17e-05	0.420491713	0.124455091	0.011780179	-0.97892937	0.10778127	4.02e-05	-0.675778153	0.124455091	0.000976726	0.000381752282453638	0.033951584966564	0.000259714201183432	0.00396193933498452	AN_Dominant	-0.558437657	0.206385419820416	0.568550317663439	0.999999277239788	No Epistasis
YDL139C	-0.12966534	-0.15715934	-0.04212754	-0.11024514	-0.13156264	-0.47690044	-0.03986914	0.05409916	0.13314546	0.16606346	0.058897547	-0.10965074	0.078214013	0.203687479	-0.18964434	0.067735322	0.026532447	0.11776936	0.078214013	0.17585632	0.080956321946496	0.307292891608335	0.049086150888732	0.26931709391727	Non-responsive	-0.29929508	0.129703267135304	-3.2155276363619	0.0913927788501186	No Epistasis
YDL140C	-0.0514328	-0.1040738	0.1409212	-0.3584778	-0.3241768	-0.4504978	-0.1932648	-0.4388698	-0.4912718	-0.1410608	0.002503081	-0.0048618	0.08126286	0.953964794	-0.3316043	0.070375701	0.002177997	-0.357067467	0.08126286	0.003179993	0.00589372025655767	0.96881788993485	0.00631330015353982	0.0102318929975442	AN_Dominant	-0.3364661	0.134759207930295	0.152875393944554	0.951978136607583	No Epistasis
YDL141W	0.17178064	0.37965404	0.17029874	0.19833724	-0.11022176	-0.39214416	-0.10724386	-0.21983236	-0.22977246	-0.17114966	0.062483481	0.240577807	0.098913475	0.045273834	-0.102818135	0.085661582	0.269068871	-0.20691816	0.098913475	0.074758818	0.0850465996324538	0.0957047068518877	0.338194584405411	0.133300222296679	Non-responsive	0.137759672	0.164029441576486	2.10131686535845	0.999999277239788	No Epistasis
YDL142C	0.51408024	0.27828194	0.44913124	-0.48609416	-0.20299036	-0.80406836	-0.37467836	0.02337574	-0.09476776	-7.46e-05	0.002370196	0.41383114	0.104585	0.005483454	-0.46695781	0.090573267	0.001315866	-0.023822207	0.104585	0.826328682	0.00562374284534589	0.0192302500824411	0.00420294401072647	0.877381269627229	Suppression	-0.05312667	0.17343460192549	-0.168965492898525	0.807350709912317	No Epistasis
YDL143W	0.20510592	-0.14477718	0.12885402	0.37503262	0.40287792	-0.22270188	0.14483852	0.21436802	0.27904912	0.38503082	0.122887112	0.06306092	0.12603236	0.63216962	0.175011795	0.109147225	0.152870531	0.292815987	0.12603236	0.053132469	0.151038174617636	0.722243317164283	0.209904600415217	0.100860853207476	Non-responsive	0.238072715	0.209001024541842	-0.261928247098331	0.764863841951096	No Epistasis
YDL144C	0.05234532	-0.23346518	-0.32108868	-0.51827528	-0.50596138	-0.80908008	-0.61305608	-0.86391528	-0.85756388	-0.79761688	2.02e-05	-0.167402847	0.08101112	0.077626141	-0.611593205	0.070157688	5.25e-05	-0.83969868	0.08101112	1.69e-05	0.000132728385155466	0.14488001415698	0.000321427570093458	0.000170326	AN_Dominant	-0.778996052	0.134341744490736	0.451852313144453	0.999999277239788	No Epistasis
YDL145C	0.4720262	0.5291427	0.4464753	0.6586346	0.5239968	0.2693038	0.5146861	0.6422695	0.456921	0.4563927	3.17e-05	0.482548067	0.070861991	0.000250988	0.491655325	0.061368284	9.03e-05	0.518527733	0.070861991	0.000160343	0.000186081272401434	0.0021465044229765	0.00048069025974026	0.000955784343039127	Non-specific Response	0.974203392	0.1175113178297	3.87771720559184	0.999999277239788	No Epistasis
YDL146W	0.40115228	0.49567088	0.38272678	0.20644998	0.12996678	0.15332858	0.73145248	1.02478178	0.63670178	0.62575308	0.001248793	0.426516647	0.130178293	0.013554088	0.305299455	0.112737709	0.030284255	0.762412213	0.130178293	0.000626343	0.00334868724641834	0.0376081233577477	0.05471377675262	0.00277804535748138	NSource_Dominant	0.731816102	0.215876276990679	-0.141729843716552	0.819925071267967	No Epistasis
YDL147W	-0.06357536	-0.19464746	0.10756054	-0.26387456	-0.28901446	-0.56873576	-0.49847386	0.08117904	-0.09905406	-0.28783856	0.008804235	-0.05022076	0.093336904	0.607211808	-0.40502466	0.08083213	0.001546558	-0.101904527	0.093336904	0.311070718	0.0165134637263098	0.70069483075709	0.00476782704847059	0.423312063485251	Suppression	-0.45524542	0.154781744843981	-2.2828331167617	0.160282103233508	No Epistasis
YDL148C	0.48501448	0.02187058	0.22362098	0.35371788	0.28897578	-0.16340052	-0.00575112	0.29336268	0.06884908	-0.45487492	0.4670246	0.243502013	0.16647473	0.186949223	0.118385505	0.144171345	0.438630922	-0.03088772	0.16647473	0.85806729	0.491640391226097	0.286950412341378	0.511566880901193	0.901266444891775	Non-responsive	0.361887518	0.276067108102821	1.42275275276079	0.999999277239788	No Epistasis
YDL149W	0.09695586	-0.26435364	-0.26148594	-0.40630384	-0.42938464	-0.15572734	0.02935896	-0.35275304	-0.61096434	-0.59840434	0.007309147	-0.14296124	0.113790704	0.249291158	-0.240514215	0.098545641	0.044717098	-0.52070724	0.113790704	0.002555833	0.0141873250361481	0.358215919293266	0.0754809866008761	0.00854248060357143	Discordance	-0.383475455	0.188700535223756	0.727246400426337	0.999999277239788	No Epistasis
YDL150W	0.17873868	0.31161138	0.20575458	0.42664178	0.54101158	0.13737368	0.33613598	-0.05195082	0.33422488	-0.44093972	0.058288841	0.23203488	0.137605874	0.13561547	0.360290755	0.119170182	0.019295388	-0.052888553	0.137605874	0.71212982	0.0801869377133557	0.223332565100553	0.0376875631449016	0.789100549868065	Non-responsive	0.592325635	0.228193526193275	2.82748682122348	0.999999277239788	No Epistasis
YDL151C	-0.07445316	-0.08573136	-0.21068786	-0.37020666	0.07449554	1.04309824	0.85453854	-0.38372346	-0.39484586	-0.47833906	0.186038872	-0.123624127	0.252240803	0.639047274	0.400481415	0.218446943	0.109412784	-0.41896946	0.252240803	0.140672198	0.216703529600284	0.728322667358038	0.158295748229682	0.223350356058652	Non-responsive	0.276857288	0.418294050044003	1.66348708026519	0.999999277239788	No Epistasis
YDL152W	0.13443086	0.02958776	0.01752326	-0.08321564	0.19393306	1.34649566	1.12472726	-0.00690554	-0.10352424	-0.44991294	0.130635289	0.06051396	0.273668768	0.831309695	0.645485085	0.237004106	0.029614651	-0.186780907	0.273668768	0.516860101	0.15927634063633	0.878797775043569	0.0538355526945061	0.624455730267195	Non-responsive	0.705999045	0.453828310507547	1.96721960999203	0.999999277239788	No Epistasis
YDL153C	0.32255862	0.29200762	0.16247482	0.19632552	0.23779032	-0.12028478	0.09244842	0.29029952	0.23926662	-0.56764348	0.438522343	0.259013687	0.162501545	0.154983953	0.10156987	0.140730466	0.493855114	-0.012692447	0.162501545	0.939929031	0.463872092522687	0.247815444496705	0.564615157384642	0.958809573665681	Non-responsive	0.360583557	0.269478326244155	1.3851800595711	0.999999277239788	No Epistasis
YDL154W	1.21965534	1.14933224	0.96172984	0.10978824	0.33276814	-0.11032986	-0.11706466	1.27942264	0.59094744	0.09278274	0.002873436	1.11023914	0.205024959	0.000992258	0.053790465	0.177556823	0.77073438	0.654384273	0.205024959	0.015239956	0.00661182972813488	0.00553736946166951	0.807465364365904	0.0368674120221566	NSource_Dominant	1.164029605	0.339995430880706	1.49897700295514	0.999999277239788	No Epistasis
YDL155W	-0.11703624	-0.08352314	-0.20652084	0.16707246	0.13891146	-0.04560934	-0.08394134	0.10265466	0.18528766	0.25866046	0.029256807	-0.135693407	0.057247723	0.049585445	0.04410831	0.049577982	0.403178246	0.182200927	0.057247723	0.015433081	0.0448960746444132	0.102471372301262	0.476235083874166	0.037146775484025	Discordance	-0.091585097	0.0949346084237028	-2.88394325890159	0.11033575774144	No Epistasis
YDL156W	-0.42596326	0.16945384	-0.22869186	0.44588394	0.39101954	-0.00838896	-0.28818446	0.53248524	0.46261374	0.30243084	0.111254976	-0.16173376	0.165277256	0.360397382	0.135082515	0.143134302	0.376723734	0.43250994	0.165277256	0.034565915	0.138904392562607	0.475234148446457	0.449447674637407	0.0709343921340432	Non-responsive	-0.026651245	0.274081322075778	-1.67527353386398	0.253399173997388	No Epistasis
YDL157C	-0.16964432	-0.32309152	0.01065158	0.24399288	0.46013148	0.15558148	0.03358088	0.20316788	0.33305078	0.02622128	0.047441179	-0.160694753	0.097675408	0.143927275	0.22332168	0.084589385	0.033420209	0.18747998	0.097675408	0.096412235	0.0675037279819722	0.234427543143958	0.0593965787192078	0.164136317953482	Non-responsive	0.062626927	0.161976339971649	-0.770810434547746	0.528964698263031	No Epistasis
YDL158C	-0.21306424	-0.30133644	0.00627426	0.19875336	0.37460996	-0.31891114	-0.45787154	0.14210886	0.53602306	-0.19354784	0.687360057	-0.169375473	0.19490157	0.413631831	-0.05085484	0.168789711	0.771945646	0.161528027	0.19490157	0.434581318	0.701211135344285	0.526462429547503	0.808605041085066	0.548332475773883	Non-responsive	-0.220230313	0.323207689445027	-1.18115488110914	0.380516118411548	No Epistasis
YDL159W	0.41176144	0.61600714	0.49397484	0.34473624	-0.41918726	-0.45066146	-0.33854656	0.49665334	0.20812104	0.46399754	0.018641662	0.507247807	0.153815947	0.013161242	-0.21591476	0.133208518	0.149074875	0.38959064	0.153815947	0.039070697	0.0308543526432542	0.0367986753486982	0.205597790763158	0.0784167083477328	Suppression	0.291333047	0.255074891690205	-0.385210760451233	0.706407282909544	No Epistasis
YDL160C	-0.1203551	0.3784514	0.4356271	-0.2193308	0.2088027	0.1535844	-0.010983	0.255085	0.2327928	0.3033158	0.111332813	0.231241133	0.119665367	0.094587802	0.033018325	0.103633248	0.759320024	0.2637312	0.119665367	0.063364646	0.138975087264291	0.169672697399233	0.798443896825682	0.116553552864683	Non-responsive	0.264259458	0.198442561486993	0.00266201965970203	0.885601612086346	No Epistasis
YDL161W	-0.76195146	-0.89629216	-0.79352896	-0.67613266	-0.72877026	-1.17053606	-0.91856906	-0.61041346	-0.39356236	-0.54621796	1.15e-05	-0.817257527	0.093820214	5.27e-05	-0.87350201	0.081250689	1.33e-05	-0.51673126	0.093820214	0.000899201	8.63950688073395e-05	0.000753794104803493	0.00011001047979798	0.00371885464078283	Non-specific Response	-1.690759537	0.15558322394457	-7.54598244742808	0.0307498651471376	Epistasis
YDL162C	-0.15992414	-0.07706074	0.05514606	0.32331176	0.39207636	0.30800536	0.11346186	0.22932606	0.02392426	0.14621776	0.005837647	-0.06061294	0.064649052	0.379678562	0.284213835	0.055987722	0.001436857	0.133156027	0.064649052	0.078402718	0.0118251161091528	0.494291387055246	0.00449723647230181	0.138217493438644	Suppression	0.223600895	0.107208324600969	0.843636614382674	0.999999277239788	No Epistasis
YDL163W	0.01444988	0.10165398	0.02536578	0.14205688	0.52207888	0.39605268	0.17112338	0.25905738	0.09111828	0.31212758	0.00734438	0.047156547	0.078979046	0.569257033	0.307827955	0.06839786	0.002796488	0.220767747	0.078979046	0.026705203	0.0142430531024275	0.667837181802113	0.00772987041687764	0.0575290315202236	Suppression	0.354984502	0.130971930835274	1.02477495860397	0.999999277239788	No Epistasis
YDL164C	-0.23990608	-0.37580228	-0.36586308	0.58976442	-0.61674758	-0.36211738	-0.35801198	-0.02668068	0.02755102	-0.15829868	0.363074824	-0.32719048	0.204439111	0.153536569	-0.18677813	0.177049463	0.326493467	-0.052476113	0.204439111	0.804804025	0.39100824790794	0.245981429082661	0.397412251713543	0.861360172152426	Non-responsive	-0.51396861	0.339023911489336	-1.36123878393314	0.32460311432358	No Epistasis
YDL165W	-0.19825178	-0.48759748	-0.26303398	-0.70899588	-0.41770558	-0.65023138	-0.43361958	-0.57401188	-0.48782748	-0.45600988	6.28e-05	-0.316294413	0.075566034	0.004108143	-0.552638105	0.065442105	6.44e-05	-0.505949747	0.075566034	0.000278597	0.000312853840304182	0.0152738052173666	0.000371377112676056	0.00147422370516963	Non-specific Response	-0.868932518	0.125312090780616	-2.89663007566823	0.109680483102492	No Epistasis
YDL166C	-0.15821742	-0.29084062	-0.26682222	-0.60918192	-0.33682912	-0.35800592	-0.19386522	-0.09657572	-0.21565522	-0.24848032	0.001260464	-0.238626753	0.073081846	0.013765232	-0.374470545	0.063290735	0.000589487	-0.186903753	0.073081846	0.037691136	0.00337032639346939	0.0380329122024462	0.00217195125815523	0.0761377218427382	Suppression	-0.613097298	0.12119253098428	-3.51666510748325	0.0797692360415719	No Epistasis
YDL167C	-0.05484322	-0.04610322	0.03594408	-0.21165442	0.13925768	-0.08328032	-0.04804702	0.29937668	0.08529578	0.19417638	0.09466278	-0.021667453	0.065825508	0.751660498	-0.05093102	0.057006562	0.401301135	0.192949613	0.065825508	0.021985816	0.121619115861934	0.818057106561794	0.474620641882109	0.0493757561247857	Non-responsive	-0.072598473	0.109159255759537	-2.43266669557519	0.144344184695045	No Epistasis
YDL168W	-0.45013926	-0.61840996	-0.29375046	-0.57795506	-0.76133386	-1.02742306	-0.63198986	-1.19623456	-1.09980566	-0.98668616	9.98e-06	-0.454099893	0.09644751	0.002187311	-0.74967546	0.083525994	4.34e-05	-1.094242127	0.09644751	9.26e-06	7.74632464454976e-05	0.00978761909904372	0.000274964603481625	0.000108325464285714	Non-specific Response	-1.203775353	0.159940101425778	-0.684839043014049	0.567726360076025	No Epistasis
YDL169C	-0.01555728	-0.31033268	-0.14188008	-1.47233238	-1.44320958	-1.80076688	-1.38081978	-0.90232948	-0.98282328	-0.90484668	5.39e-07	-0.155923347	0.085698122	0.111658684	-1.524282155	0.074216751	1.63e-07	-0.929999813	0.085698122	1.24e-05	9.97454519774011e-06	0.192512916456316	4.9435787037037e-06	0.000133605921052632	AN_Dominant	-1.680205502	0.14211425810822	-5.27889107670476	0.0432979913044014	Epistasis
YDL170W	-0.09211774	0.13998846	0.04155596	0.36109406	-0.08431864	-0.38192034	0.01494656	-0.63991064	-0.51733444	-0.32436374	0.040544582	0.029808893	0.130804401	0.826245969	-0.02254959	0.113279934	0.847873727	-0.493869607	0.130804401	0.006931694	0.0589845784326005	0.875280941610446	0.873336601505817	0.0193149840042535	Non-responsive	0.007259303	0.216914559421404	2.31025944656138	0.999999277239788	No Epistasis
YDL171C	0.27578028	0.28951228	0.25060128	0.01590698	-0.29549532	-0.53219632	-0.31531272	-0.44362382	-0.34768422	-0.14600032	0.006825631	0.271964613	0.09748524	0.026915955	-0.281774345	0.084424695	0.01246088	-0.31243612	0.09748524	0.014962428	0.0134238092707896	0.0632901727225413	0.0263666747028424	0.0363976479123654	AN_Dominant	-0.00980973199999996	0.161660982186668	1.87198162417794	0.999999277239788	No Epistasis
YDL172C	-0.27598256	-0.44114176	-0.33920156	0.25746324	-0.00904346	-0.18656026	0.19409494	-0.29998276	-0.00779036	-0.15314646	0.024067089	-0.352108627	0.092336275	0.006599256	0.063988615	0.07996556	0.449893005	-0.15363986	0.092336275	0.140076862	0.0382307226088749	0.0220795332257406	0.522485142457846	0.22272901042767	Suppression	-0.288120012	0.153122389440163	-0.87825270028556	0.485217645444034	No Epistasis
YDL173W	-0.26855338	-0.50643218	-0.31070478	-0.37460098	-0.49635558	-1.04479848	-0.55591268	-0.99259148	-0.75618328	-0.95122018	0.00019888	-0.36189678	0.124241744	0.022568906	-0.61791693	0.107596506	0.000703525	-0.899998313	0.124241744	0.000170824	0.000757919069226294	0.0555822944383459	0.00251766629492081	0.00100635613669065	AN_Dominant	-0.97981371	0.206031623805015	-0.387393913254482	0.705592767848136	No Epistasis
YDL174C	-0.3722492	-0.4163172	-0.3480482	-0.7604812	-0.5577542	-0.8209352	-0.7534152	-0.9847209	-1.1388891	-1.080176	1.58e-07	-0.378871533	0.050583425	0.000138461	-0.72314645	0.043806531	7.31e-07	-1.067928667	0.050583425	1.35e-07	3.93558174904943e-06	0.00144666349441786	1.43376676646707e-05	5.02491477272727e-06	Non-specific Response	-1.102017983	0.0838831206364857	-0.40639065095979	0.695386707745849	No Epistasis
YDL175C	0.43064884	0.35609424	0.45502614	-0.13301526	0.31256814	0.15253484	0.30162714	0.15583034	0.22248884	0.13832274	0.003925765	0.413923073	0.081210212	0.001404289	0.158428715	0.070330106	0.058967665	0.172213973	0.081210212	0.071658506	0.00858400751502003	0.00708744009167951	0.094703082767459	0.129001064250069	Suppression	0.572351788	0.134671900841048	2.97120492471758	0.999999277239788	No Epistasis
YDL176W	0.36788896	-0.12881524	0.07489496	0.19761606	0.10991096	-0.24796024	-0.17130954	0.50521276	0.26550486	0.31619986	0.082931828	0.104656227	0.118612387	0.406871187	-0.02793569	0.10272134	0.793502406	0.362305827	0.118612387	0.018464893	0.108875031107816	0.52048684749795	0.826296973725322	0.0428341055393059	Non-responsive	0.076720537	0.196696391403277	-1.45190914771018	0.30236969926631	No Epistasis
YDL177C	0.16983688	-0.11305642	0.02727208	-0.07888752	0.31021108	0.47486678	0.55445518	0.34454708	0.57908388	0.23504378	0.025766501	0.028017513	0.127217264	0.831974439	0.31516138	0.110173383	0.024316906	0.386224913	0.127217264	0.018954916	0.0404981641197217	0.879358591463214	0.045752520768811	0.0437539304848485	AN_Dominant	0.343178893	0.210965966072625	-0.204042485152232	0.791918404454953	No Epistasis
YDL178W	0.78735024	0.64513734	0.72640384	-0.35422556	-0.31801546	-0.46552306	-0.15311566	0.12941884	-0.03561816	-0.25597706	0.000149841	0.719630473	0.080216741	4.36e-05	-0.322719935	0.069469736	0.002354374	-0.054058793	0.080216741	0.521992578	0.00061367311375	0.000662664665127021	0.00671629225380932	0.629060592067329	Suppression	0.396910538	0.133024416154448	3.39012449020187	0.999999277239788	No Epistasis
YDL179W	0.03016322	-0.10258778	-0.25840298	0.00764502	-0.19072068	-0.29939138	-0.00933038	0.23603142	0.24850642	-0.24351228	0.437643979	-0.110275847	0.112294861	0.3588048	-0.122949355	0.097250202	0.246604801	0.080341853	0.112294861	0.497491959	0.463167319293861	0.473706216203144	0.313947490105908	0.60648434878824	Non-responsive	-0.233225202	0.186219959733267	-1.6838530920592	0.252013465205398	No Epistasis
YDL180W	0.54506994	0.43725244	0.58069734	0.20423444	0.10172014	-0.05893256	0.18487424	0.19953374	0.11407164	-0.33270186	0.007882726	0.521006573	0.101800093	0.001371883	0.107974065	0.088161467	0.260287692	-0.006365493	0.101800093	0.951889299	0.0150612762895888	0.00697764404736025	0.328670907920586	0.96619566125643	Suppression	0.628980638	0.168816356237212	3.76353420463147	0.999999277239788	No Epistasis
YDL181W	0.24020436	0.48168836	0.46110236	-1.01454254	-0.70002744	-1.10004524	-0.99859904	-1.67281724	-2.00966064	-1.95553294	5.72e-07	0.394331693	0.095809592	0.00448322	-0.953303565	0.08297354	8.51e-06	-1.87933694	0.095809592	2.23e-07	1.03799778393352e-05	0.0163984222333892	8.05621531791908e-05	6.95461611374408e-06	AN_Dominant	-0.558971872	0.158882233678107	8.31033802479792	0.999999277239788	No Epistasis
YDL182W	0.425692	0.6219815	0.432321	0.4361395	0.399457	0.1923585	0.3426175	0.277354	0.515465	0.0545005	0.000789586	0.4933315	0.088824599	0.000856305	0.342643125	0.076924359	0.002956329	0.282439833	0.088824599	0.015496083	0.00230815612940652	0.00498193077708703	0.00808639301837161	0.0371985488211799	Non-specific Response	0.835974625	0.147298933406126	3.7579008835985	0.999999277239788	No Epistasis
YDL183C	0.43349822	0.04806082	0.35510862	-0.43397308	-0.36252648	-0.52719028	-0.40456498	0.01684132	0.02346792	-0.20613048	0.001236538	0.27888922	0.079221808	0.009722957	-0.432063705	0.068608099	0.000405115	-0.055273747	0.079221808	0.507864639	0.00331990181885246	0.0293525766391705	0.00159393895795796	0.616686051916404	Suppression	-0.153174485	0.131374506560335	-0.745203468795052	0.539826628112273	No Epistasis
YDL184C	-0.0676172	-0.5289287	-0.0949401	-0.3963373	-0.1985444	-0.5409321	0.1681543	-0.0706319	-0.1219863	-0.7137302	0.162538574	-0.230495333	0.178981263	0.238745865	-0.241914875	0.15500232	0.16255786	-0.302116133	0.178981263	0.1352716	0.192582781384337	0.346176219923639	0.221304351799668	0.217059969620808	Non-responsive	-0.472410208	0.29680684664531	-0.573753863580865	0.615710008273425	No Epistasis
YDL184w-a	0.88142998	1.08481438	1.00395718	0.67560898	1.13691258	0.93426358	1.07147538	1.29916128	0.99908968	1.26327548	1.86e-06	0.99006718	0.097547934	1.94e-05	0.95456513	0.084478989	9.51e-06	1.18717548	0.097547934	5.78e-06	2.25228465804067e-05	0.000368375072463768	8.64077808599168e-05	7.66493522267206e-05	Non-specific Response	1.94463231	0.161764948112373	4.6824533920279	0.999999277239788	No Epistasis
YDL185W	0.40686424	0.55544674	0.51626124	0.81292264	0.45670804	-0.01226796	0.09249504	0.44519444	0.15300474	-0.20377816	0.047141212	0.492857407	0.175355473	0.026122699	0.33746444	0.151862294	0.061679059	0.131473673	0.175355473	0.477838302	0.067120643297544	0.0619586535658943	0.0983591809905063	0.589070138577719	Non-responsive	0.830321847	0.290794154275924	2.40324010549706	0.999999277239788	No Epistasis
YDL186W	0.39021908	0.11469758	-0.22815362	-0.03838982	0.59242088	0.81581528	0.62090238	0.06899428	0.27911128	-0.10936952	0.075930897	0.092254347	0.179988777	0.624034521	0.49768718	0.155874853	0.01521595	0.07957868	0.179988777	0.671731667	0.100754163712173	0.714944062097062	0.0310722220854115	0.757403468247332	Non-responsive	0.589941527	0.298477619746746	1.70988648138187	0.999999277239788	No Epistasis
YDL187C	-0.07381874	-0.04482994	0.24107736	0.98614256	1.10161486	0.90401546	0.68241206	0.63036386	0.71150536	0.70736206	1.37e-05	0.04080956	0.086962348	0.653136156	0.918546235	0.075311603	5.7e-06	0.683077093	0.086962348	0.000102434	9.83008762322015e-05	0.739874625273388	6.04218446601942e-05	0.000685354924489796	AN_Dominant	0.959355795	0.144210739841996	1.91579838160947	0.999999277239788	No Epistasis
YDL188C	-0.35178906	0.16729254	0.11273184	0.43213554	-0.12068946	0.08190804	-0.16281416	-0.53619246	-0.08028706	-0.39349746	0.25691341	-0.02392156	0.153179345	0.880309755	0.05763499	0.132657204	0.677028341	-0.336658993	0.153179345	0.063937435	0.287257168272743	0.914946724576392	0.729956000969552	0.117293233459815	Non-responsive	0.03371343	0.254019206443835	1.45804889395988	0.999999277239788	No Epistasis
YDL189W	0.03410598	0.22172108	0.31621948	0.17638868	0.34987828	0.40421073	0.28978888	0.63119743	0.53574723	0.40372893	0.000191162	0.19068218	0.067598966	0.025744236	0.305066643	0.058542422	0.001237917	0.523557863	0.067598966	0.000112023	0.000734488130205279	0.0612606211536506	0.00398897898032464	0.000733129543456543	AN_Dominant	0.495748823	0.112100203310094	-0.248073055880853	0.772095492777691	No Epistasis
YDL190C	-0.10016816	0.01482934	0.14072614	0.43614014	-0.22702926	-0.41182696	-0.47066346	0.29383384	0.07583624	0.31040864	0.419271292	0.01846244	0.166595438	0.914868047	-0.168344885	0.144275881	0.281487857	0.226692907	0.166595438	0.215782094	0.44595652441825	0.942046616770984	0.351578065053766	0.31709028662943	Non-responsive	-0.149882445	0.276267279573875	-1.36308343348095	0.324158512586412	No Epistasis
YDL191W	-0.408062	-0.780833	-0.413028	-0.137647	-0.044372	-0.133019	-0.18189	-0.492055	-0.208114	-0.473682	0.000691847	-0.533974333	0.085042243	0.000412456	-0.124232	0.073648743	0.135499402	-0.391283667	0.085042243	0.002481094	0.00207427446086957	0.00305656024434389	0.189670209936325	0.00834376118788501	NSource_Dominant	-0.658206333	0.141026605767926	-1.8927114110599	0.213710991692299	No Epistasis
YDL192W	-0.0357274	-0.0326214	0.0185866	0.1584296	0.1500346	0.2028556	0.1201366	0.0937296	0.1873446	0.1100126	0.00015119	-0.0165874	0.02222494	0.479770605	0.1578641	0.019247362	7.77e-05	0.130362267	0.02222494	0.000620711	0.000616332103298071	0.588242042551937	0.000426308793969849	0.0027567984820339	AN_Dominant	0.1412767	0.0368558931511128	0.296138068212043	0.999999277239788	No Epistasis
YDL193W	0.0013058	-0.0432928	-0.0649141	0.0571362	-0.1993254	-0.7155494	-0.9106706	0.1249402	0.181453	-0.0095885	0.101624826	-0.0356337	0.172385592	0.842121031	-0.4421023	0.149290302	0.021064367	0.0989349	0.172385592	0.58398576	0.128720849792343	0.886938625088264	0.0405383866677438	0.682306173311932	Non-responsive	-0.477736	0.28586916400625	-2.01725464865946	0.195045322507337	No Epistasis
YDL194W	0.24283158	0.26364838	0.41962948	0.02673568	-0.18864782	-0.21954792	-0.13652812	-0.16704612	-0.12102702	-0.16643522	0.001231909	0.308703147	0.051701094	0.000558241	-0.129497045	0.044774461	0.023242895	-0.151502787	0.051701094	0.022013023	0.00331271193803857	0.00371507475760649	0.0440498601278565	0.0494199155836189	AN_Dominant	0.179206102	0.0857365651250048	3.85726776571726	0.999999277239788	No Epistasis
YDL195W	0.39428982	0.41399942	0.41112982	0.35077272	0.12813462	-0.18818588	-0.32876508	-0.43758788	-0.29947778	-0.15407008	0.029482934	0.40647302	0.124024837	0.013536384	-0.009510905	0.10740866	0.931920617	-0.297045247	0.124024837	0.047812895	0.0451690132446211	0.0376068072875318	0.943879400427798	0.0926419033259391	Suppression	0.396962115	0.205671924746059	3.37434174769786	0.999999277239788	No Epistasis
YDL196W	-0.47554674	-0.30698004	-0.34530444	-0.39400004	-0.25996864	1.40167296	0.86240156	-0.42168044	-0.32733574	0.06811096	0.385069963	-0.37594374	0.340434371	0.305968107	0.40252646	0.294824814	0.214410213	-0.226968407	0.340434371	0.526319184	0.412323198367604	0.419856947833473	0.279411439300378	0.63276141941347	Non-responsive	0.0265827199999999	0.564546537378865	0.449123518102181	0.999999277239788	No Epistasis
YDL197C	-0.71473466	-0.80033736	-0.67363076	-0.48538826	-0.80027446	-1.17047876	-1.19397876	-0.87198556	-0.40980576	-0.62670186	0.000196701	-0.729567593	0.147373681	0.001655386	-0.91253006	0.127629351	0.000185385	-0.636164393	0.147373681	0.003494391	0.000752240660245184	0.00802193207988166	0.000849270723776224	0.0109898009798368	Non-specific Response	-1.642097653	0.244391601614419	-4.1160713107772	0.0634552892868347	No Epistasis
YDL198C	1.31367824	1.22525324	1.27306324	0.13859754	0.14272594	-0.10814476	0.21395874	0.24135784	0.31163124	0.48215824	1.69e-06	1.270664907	0.066964957	2.81e-07	0.096784365	0.057993354	0.13907114	0.345049107	0.066964957	0.001320089	2.12091762452107e-05	2.19651176470588e-05	0.193841497476596	0.00503663543331392	NSource_Dominant	1.367449272	0.111048818274635	9.2067631235075	0.999999277239788	No Epistasis
YDL199C	-0.59579876	-0.70180606	-0.41871406	-1.76032666	-1.79152566	-1.17051686	-1.09213486	-1.56772366	-1.48842796	-1.38689316	9.43e-06	-0.572106293	0.150619816	0.006729265	-1.45362601	0.130440587	1.04e-05	-1.481014927	0.150619816	2.39e-05	7.50618833535844e-05	0.0224114972114896	9.20681081081081e-05	0.000222399005681818	Non-specific Response	-2.025732303	0.249774707848197	-2.18083480386275	0.172823972164938	No Epistasis
YDL200C	-0.13772214	-0.27333564	-0.16739294	-1.27788554	-0.69776274	-0.99370884	-0.76496324	-0.74859824	-0.36581244	-0.84197354	0.000166387	-0.192816907	0.127930913	0.175489876	-0.93358009	0.110791421	6.53e-05	-0.652128073	0.127930913	0.001403402	0.000661841690115221	0.27359214128415	0.000373281239092496	0.00527463367871486	AN_Dominant	-1.126396997	0.212149418969806	-2.23554194163265	0.165554963716571	No Epistasis
YDL201W	-0.58842392	-0.66105862	-0.46621112	-0.21526542	-0.25805972	-0.80034662	-0.45114542	0.24308128	0.11404538	0.20480848	0.00119988	-0.571897887	0.107226756	0.00108329	-0.431204295	0.092861095	0.00235974	0.187311713	0.107226756	0.124157807	0.00324408331820058	0.00586014268373245	0.00671996512299	0.202731254650299	Suppression	-1.003102182	0.177815458746325	-6.69465918988667	0.0340261631676048	Epistasis
YDL202W	0.69333642	0.42387572	0.60009562	0.38870662	0.39233342	-0.03125058	0.08814852	0.00933072	-0.12129498	-0.12545128	0.002111803	0.57243592	0.094473746	0.000511275	0.209484495	0.081816664	0.03752896	-0.079138513	0.094473746	0.429881412	0.0051158006232902	0.0035296014857745	0.0651954964094405	0.544710470021664	Suppression	0.781920415	0.156666983996737	5.49610968459016	0.999999277239788	No Epistasis
YDL203C	-0.09299914	-0.09015614	-0.07825194	0.37480156	0.03738586	0.06525176	0.23826206	0.32976196	0.17504016	0.43424016	0.007243754	-0.08713574	0.072037995	0.265700459	0.17892531	0.062386734	0.024060623	0.313014093	0.072037995	0.003374878	0.0140849765780415	0.376184073245948	0.045384722508782	0.0107220299602328	AN_Dominant	0.09178957	0.1194615001849	-1.85184785606738	0.220978868288493	No Epistasis
YDL204W	-1.61648198	-1.44881848	-1.11956478	-2.52228418	-2.53094558	-2.66291888	-2.51198888	-2.24297498	-2.48846548	-1.94974868	4.16e-08	-1.39495508	0.117195757	6.71e-06	-2.55703438	0.101494503	3.96e-08	-2.227063047	0.117195757	2.78e-07	1.57905606936416e-06	0.00017713904	1.87985217391304e-06	8.27808181818182e-06	Non-specific Response	-3.95198946	0.194347176611401	-8.87548995089857	0.0295615610717757	Epistasis
YDL205C	0.82774142	1.77443772	1.93657252	1.42675482	1.13750442	1.64247502	1.60718132	0.73813232	0.45668492	0.44539582	8.54e-05	1.51291722	0.21069638	0.000180484	1.453478895	0.182468418	9.37e-05	0.546737687	0.21069638	0.035688782	0.000394260324171952	0.00171554668017366	0.000493035100401606	0.072902154936701	Suppression	2.966396115	0.349400418800023	6.92517323336374	0.999999277239788	No Epistasis
YDL206W	0.34547296	0.15466516	0.49553356	0.21460206	-0.17454134	-0.31781864	-0.06740274	0.99520496	0.77420576	0.65464926	0.000820902	0.33189056	0.113465565	0.022180504	-0.086290165	0.098264062	0.408992331	0.808019993	0.113465565	0.000190079	0.002383745125	0.0548732936948641	0.481716785397519	0.00109132999912358	Discordance	0.245600395	0.188161352998639	-2.98902824111851	0.102681993912534	No Epistasis
YDL207W	0.32083402	-0.02307098	0.27286612	-0.04653898	-0.02640548	-0.26524228	-0.17640128	0.39579232	0.22784352	0.15172282	0.021139995	0.19020972	0.081271914	0.051813572	-0.128647005	0.070383542	0.110300566	0.258452887	0.081271914	0.015488472	0.0342622729453241	0.106271355720726	0.159489214956311	0.0371939076510264	Discordance	0.061562715	0.134774222293852	-1.46088894930304	0.300562968424391	No Epistasis
YDL208W	-0.0290108	-0.1975908	-0.2155878	0.0567052	0.5160502	0.1792172	0.4585262	0.2776032	0.3475252	0.1992262	0.009434089	-0.147396467	0.092002702	0.153170113	0.3026247	0.079676677	0.006730911	0.274784867	0.092002702	0.020320955	0.0174830882712871	0.245634616955447	0.015821384270183	0.0463841728937282	AN_Dominant	0.155228233	0.152569221038727	-0.783622235114202	0.524544617028964	No Epistasis
YDL209C	0.09185512	0.05056772	0.06611262	0.37902172	0.34956032	0.55279022	0.65947972	0.39613782	0.51289522	0.29128322	0.000113436	0.06951182	0.065488282	0.323733174	0.485212995	0.056714516	5.92e-05	0.40010542	0.065488282	0.000486473	0.000495082768820786	0.438400678832162	0.000348444923629829	0.00225380807850071	AN_Dominant	0.554724815	0.108600029851457	1.423750943821	0.999999277239788	No Epistasis
YDL210W	0.97417958	0.82145618	0.71774708	-0.38148812	0.01073148	-0.07059552	0.03197418	0.44404628	0.20956548	0.04846358	0.000448481	0.83779428	0.102858271	8.12e-05	-0.102344495	0.089077876	0.288323247	0.234025113	0.102858271	0.057036872	0.00145517534967806	0.00101129505703422	0.358339136994309	0.106848312402631	Suppression	0.735449785	0.170571145915393	2.93968050287191	0.999999277239788	No Epistasis
YDL211C	-0.16308542	-0.06676572	-0.09278572	0.56536628	0.26452688	0.11796098	0.40851028	0.65929278	0.48300318	0.21502078	0.00378409	-0.10754562	0.101308915	0.323681378	0.339091105	0.087736094	0.00617226	0.452438913	0.101308915	0.002915159	0.00832144128566633	0.438400678832162	0.0147786824780702	0.00949637325161611	AN_Dominant	0.231545485	0.168001829476144	-1.31482751520493	0.338106048536732	No Epistasis
YDL212W	0.4639906	0.1860596	0.2641606	-0.1035634	0.3965176	0.0323096	0.1785266	0.2256826	0.0835386	-0.2822814	0.140835306	0.304736933	0.122641703	0.041916046	0.1259476	0.10621083	0.27437767	0.008979933	0.122641703	0.943678683	0.170255045138586	0.0900301696216393	0.343811804929227	0.961287366246773	Non-responsive	0.430684533	0.203378256061874	2.07349894804734	0.999999277239788	No Epistasis
YDL213C	-0.1311123	-0.1558583	-0.2039731	-0.2072761	-0.4603703	-0.6817176	-0.3095086	-0.6601455	-0.0798256	-0.8958047	0.011480437	-0.1636479	0.151646344	0.316298891	-0.41471815	0.131329587	0.0159763	-0.5452586	0.151646344	0.008791307	0.0205824692903667	0.430247930843231	0.0323526248222566	0.0234685624111654	AN_Dominant	-0.57836605	0.251477012306738	-0.131651993541332	0.824928202091491	No Epistasis
YDL214C	-1.47050768	-1.08046298	-1.34389458	-2.40614948	-2.31519568	-2.59125338	-2.25702148	-2.95633708	-3.12586378	-3.37054788	9.14e-09	-1.298288413	0.10463852	5.08e-06	-2.392405005	0.090619616	2.86e-08	-3.150916247	0.10463852	1.15e-08	5.59590093457944e-07	0.000146603876651982	1.5109564516129e-06	9.99889473684211e-07	Non-specific Response	-3.690693418	0.173523354449965	-3.11068889090456	0.0963614759481115	No Epistasis
YDL215C	2.405403	1.835006	2.210047	-0.9134384	-1.440621	-1.5669356	-1.263897	1.667737	1.339236	1.18249	2.5e-06	2.150152	0.159226038	2.87e-06	-1.296223	0.137893794	3.21e-05	1.396487667	0.159226038	5.04e-05	2.78056027164686e-05	0.000102739726775956	0.00021768850931677	0.000391197156398104	NSource_Dominant	0.853929	0.264046512527754	-2.05478444614174	0.189874870940644	No Epistasis
YDL216C	0.51481344	0.80741304	0.45616474	-0.33047196	-0.22221466	-0.48851446	-0.30252266	0.02859014	-0.07404996	-0.29947236	0.000618517	0.592797073	0.0885045	0.000277966	-0.335930935	0.076647145	0.003223382	-0.114977393	0.0885045	0.235055367	0.00189252912984587	0.00230755243417722	0.00867915145170571	0.338056577215587	Suppression	0.256866138	0.14676810919662	2.53354446708756	0.999999277239788	No Epistasis
YDL217C	1.08341746	1.19581426	1.05636416	0.81049936	0.83844676	0.41725836	0.51262776	0.72587366	0.41335496	0.13442326	7.01e-05	1.111865293	0.1234874	4.25e-05	0.64470806	0.106943225	0.000527085	0.424550627	0.1234874	0.01086651	0.000339663535502959	0.00065356220657277	0.00197762533505155	0.0278209152108551	Non-specific Response	1.756573353	0.204780685834677	6.50463065191297	0.999999277239788	No Epistasis
YDL218W	-2.82490314	-3.07036214	-3.59739124	-4.33050884	-3.92720654	-3.10391424	-3.22824064	-4.05940594	-4.20536984	-4.63354104	2.97e-07	-3.16421884	0.267766095	7.05e-06	-3.647467565	0.23189224	1.02e-06	-4.29943894	0.267766095	8.83e-07	6.50718060200669e-06	0.000180342200772201	1.76773015873016e-05	1.9154082781457e-05	Non-specific Response	-6.811686405	0.444039834063697	-5.6577074223472	0.0401103929508873	Epistasis
YDL219W	-0.20156447	-0.27719182	-0.15118382	-0.17652532	0.35102683	-0.02348202	0.01657038	0.08715943	-0.07290692	-0.52481647	0.301602801	-0.209980037	0.130508769	0.151666061	0.041897468	0.11302391	0.721827656	-0.170187987	0.130508769	0.233462941	0.331398850947836	0.243699868925926	0.766897984829063	0.336653252584416	Non-responsive	-0.168082569	0.216424309640758	0.0097281955224659	0.88836781291028	No Epistasis
YDL220C	-0.1072437	0.1053026	-0.0350149	0.2516195	0.222543	0.7889202	0.4239394	-0.0529173	0.0793326	0.1749879	0.018284157	-0.012318667	0.109761818	0.913790903	0.421755525	0.095056523	0.00301901	0.0671344	0.109761818	0.560109676	0.030414076071084	0.941381381593489	0.00821667407976734	0.662307375677495	Suppression	0.409436858	0.182019383435336	1.88058244973457	0.999999277239788	No Epistasis
YDL221W	-0.23853454	-0.01086244	-0.14955254	-0.32542594	-0.19389924	0.96879416	0.81658676	-0.08518754	-0.14662474	-0.33240714	0.475720903	-0.132983173	0.258900198	0.623310225	0.316513935	0.224214149	0.200921026	-0.18807314	0.258900198	0.49114558	0.499751064072001	0.714364115460987	0.264396687712191	0.600839345393091	Non-responsive	0.183530762	0.429337407711782	0.865528824941015	0.999999277239788	No Epistasis
[truncated: 5,580 more rows]
