# Supplementary material for: Environmental Interactions and Epistasis Are Revealed in the Proteomic Responses to Complex Stimuli
Source: PLoS One. 2015 Aug 6;10(8):e0134099. doi: 10.1371/journal.pone.0134099 (PMC4527715; doi:10.1371/journal.pone.0134099)
Supplement: S13 Table — (XLSX) [file pone.0134099.s017.xlsx]

## Sheet: epistasisTranscriptsGeneMANIA-R
GeneMANIA Results
Plugin Version	3.3.4 (20140731-1725)
Data Version	2014-08-12
Report Generated	Tue May 19 12:09:47 CDT 2015
Gene	Score	Description
YBR056W-A		Dubious open reading frame unlikely to encode a protein, based on available experimental and comparative sequence data; partially overlaps the dubious ORF YBR056C-B [Source:SGD;Acc:S000028736]
YBR126W-A		Dubious ORF unlikely to encode a protein, based on available experimental and comparative sequence data; partially overlaps the dubious ORF YBR126W-B; identified by gene-trapping, microarray analysis, and genome-wide homology searches [Source:SGD;Acc:S000028600]
YAR060C		Dubious open reading frame unlikely to encode a protein, based on available experimental and comparative sequence data [Source:SGD;Acc:S000000086]
YML094C-A (YML095C-A)		Dubious open reading frame unlikely to encode a protein, based on available experimental and comparative sequence data; partially overlaps the verified gene GIM5/YML094W; deletion confers sensitivity to GSAO [Source:SGD;Acc:S000004561]
VPS63 (YLR261C)		Dubious open reading frame, unlikely to encode a protein; not conserved in closely related Saccharomyces species; 98% of ORF overlaps the verified gene YPT6; deletion causes a vacuolar protein sorting defect [Source:SGD;Acc:S000004251]
YOR300W		Dubious open reading frame, unlikely to encode a protein; overlaps with verified gene BUD7/YOR299W; mutation affects bipolar budding and bud site selection, though phenotype could be due to the mutation's effects on BUD7 [Source:SGD;Acc:S000005826]
DDI3 (YNL335W)		Protein of unknown function; expression is induced over 100-fold by DNA damage; induction decreased in rad6 and rad18 mutants [Source:SGD;Acc:S000005279]
YER181C		Dubious open reading frame unlikely to encode a protein, based on available experimental and comparative data; extensively overlaps a Ty1 LTR; protein product is detected in highly purified mitochondria in high-throughput studies [Source:SGD;Acc:S000000983]
YAL066W		Dubious open reading frame unlikely to encode a protein, based on available experimental and comparative sequence data [Source:SGD;Acc:S000000061]
PAU1 (YJL223C)		Member of the seripauperin multigene family encoded mainly in subtelomeric regions, active during alcoholic fermentation, regulated by anaerobiosis, negatively regulated by oxygen, repressed by heme; identical to Pau14p [Source:SGD;Acc:S000003759]
YPL080C		Dubious open reading frame unlikely to encode a protein, based on available experimental and comparative sequence data [Source:SGD;Acc:S000006001]
YPL114W		Dubious open reading frame, unlikely to encode a functional protein; largely overlaps ORF YPL113C; diploid deletion in BY4743 strain background exhibits high budding index [Source:SGD;Acc:S000006035]
YMR173W-A		Dubious open reading frame unlikely to encode a protein, based on available experimental and comparative sequence data; overlaps the verified gene DDR48/YML173W [Source:SGD;Acc:S000004785]
YMR304C-A		Dubious open reading frame unlikely to encode a protein, based on available experimental and comparative sequence data; partially overlaps the verified gene SCW10 [Source:SGD;Acc:S000004919]
YMR007W		Dubious open reading frame unlikely to encode a protein, based on available experimental and comparative sequence data [Source:SGD;Acc:S000004609]
MBB1 (YJL199C)		Dubious open reading frame, unlikely to encode a protein; not conserved in closely related Saccharomyces species; protein detected in large-scale protein-protein interaction studies [Source:SGD;Acc:S000003735]
YDR154C		Dubious open reading frame, null mutant exhibits synthetic phenotype with alpha-synuclein [Source:SGD;Acc:S000002561]
YDR102C		Dubious open reading frame; homozygous diploid deletion strain exhibits high budding index [Source:SGD;Acc:S000002509]
PAU7 (YAR020C)		Member of the seripauperin multigene family, active during alcoholic fermentation, regulated by anaerobiosis, inhibited by oxygen, repressed by heme [Source:SGD;Acc:S000000073]
PAU8 (YAL068C)		Protein of unknown function, member of the seripauperin multigene family encoded mainly in subtelomeric regions [Source:SGD;Acc:S000002142]
YLR252W		Dubious open reading frame unlikely to encode a protein, based on experimental and comparative sequence data; partially overlaps the verified gene SYM1, a mitochondrial protein involved in ethanol metabolism [Source:SGD;Acc:S000004242]
RPL12B (YDR418W)		Protein component of the large (60S) ribosomal subunit, nearly identical to Rpl12Ap; rpl12a rpl12b double mutant exhibits slow growth and slow translation; has similarity to E. coli L11 and rat L12 ribosomal proteins [Source:SGD;Acc:S000002826]
HHT1 (YBR010W)		Histone H3, core histone protein required for chromatin assembly, part of heterochromatin-mediated telomeric and HM silencing; one of two identical histone H3 proteins (see HHT2); regulated by acetylation, methylation, and phosphorylation [Source:SGD;Acc:S000000214]
YER121W		Putative protein of unknown function; may be involved in phosphatase regulation and/or generation of precursor metabolites and energy [Source:SGD;Acc:S000000923]
FOX2 (YKR009C)		Multifunctional enzyme of the peroxisomal fatty acid beta-oxidation pathway; has 3-hydroxyacyl-CoA dehydrogenase and enoyl-CoA hydratase activities [Source:SGD;Acc:S000001717]
YMR122W-A		Protein of unknown function; green fluorescent protein (GFP)-fusion protein localizes to the cytoplasm and endoplasmic reticulum [Source:SGD;Acc:S000007524]
BIO5 (YNR056C)		Putative transmembrane protein involved in the biotin biosynthesis pathway; responsible for uptake of 7-keto 8-aminopelargonic acid; BIO5 is in a cluster of 3 genes (BIO3, BIO4, and BIO5) that mediate biotin synthesis [Source:SGD;Acc:S000005339]
YER076C		Putative protein of unknown function; the authentic, non-tagged protein is detected in highly purified mitochondria in high-throughput studies; analysis of HA-tagged protein suggests a membrane localization [Source:SGD;Acc:S000000878]
SMX3 (YPR182W)		Core Sm protein Sm F; part of heteroheptameric complex (with Smb1p, Smd1p, Smd2p, Smd3p, Sme1p, and Smx2p) that is part of the spliceosomal U1, U2, U4, and U5 snRNPs; homolog of human Sm F [Source:SGD;Acc:S000006386]
CTR3 (YLR411W)		High-affinity copper transporter of the plasma membrane, acts as a trimer; gene is disrupted by a Ty2 transposon insertion in many laboratory strains of S. cerevisiae [Source:SGD;Acc:S000004403]
ALD3 (YMR169C)		Cytoplasmic aldehyde dehydrogenase, involved in beta-alanine synthesis; uses NAD+ as the preferred coenzyme; very similar to Ald2p; expression is induced by stress and repressed by glucose [Source:SGD;Acc:S000004779]
KNH1 (YDL049C)		Protein with similarity to Kre9p, which is involved in cell wall beta 1,6-glucan synthesis; overproduction suppresses growth defects of a kre9 null mutant; required for propionic acid resistance [Source:SGD;Acc:S000002207]
FMN1 (YDR236C)		Riboflavin kinase, phosphorylates riboflavin to form riboflavin monophosphate (FMN), which is a necessary cofactor for many enzymes; localizes to microsomes and to the mitochondrial inner membrane [Source:SGD;Acc:S000002644]
YEF1 (YEL041W)		ATP-NADH kinase; phosphorylates both NAD and NADH; homooctameric structure consisting of 60-kDa subunits; sequence similarity to Utr1p and Pos5p; overexpression complements certain pos5 phenotypes [Source:SGD;Acc:S000000767]
TRS23 (YDR246W)		One of 10 subunits of the transport protein particle (TRAPP) complex of the cis-Golgi which mediates vesicle docking and fusion; involved in endoplasmic reticulum (ER) to Golgi membrane traffic; human homolog is TRAPPC4 [Source:SGD;Acc:S000002654]
IRC19 (YLL033W)		Putative protein of unknown function; YLL033W is not an essential gene but mutant is defective in spore formation; null mutant displays increased levels of spontaneous Rad52p foci [Source:SGD;Acc:S000003956]
YNL195C		Putative protein of unknown function; shares a promoter with YNL194C; the authentic, non-tagged protein is detected in highly purified mitochondria in high-throughput studies [Source:SGD;Acc:S000005139]
SPS100 (YHR139C)		Protein required for spore wall maturation; expressed during sporulation; may be a component of the spore wall; expression also induced in cells treated with the mycotoxin patulin [Source:SGD;Acc:S000001181]
YDL218W		Putative protein of unknown function; YDL218W transcription is regulated by Azf1p and induced by starvation and aerobic conditions; expression also induced in cells treated with the mycotoxin patulin [Source:SGD;Acc:S000002377]
GRE1 (YPL223C)		Hydrophilin of unknown function; stress induced (osmotic, ionic, oxidative, heat shock and heavy metals); regulated by the HOG pathway [Source:SGD;Acc:S000006144]
YNL208W		Protein of unknown function; may interact with ribosomes, based on co-purification experiments; authentic, non-tagged protein is detected in purified mitochondria in high-throughput studies; potential orthologs found in other fungi [Source:SGD;Acc:S000005152]
HEM4 (YOR278W)		Uroporphyrinogen III synthase, catalyzes the conversion of hydroxymethylbilane to uroporphyrinogen III, the fourth step in heme biosynthesis; deficiency in the human homolog can result in the disease congenital erythropoietic porphyria [Source:SGD;Acc:S000005804]
ZPS1 (YOL154W)		Putative GPI-anchored protein; transcription is induced under low-zinc conditions, as mediated by the Zap1p transcription factor, and at alkaline pH [Source:SGD;Acc:S000005514]
POP7 (YBR167C)		Subunit of both RNase MRP and nuclear RNase P; RNase MRP cleaves pre-rRNA, while nuclear RNase P cleaves tRNA precursors to generate mature 5' ends and facilitates turnover of nuclear RNAs [Source:SGD;Acc:S000000371]
GND2 (YGR256W)		6-phosphogluconate dehydrogenase (decarboxylating), catalyzes an NADPH regenerating reaction in the pentose phosphate pathway; required for growth on D-glucono-delta-lactone [Source:SGD;Acc:S000003488]
PEX17 (YNL214W)		Peroxisomal membrane peroxin and subunit of the docking complex that facilitates the import of peroxisomal matrix proteins; required for peroxisome biogenesis [Source:SGD;Acc:S000005158]
HSP26 (YBR072W)		Small heat shock protein (sHSP) with chaperone activity; forms hollow, sphere-shaped oligomers that suppress unfolded proteins aggregation; oligomer activation requires heat-induced conformational change; also has mRNA binding activity [Source:SGD;Acc:S000000276]
FYV6 (YNL133C)		Protein of unknown function, required for survival upon exposure to K1 killer toxin; proposed to regulate double-strand break repair via non-homologous end-joining [Source:SGD;Acc:S000005077]
ALG13 (YGL047W)		Catalytic component of UDP-GlcNAc transferase, required for the second step of dolichyl-linked oligosaccharide synthesis; anchored to the ER membrane via interaction with Alg14p; similar to bacterial and human glycosyltransferases [Source:SGD;Acc:S000003015]
PAI3 (YMR174C)		Cytoplasmic proteinase A (Pep4p) inhibitor, dependent on Pbs2p and Hog1p protein kinases for osmotic induction; intrinsically unstructured, N-terminal half becomes ordered in the active site of proteinase A upon contact [Source:SGD;Acc:S000004786]
YKL187C		Putative protein of unknown function; the authentic, non-tagged protein is detected in a phosphorylated state in highly purified mitochondria in high-throughput studies [Source:SGD;Acc:S000001670]
RNR2 (YJL026W)		Ribonucleotide-diphosphate reductase (RNR), small subunit; the RNR complex catalyzes the rate-limiting step in dNTP synthesis and is regulated by DNA replication and DNA damage checkpoint pathways via localization of the small subunits [Source:SGD;Acc:S000003563]
YGP1 (YNL160W)		Cell wall-related secretory glycoprotein; induced by nutrient deprivation-associated growth arrest and upon entry into stationary phase; may be involved in adaptation prior to stationary phase entry; has similarity to Sps100p [Source:SGD;Acc:S000005104]
GIP2 (YER054C)		Putative regulatory subunit of the protein phosphatase Glc7p, involved in glycogen metabolism; contains a conserved motif (GVNK motif) that is also found in Gac1p, Pig1p, and Pig2p [Source:SGD;Acc:S000000856]
HBT1 (YDL223C)		Substrate of the Hub1p ubiquitin-like protein that localizes to the shmoo tip (mating projection); mutants are defective for mating projection formation, thereby implicating Hbt1p in polarized cell morphogenesis [Source:SGD;Acc:S000002382]
SPG1 (YGR236C)		Protein required for survival at high temperature during stationary phase; not required for growth on nonfermentable carbon sources; the authentic, non-tagged protein is detected in highly purified mitochondria in high-throughput studies [Source:SGD;Acc:S000003468]
SSA4 (YER103W)		Heat shock protein that is highly induced upon stress; plays a role in SRP-dependent cotranslational protein-membrane targeting and translocation; member of the HSP70 family; cytoplasmic protein that concentrates in nuclei upon starvation [Source:SGD;Acc:S000000905]
IMA5 (YJL216C)		Alpha-glucosidase with specificity for isomaltose, maltose, and palatinose; member of the IMA isomaltase family; not required for isomaltose utilization, but Ima5p overexpression allows the ima1 null mutant to grow on isomaltose [Source:SGD;Acc:S000003752]
CSM4 (YPL200W)		Protein required for accurate chromosome segregation during meiosis; involved in meiotic telomere clustering (bouquet formation) and telomere-led rapid prophase movements [Source:SGD;Acc:S000006121]
ARC19 (YKL013C)		Subunit of the ARP2/3 complex, which is required for the motility and integrity of cortical actin patches [Source:SGD;Acc:S000001496]
HEF3 (YNL014W)		Translational elongation factor EF-3; paralog of YEF3 and member of the ABC superfamily; stimulates EF-1 alpha-dependent binding of aminoacyl-tRNA by the ribosome; normally expressed in zinc deficient cells [Source:SGD;Acc:S000004959]
GOR1 (YNL274C)		Glyoxylate reductase; null mutation results in increased biomass after diauxic shift; the authentic, non-tagged protein is detected in highly purified mitochondria in high-throughput studies [Source:SGD;Acc:S000005218]
ABF2 (YMR072W)		Mitochondrial DNA-binding protein involved in mitochondrial DNA replication and recombination, member of HMG1 DNA-binding protein family; activity may be regulated by protein kinase A phosphorylation [Source:SGD;Acc:S000004676]
CBS1 (YDL069C)		Mitochondrial translational activator of the COB mRNA; membrane protein that interacts with translating ribosomes, acts on the COB mRNA 5'-untranslated leader [Source:SGD;Acc:S000002227]
YNL165W		Putative protein of unknown function; YNL165W is not an essential gene [Source:SGD;Acc:S000005109]
PIG1 (YLR273C)		Putative targeting subunit for the type-1 protein phosphatase Glc7p that tethers it to the Gsy2p glycogen synthase [Source:SGD;Acc:S000004263]
YEA4 (YEL004W)		Uridine diphosphate-N-acetylglucosamine (UDP-GlcNAc) transporter required for cell wall chitin synthesis; localized to the ER [Source:SGD;Acc:S000000730]
TPT1 (YOL102C)		tRNA 2'-phosphotransferase, catalyzes the final step in yeast tRNA splicing: the transfer of the 2'-PO(4) from the splice junction to NAD(+) to form ADP-ribose 1''-2''cyclic phosphate and nicotinamide [Source:SGD;Acc:S000005462]
FAA2 (YER015W)		Medium chain fatty acyl-CoA synthetase, activates imported fatty acids; accepts a wide range of fatty acid chain lengths with a preference for medium chains, C9:0-C13:0; localized to the peroxisome [Source:SGD;Acc:S000000817]
RTT105 (YER104W)		Protein with a role in regulation of Ty1 transposition [Source:SGD;Acc:S000000906]
SPG4 (YMR107W)		Protein required for survival at high temperature during stationary phase; not required for growth on nonfermentable carbon sources [Source:SGD;Acc:S000004713]
ERG28 (YER044C)		Endoplasmic reticulum membrane protein, may facilitate protein-protein interactions between the Erg26p dehydrogenase and the Erg27p 3-ketoreductase and/or tether these enzymes to the ER, also interacts with Erg6p [Source:SGD;Acc:S000000846]
YMR118C		Protein of unknown function with similarity to succinate dehydrogenase cytochrome b subunit; YMR118C is not an essential gene [Source:SGD;Acc:S000004724]
FRE4 (YNR060W)		Ferric reductase, reduces a specific subset of siderophore-bound iron prior to uptake by transporters; expression induced by low iron levels [Source:SGD;Acc:S000005343]
STE18 (YJR086W)		G protein gamma subunit, forms a dimer with Ste4p to activate the mating signaling pathway, forms a heterotrimer with Gpa1p and Ste4p to dampen signaling; C-terminus is palmitoylated and farnesylated, which are required for normal signaling [Source:SGD;Acc:S000003846]
PRI1 (YIR008C)		Subunit of DNA primase, which is required for DNA synthesis and double-strand break repair [Source:SGD;Acc:S000001447]
YML131W		Putative protein of unknown function with similarity to medium chain dehydrogenase/reductases; expression induced by stresses including osmotic shock, DNA damaging agents, and other chemicals; GFP-fusion protein localizes to the cytoplasm [Source:SGD;Acc:S000004600]
SPO7 (YAL009W)		Putative regulatory subunit of Nem1p-Spo7p phosphatase holoenzyme, regulates nuclear growth by controlling phospholipid biosynthesis, required for normal nuclear envelope morphology, premeiotic replication, and sporulation [Source:SGD;Acc:S000000007]
SSY5 (YJL156C)		Serine protease of SPS plasma membrane amino acid sensor system (Ssy1p-Ptr3p-Ssy5p); contains an inhibitory domain that dissociates in response to extracellular amino acids, freeing a catalytic domain to activate transcription factor Stp1p [Source:SGD;Acc:S000003692]
YMR018W		Putative protein of unknown function with similarity to human PEX5Rp (peroxin protein 5 related protein); transcription increases during colony development similar to genes involved in peroxisome biogenesis; YMR018W is not an essential gene [Source:SGD;Acc:S000004620]
LSM3 (YLR438C-A)		Lsm (Like Sm) protein; part of heteroheptameric complexes (Lsm2p-7p and either Lsm1p or 8p): cytoplasmic Lsm1p complex involved in mRNA decay; nuclear Lsm8p complex part of U6 snRNP and possibly involved in processing tRNA, snoRNA, and rRNA [Source:SGD;Acc:S000006434]
FMP16 (YDR070C)		Putative protein of unknown function; proposed to be involved in responding to conditions of stress; the authentic, non-tagged protein is detected in highly purified mitochondria in high-throughput studies [Source:SGD;Acc:S000002477]
PAU2 (YEL049W)		Member of the seripauperin multigene family encoded mainly in subtelomeric regions, active during alcoholic fermentation, regulated by anaerobiosis, negatively regulated by oxygen, repressed by heme [Source:SGD;Acc:S000000775]
YBR071W		Protein of unknown function found in the cytoplasm and bud neck; mRNA expression may be regulated by the cell cycle and/or cell wall stress; overexpression of YBR071W affects endocytic protein trafficking [Source:SGD;Acc:S000000275]
RTC3 (YHR087W)		Protein of unknown function involved in RNA metabolism; has structural similarity to SBDS, the human protein mutated in Shwachman-Diamond Syndrome (the yeast SBDS ortholog = SDO1); null mutation suppresses cdc13-1 temperature sensitivity [Source:SGD;Acc:S000001129]
PEX32 (YBR168W)		Peroxisomal integral membrane protein, involved in negative regulation of peroxisome size; partially functionally redundant with Pex31p; genetic interactions suggest action at a step downstream of steps mediated by Pex28p and Pex29p [Source:SGD;Acc:S000000372]
SCS22 (YBL091C-A)		Protein involved in regulation of phospholipid metabolism; homolog of Scs2p; similar to D. melanogaster inturned protein [Source:SGD;Acc:S000007228]
SPC42 (YKL042W)		Central plaque component of spindle pole body (SPB); involved in SPB duplication, may facilitate attachment of the SPB to the nuclear membrane [Source:SGD;Acc:S000001525]
RIM1 (YCR028C-A)		Single-stranded DNA-binding protein essential for mitochondrial genome maintenance; involved in mitochondrial DNA replication [Source:SGD;Acc:S000007222]
PRE1 (YER012W)		Beta 4 subunit of the 20S proteasome; localizes to the nucleus throughout the cell cycle [Source:SGD;Acc:S000000814]
ADH2 (YMR303C)		Glucose-repressible alcohol dehydrogenase II, catalyzes the conversion of ethanol to acetaldehyde; involved in the production of certain carboxylate esters; regulated by ADR1 [Source:SGD;Acc:S000004918]
FMP45 (YDL222C)		Integral membrane protein localized to mitochondria (untagged protein); required for sporulation and maintaining sphingolipid content; has sequence similarity to SUR7 and YNL194C [Source:SGD;Acc:S000002381]
YKT6 (YKL196C)		Vesicle membrane protein (v-SNARE) with acyltransferase activity; involved in trafficking to and within the Golgi, endocytic trafficking to the vacuole, and vacuolar fusion; membrane localization due to prenylation at the carboxy-terminus [Source:SGD;Acc:S000001679]
UIP4 (YPL186C)		Protein that interacts with Ulp1p, a Ubl (ubiquitin-like protein)-specific protease for Smt3p protein conjugates; detected in a phosphorylated state in the mitochondrial outer membrane; also detected in ER and nuclear envelope [Source:SGD;Acc:S000006107]
PRM4 (YPL156C)		Pheromone-regulated protein proposed to be involved in mating; predicted to have 1 transmembrane segment; transcriptionally regulated by Ste12p during mating and by Cat8p during the diauxic shift [Source:SGD;Acc:S000006077]
NCA3 (YJL116C)		Protein that functions with Nca2p to regulate mitochondrial expression of subunits 6 (Atp6p) and 8 (Atp8p ) of the Fo-F1 ATP synthase; member of the SUN family; expression induced in cells treated with the mycotoxin patulin [Source:SGD;Acc:S000003652]
ECI1 (YLR284C)		Peroxisomal delta3,delta2-enoyl-CoA isomerase, hexameric protein that converts 3-hexenoyl-CoA to trans-2-hexenoyl-CoA, essential for the beta-oxidation of unsaturated fatty acids, oleate-induced [Source:SGD;Acc:S000004274]
GPX1 (YKL026C)		Phospholipid hydroperoxide glutathione peroxidase induced by glucose starvation that protects cells from phospholipid hydroperoxides and nonphospholipid peroxides during oxidative stress [Source:SGD;Acc:S000001509]
YET3 (YDL072C)		Protein of unknown function; YET3 null mutant decreases the level of secreted invertase; homolog of human BAP31 protein [Source:SGD;Acc:S000002230]
BAG7 (YOR134W)		Rho GTPase activating protein (RhoGAP), stimulates the intrinsic GTPase activity of Rho1p, which plays a role in actin cytoskeleton organization and control of cell wall synthesis; structurally and functionally related to Sac7p [Source:SGD;Acc:S000005660]
RTN2 (YDL204W)		Protein of unknown function; has similarity to mammalian reticulon proteins; member of the RTNLA (reticulon-like A) subfamily [Source:SGD;Acc:S000002363]
TPP1 (YMR156C)		DNA 3'-phosphatase that functions in repair of endogenous damage of double-stranded DNA, activity is specific for removal of 3' phosphates at strand breaks; has similarity to the l-2-haloacid dehalogenase superfamily [Source:SGD;Acc:S000004765]
YGR201C		Putative protein of unknown function [Source:SGD;Acc:S000003433]
HVG1 (YER039C)		Protein of unknown function, has homology to Vrg4p [Source:SGD;Acc:S000000841]
DMC1 (YER179W)		Meiosis-specific protein required for repair of double-strand breaks and pairing between homologous chromosomes; homolog of Rad51p and the bacterial RecA protein [Source:SGD;Acc:S000000981]
NQM1 (YGR043C)		Transaldolase of unknown function; transcription is repressed by Mot1p and induced by alpha-factor and during diauxic shift [Source:SGD;Acc:S000003275]
FBP1 (YLR377C)		Fructose-1,6-bisphosphatase, key regulatory enzyme in the gluconeogenesis pathway, required for glucose metabolism; undergoes either proteasome-mediated or autophagy-mediated degradation depending on growth conditions; interacts with Vid30p [Source:SGD;Acc:S000004369]
ALG14 (YBR070C)		Component of UDP-GlcNAc transferase required for the second step of dolichyl-linked oligosaccharide synthesis; anchors the catalytic subunit Alg13p to the ER membrane; similar to bacterial and human glycosyltransferases [Source:SGD;Acc:S000000274]
THI4 (YGR144W)		Thiazole synthase, abundant protein involved in the formation of the thiazole moiety of thiamine during thiamine biosynthesis; acts more as a co-substrate rather than an enzyme by providing the sulphur source for thiazole formation; undergoes a sing /.../nover only; required for mitochondrial genome stability in response to DNA damaging agents [Source:SGD;Acc:S000003376]
GPI18 (YBR004C)		Functional ortholog of human PIG-V, which is a mannosyltransferase that transfers the second mannose in glycosylphosphatidylinositol biosynthesis; the authentic, non-tagged protein was localized to mitochondria [Source:SGD;Acc:S000000208]
CRG1 (YHR209W)		S-AdoMet-dependent methyltransferase involved in lipid homeostasis; mediates resistance to a drug cantharidin [Source:SGD;Acc:S000001252]
YMR034C		Putative transporter, member of the SLC10 carrier family; identified in a transposon mutagenesis screen as a gene involved in azole resistance; YMR034C is not an essential gene [Source:SGD;Acc:S000004637]
IRC6 (YFR043C)		Putative protein of unknown function; null mutant displays increased levels of spontaneous Rad52p foci [Source:SGD;Acc:S000001939]
STF2 (YGR008C)		Protein involved in regulation of the mitochondrial F1F0-ATP synthase; Stf1p and Stf2p may act as stabilizing factors that enhance inhibitory action of the Inh1p protein [Source:SGD;Acc:S000003240]
FLD1 (YLR404W)		Seipin protein involved in lipid droplet morphology, number, and size; proposed to be involved in lipid metabolism; related to the human BSCL2 which is associated with lipodystrophy [Source:SGD;Acc:S000004396]
GRX6 (YDL010W)		Cis-golgi localized monothiol glutaredoxin that binds an iron-sulfur cluster; more similar in activity to dithiol than other monothiol glutaredoxins; involved in the oxidative stress response; functional overlap with GRX7 [Source:SGD;Acc:S000002168]
NSE5 (YML023C)		Component of the SMC5-SMC6 complex; this complex plays a key role in the removal of X-shaped DNA structures that arise between sister chromatids during DNA replication and repair [Source:SGD;Acc:S000004485]
HXT5 (YHR096C)		Hexose transporter with moderate affinity for glucose, induced in the presence of non-fermentable carbon sources, induced by a decrease in growth rate, contains an extended N-terminal domain relative to other HXTs [Source:SGD;Acc:S000001138]
YJL144W		Cytoplasmic hydrophilin with a role in dessication resistance; expression induced by osmotic stress, starvation and during stationary phase; GFP-fusion protein is induced by the DNA-damaging agent MMS [Source:SGD;Acc:S000003680]
CHS1 (YNL192W)		Chitin synthase I, requires activation from zymogenic form in order to catalyze the transfer of N-acetylglucosamine (GlcNAc) to chitin; required for repairing the chitin septum during cytokinesis; transcription activated by mating factor [Source:SGD;Acc:S000005136]
ENT1 (YDL161W)		Epsin-like protein involved in endocytosis and actin patch assembly and functionally redundant with Ent2p; binds clathrin via a clathrin-binding domain motif at C-terminus [Source:SGD;Acc:S000002320]
FMP37 (YGL080W)		Putative protein of unknown function; highly conserved across species and orthologous to human gene BRP44L; the authentic, non-tagged protein is detected in highly purified mitochondria in high-throughput studies [Source:SGD;Acc:S000003048]
CRF1 (YDR223W)		Transcriptional corepressor involved in repression of ribosomal protein (RP) gene transcription via the TOR signaling pathway which promotes accumulation of Crf1p in the nucleus; role in repression of RP genes varies by strain [Source:SGD;Acc:S000002631]
SLD5 (YDR489W)		Subunit of the GINS complex (Sld5p, Psf1p, Psf2p, Psf3p), which is localized to DNA replication origins and implicated in assembly of the DNA replication machinery [Source:SGD;Acc:S000002897]
SRP21 (YKL122C)		Subunit of the signal recognition particle (SRP), which functions in protein targeting to the endoplasmic reticulum membrane; not found in mammalian SRP; forms a pre-SRP structure in the nucleolus that is translocated to the cytoplasm [Source:SGD;Acc:S000001605]
DCI1 (YOR180C)		Peroxisomal protein; identification as a delta(3,5)-delta(2,4)-dienoyl-CoA isomerase involved in fatty acid metabolism is disputed [Source:SGD;Acc:S000005706]
ERG27 (YLR100W)		3-keto sterol reductase, catalyzes the last of three steps required to remove two C-4 methyl groups from an intermediate in ergosterol biosynthesis; mutants are sterol auxotrophs [Source:SGD;Acc:S000004090]
RRN9 (YMR270C)		Protein involved in promoting high level transcription of rDNA, subunit of UAF (upstream activation factor) for RNA polymerase I [Source:SGD;Acc:S000004883]
VTI1 (YMR197C)		Protein involved in cis-Golgi membrane traffic; v-SNARE that interacts with two t-SNARES, Sed5p and Pep12p; required for multiple vacuolar sorting pathways [Source:SGD;Acc:S000004810]
YGL185C		Putative protein with sequence similarity to hydroxyacid dehydrogenases; green fluorescent protein (GFP)-fusion protein localizes to the cytoplasm [Source:SGD;Acc:S000003153]
YKL107W		Putative protein of unknown function; proposed to be a palmitoylated membrane protein [Source:SGD;Acc:S000001590]
CUS1 (YMR240C)		Protein required for assembly of U2 snRNP into the spliceosome, forms a complex with Hsh49p and Hsh155p [Source:SGD;Acc:S000004853]
BET5 (YML077W)		Component of the TRAPP (transport protein particle) complex, which plays an essential role in the vesicular transport from endoplasmic reticulum to Golgi [Source:SGD;Acc:S000004542]
DCN1 (YLR128W)		Scaffold-type E3 ligase required for cullin neddylation and ubiquitin ligase activation; contains a ubiquitin-binding domain (UBA) for ubiquitin and Nedd8 (Rub1p) interaction and a PONY domain involved in cullin binding and neddylation [Source:SGD;Acc:S000004118]
SCP1 (YOR367W)		Component of yeast cortical actin cytoskeleton, binds and cross links actin filaments; originally identified by its homology to calponin (contains a calponin-like repeat) but the Scp1p domain structure is more similar to transgelin [Source:SGD;Acc:S000005894]
OSW2 (YLR054C)		Protein of unknown function proposed to be involved in the assembly of the spore wall [Source:SGD;Acc:S000004044]
YLR346C		Putative protein of unknown function found in mitochondria; expression is regulated by transcription factors involved in pleiotropic drug resistance, Pdr1p and Yrr1p; YLR346C is not an essential gene [Source:SGD;Acc:S000004338]
PCA1 (YBR295W)		Cadmium transporting P-type ATPase; may also have a role in copper and iron homeostasis; stabilized by Cd binding, which prevents ubiquitination; S288C and other lab strains contain a G970R mutation which eliminates Cd transport function [Source:SGD;Acc:S000000499]
SNO4 (YMR322C)		Possible chaperone and cysteine protease, similar to bacterial Hsp31 and yeast Hsp31p, Hsp32p, and Hsp33p; DJ-1/ThiJ/PfpI superfamily member; predicted involvement in pyridoxine metabolism; induced by mild heat stress and copper deprivation [Source:SGD;Acc:S000004941]
DFG5 (YMR238W)		Putative mannosidase, essential glycosylphosphatidylinositol (GPI)-anchored membrane protein required for cell wall biogenesis in bud formation, involved in filamentous growth, homologous to Dcw1p [Source:SGD;Acc:S000004851]
IDI1 (YPL117C)		Isopentenyl diphosphate:dimethylallyl diphosphate isomerase (IPP isomerase), catalyzes an essential activation step in the isoprenoid biosynthetic pathway; required for viability [Source:SGD;Acc:S000006038]
HYM1 (YKL189W)		Component of the RAM signaling network that is involved in regulation of Ace2p activity and cellular morphogenesis, interacts with Kic1p and Sog2p, localizes to sites of polarized growth during budding and during the mating response [Source:SGD;Acc:S000001672]
GPI12 (YMR281W)		ER membrane protein involved in the second step of glycosylphosphatidylinositol (GPI) anchor assembly, the de-N-acetylation of the N-acetylglucosaminylphosphatidylinositol intermediate; functional homolog of human PIG-Lp [Source:SGD;Acc:S000004894]
YLR164W		Mitochondrial inner membrane protein of unknown function; similar to Tim18p and Sdh4p; expression induced by nitrogen limitation in a GLN3, GAT1-dependent manner [Source:SGD;Acc:S000004154]
ROX3 (YBL093C)		Subunit of the RNA polymerase II mediator complex; associates with core polymerase subunits to form the RNA polymerase II holoenzyme [Source:SGD;Acc:S000000189]
YMR317W		Putative protein of unknown function with some similarity to sialidase from Trypanosoma; YMR317W is not an essential gene [Source:SGD;Acc:S000004936]
YDR248C		Putative protein of unknown function; sequence similarity to bacterial and human gluconokinase; green fluorescent protein (GFP)-fusion protein localizes to the cytoplasm; upregulated by deletion of the RNAP-II associated factor, PAF1 [Source:SGD;Acc:S000002656]
ADY2 (YCR010C)		Acetate transporter required for normal sporulation; phosphorylated in mitochondria [Source:SGD;Acc:S000000603]
SSA3 (YBL075C)		ATPase involved in protein folding and the response to stress; plays a role in SRP-dependent cotranslational protein-membrane targeting and translocation; member of the heat shock protein 70 (HSP70) family; localized to the cytoplasm [Source:SGD;Acc:S000000171]
BIO3 (YNR058W)		7,8-diamino-pelargonic acid aminotransferase (DAPA), catalyzes the second step in the biotin biosynthesis pathway; BIO3 is in a cluster of 3 genes (BIO3, BIO4, and BIO5) that mediate biotin synthesis [Source:SGD;Acc:S000005341]
SHC1 (YER096W)		Sporulation-specific activator of Chs3p (chitin synthase III), required for the synthesis of the chitosan layer of ascospores; has similarity to Skt5p, which activates Chs3p during vegetative growth; transcriptionally induced at alkaline pH [Source:SGD;Acc:S000000898]
PDR10 (YOR328W)		ATP-binding cassette (ABC) transporter, multidrug transporter involved in the pleiotropic drug resistance network; regulated by Pdr1p and Pdr3p [Source:SGD;Acc:S000005855]
SED1 (YDR077W)		Major stress-induced structural GPI-cell wall glycoprotein in stationary-phase cells, associates with translating ribosomes, possible role in mitochondrial genome maintenance; ORF contains two distinct variable minisatellites [Source:SGD;Acc:S000002484]
YJR061W		Putative protein of unknown function; non-essential gene with similarity to Mnn4, a putative membrane protein involved in glycosylation; transcription repressed by Rm101p [Source:SGD;Acc:S000003822]
MPC54 (YOR177C)		Component of the meiotic outer plaque, a membrane-organizing center which is assembled on the cytoplasmic face of the spindle pole body during meiosis II and triggers the formation of the prospore membrane; potential Cdc28p substrate [Source:SGD;Acc:S000005703]
IDP3 (YNL009W)		Peroxisomal NADP-dependent isocitrate dehydrogenase, catalyzes oxidation of isocitrate to alpha-ketoglutarate with the formation of NADP(H+), required for growth on unsaturated fatty acids [Source:SGD;Acc:S000004954]
CTT1 (YGR088W)		Cytosolic catalase T, has a role in protection from oxidative damage by hydrogen peroxide [Source:SGD;Acc:S000003320]
PXA1 (YPL147W)		Subunit of a heterodimeric peroxisomal ATP-binding cassette transporter complex (Pxa1p-Pxa2p), required for import of long-chain fatty acids into peroxisomes; similarity to human adrenoleukodystrophy transporter and ALD-related proteins [Source:SGD;Acc:S000006068]
DDR48 (YMR173W)		DNA damage-responsive protein, expression is increased in response to heat-shock stress or treatments that produce DNA lesions; contains multiple repeats of the amino acid sequence NNNDSYGS [Source:SGD;Acc:S000004784]
DBR1 (YKL149C)		RNA lariat debranching enzyme, involved in intron turnover; required for efficient Ty1 transposition [Source:SGD;Acc:S000001632]
PUN1 (YLR414C)		Plasma membrane protein with a role in cell wall integrity; co-localizes with Sur7p in punctate membrane patches; null mutant displays decreased thermotolerance; transcription induced upon cell wall damage and metal ion stress [Source:SGD;Acc:S000004406]
YOR338W		Putative protein of unknown function; YOR338W transcription is regulated by Azf1p and its transcript is a specific target of the G protein effector Scp160p; identified as being required for sporulation in a high-throughput mutant screen [Source:SGD;Acc:S000005865]
CDC40 (YDR364C)		Pre-mRNA splicing factor, important for catalytic step II of pre-mRNA splicing and plays a role in cell cycle progression; required for DNA synthesis during mitosis and meiosis; has WD repeats [Source:SGD;Acc:S000002772]
SMD3 (YLR147C)		Core Sm protein Sm D3; part of heteroheptameric complex (with Smb1p, Smd1p, Smd2p, Sme1p, Smx3p, and Smx2p) that is part of the spliceosomal U1, U2, U4, and U5 snRNPs; homolog of human Sm D3 [Source:SGD;Acc:S000004137]
PCD1 (YLR151C)		Peroxisomal nudix pyrophosphatase with specificity for coenzyme A and CoA derivatives, may function to remove potentially toxic oxidized CoA disulfide from peroxisomes to maintain the capacity for beta-oxidation of fatty acids [Source:SGD;Acc:S000004141]
YAF9 (YNL107W)		Subunit of both the NuA4 histone H4 acetyltransferase complex and the SWR1 complex, may function to antagonize silencing near telomeres; interacts directly with Swc4p, has homology to human leukemogenic protein AF9, contains a YEATS domain [Source:SGD;Acc:S000005051]
SNF7 (YLR025W)		One of four subunits of the endosomal sorting complex required for transport III (ESCRT-III); involved in the sorting of transmembrane proteins into the multivesicular body (MVB) pathway; recruited from the cytoplasm to endosomal membranes [Source:SGD;Acc:S000004015]
PMA2 (YPL036W)		Plasma membrane H+-ATPase, isoform of Pma1p, involved in pumping protons out of the cell; regulator of cytoplasmic pH and plasma membrane potential [Source:SGD;Acc:S000005957]
YHC1 (YLR298C)		Component of the U1 snRNP complex required for pre-mRNA splicing; putative ortholog of human U1C protein, which is involved in formation of a complex between U1 snRNP and the pre-mRNA 5' splice site [Source:SGD;Acc:S000004289]
SPO1 (YNL012W)		Meiosis-specific prospore protein; required for meiotic spindle pole body duplication and separation; required to produce bending force necessary for proper prospore membrane assembly during sporulation; has similarity to phospholipase B [Source:SGD;Acc:S000004957]
YNL211C		Putative protein of unknown function; green fluorescent protein (GFP)-fusion protein localizes to mitochondria; YNL211C is not an essential gene [Source:SGD;Acc:S000005155]
GTT1 (YIR038C)		ER associated glutathione S-transferase capable of homodimerization; expression induced during the diauxic shift and throughout stationary phase; functional overlap with Gtt2p, Grx1p, and Grx2p [Source:SGD;Acc:S000001477]
YMR090W		Putative protein of unknown function with similarity to DTDP-glucose 4,6-dehydratases; GFP-fusion protein localizes to the cytoplasm; up-regulated in response to the fungicide mancozeb; not essential for viability [Source:SGD;Acc:S000004696]
FMP40 (YPL222W)		Putative protein of unknown function; proposed to be involved in responding to environmental stresses; the authentic, non-tagged protein is detected in highly purified mitochondria in high-throughput studies [Source:SGD;Acc:S000006143]
DIA1 (YMR316W)		Protein of unknown function, involved in invasive and pseudohyphal growth; green fluorescent protein (GFP)-fusion protein localizes to the cytoplasm in a punctate pattern [Source:SGD;Acc:S000004935]
PRP5 (YBR237W)		RNA helicase in the DEAD-box family, necessary for prespliceosome formation, bridges U1 and U2 snRNPs and enables stable U2 snRNP association with intron RNA [Source:SGD;Acc:S000000441]
YPD1 (YDL235C)		Phosphorelay intermediate protein, phosphorylated by the plasma membrane sensor Sln1p in response to osmotic stress and then in turn phosphorylates the response regulators Ssk1p in the cytosol and Skn7p in the nucleus [Source:SGD;Acc:S000002394]
YDR222W		Protein of unknown function; green fluorescent protein (GFP)-fusion protein localizes to the cytoplasm in a punctate pattern [Source:SGD;Acc:S000002630]
CLF1 (YLR117C)		Member of the NineTeen Complex (NTC) that contains Prp19p and stabilizes U6 snRNA in catalytic forms of the spliceosome containing U2, U5, and U6 snRNAs; homolog of Drosophila crooked neck protein; interacts with U1 snRNP proteins [Source:SGD;Acc:S000004107]
MDH2 (YOL126C)		Cytoplasmic malate dehydrogenase, one of three isozymes that catalyze interconversion of malate and oxaloacetate; involved in the glyoxylate cycle and gluconeogenesis during growth on two-carbon compounds; interacts with Pck1p and Fbp1 [Source:SGD;Acc:S000005486]
YHR138C		Putative protein of unknown function; has similarity to Pbi2p; double null mutant lacking Pbi2p and Yhr138p exhibits highly fragmented vacuoles [Source:SGD;Acc:S000001180]
YJL016W		Putative protein of unknown function; GFP-fusion protein localizes to the cytoplasm; conserved in closely related Saccharomyces species [Source:SGD;Acc:S000003553]
YPL113C		Glyoxylate reductase; acts on glyoxylate and hydroxypyruvate substrates; YPL113C is not an essential gene [Source:SGD;Acc:S000006034]
GPG1 (YGL121C)		Proposed gamma subunit of the heterotrimeric G protein that interacts with the receptor Gpr1p; involved in regulation of pseudohyphal growth; requires Gpb1p or Gpb2p to interact with Gpa2p; overproduction causes prion curing [Source:SGD;Acc:S000003089]
REG2 (YBR050C)		Regulatory subunit of the Glc7p type-1 protein phosphatase; involved with Reg1p, Glc7p, and Snf1p in regulation of glucose-repressible genes, also involved in glucose-induced proteolysis of maltose permease [Source:SGD;Acc:S000000254]
NDL1 (YLR254C)		Homolog of nuclear distribution factor NudE, NUDEL; interacts with Pac1p and regulates dynein targeting to microtubule plus ends [Source:SGD;Acc:S000004244]
PRM9 (YAR031W)		Pheromone-regulated protein with 3 predicted transmembrane segments and an FF sequence, a motif involved in COPII binding; member of DUP240 gene family [Source:SGD;Acc:S000000078]
YOP1 (YPR028W)		Membrane protein that interacts with Yip1p to mediate membrane traffic; interacts with Sey1p to maintain ER morphology; overexpression leads to cell death and accumulation of internal cell membranes [Source:SGD;Acc:S000006232]
YAP6 (YDR259C)		Basic leucine zipper (bZIP) transcription factor; physically interacts with the Tup1-Cyc8 complex and recruits Tup1p to its targets; overexpression increases sodium and lithium tolerance; computational analysis suggests a role in regulation of expre /.../of genes involved in carbohydrate metabolism [Source:SGD;Acc:S000002667]
IMP1 (YMR150C)		Catalytic subunit of the mitochondrial inner membrane peptidase complex, required for maturation of mitochondrial proteins of the intermembrane space; complex contains Imp1p and Imp2p (both catalytic subunits), and Som1p [Source:SGD;Acc:S000004758]
PRP42 (YDR235W)		U1 snRNP protein involved in splicing, required for U1 snRNP biogenesis; contains multiple tetriatricopeptide repeats [Source:SGD;Acc:S000002643]
BNS1 (YGR230W)		Protein with some similarity to Spo12p; overexpression bypasses need for Spo12p, but not required for meiosis [Source:SGD;Acc:S000003462]
MPD2 (YOL088C)		Member of the protein disulfide isomerase (PDI) family, exhibits chaperone activity; overexpression suppresses the lethality of a pdi1 deletion but does not complement all Pdi1p functions; undergoes oxidation by Ero1p [Source:SGD;Acc:S000005448]
YGR042W		Putative protein of unknown function; involved in maintenance of proper telomere length; green fluorescent protein (GFP)-fusion protein localizes to both the cytoplasm and the nucleus [Source:SGD;Acc:S000003274]
SPG5 (YMR191W)		Protein required for survival at high temperature during stationary phase; not required for growth on nonfermentable carbon sources [Source:SGD;Acc:S000004803]
SIR3 (YLR442C)		Silencing protein that interacts with Sir2p and Sir4p, and histone H3 and H4 tails, to establish a transcriptionally silent chromatin state; required for spreading of silenced chromatin; recruited to chromatin through interaction with Rap1p [Source:SGD;Acc:S000004434]
RRT13 (YER066W)		Putative protein of unknown function; non-essential gene identified in a screen for mutants with decreased levels of rDNA transcription [Source:SGD;Acc:S000000868]
ERG1 (YGR175C)		Squalene epoxidase, catalyzes the epoxidation of squalene to 2,3-oxidosqualene; plays an essential role in the ergosterol-biosynthesis pathway and is the specific target of the antifungal drug terbinafine [Source:SGD;Acc:S000003407]
VPS60 (YDR486C)		Cytoplasmic and vacuolar membrane protein involved in late endosome to vacuole transport; required for normal filament maturation during pseudohyphal growth; may function in targeting cargo proteins for degradation; interacts with Vta1p [Source:SGD;Acc:S000002894]
SUI1 (YNL244C)		Translation initiation factor eIF1; component of a complex involved in recognition of the initiator codon; modulates translation accuracy at the initiation phase [Source:SGD;Acc:S000005188]
ARA2 (YMR041C)		NAD-dependent arabinose dehydrogenase, involved in biosynthesis of dehydro-D-arabinono-1,4-lactone; similar to plant L-galactose dehydrogenase [Source:SGD;Acc:S000004644]
MSC1 (YML128C)		Protein of unknown function; mutant is defective in directing meiotic recombination events to homologous chromatids; the authentic, non-tagged protein is detected in highly purified mitochondria and is phosphorylated [Source:SGD;Acc:S000004597]
RTT106 (YNL206C)		Histone chaperone, involved in regulation of chromatin structure in both transcribed and silenced chromosomal regions; affects transcriptional elongation; has a role in regulation of Ty1 transposition [Source:SGD;Acc:S000005150]
YNR061C		Putative protein of unknown function [Source:SGD;Acc:S000005344]
DCS2 (YOR173W)		Non-essential, stress induced regulatory protein; modulates m7G-oligoribonucleotide metabolism; inhibits Dcs1p; regulated by Msn2p, Msn4p, and the Ras-cAMP-cAPK signaling pathway; mutant has increased aneuploidy tolerance [Source:SGD;Acc:S000005699]
LCD1 (YDR499W)		Essential protein required for the DNA integrity checkpoint pathways; interacts physically with Mec1p; putative homolog of S. pombe Rad26 and human ATRIP [Source:SGD;Acc:S000002907]
SIS1 (YNL007C)		Type II HSP40 co-chaperone that interacts with the HSP70 protein Ssa1p; not functionally redundant with Ydj1p due to due to substrate specificity; shares similarity with bacterial DnaJ proteins [Source:SGD;Acc:S000004952]
YLR194C		Structural constituent of the cell wall attached to the plasma membrane by a GPI-anchor; expression is upregulated in response to cell wall stress [Source:SGD;Acc:S000004184]
TAF10 (YDR167W)		Subunit (145 kDa) of TFIID and SAGA complexes, involved in RNA polymerase II transcription initiation and in chromatin modification [Source:SGD;Acc:S000002574]
CHZ1 (YER030W)		Histone chaperone for Htz1p/H2A-H2B dimer; required for the stabilization of the Chz1p-Htz1-H2B complex; has overlapping function with Nap1p; null mutant displays weak sensitivity to MMS and benomyl; contains a highly conserved CHZ motif [Source:SGD;Acc:S000000832]
SSH4 (YKL124W)		Specificity factor required for Rsp5p-dependent ubiquitination and sorting of cargo proteins at the multivesicular body; identified as a high-copy suppressor of a SHR3 deletion, increasing steady-state levels of amino acid permeases [Source:SGD;Acc:S000001607]
IGO1 (YNL157W)		Protein required for initiation of G0 program; prevents degradation of nutrient-regulated mRNAs via the 5'-3' mRNA decay pathway; phosphorylated by Rim15p; GFP protein localizes to the cytoplasm and nucleus; similar to Igo2p [Source:SGD;Acc:S000005101]
RPN9 (YDR427W)		Non-ATPase regulatory subunit of the 26S proteasome, has similarity to putative proteasomal subunits in other species; null mutant is temperature sensitive and exhibits cell cycle and proteasome assembly defects [Source:SGD;Acc:S000002835]
YET1 (YKL065C)		Endoplasmic reticulum transmembrane protein; may interact with ribosomes, based on co-purification experiments; homolog of human BAP31 protein [Source:SGD;Acc:S000001548]
GRX4 (YER174C)		Hydroperoxide and superoxide-radical responsive glutathione-dependent oxidoreductase; monothiol glutaredoxin subfamily member along with Grx3p and Grx5p; protects cells from oxidative damage; mutant has increased aneuploidy tolerance [Source:SGD;Acc:S000000976]
TTI2 (YJR136C)		Putative protein of unknown function; subunit of the ASTRA complex which is part of the chromatin remodeling machinery; similar to S. pombe Tti2p; may interact with Rsm23p; GFP-fusion protein localizes to the cytoplasm [Source:SGD;Acc:S000003897]
KTR2 (YKR061W)		Mannosyltransferase involved in N-linked protein glycosylation; member of the KRE2/MNT1 mannosyltransferase family [Source:SGD;Acc:S000001769]
YCP4 (YCR004C)		Protein of unknown function, has sequence and structural similarity to flavodoxins; predicted to be palmitoylated; the authentic, non-tagged protein is detected in highly purified mitochondria in high-throughput studies [Source:SGD;Acc:S000000597]
ERG25 (YGR060W)		C-4 methyl sterol oxidase, catalyzes the first of three steps required to remove two C-4 methyl groups from an intermediate in ergosterol biosynthesis; mutants accumulate the sterol intermediate 4,4-dimethylzymosterol [Source:SGD;Acc:S000003292]
YOS9 (YDR057W)		ER quality-control lectin; integral subunit of the HRD ligase; binds to glycans with terminal alpha-1,6 linked mannose on misfolded N-glycosylated proteins and participates in targeting proteins to ERAD; member of the OS-9 protein family [Source:SGD;Acc:S000002464]
GCY1 (YOR120W)		Putative NADP(+) coupled glycerol dehydrogenase, proposed to be involved in an alternative pathway for glycerol catabolism; also has mRNA binding activity; member of the aldo-keto reductase (AKR) family [Source:SGD;Acc:S000005646]
KDX1 (YKL161C)		Protein kinase implicated in the Slt2p mitogen-activated (MAP) kinase signaling pathway; interacts with numerous components in the mating pheromone and CWI MAPK pathways; associates with Rlm1p [Source:SGD;Acc:S000001644]
ACS1 (YAL054C)		Acetyl-coA synthetase isoform which, along with Acs2p, is the nuclear source of acetyl-coA for histone acetylation; expressed during growth on nonfermentable carbon sources and under aerobic conditions [Source:SGD;Acc:S000000050]
PHO89 (YBR296C)		Na+/Pi cotransporter, active in early growth phase; similar to phosphate transporters of Neurospora crassa; transcription regulated by inorganic phosphate concentrations and Pho4p [Source:SGD;Acc:S000000500]
GUT1 (YHL032C)		Glycerol kinase, converts glycerol to glycerol-3-phosphate; glucose repression of expression is mediated by Adr1p and Ino2p-Ino4p; derepression of expression on non-fermentable carbon sources is mediated by Opi1p and Rsf1p [Source:SGD;Acc:S000001024]
GTB1 (YDR221W)		Glucosidase II beta subunit, forms a complex with alpha subunit Rot2p, involved in removal of two glucose residues from N-linked glycans during glycoprotein biogenesis in the ER [Source:SGD;Acc:S000002629]
AGP3 (YFL055W)		Low-affinity amino acid permease, may act to supply the cell with amino acids as nitrogen source in nitrogen-poor conditions; transcription is induced under conditions of sulfur limitation; plays a role in regulating Ty1 transposition [Source:SGD;Acc:S000001839]
PRM8 (YGL053W)		Pheromone-regulated protein with 2 predicted transmembrane segments and an FF sequence, a motif involved in COPII binding; forms a complex with Prp9p in the ER; member of DUP240 gene family [Source:SGD;Acc:S000003021]
NTR2 (YKR022C)		Essential protein that forms a dimer with Ntr1p; also forms a trimer, with Ntr2p and the DExD/H-box RNA helicase Prp43p, that is involved in spliceosome disassembly [Source:SGD;Acc:S000001730]
YER184C		Putative zinc cluster protein; deletion confers sensitivity to Calcufluor white, and prevents growth on glycerol or lactate as sole carbon source [Source:SGD;Acc:S000000986]
CTR9 (YOL145C)		Component of the Paf1p complex involved in transcription elongation; binds to and modulates the activity of RNA polymerases I and II; required for expression of a subset of genes, including cyclin genes; involved in SER3 repression by helping to mai /.../SRG1 transcription-dependent nucleosome occupancy; contains TPR repeats [Source:SGD;Acc:S000005505]
FUN14 (YAL008W)		Mitochondrial protein of unknown function [Source:SGD;Acc:S000000006]
CYB5 (YNL111C)		Cytochrome b5, involved in the sterol and lipid biosynthesis pathways; acts as an electron donor to support sterol C5-6 desaturation [Source:SGD;Acc:S000005055]
SIA1 (YOR137C)		Protein of unassigned function involved in activation of the Pma1p plasma membrane H+-ATPase by glucose [Source:SGD;Acc:S000005663]
ATG34 (YOL083W)		Receptor protein involved in selective autophagy during starvation; specifically involved in the transport of cargo protein alpha-mannosidase (Ams1p); Atg19p paralog [Source:SGD;Acc:S000005443]
SYM1 (YLR251W)		Protein required for ethanol metabolism; induced by heat shock and localized to the inner mitochondrial membrane; homologous to mammalian peroxisomal membrane protein Mpv17 [Source:SGD;Acc:S000004241]
YOR097C		Putative protein of unknown function; identified as interacting with Hsp82p in a high-throughput two-hybrid screen; YOR097C is not an essential gene [Source:SGD;Acc:S000005623]
KXD1 (YGL079W)		Putative protein of unknown function; likely member of BLOC complex involved in endosomal cargo sorting; null mutant is sensitive to drug inducing secretion of vacuolar cargo; GFP-fusion protein localizes to the endosome [Source:SGD;Acc:S000003047]
YOR111W		Putative protein of unknown function [Source:SGD;Acc:S000005637]
COG2 (YGR120C)		Essential component of the conserved oligomeric Golgi complex (Cog1p through Cog8p), a cytosolic tethering complex that functions in protein trafficking to mediate fusion of transport vesicles to Golgi compartments [Source:SGD;Acc:S000003352]
PNC1 (YGL037C)		Nicotinamidase that converts nicotinamide to nicotinic acid as part of the NAD(+) salvage pathway, required for life span extension by calorie restriction; PNC1 expression responds to all known stimuli that extend replicative life span [Source:SGD;Acc:S000003005]
STE3 (YKL178C)		Receptor for a factor pheromone, couples to MAP kinase cascade to mediate pheromone response; transcribed in alpha cells and required for mating by alpha cells, ligand bound receptors endocytosed and recycled to the plasma membrane; GPCR [Source:SGD;Acc:S000001661]
HPF1 (YOL155C)		Haze-protective mannoprotein that reduces the particle size of aggregated proteins in white wines [Source:SGD;Acc:S000005515]
DAN1 (YJR150C)		Cell wall mannoprotein with similarity to Tir1p, Tir2p, Tir3p, and Tir4p; expressed under anaerobic conditions, completely repressed during aerobic growth [Source:SGD;Acc:S000003911]
SPO20 (YMR017W)		Meiosis-specific subunit of the t-SNARE complex, required for prospore membrane formation during sporulation; similar to but not functionally redundant with Sec9p; SNAP-25 homolog [Source:SGD;Acc:S000004619]
ATG27 (YJL178C)		Type I membrane protein involved in autophagy and the cytoplasm-to-vacuole targeting (Cvt) pathway; may be involved in membrane delivery to the phagophore assembly site [Source:SGD;Acc:S000003714]
FHN1 (YGR131W)		Protein of unknown function; induced by ketoconazole; promoter region contains sterol regulatory element motif, which has been identified as a Upc2p-binding site; overexpression complements function of Nce102p in NCE102 deletion strain [Source:SGD;Acc:S000003363]
YPL071C		Putative protein of unknown function; green fluorescent protein (GFP)-fusion protein localizes to both the cytoplasm and the nucleus [Source:SGD;Acc:S000005992]
PRM1 (YNL279W)		Pheromone-regulated multispanning membrane protein involved in membrane fusion during mating; predicted to have 5 transmembrane segments and a coiled coil domain; localizes to the shmoo tip; regulated by Ste12p [Source:SGD;Acc:S000005223]
PST1 (YDR055W)		Cell wall protein that contains a putative GPI-attachment site; secreted by regenerating protoplasts; up-regulated by activation of the cell integrity pathway, as mediated by Rlm1p; upregulated by cell wall damage via disruption of FKS1 [Source:SGD;Acc:S000002462]
ARC15 (YIL062C)		Subunit of the ARP2/3 complex, which is required for the motility and integrity of cortical actin patches; has mRNA binding activity [Source:SGD;Acc:S000001324]
SSU1 (YPL092W)		Plasma membrane sulfite pump involved in sulfite metabolism and required for efficient sulfite efflux; major facilitator superfamily protein [Source:SGD;Acc:S000006013]
BLS1 (YLR408C)		Putative protein of unknown function; likely member of BLOC complex involved in endosomal cargo sorting; green fluorescent protein (GFP)-fusion protein localizes to the endosome; YLR408C is not an essential gene [Source:SGD;Acc:S000004400]
DUG3 (YNL191W)		Probable glutamine amidotransferase, forms a complex with Dug1p and Dug2p to degrade glutathione (GSH) and other peptides containing a gamma-glu-X bond in an alternative pathway to GSH degradation by gamma-glutamyl transpeptidase (Ecm38p) [Source:SGD;Acc:S000005135]
DAN4 (YJR151C)		Cell wall mannoprotein with similarity to Tir1p, Tir2p, Tir3p, and Tir4p; expressed under anaerobic conditions, completely repressed during aerobic growth [Source:SGD;Acc:S000003912]
ASI2 (YNL159C)		Integral inner nuclear membrane protein that acts with Asi1p and Asi3p to ensure the fidelity of SPS-sensor signalling by maintaining the dormant repressed state of gene expression in the absence of inducing signals [Source:SGD;Acc:S000005103]
HTB1 (YDR224C)		Histone H2B, core histone protein required for chromatin assembly and chromosome function; nearly identical to HTB2; Rad6p-Bre1p-Lge1p mediated ubiquitination regulates transcriptional activation, meiotic DSB formation and H3 methylation [Source:SGD;Acc:S000002632]
HES1 (YOR237W)		Protein implicated in the regulation of ergosterol biosynthesis; one of a seven member gene family with a common essential function and non-essential unique functions; similar to human oxysterol binding protein (OSBP) [Source:SGD;Acc:S000005763]
ARC40 (YBR234C)		Subunit of the ARP2/3 complex, which is required for the motility and integrity of cortical actin patches [Source:SGD;Acc:S000000438]
LEE1 (YPL054W)		Zinc-finger protein of unknown function [Source:SGD;Acc:S000005975]
AIM7 (YDR063W)		Protein that interacts with Arp2/3 complex to stimulate actin filament debranching and inhibit actin nucleation; has similarity to Cof1p and also to human glia maturation factor (GMF); null mutant displays elevated mitochondrial genome loss [Source:SGD;Acc:S000002470]
YJR096W		Putative xylose and arabinose reductase; member of the aldo-keto reductase (AKR) family; GFP-fusion protein is induced in response to the DNA-damaging agent MMS [Source:SGD;Acc:S000003857]
SPC110 (YDR356W)		Inner plaque spindle pole body (SPB) component, ortholog of human kendrin; involved in connecting nuclear microtubules to SPB; interacts with Tub4p-complex and calmodulin; phosphorylated by Mps1p in cell cycle-dependent manner [Source:SGD;Acc:S000002764]
MET31 (YPL038W)		Zinc-finger DNA-binding protein, involved in transcriptional regulation of the methionine biosynthetic genes, similar to Met32p [Source:SGD;Acc:S000005959]
NYV1 (YLR093C)		v-SNARE component of the vacuolar SNARE complex involved in vesicle fusion; inhibits ATP-dependent Ca(2+) transport activity of Pmc1p in the vacuolar membrane [Source:SGD;Acc:S000004083]
IES4 (YOR189W)		Component of the INO80 chromatiin remodeling complex and target of the Mec1p/Tel1p DNA damage signaling pathway; proposed to link chromatin remodeling to replication checkpoint responses [Source:SGD;Acc:S000005715]
PCL2 (YDL127W)		Cyclin, interacts with cyclin-dependent kinase Pho85p; member of the Pcl1,2-like subfamily, involved in the regulation of polarized growth and morphogenesis and progression through the cell cycle; localizes to sites of polarized cell growth [Source:SGD;Acc:S000002285]
RTR2 (YDR066C)		Protein of unknown function with high similarity to Rtr1p; exhibits genetic interactions with Rtr1p; green fluorescent protein (GFP)-fusion protein localizes to the cytoplasm; YDR066C is not an essential gene [Source:SGD;Acc:S000002473]
SEC5 (YDR166C)		Essential 107kDa subunit of the exocyst complex (Sec3p, Sec5p, Sec6p, Sec8p, Sec10p, Sec15p, Exo70p, and Exo84p), which has the essential function of mediating polarized targeting of secretory vesicles to active sites of exocytosis [Source:SGD;Acc:S000002573]
TRM12 (YML005W)		S-adenosylmethionine-dependent methyltransferase of the seven beta-strand family; required for wybutosine formation in phenylalanine-accepting tRNA [Source:SGD;Acc:S000004464]
YMR315W		Protein with NADP(H) oxidoreductase activity; transcription is regulated by Stb5p in response to NADPH depletion induced by diamide; promoter contains a putative Stb5p binding site [Source:SGD;Acc:S000004932]
IBD2 (YNL164C)		Component of the BUB2-dependent spindle checkpoint pathway, interacts with Bfa1p and functions upstream of Bub2p and Bfa1p [Source:SGD;Acc:S000005108]
FLC2 (YAL053W)		Putative FAD transporter; required for uptake of FAD into endoplasmic reticulum; involved in cell wall maintenance [Source:SGD;Acc:S000000049]
SYF1 (YDR416W)		Member of the NineTeen Complex (NTC) that contains Prp19p and stabilizes U6 snRNA in catalytic forms of the spliceosome containing U2, U5, and U6 snRNAs; null mutant has splicing defect and arrests in G2/M; homologs in human and C. elegans [Source:SGD;Acc:S000002824]
CCE1 (YKL011C)		Mitochondrial cruciform cutting endonuclease, cleaves Holliday junctions formed during recombination of mitochondrial DNA [Source:SGD;Acc:S000001494]
AYR1 (YIL124W)		NADPH-dependent 1-acyl dihydroxyacetone phosphate reductase found in lipid particles, ER, and mitochondrial outer membrane; involved in phosphatidic acid biosynthesis; required for spore germination; capable of metabolizing steroid hormones [Source:SGD;Acc:S000001386]
HYR1 (YIR037W)		Thiol peroxidase that functions as a hydroperoxide receptor to sense intracellular hydroperoxide levels and transduce a redox signal to the Yap1p transcription factor [Source:SGD;Acc:S000001476]
PRC1 (YMR297W)		Vacuolar carboxypeptidase Y (proteinase C; CPY), broad-specificity C-terminal exopeptidase involved in non-specific protein degradation in the vacuole; member of the serine carboxypeptidase family [Source:SGD;Acc:S000004912]
ARP8 (YOR141C)		Nuclear actin-related protein involved in chromatin remodeling, component of chromatin-remodeling enzyme complexes; has mRNA binding activity [Source:SGD;Acc:S000005667]
IZH4 (YOL101C)		Membrane protein involved in zinc ion homeostasis, member of the four-protein IZH family, expression induced by fatty acids and altered zinc levels; deletion reduces sensitivity to excess zinc; possible role in sterol metabolism [Source:SGD;Acc:S000005461]
FSH3 (YOR280C)		Putative serine hydrolase; likely target of Cyc8p-Tup1p-Rfx1p transcriptional regulation; sequence is similar to S. cerevisiae Fsh1p and Fsh2p and the human candidate tumor suppressor OVCA2 [Source:SGD;Acc:S000005806]
YPL014W		Putative protein of unknown function; green fluorescent protein (GFP)-fusion protein localizes to the cytoplasm and to the nucleus [Source:SGD;Acc:S000005935]
CCL1 (YPR025C)		Cyclin associated with protein kinase Kin28p, which is the TFIIH-associated carboxy-terminal domain (CTD) kinase involved in transcription initiation at RNA polymerase II promoters [Source:SGD;Acc:S000006229]
SDP1 (YIL113W)		Stress-inducible dual-specificity MAP kinase phosphatase, negatively regulates Slt2p MAP kinase by direct dephosphorylation, diffuse localization under normal conditions shifts to punctate localization after heat shock [Source:SGD;Acc:S000001375]
UBP13 (YBL067C)		Putative ubiquitin carboxyl-terminal hydrolase, ubiquitin-specific protease that cleaves ubiquitin-protein fusions [Source:SGD;Acc:S000000163]
RCR2 (YDR003W)		Vacuolar protein that presumably functions within the endosomal-vacuolar trafficking pathway, affecting events that determine whether plasma membrane proteins are degraded or routed to the plasma membrane; similar to Rcr1p [Source:SGD;Acc:S000002410]
ECM4 (YKR076W)		Omega class glutathione transferase; not essential; similar to Ygr154cp; green fluorescent protein (GFP)-fusion protein localizes to the cytoplasm [Source:SGD;Acc:S000001784]
MSN1 (YOL116W)		Transcriptional activator involved in regulation of invertase and glucoamylase expression, invasive growth and pseudohyphal differentiation, iron uptake, chromium accumulation, and response to osmotic stress; localizes to the nucleus [Source:SGD;Acc:S000005476]
UFE1 (YOR075W)		t-SNARE required for retrograde vesicular traffic and homotypic ER membrane fusion; forms a complex with the SNAREs Sec22p, Sec20p and Use1p to mediate fusion of Golgi-derived vesicles at the ER [Source:SGD;Acc:S000005601]
NCE102 (YPR149W)		Protein of unknown function; contains transmembrane domains; involved in secretion of proteins that lack classical secretory signal sequences; component of the detergent-insoluble glycolipid-enriched complexes (DIGs) [Source:SGD;Acc:S000006353]
ERG5 (YMR015C)		C-22 sterol desaturase, a cytochrome P450 enzyme that catalyzes the formation of the C-22(23) double bond in the sterol side chain in ergosterol biosynthesis; may be a target of azole antifungal drugs [Source:SGD;Acc:S000004617]
PML39 (YML107C)		Protein required for nuclear retention of unspliced pre-mRNAs along with Mlp1p and Pml1p; anchored to nuclear pore complex via Mlp1p and Mlp2p; found with the subset of nuclear pores farthest from the nucleolus; may interact with ribosomes [Source:SGD;Acc:S000004575]
ATG5 (YPL149W)		Conserved protein involved in autophagy and the Cvt pathway; undergoes conjugation with Atg12p to form a complex involved in Atg8p lipidation; conjugated Atg12p also forms a complex with Atg16p that is essential for autophagosome formation [Source:SGD;Acc:S000006070]
HFD1 (YMR110C)		Putative fatty aldehyde dehydrogenase, located in the mitochondrial outer membrane and also in lipid particles; has similarity to human fatty aldehyde dehydrogenase (FALDH) which is implicated in Sjogren-Larsson syndrome [Source:SGD;Acc:S000004716]
MUK1 (YPL070W)		Cytoplasmic protein of unknown function containing a Vps9 domain; computational analysis of large-scale protein-protein interaction data suggests a possible role in transcriptional regulation [Source:SGD;Acc:S000005991]
IME2 (YJL106W)		Serine/threonine protein kinase involved in activation of meiosis, associates with Ime1p and mediates its stability, activates Ndt80p; IME2 expression is positively regulated by Ime1p [Source:SGD;Acc:S000003642]
BUB2 (YMR055C)		Mitotic exit network regulator, forms GTPase-activating Bfa1p-Bub2p complex that binds Tem1p and spindle pole bodies, blocks cell cycle progression before anaphase in response to spindle and kinetochore damage [Source:SGD;Acc:S000004659]
MIH1 (YMR036C)		Protein tyrosine phosphatase involved in cell cycle control; regulates the phosphorylation state of Cdc28p; homolog of S. pombe cdc25 [Source:SGD;Acc:S000004639]
YJL132W		Putative protein of unknown function; localizes to the membrane fraction; possible Zap1p-regulated target gene induced by zinc deficiency; YJL132W is a non-essential gene [Source:SGD;Acc:S000003668]
ETR1 (YBR026C)		2-enoyl thioester reductase, member of the medium chain dehydrogenase/reductase family; localized to in mitochondria, where it has a probable role in fatty acid synthesis [Source:SGD;Acc:S000000230]
GSC2 (YGR032W)		Catalytic subunit of 1,3-beta-glucan synthase, involved in formation of the inner layer of the spore wall; activity positively regulated by Rho1p and negatively by Smk1p; has similarity to an alternate catalytic subunit, Fks1p (Gsc1p) [Source:SGD;Acc:S000003264]
YDR415C		Putative protein of unknown function [Source:SGD;Acc:S000002823]
DSD1 (YGL196W)		D-serine dehydratase (aka D-serine ammonia-lyase); converts D-serine to pyruvate and ammonia by a reaction dependent on pyridoxal 5'-phosphate and zinc; may play a role in D-serine detoxification; L-serine is not a substrate [Source:SGD;Acc:S000003164]
DIC1 (YLR348C)		Mitochondrial dicarboxylate carrier, integral membrane protein, catalyzes a dicarboxylate-phosphate exchange across the inner mitochondrial membrane, transports cytoplasmic dicarboxylates into the mitochondrial matrix [Source:SGD;Acc:S000004340]
DAP1 (YPL170W)		Heme-binding protein involved in regulation of cytochrome P450 protein Erg11p; damage response protein, related to mammalian membrane progesterone receptors; mutations lead to defects in telomeres, mitochondria, and sterol synthesis [Source:SGD;Acc:S000006091]
YJL163C		Putative protein of unknown function [Source:SGD;Acc:S000003699]
DYN2 (YDR424C)		Cytoplasmic light chain dynein, microtubule motor protein; proposed to be involved in the assembly of the nuclear pore complex [Source:SGD;Acc:S000002832]
CSI1 (YMR025W)		Subunit of the Cop9 signalosome, which is required for deneddylation, or removal of the ubiquitin-like protein Rub1p from Cdc53p (cullin); involved in adaptation to pheromone signaling [Source:SGD;Acc:S000004627]
YVC1 (YOR088W)		Vacuolar cation channel, mediates release of Ca(2+) from the vacuole in response to hyperosmotic shock [Source:SGD;Acc:S000005613]
CTL1 (YMR180C)		RNA 5'-triphosphatase, localizes to both the nucleus and cytoplasm [Source:SGD;Acc:S000004792]
CTA1 (YDR256C)		Catalase A, breaks down hydrogen peroxide in the peroxisomal matrix formed by acyl-CoA oxidase (Pox1p) during fatty acid beta-oxidation [Source:SGD;Acc:S000002664]
IMP2 (YMR035W)		Catalytic subunit of the mitochondrial inner membrane peptidase complex, required for maturation of mitochondrial proteins of the intermembrane space; complex contains Imp1p and Imp2p (both catalytic subunits), and Som1p [Source:SGD;Acc:S000004638]
PPT2 (YPL148C)		Phosphopantetheine:protein transferase (PPTase), activates mitochondrial acyl carrier protein (Acp1p) by phosphopantetheinylation [Source:SGD;Acc:S000006069]
CTR1 (YPR124W)		High-affinity copper transporter of the plasma membrane, mediates nearly all copper uptake under low copper conditions; transcriptionally induced at low copper levels and degraded at high copper levels [Source:SGD;Acc:S000006328]
CPR1 (YDR155C)		Cytoplasmic peptidyl-prolyl cis-trans isomerase (cyclophilin), catalyzes the cis-trans isomerization of peptide bonds N-terminal to proline residues; binds the drug cyclosporin A [Source:SGD;Acc:S000002562]
VAM3 (YOR106W)		Syntaxin-like vacuolar t-SNARE that functions with Vam7p in vacuolar protein trafficking; mediates docking/fusion of late transport intermediates with the vacuole; has an acidic di-leucine sorting signal and C-terminal transmembrane region [Source:SGD;Acc:S000005632]
YDR042C		Putative protein of unknown function; expression is increased in ssu72-ts69 mutant [Source:SGD;Acc:S000002449]
YLR050C		Putative protein of unknown function; green fluorescent protein (GFP)-fusion protein localizes to the endoplasmic reticulum; YLR050C is not an essential gene [Source:SGD;Acc:S000004040]
CWP2 (YKL097W-A)		Covalently linked cell wall mannoprotein, major constituent of the cell wall; plays a role in stabilizing the cell wall; involved in low pH resistance; precursor is GPI-anchored [Source:SGD;Acc:S000001956]
MTW1 (YAL034W-A)		Essential component of the MIND kinetochore complex (Mtw1p Including Nnf1p-Nsl1p-Dsn1p) which joins kinetochore subunits contacting DNA to those contacting microtubules; critical to kinetochore assembly [Source:SGD;Acc:S000000032]
YGR149W		Putative protein of unknown function; predicted to be an integal membrane protein [Source:SGD;Acc:S000003381]
RTR1 (YER139C)		CTD phosphatase; dephosphorylates S5-P in the C-terminal domain of Rpo21p; has a cysteine-rich motif required for function and conserved in eukaryotes; shuttles between the nucleus and cytoplasm [Source:SGD;Acc:S000000941]
ADI1 (YMR009W)		Acireductone dioxygenease involved in the methionine salvage pathway; ortholog of human MTCBP-1; transcribed with YMR010W and regulated post-transcriptionally by RNase III (Rnt1p) cleavage; ADI1 mRNA is induced in heat shock conditions [Source:SGD;Acc:S000004611]
PFA5 (YDR459C)		Palmitoyltransferase with autoacylation activity; likely functions in pathway(s) outside Ras; member of a family of putative palmitoyltransferases containing an Asp-His-His-Cys-cysteine rich (DHHC-CRD) domain [Source:SGD;Acc:S000002867]
YLR118C		Acyl-protein thioesterase responsible for depalmitoylation of Gpa1p; green fluorescent protein (GFP)-fusion protein localizes to both the cytoplasm and nucleus and is induced in response to the DNA-damaging agent MMS [Source:SGD;Acc:S000004108]
PXA2 (YKL188C)		Subunit of a heterodimeric peroxisomal ATP-binding cassette transporter complex (Pxa1p-Pxa2p), required for import of long-chain fatty acids into peroxisomes; similarity to human adrenoleukodystrophy transporter and ALD-related proteins [Source:SGD;Acc:S000001671]
MMS4 (YBR100W)		Subunit of the structure-specific Mms4p-Mus81p endonuclease that cleaves branched DNA; involved in recombination, DNA repair, and joint molecule formation/resolution during meiotic recombination [Source:SGD;Acc:S000000302]
NAS2 (YIL007C)		Proteasome-interacting protein involved in the assembly of the base subcomplex of the 19S proteasomal regulatory particle (RP); similar to mammalian proteasomal modulator subunit; non-essential gene; interacts with Rpn4p [Source:SGD;Acc:S000001269]
DML1 (YMR211W)		Essential protein involved in mtDNA inheritance, may also function in the partitioning of the mitochondrial organelle or in the segregation of chromosomes, exhibits regions similar to members of a GTPase family [Source:SGD;Acc:S000004824]
UGX2 (YDL169C)		Protein of unknown function, transcript accumulates in response to any combination of stress conditions [Source:SGD;Acc:S000002328]
YMR111C		Protein of unknown function; green fluorescent protein (GFP)-fusion protein localizes to the nucleus; YMR111C is not an essential gene [Source:SGD;Acc:S000004717]
STL1 (YDR536W)		Glycerol proton symporter of the plasma membrane, subject to glucose-induced inactivation, strongly but transiently induced when cells are subjected to osmotic shock [Source:SGD;Acc:S000002944]
ATG22 (YCL038C)		Vacuolar integral membrane protein required for efflux of amino acids during autophagic body breakdown in the vacuole; null mutation causes a gradual loss of viability during starvation [Source:SGD;Acc:S000000543]
ALD2 (YMR170C)		Cytoplasmic aldehyde dehydrogenase, involved in ethanol oxidation and beta-alanine biosynthesis; uses NAD+ as the preferred coenzyme; expression is stress induced and glucose repressed; very similar to Ald3p [Source:SGD;Acc:S000004780]
YOR114W		Putative protein of unknown function; null mutant is viable [Source:SGD;Acc:S000005640]
GDI1 (YER136W)		GDP dissociation inhibitor, regulates vesicle traffic in secretory pathways by regulating the dissociation of GDP from the Sec4/Ypt/rab family of GTP binding proteins [Source:SGD;Acc:S000000938]
YOR238W		Putative protein of unknown function; green fluorescent protein (GFP)-fusion protein localizes to the cytoplasm [Source:SGD;Acc:S000005764]
UBS1 (YBR165W)		Ubiquitin-conjugating enzyme suppressor that functions as a general positive regulator of Cdc34p activity; nuclear protein that may represent a link between nucleocytoplasmic transport and ubiquitin ligase activity [Source:SGD;Acc:S000000369]
MOH1 (YBL049W)		Protein of unknown function, has homology to kinase Snf7p; not required for growth on nonfermentable carbon sources; essential for survival in stationary phase [Source:SGD;Acc:S000000145]
YGR127W		Putative protein of unknown function; expression is regulated by Msn2p/Msn4p, indicating a possible role in stress response [Source:SGD;Acc:S000003359]
YER079W		Putative protein of unknown function [Source:SGD;Acc:S000000881]
HSP104 (YLL026W)		Heat shock protein that cooperates with Ydj1p (Hsp40) and Ssa1p (Hsp70) to refold and reactivate previously denatured, aggregated proteins; responsive to stresses including: heat, ethanol, and sodium arsenite; involved in [PSI+] propagation [Source:SGD;Acc:S000003949]
RTA1 (YGR213C)		Protein involved in 7-aminocholesterol resistance; has seven potential membrane-spanning regions; expression is induced under both low-heme and low-oxygen conditions; member of the fungal lipid-translocating exporter (LTE) family of protein [Source:SGD;Acc:S000003445]
SIL1 (YOL031C)		Nucleotide exchange factor for the endoplasmic reticulum (ER) lumenal Hsp70 chaperone Kar2p, required for protein translocation into the ER; homolog of Yarrowia lipolytica SLS1; GrpE-like protein [Source:SGD;Acc:S000005391]
YLR407W		Putative protein of unknown function; null mutant displays elongated buds and a large fraction of budded cells have only one nucleus [Source:SGD;Acc:S000004399]
ASG7 (YJL170C)		Protein that regulates signaling from a G protein beta subunit Ste4p and its relocalization within the cell; specific to a-cells and induced by alpha-factor [Source:SGD;Acc:S000003706]
DDP1 (YOR163W)		Polyphosphate phosphatase; hydrolyzes diphosphorylated inositol polyphosphates and diadenosine polyphosphates; has high specificity for diadenosine hexa- and pentaphosphates; exhibits endopolyphosphatase activity with a high affinity for polyphospha /.../n activity also observed for its human DIPP homologs; member of the MutT family of nucleotide hydrolases [Source:SGD;Acc:S000005689]
PEX28 (YHR150W)		Peroxisomal integral membrane peroxin, involved in the regulation of peroxisomal size, number and distribution; genetic interactions suggest that Pex28p and Pex29p act at steps upstream of those mediated by Pex30p, Pex31p, and Pex32p [Source:SGD;Acc:S000001193]
RPT3 (YDR394W)		One of six ATPases of the 19S regulatory particle of the 26S proteasome involved in the degradation of ubiquitinated substrates; substrate of N-acetyltransferase B [Source:SGD;Acc:S000002802]
YPT52 (YKR014C)		Rab family GTPase, similar to Ypt51p and Ypt53p and to mammalian rab5; required for vacuolar protein sorting and endocytosis [Source:SGD;Acc:S000001722]
YPS1 (YLR120C)		Aspartic protease, member of the yapsin family of proteases involved in cell wall growth and maintenance; attached to the plasma membrane via a glycosylphosphatidylinositol (GPI) anchor [Source:SGD;Acc:S000004110]
ARO10 (YDR380W)		Phenylpyruvate decarboxylase, catalyzes decarboxylation of phenylpyruvate to phenylacetaldehyde, which is the first specific step in the Ehrlich pathway [Source:SGD;Acc:S000002788]
RNH203 (YLR154C)		Ribonuclease H2 subunit, required for RNase H2 activity; related to human AGS3 that causes Aicardi-Goutieres syndrome [Source:SGD;Acc:S000004144]
YOL057W		Dipeptidyl-peptidase III; cleaves dipeptides from the amino terminus of target proteins; highly active on synthetic substrate Arg-Arg-2-naphthylamide; mammalian ortholog may be a biomarker for some cancers [Source:SGD;Acc:S000005418]
PUS5 (YLR165C)		Pseudouridine synthase, catalyzes only the formation of pseudouridine (Psi)-2819 in mitochondrial 21S rRNA; not essential for viability [Source:SGD;Acc:S000004155]
ERG3 (YLR056W)		C-5 sterol desaturase, catalyzes the introduction of a C-5(6) double bond into episterol, a precursor in ergosterol biosynthesis; mutants are viable, but cannot grow on non-fermentable carbon sources [Source:SGD;Acc:S000004046]
RRI2 (YOL117W)		Subunit of the COP9 signalosome (CSN) complex that cleaves the ubiquitin-like protein Nedd8 from SCF ubiquitin ligases; plays a role in the mating pheromone response [Source:SGD;Acc:S000005477]
MRH1 (YDR033W)		Protein that localizes primarily to the plasma membrane, also found at the nuclear envelope; the authentic, non-tagged protein is detected in mitochondria in a phosphorylated state; has similarity to Hsp30p and Yro2p [Source:SGD;Acc:S000002440]
RAD28 (YDR030C)		Protein involved in DNA repair, related to the human CSA protein that is involved in transcription-coupled repair nucleotide excision repair [Source:SGD;Acc:S000002437]
ERP5 (YHR110W)		Protein with similarity to Emp24p and Erv25p, member of the p24 family involved in ER to Golgi transport [Source:SGD;Acc:S000001152]
UIP3 (YAR027W)		Putative integral membrane protein of unknown function; interacts with Ulp1p at the nuclear periphery; member of DUP240 gene family [Source:SGD;Acc:S000000075]
YKL091C		Putative homolog of Sec14p, which is a phosphatidylinositol/phosphatidylcholine transfer protein involved in lipid metabolism; localizes to the nucleus; contains a CRAL/TRIO domain and binds several lipids in a large-scale study [Source:SGD;Acc:S000001574]
YLR290C		Putative protein of unknown function; the authentic, non-tagged protein is detected in highly purified mitochondria in high-throughput studies; YLR290C is not an essential gene [Source:SGD;Acc:S000004281]
EXO5 (YBR163W)		Mitochondrial 5'-3' exonuclease and sliding exonuclease, required for mitochondrial genome maintenance; distantly related to the RecB nuclease domain of bacterial RecBCD recombinases; may be regulated by the transcription factor Ace2 [Source:SGD;Acc:S000000367]
SYC1 (YOR179C)		Subunit of the APT subcomplex of cleavage and polyadenylation factor, may have a role in 3' end formation of both polyadenylated and non-polyadenylated RNAs [Source:SGD;Acc:S000005705]
SPO16 (YHR153C)		Meiosis-specific protein involved in synaptonemal complex assembly; implicated in regulation of crossover formation; required for sporulation [Source:SGD;Acc:S000001196]
IRC23 (YOR044W)		Putative protein of unknown function; green fluorescent protein (GFP)-fusion localizes to the ER; null mutant displays increased levels of spontaneous Rad52p foci [Source:SGD;Acc:S000005570]
IRC25 (YLR021W)		Component of a heterodimeric Poc4p-Irc25p chaperone involved in assembly of alpha subunits into the 20S proteasome; may regulate formation of proteasome isoforms with alternative subunits under different conditions [Source:SGD;Acc:S000004011]
PHM8 (YER037W)		Lysophosphatidic acid (LPA) phosphatase involved in LPA hydrolysis in response to phosphate starvation; phosphatase activity is soluble and Mg2+ dependent; expression is induced by low phosphate levels and by inactivation of Pho85p [Source:SGD;Acc:S000000839]
IKS1 (YJL057C)		Putative serine/threonine kinase; expression is induced during mild heat stress; deletion mutants are hypersensitive to copper sulphate and resistant to sorbate; interacts with an N-terminal fragment of Sst2p [Source:SGD;Acc:S000003593]
PDC6 (YGR087C)		Minor isoform of pyruvate decarboxylase, decarboxylates pyruvate to acetaldehyde, involved in amino acid catabolism; transcription is glucose- and ethanol-dependent, and is strongly induced during sulfur limitation [Source:SGD;Acc:S000003319]
ACB1 (YGR037C)		Acyl-CoA-binding protein, transports newly synthesized acyl-CoA esters from fatty acid synthetase (Fas1p-Fas2p) to acyl-CoA-consuming processes; subject to starvation-induced, Grh1p-mediated unconventional secretion [Source:SGD;Acc:S000003269]
KTR4 (YBR199W)		Putative mannosyltransferase involved in protein glycosylation; member of the KRE2/MNT1 mannosyltransferase family [Source:SGD;Acc:S000000403]
YMR196W		Putative protein of unknown function; green fluorescent protein (GFP)-fusion protein localizes to the cytoplasm; YMR196W is not an essential gene [Source:SGD;Acc:S000004809]
PRY2 (YKR013W)		Protein of unknown function [Source:SGD;Acc:S000001721]
CMD1 (YBR109C)		Calmodulin; Ca++ binding protein that regulates Ca++ independent processes (mitosis, bud growth, actin organization, endocytosis, etc.) and Ca++ dependent processes (stress-activated pathways), targets include Nuf1p, Myo2p and calcineurin [Source:SGD;Acc:S000000313]
JEN1 (YKL217W)		Monocarboxylate/proton symporter of the plasma membrane; transport activity is dependent on the pH gradient across the membrane; mediates high-affinity uptake of carbon sources lactate, pyuvate, and acetate, and also of the micronutrient selenite, w /.../tructure mimics that of monocarboxylates; expression and localization are tightly regulated, with transcription repression, mRNA degradation, an…
FMS1 (YMR020W)		Polyamine oxidase, converts spermine to spermidine, which is required for the essential hypusination modification of translation factor eIF-5A; also involved in pantothenic acid biosynthesis [Source:SGD;Acc:S000004622]
CLN1 (YMR199W)		G1 cyclin involved in regulation of the cell cycle; activates Cdc28p kinase to promote the G1 to S phase transition; late G1 specific expression depends on transcription factor complexes, MBF (Swi6p-Mbp1p) and SBF (Swi6p-Swi4p) [Source:SGD;Acc:S000004812]
YLR241W		Putative protein of unknown function, may be involved in detoxification [Source:SGD;Acc:S000004231]
STE24 (YJR117W)		Highly conserved zinc metalloprotease that functions in two steps of a-factor maturation, C-terminal CAAX proteolysis and the first step of N-terminal proteolytic processing; contains multiple transmembrane spans [Source:SGD;Acc:S000003878]
RNY1 (YPL123C)		Vacuolar RNase of the T(2) family, relocalizes to the cytosol where it cleaves tRNAs upon oxidative or stationary phase stress; promotes apoptosis under stress conditions and this function is independent of its catalytic activity [Source:SGD;Acc:S000006044]
AIM41 (YOR215C)		Putative protein of unknown function; the authentic protein is detected in highly purified mitochondria in high-throughput studies; null mutant displays reduced frequency of mitochondrial genome loss [Source:SGD;Acc:S000005741]
RTT102 (YGR275W)		Component of both the SWI/SNF and RSC chromatin remodeling complexes, suggested role in chromosome maintenance; possible weak regulator of Ty1 transposition [Source:SGD;Acc:S000003507]
GRE3 (YHR104W)		Aldose reductase involved in methylglyoxal, d-xylose, arabinose, and galactose metabolism; stress induced (osmotic, ionic, oxidative, heat shock, starvation and heavy metals); regulated by the HOG pathway [Source:SGD;Acc:S000001146]
UBP15 (YMR304W)		Ubiquitin-specific protease involved in protein deubiquitination; catalytic activity regulated by an N-terminal TRAF-like domain and and C-terminal sequences; physically interacts with anaphase-promoting complex/cyclosome (APC/C) activator, Cdh1p [Source:SGD;Acc:S000004920]
NGR1 (YBR212W)		RNA binding protein that negatively regulates growth rate; interacts with the 3' UTR of the mitochondrial porin (POR1) mRNA and enhances its degradation; overexpression impairs mitochondrial function; interacts with Dhh1p to mediate POR1 mRNA decay; /.../ssed in stationary phase [Source:SGD;Acc:S000000416]
YBR016W		Tail-anchored plasma membrane protein containing a conserved CYSTM module; predicted to be palmitoylated; has similarity to hydrophilins, which are involved in the adaptive response to hyperosmotic conditions [Source:SGD;Acc:S000000220]
MMP1 (YLL061W)		High-affinity S-methylmethionine permease, required for utilization of S-methylmethionine as a sulfur source; has similarity to S-adenosylmethionine permease Sam3p [Source:SGD;Acc:S000003984]
PEP12 (YOR036W)		Target membrane receptor (t-SNARE) for vesicular intermediates traveling between the Golgi apparatus and the vacuole; controls entry of biosynthetic, endocytic, and retrograde traffic into the prevacuolar compartment; syntaxin [Source:SGD;Acc:S000005562]
HCS1 (YKL017C)		Hexameric DNA polymerase alpha-associated DNA helicase A involved in lagging strand DNA synthesis; contains single-stranded DNA stimulated ATPase and dATPase activities; replication protein A stimulates helicase and ATPase activities [Source:SGD;Acc:S000001500]
VPS21 (YOR089C)		Rab family GTPase required for endocytic transport and for sorting of vacuolar hydrolases; localized in endocytic intermediates; detected in mitochondria; geranylgeranylation required for membrane association; mammalian Rab5 homolog [Source:SGD;Acc:S000005615]
YGR117C		Putative protein of unknown function; green fluorescent protein (GFP)-fusion protein localizes to the cytoplasm [Source:SGD;Acc:S000003349]
CSE4 (YKL049C)		Centromere protein that resembles histone H3, required for proper kinetochore function; homolog of human CENP-A; levels are regulated by E3 ubiquitin ligase Psh1p [Source:SGD;Acc:S000001532]
CAP1 (YKL007W)		Alpha subunit of the capping protein (CP) heterodimer (Cap1p and Cap2p) which binds to the barbed ends of actin filaments preventing further polymerization; localized predominantly to cortical actin patches [Source:SGD;Acc:S000001490]
YPT10 (YBR264C)		Rab family GTP-binding protein that contains the PEST signal sequence specific for proteolytic enzymes; may be involved in vesicular transport; overexpression leads to accumulation of Golgi-like cisternae with budding vesicles [Source:SGD;Acc:S000000468]
PRI2 (YKL045W)		Subunit of DNA primase, which is required for DNA synthesis and double-strand break repair [Source:SGD;Acc:S000001528]
MNT4 (YNR059W)		Putative alpha-1,3-mannosyltransferase, not required for protein O-glycosylation [Source:SGD;Acc:S000005342]
THI7 (YLR237W)		Plasma membrane transporter responsible for the uptake of thiamine, member of the major facilitator superfamily of transporters; mutation of human ortholog causes thiamine-responsive megaloblastic anemia [Source:SGD;Acc:S000004227]
RAD3 (YER171W)		5' to 3' DNA helicase, involved in nucleotide excision repair and transcription; subunit of RNA polII initiation factor TFIIH and of Nucleotide Excision Repair Factor 3 (NEF3); homolog of human XPD protein; mutant has aneuploidy tolerance [Source:SGD;Acc:S000000973]
PEP4 (YPL154C)		Vacuolar aspartyl protease (proteinase A), required for the posttranslational precursor maturation of vacuolar proteinases; important for protein turnover after oxidative damage; synthesized as a zymogen, self-activates [Source:SGD;Acc:S000006075]
SRF1 (YDL133W)		Regulator of phospholipase D (Spo14p); interacts with Spo14p and regulates its catalytic activity; capable of buffering the toxicity of C16:0 platelet activating factor, a lipid that accumulates intraneuronally in Alzheimer's patients [Source:SGD;Acc:S000002291]
CPT1 (YNL130C)		Cholinephosphotransferase, required for phosphatidylcholine biosynthesis and for inositol-dependent regulation of EPT1 transcription [Source:SGD;Acc:S000005074]
YLR040C		Putative protein of unknown function; localizes to the cell wall; predicted to be a GPI-attached protein; upregulated by Mcm1p-Alpha1p transcription factor; partially overlaps the dubious ORF YLR041W; YLR040C is not essential [Source:SGD;Acc:S000004030]
CAJ1 (YER048C)		Nuclear type II J heat shock protein of the E. coli dnaJ family, contains a leucine zipper-like motif, binds to non-native substrates for presentation to Ssa3p, may function during protein translocation, assembly and disassembly [Source:SGD;Acc:S000000850]
DCP1 (YOL149W)		Subunit of the Dcp1p-Dcp2p decapping enzyme complex, which removes the 5' cap structure from mRNAs prior to their degradation; enhances the activity of catalytic subunit Dcp2p; regulated by DEAD box protein Dhh1p [Source:SGD;Acc:S000005509]
USA1 (YML029W)		Scaffold subunit of the Hrd1p ubiquitin ligase that also promotes ligase oligomerization; involved in ER-associated protein degradation (ERAD); interacts with the U1 snRNP-specific protein, Snp1p [Source:SGD;Acc:S000004491]
GRE2 (YOL151W)		3-methylbutanal reductase and NADPH-dependent methylglyoxal reductase (D-lactaldehyde dehydrogenase); stress induced (osmotic, ionic, oxidative, heat shock and heavy metals); regulated by the HOG pathway [Source:SGD;Acc:S000005511]
DPB3 (YBR278W)		Third-largest subunit of DNA polymerase II (DNA polymerase epsilon), required to maintain fidelity of chromosomal replication and also for inheritance of telomeric silencing; mRNA abundance peaks at the G1/S boundary of the cell cycle [Source:SGD;Acc:S000000482]
UBX7 (YBR273C)		UBX (ubiquitin regulatory X) domain-containing protein that interacts with Cdc48p [Source:SGD;Acc:S000000477]
ASI1 (YMR119W)		Putative integral membrane E3 ubiquitin ligase; acts with Asi2p and Asi3p to ensure the fidelity of SPS-sensor signalling by maintaining the dormant repressed state of gene expression in the absence of inducing signals [Source:SGD;Acc:S000004725]
FIN1 (YDR130C)		Spindle pole body-related intermediate filament protein; forms cell cycle-specific filaments between spindle pole bodies in mother and daughter cells; localization cell-cycle dependent; involved in Glc7p localization and regulation [Source:SGD;Acc:S000002537]
VPS68 (YOL129W)		Vacuolar membrane protein of unknown function involved in vacuolar protein sorting; also detected in the mitochondria [Source:SGD;Acc:S000005489]
FUS2 (YMR232W)		Cytoplasmic protein localized to the shmoo tip; required for the alignment of parental nuclei before nuclear fusion during mating [Source:SGD;Acc:S000004845]
IPT1 (YDR072C)		Inositolphosphotransferase, involved in synthesis of mannose-(inositol-P)2-ceramide (M(IP)2C), the most abundant sphingolipid;, can mutate to resistance to the antifungals syringomycin E and DmAMP1 and to K. lactis zymocin [Source:SGD;Acc:S000002479]
RPL15B (YMR121C)		Protein component of the large (60S) ribosomal subunit, nearly identical to Rpl15Ap and has similarity to rat L15 ribosomal protein; binds to 5.8 S rRNA [Source:SGD;Acc:S000004728]
VPS71 (YML041C)		Nucleosome-binding component of the SWR1 complex, which exchanges histone variant H2AZ (Htz1p) for chromatin-bound histone H2A; required for vacuolar protein sorting [Source:SGD;Acc:S000004505]
NTH2 (YBR001C)		Putative neutral trehalase, required for thermotolerance and may mediate resistance to other cellular stresses [Source:SGD;Acc:S000000205]
BER1 (YLR412W)		Protein involved in microtubule-related processes, N-acetylation; GFP-fusion protein localizes to the cytoplasm and is induced in response to the DNA-damaging agent MMS; YLR412W is not an essential gene; similar to Arabidopsis SRR1 gene [Source:SGD;Acc:S000004404]
PLB2 (YMR006C)		Phospholipase B (lysophospholipase) involved in phospholipid metabolism; displays transacylase activity in vitro; overproduction confers resistance to lysophosphatidylcholine [Source:SGD;Acc:S000004608]
FAR8 (YMR029C)		Protein involved in recovery from cell cycle arrest in response to pheromone, in a Far1p-independent pathway; interacts with Far3p, Far7p, Far9p, Far10p, and Far11p [Source:SGD;Acc:S000004631]
VPS24 (YKL041W)		One of four subunits of the endosomal sorting complex required for transport III (ESCRT-III); forms an ESCRT-III subcomplex with Did4p; involved in the sorting of transmembrane proteins into the multivesicular body (MVB) pathway [Source:SGD;Acc:S000001524]
SHE10 (YGL228W)		Putative glycosylphosphatidylinositol (GPI)-anchored protein of unknown function; overexpression causes growth arrest [Source:SGD;Acc:S000003197]
PCL1 (YNL289W)		Cyclin, interacts with cyclin-dependent kinase Pho85p; member of the Pcl1,2-like subfamily, involved in the regulation of polarized growth and morphogenesis and progression through the cell cycle; localizes to sites of polarized cell growth [Source:SGD;Acc:S000005233]
GIT1 (YCR098C)		Plasma membrane permease, mediates uptake of glycerophosphoinositol and glycerophosphocholine as sources of the nutrients inositol and phosphate; expression and transport rate are regulated by phosphate and inositol availability [Source:SGD;Acc:S000000695]
HUL4 (YJR036C)		Protein with similarity to hect domain E3 ubiquitin-protein ligases, not essential for viability [Source:SGD;Acc:S000003797]
YLR042C		Protein of unknown function; localizes to the cytoplasm; YLL042C is not an essential gene [Source:SGD;Acc:S000004032]
CNM67 (YNL225C)		Component of the spindle pole body outer plaque; required for spindle orientation and mitotic nuclear migration [Source:SGD;Acc:S000005169]
YLR352W		Putative protein of unknown function with similarity to F-box proteins; interacts with Skp1p and Cdc53p; YLR352W is not an essential gene [Source:SGD;Acc:S000004344]
MEC3 (YLR288C)		DNA damage and meiotic pachytene checkpoint protein; subunit of a heterotrimeric complex (Rad17p-Mec3p-Ddc1p) that forms a sliding clamp, loaded onto partial duplex DNA by a clamp loader complex; homolog of human and S. pombe Hus1 [Source:SGD;Acc:S000004279]
YMR181C		Protein of unknown function; mRNA transcribed as part of a bicistronic transcript with a predicted transcriptional repressor RGM1/YMR182C; mRNA is destroyed by nonsense-mediated decay (NMD); YMR181C is not an essential gene [Source:SGD;Acc:S000004793]
ATG7 (YHR171W)		Autophagy-related protein and dual specificity member of the E1 family of ubiquitin-activating enzymes; mediates the conjugation of Atg12p with Atg5p and Atg8p with phosphatidylethanolamine, required steps in autophagosome formation [Source:SGD;Acc:S000001214]
CLB1 (YGR108W)		B-type cyclin involved in cell cycle progression; activates Cdc28p to promote the transition from G2 to M phase; accumulates during G2 and M, then targeted via a destruction box motif for ubiquitin-mediated degradation by the proteasome [Source:SGD;Acc:S000003340]
YMR160W		Putative protein of unknown function; green fluorescent protein (GFP)-fusion protein localizes to the membrane of the vacuole; mutant has enhanced sensitivity to overexpression of mutant huntingtin; YMR160W is not an essential gene [Source:SGD;Acc:S000004770]
TVP18 (YMR071C)		Integral membrane protein localized to late Golgi vesicles along with the v-SNARE Tlg2p; may interact with ribosomes, based on co-purification experiments [Source:SGD;Acc:S000004675]
RCE1 (YMR274C)		Type II CAAX prenyl protease involved in the proteolysis and maturation of Ras and the a-factor mating pheromone [Source:SGD;Acc:S000004887]
NRG2 (YBR066C)		Transcriptional repressor that mediates glucose repression and negatively regulates filamentous growth; has similarity to Nrg1p [Source:SGD;Acc:S000000270]
YRA2 (YKL214C)		Member of the REF (RNA and export factor binding proteins) family; when overexpressed, can substitute for the function of Yra1p in export of poly(A)+ mRNA from the nucleus [Source:SGD;Acc:S000001697]
HMG1 (YML075C)		One of two isozymes of HMG-CoA reductase that catalyzes the conversion of HMG-CoA to mevalonate, which is a rate-limiting step in sterol biosynthesis; localizes to the nuclear envelope; overproduction induces the formation of karmellae [Source:SGD;Acc:S000004540]
YKL069W		Methionine-R-sulfoxide reductase, reduces the R enantiomer of free Met-SO, in contrast to Ycl033Cp which reduces Met-R-SO in a peptide linkage; has a role in protection against oxidative stress [Source:SGD;Acc:S000001552]
TPS2 (YDR074W)		Phosphatase subunit of the trehalose-6-phosphate synthase/phosphatase complex, which synthesizes the storage carbohydrate trehalose; expression is induced by stress conditions and repressed by the Ras-cAMP pathway [Source:SGD;Acc:S000002481]
YHR182W		Putative protein of unknown function; green fluorescent protein (GFP)-fusion protein localizes to the cell periphery and cytoplasm [Source:SGD;Acc:S000001225]
HOR2 (YER062C)		One of two redundant DL-glycerol-3-phosphatases (RHR2/GPP1 encodes the other) involved in glycerol biosynthesis; induced in response to hyperosmotic stress and oxidative stress, and during the diauxic transition [Source:SGD;Acc:S000000864]
SLM2 (YNL047C)		Phosphoinositide PI4,5P(2) binding protein, forms a complex with Slm1p; acts downstream of Mss4p in a pathway regulating actin cytoskeleton organization in response to stress; phosphorylated by the TORC2 complex [Source:SGD;Acc:S000004992]
SCW10 (YMR305C)		Cell wall protein with similarity to glucanases; may play a role in conjugation during mating based on mutant phenotype and its regulation by Ste12p [Source:SGD;Acc:S000004921]
YLR345W		Similar to 6-phosphofructo-2-kinase/fructose-2,6-bisphosphatase enzymes responsible for the metabolism of fructoso-2,6-bisphosphate; mRNA expression is repressed by the Rfx1p-Tup1p-Ssn6p repressor complex; YLR345W is not an essential gene [Source:SGD;Acc:S000004337]
PAM1 (YDR251W)		Essential protein of unknown function; exhibits variable expression during colony morphogenesis; overexpression permits survival without protein phosphatase 2A, inhibits growth, and induces a filamentous phenotype [Source:SGD;Acc:S000002659]
CTS1 (YLR286C)		Endochitinase, required for cell separation after mitosis; transcriptional activation during the G1 phase of the cell cycle is mediated by transcription factor Ace2p [Source:SGD;Acc:S000004276]
VPS25 (YJR102C)		Component of the ESCRT-II complex, which is involved in ubiquitin-dependent sorting of proteins into the endosome [Source:SGD;Acc:S000003863]
ORM2 (YLR350W)		Evolutionarily conserved protein, similar to Orm1p, required for resistance to agents that induce unfolded protein response; Orm1p and Orm2p together control membrane biogenesis by coordinating lipid homeostasis with protein quality control [Source:SGD;Acc:S000004342]
BIT2 (YBR270C)		Subunit of TORC2, a membrane-associated complex that regulates actin cytoskeletal dynamics during polarized growth and cell wall integrity; interacts with Slm1p and Slm2p, homologous PH domain-containing TORC2 substrates; similar to Bit61p [Source:SGD;Acc:S000000474]
ERG2 (YMR202W)		C-8 sterol isomerase, catalyzes the isomerization of the delta-8 double bond to the delta-7 position at an intermediate step in ergosterol biosynthesis [Source:SGD;Acc:S000004815]
GLC8 (YMR311C)		Regulatory subunit of protein phosphatase 1 (Glc7p), involved in glycogen metabolism and chromosome segregation; proposed to regulate Glc7p activity via conformational alteration; ortholog of the mammalian protein phosphatase inhibitor 2 [Source:SGD;Acc:S000004928]
THI80 (YOR143C)		Thiamine pyrophosphokinase, phosphorylates thiamine to produce the coenzyme thiamine pyrophosphate (thiamine diphosphate) [Source:SGD;Acc:S000005669]
GIM5 (YML094W)		Subunit of the heterohexameric cochaperone prefoldin complex which binds specifically to cytosolic chaperonin and transfers target proteins to it [Source:SGD;Acc:S000004559]
ATX2 (YOR079C)		Golgi membrane protein involved in manganese homeostasis; overproduction suppresses the sod1 (copper, zinc superoxide dismutase) null mutation [Source:SGD;Acc:S000005605]
IVY1 (YDR229W)		Phospholipid-binding protein that interacts with both Ypt7p and Vps33p, may partially counteract the action of Vps33p and vice versa, localizes to the rim of the vacuole as cells approach stationary phase [Source:SGD;Acc:S000002637]
MED8 (YBR193C)		Subunit of the RNA polymerase II mediator complex; associates with core polymerase subunits to form the RNA polymerase II holoenzyme; essential for transcriptional regulation [Source:SGD;Acc:S000000397]
GAB1 (YLR459W)		GPI transamidase subunit, involved in attachment of glycosylphosphatidylinositol (GPI) anchors to proteins; may have a role in recognition of the attachment signal or of the lipid portion of GPI [Source:SGD;Acc:S000004451]
YER140W		Putative protein of unknown function; the authentic, non-tagged protein is detected in highly purified mitochondria in high-throughput studies; genetic interactions suggest a role in folding of ER membrane proteins [Source:SGD;Acc:S000000942]
LSM4 (YER112W)		Lsm (Like Sm) protein; part of heteroheptameric complexes (Lsm2p-7p and either Lsm1p or 8p): cytoplasmic Lsm1p complex involved in mRNA decay; nuclear Lsm8p complex part of U6 snRNP and possibly involved in processing tRNA, snoRNA, and rRNA [Source:SGD;Acc:S000000914]
SFI1 (YLL003W)		Centrin (Cdc31p)-binding protein required for spindle pole body (SPB) duplication, localizes to the half-bridge of the SPB, required for progression through G(2)-M transition, has similarity to Xenopus laevis XCAP-C [Source:SGD;Acc:S000003926]
IES2 (YNL215W)		Protein that associates with the INO80 chromatin remodeling complex under low-salt conditions; essential for growth under anaerobic conditions [Source:SGD;Acc:S000005159]
YNL011C		Putative protein of unknown function; YNL011C is not an essential gene [Source:SGD;Acc:S000004956]
TMA17 (YDL110C)		Protein of unknown function that associates with ribosomes; heterozygous deletion demonstrated increases in chromosome instability in a rad9 deletion background; protein abundance is decreased upon intracellular iron depletion [Source:SGD;Acc:S000002268]
PCS60 (YBR222C)		Peroxisomal protein that binds AMP and mRNA, localizes to both the peroxisomal peripheral membrane and matrix, expression is highly inducible by oleic acid, similar to E. coli long chain acyl-CoA synthetase [Source:SGD;Acc:S000000426]
FBP26 (YJL155C)		Fructose-2,6-bisphosphatase, required for glucose metabolism [Source:SGD;Acc:S000003691]
SOL3 (YHR163W)		6-phosphogluconolactonase, catalyzes the second step of the pentose phosphate pathway; weak multicopy suppressor of los1-1 mutation; homologous to Sol2p and Sol1p [Source:SGD;Acc:S000001206]
SPT3 (YDR392W)		Subunit of the SAGA and SAGA-like transcriptional regulatory complexes, interacts with Spt15p to activate transcription of some RNA polymerase II-dependent genes, also functions to inhibit transcription at some promoters [Source:SGD;Acc:S000002800]
TIR4 (YOR009W)		Cell wall mannoprotein of the Srp1p/Tip1p family of serine-alanine-rich proteins; expressed under anaerobic conditions and required for anaerobic growth; transcription is also induced by cold shock [Source:SGD;Acc:S000005535]
HTB2 (YBL002W)		Histone H2B, core histone protein required for chromatin assembly and chromosome function; nearly identical to HTB1; Rad6p-Bre1p-Lge1p mediated ubiquitination regulates transcriptional activation, meiotic DSB formation and H3 methylation [Source:SGD;Acc:S000000098]
AVT5 (YBL089W)		Putative transporter, member of a family of seven S. cerevisiae genes (AVT1-7) related to vesicular GABA-glycine transporters [Source:SGD;Acc:S000000185]
ENV7 (YPL236C)		Protein proposed to be involved in vacuolar functions; mutant shows defect in CPY processing; has sequence similarity with the human serine/threonine protein kinase STK16 [Source:SGD;Acc:S000006157]
SUP45 (YBR143C)		Polypeptide release factor (eRF1) in translation termination; mutant form acts as a recessive omnipotent suppressor; methylated by Mtq2p-Trm112p in ternary complex eRF1-eRF3-GTP; mutation of methylation site confers resistance to zymocin [Source:SGD;Acc:S000000347]
KAR5 (YMR065W)		Protein required for nuclear membrane fusion during karyogamy, localizes to the membrane with a soluble portion in the endoplasmic reticulum lumen, may form a complex with Jem1p and Kar2p; expression of the gene is regulated by pheromone [Source:SGD;Acc:S000004669]
AAT1 (YKL106W)		Mitochondrial aspartate aminotransferase, catalyzes the conversion of oxaloacetate to aspartate in aspartate and asparagine biosynthesis [Source:SGD;Acc:S000001589]
VPS30 (YPL120W)		Subunit of phosphatidylinositol (PtdIns) 3-kinase complexes I and II; Complex I is essential in autophagy and Complex II is required for vacuolar protein sorting; ortholog of the higher eukaryotic gene Beclin 1 [Source:SGD;Acc:S000006041]
PRP21 (YJL203W)		Subunit of the SF3a splicing factor complex, required for spliceosome assembly [Source:SGD;Acc:S000003739]
ATF2 (YGR177C)		Alcohol acetyltransferase, may play a role in steroid detoxification; forms volatile esters during fermentation, which is important for brewing and winemaking [Source:SGD;Acc:S000003409]
SSY1 (YDR160W)		Component of the SPS plasma membrane amino acid sensor system (Ssy1p-Ptr3p-Ssy5p), which senses external amino acid concentration and transmits intracellular signals that result in regulation of expression of amino acid permease genes [Source:SGD;Acc:S000002567]
HAL9 (YOL089C)		Putative transcription factor containing a zinc finger; overexpression increases salt tolerance through increased expression of the ENA1 (Na+/Li+ extrusion pump) gene while gene disruption decreases both salt tolerance and ENA1 expression [Source:SGD;Acc:S000005449]
GGA1 (YDR358W)		Golgi-localized protein with homology to gamma-adaptin, interacts with and regulates Arf1p and Arf2p in a GTP-dependent manner in order to facilitate traffic through the late Golgi [Source:SGD;Acc:S000002766]
AIM34 (YMR003W)		Protein of unknown function; GFP-fusion protein localizes to the mitochondria; null mutant is viable and displays reduced frequency of mitochondrial genome loss [Source:SGD;Acc:S000004605]
MEP2 (YNL142W)		Ammonium permease involved in regulation of pseudohyphal growth; belongs to a ubiquitous family of cytoplasmic membrane proteins that transport only ammonium (NH4+); expression is under the nitrogen catabolite repression regulation [Source:SGD;Acc:S000005086]
PCF11 (YDR228C)		mRNA 3' end processing factor, essential component of cleavage and polyadenylation factor IA (CF IA), involved in pre-mRNA 3' end processing and in transcription termination; binds C-terminal domain of largest subunit of RNA pol II (Rpo21p); require /.../gene looping [Source:SGD;Acc:S000002636]
UBX3 (YDL091C)		UBX (ubiquitin regulatory X) domain-containing protein that interacts with Cdc48p, green fluorescent protein (GFP)-fusion protein localizes to the cytoplasm in a punctate pattern [Source:SGD;Acc:S000002249]
MMT1 (YMR177W)		Putative metal transporter involved in mitochondrial iron accumulation; closely related to Mmt2p [Source:SGD;Acc:S000004789]
ARF2 (YDL137W)		ADP-ribosylation factor, GTPase of the Ras superfamily involved in regulation of coated formation vesicles in intracellular trafficking within the Golgi; functionally interchangeable with Arf1p [Source:SGD;Acc:S000002296]
YMR130W		Putative protein of unknown function; YMR130W is not an essential gene [Source:SGD;Acc:S000004737]
RTT109 (YLL002W)		Histone acetyltransferase critical for cell survival in the presence of DNA damage during S phase; acetylates H3-K56 and H3-K9; involved in non-homologous end joining and in regulation of Ty1 transposition; interacts physically with Vps75p [Source:SGD;Acc:S000003925]
GIS4 (YML006C)		CAAX box containing protein of unknown function, proposed to be involved in the RAS/cAMP signaling pathway [Source:SGD;Acc:S000004465]
UBX6 (YJL048C)		UBX (ubiquitin regulatory X) domain-containing protein that interacts with Cdc48p, transcription is repressed when cells are grown in media containing inositol and choline [Source:SGD;Acc:S000003584]
SYS1 (YJL004C)		Integral membrane protein of the Golgi required for targeting of the Arf-like GTPase Arl3p to the Golgi; multicopy suppressor of ypt6 null mutation [Source:SGD;Acc:S000003541]
PBP2 (YBR233W)		RNA binding protein with similarity to mammalian heterogeneous nuclear RNP K protein, involved in the regulation of telomere position effect and telomere length [Source:SGD;Acc:S000000437]
YNL108C		Putative protein of unknown function with similarity to Tfc7p and prokaryotic phosphotransfer enzymes; null mutant shows alterations in glucose metabolism; GFP-fusion protein localizes to the cytoplasm and nucleus [Source:SGD;Acc:S000005052]
TPO5 (YKL174C)		Protein involved in excretion of putrescine and spermidine; putative polyamine transporter in the Golgi or post-Golgi vesicles [Source:SGD;Acc:S000001657]
SIW14 (YNL032W)		Tyrosine phosphatase that plays a role in actin filament organization and endocytosis; localized to the cytoplasm [Source:SGD;Acc:S000004977]
PEX31 (YGR004W)		Peroxisomal integral membrane protein, involved in negative regulation of peroxisome size; partially functionally redundant with Pex30p and Pex32p; probably acts at a step downstream of steps mediated by Pex28p and Pex29p [Source:SGD;Acc:S000003236]
VAM6 (YDL077C)		Vacuolar protein that plays a critical role in the tethering steps of vacuolar membrane fusion by facilitating guanine nucleotide exchange on small guanosine triphosphatase Ypt7p [Source:SGD;Acc:S000002235]
MAP2 (YBL091C)		Methionine aminopeptidase, catalyzes the cotranslational removal of N-terminal methionine from nascent polypeptides; function is partially redundant with that of Map1p [Source:SGD;Acc:S000000187]
SVP26 (YHR181W)		Integral membrane protein of the early Golgi apparatus and endoplasmic reticulum, involved in COP II vesicle transport; may also function to promote retention of proteins in the early Golgi compartment [Source:SGD;Acc:S000001224]
PKH3 (YDR466W)		Protein kinase with similarity to mammalian phosphoinositide-dependent kinase 1 (PDK1) and yeast Pkh1p and Pkh2p, two redundant upstream activators of Pkc1p; identified as a multicopy suppressor of a pkh1 pkh2 double mutant [Source:SGD;Acc:S000002874]
ROG1 (YGL144C)		Protein with putative serine active lipase domain [Source:SGD;Acc:S000003112]
ABP140 (YOR239W)		AdoMet-dependent tRNA methyltransferase and actin binding protein; C-terminal domain is responsible for 3-methylcytidine modification of residue 32 of the tRNA anticodon loop of tRNA-Thr and tRNA-Ser and contains an S-adenosylmethionine (AdoMet) bin /.../otif; N-terminal actin binding sequence interacts with actin filaments and localizes to actin patches and cables; N- and C-terminal domains are …
CBC2 (YPL178W)		Small subunit of the heterodimeric cap binding complex that also contains Sto1p, component of the spliceosomal commitment complex; interacts with Npl3p, possibly to package mRNA for export from the nucleus; contains an RNA-binding motif [Source:SGD;Acc:S000006099]
LSP1 (YPL004C)		Primary component of eisosomes, which are large immobile patch structures at the cell cortex associated with endocytosis, along with Pil1p and Sur7p; null mutants show activation of Pkc1p/Ypk1p stress resistance pathways; member of the BAR domain family [Source:SGD;Acc:S000005925]
TGL1 (YKL140W)		Steryl ester hydrolase, one of three gene products (Yeh1p, Yeh2p, Tgl1p) responsible for steryl ester hydrolase activity and involved in sterol homeostasis; localized to lipid particle membranes [Source:SGD;Acc:S000001623]
PET10 (YKR046C)		Protein of unknown function that co-purifies with lipid particles; expression pattern suggests a role in respiratory growth; computational analysis of large-scale protein-protein interaction data suggests a role in ATP/ADP exchange [Source:SGD;Acc:S000001754]
RPI1 (YIL119C)		Putative transcriptional regulator; overexpression suppresses the heat shock sensitivity of wild-type RAS2 overexpression and also suppresses the cell lysis defect of an mpk1 mutation [Source:SGD;Acc:S000001381]
CDC37 (YDR168W)		Essential Hsp90p co-chaperone; necessary for passage through the START phase of the cell cycle; stabilizes protein kinase nascent chains and participates along with Hsp90p in their folding [Source:SGD;Acc:S000002575]
MET32 (YDR253C)		Zinc-finger DNA-binding protein, involved in transcriptional regulation of the methionine biosynthetic genes, similar to Met31p [Source:SGD;Acc:S000002661]
KAR3 (YPR141C)		Minus-end-directed microtubule motor that functions in mitosis and meiosis, localizes to the spindle pole body and localization is dependent on functional Cik1p, required for nuclear fusion during mating; potential Cdc28p substrate [Source:SGD;Acc:S000006345]
PMS1 (YNL082W)		ATP-binding protein required for mismatch repair in mitosis and meiosis; functions as a heterodimer with Mlh1p, binds double- and single-stranded DNA via its N-terminal domain, similar to E. coli MutL [Source:SGD;Acc:S000005026]
SGF11 (YPL047W)		Integral subunit of SAGA histone acetyltransferase complex, regulates transcription of a subset of SAGA-regulated genes, required for the Ubp8p association with SAGA and for H2B deubiquitylation [Source:SGD;Acc:S000005968]
APT1 (YML022W)		Adenine phosphoribosyltransferase, catalyzes the formation of AMP from adenine and 5-phosphoribosylpyrophosphate; involved in the salvage pathway of purine nucleotide biosynthesis [Source:SGD;Acc:S000004484]
YHP1 (YDR451C)		One of two homeobox transcriptional repressors (see also Yox1p), that bind to Mcm1p and to early cell cycle box (ECB) elements of cell cycle regulated genes, thereby restricting ECB-mediated transcription to the M/G1 interval [Source:SGD;Acc:S000002859]
GAP1 (YKR039W)		General amino acid permease; Gap1p senses the presence of amino acid substrates to regulate localization to the plasma membrane when needed [Source:SGD;Acc:S000001747]
HLR1 (YDR528W)		Protein involved in regulation of cell wall composition and integrity and response to osmotic stress; overproduction suppresses a lysis sensitive PKC mutation; similar to Lre1p, which functions antagonistically to protein kinase A [Source:SGD;Acc:S000002936]
REH1 (YLR387C)		Cytoplasmic 60S subunit biogenesis factor, associates with pre-60S particles; similar to Rei1p and shares partially redundant function in cytoplasmic 60S subunit maturation; contains dispersed C2H2 zinc finger domains [Source:SGD;Acc:S000004379]
ZRG17 (YNR039C)		Endoplasmic reticulum protein of unknown function, transcription is induced under conditions of zinc deficiency; mutant phenotype suggests a role in uptake of zinc [Source:SGD;Acc:S000005322]
RTN1 (YDR233C)		ER membrane protein that interacts with Sey1p to maintain ER morphology; interacts with exocyst subunit Sec6p, with Yip3p, and with Sbh1p; null mutant has an altered ER morphology; member of the RTNLA (reticulon-like A) subfamily [Source:SGD;Acc:S000002641]
RPA12 (YJR063W)		RNA polymerase I subunit A12.2; contains two zinc binding domains, and the N terminal domain is responsible for anchoring to the RNA pol I complex [Source:SGD;Acc:S000003824]
TRM8 (YDL201W)		Noncatalytic subunit of a tRNA methyltransferase complex; Trm8p and Trm82p comprise an enzyme that catalyzes a methyl-transfer from S-adenosyl-l-methionine to the N(7) atom of guanine at position 46 in tRNA; Trm8 lacks catalytic activity if not boun /.../rm82p [Source:SGD;Acc:S000002360]
HTZ1 (YOL012C)		Histone variant H2AZ, exchanged for histone H2A in nucleosomes by the SWR1 complex; involved in transcriptional regulation through prevention of the spread of silent heterochromatin [Source:SGD;Acc:S000005372]
VPS27 (YNR006W)		Endosomal protein that forms a complex with Hse1p; required for recycling Golgi proteins, forming lumenal membranes and sorting ubiquitinated proteins destined for degradation; has Ubiquitin Interaction Motifs which bind ubiquitin (Ubi4p) [Source:SGD;Acc:S000005289]
SPT23 (YKL020C)		ER membrane protein involved in regulation of OLE1 transcription, acts with homolog Mga2p; inactive ER form dimerizes and one subunit is then activated by ubiquitin/proteasome-dependent processing followed by nuclear targeting [Source:SGD;Acc:S000001503]
HCA4 (YJL033W)		Putative nucleolar DEAD box RNA helicase; high-copy number suppression of a U14 snoRNA processing mutant suggests an involvement in 18S rRNA synthesis [Source:SGD;Acc:S000003570]
MSN2 (YMR037C)		Transcriptional activator related to Msn4p; activated in stress conditions, which results in translocation from the cytoplasm to the nucleus; binds DNA at stress response elements of responsive genes, inducing gene expression [Source:SGD;Acc:S000004640]
VPS20 (YMR077C)		Myristoylated subunit of ESCRTIII, the endosomal sorting complex required for transport of transmembrane proteins into the multivesicular body pathway to the lysosomal/vacuolar lumen; cytoplasmic protein recruited to endosomal membranes [Source:SGD;Acc:S000004682]
NOP15 (YNL110C)		Constituent of 66S pre-ribosomal particles, involved in 60S ribosomal subunit biogenesis; localizes to both nucleolus and cytoplasm [Source:SGD;Acc:S000005054]
MSS1 (YMR023C)		Mitochondrial protein, forms a heterodimer complex with Mto1p that performs the 5-carboxymethylaminomethyl modification of the wobble uridine base in mitochondrial tRNAs; similar to human GTPBP3 [Source:SGD;Acc:S000004625]
TSR4 (YOL022C)		Cytoplasmic protein required for correct processing of the 20S pre-rRNA at site D to generate mature 18S rRNA; essential gene in S288C background but not in CEN.PK2 [Source:SGD;Acc:S000005382]
YJR015W		Putative protein of unknown function; localizes to the endoplasmic reticulum and cytoplasm; predicted to encode a membrane transporter based on phylogenetic analysis; YJR015W is a non-essential gene [Source:SGD;Acc:S000003776]
LAC1 (YKL008C)		Ceramide synthase component, involved in synthesis of ceramide from C26(acyl)-coenzyme A and dihydrosphingosine or phytosphingosine, functionally equivalent to Lag1p [Source:SGD;Acc:S000001491]
NRM1 (YNR009W)		Transcriptional co-repressor of MBF (MCB binding factor)-regulated gene expression; Nrm1p associates stably with promoters via MBF to repress transcription upon exit from G1 phase [Source:SGD;Acc:S000005292]
STU2 (YLR045C)		Microtubule-associated protein (MAP) of the XMAP215/Dis1 family; regulates microtubule dynamics during spindle orientation and metaphase chromosome alignment; interacts with spindle pole body component Spc72p [Source:SGD;Acc:S000004035]
EXG1 (YLR300W)		Major exo-1,3-beta-glucanase of the cell wall, involved in cell wall beta-glucan assembly; exists as three differentially glycosylated isoenzymes [Source:SGD;Acc:S000004291]
ETT1 (YOR051C)		Nuclear protein that inhibits replication of Brome mosaic virus in S. cerevisiae, which is a model system for studying replication of positive-strand RNA viruses in their natural hosts; deletion increases stop codon readthrough [Source:SGD;Acc:S000005577]
YML018C		Putative protein of unknown function; green fluorescent protein (GFP)-fusion protein localizes to the membrane of the vacuole; physical interaction with Atg27p suggests a possible role in autophagy; YML018C is not an essential gene [Source:SGD;Acc:S000004480]
VPS45 (YGL095C)		Protein of the Sec1p/Munc-18 family, essential for vacuolar protein sorting; required for the function of Pep12p and the early endosome/late Golgi SNARE Tlg2p; essential for fusion of Golgi-derived vesicles with the prevacuolar compartment [Source:SGD;Acc:S000003063]
YAR1 (YPL239W)		Cytoplasmic ankyrin-repeat containing protein of unknown function, proposed to link the processes of 40S ribosomal subunit biogenesis and adaptation to osmotic and oxidative stress; expression repressed by heat shock [Source:SGD;Acc:S000006160]
SPT21 (YMR179W)		Protein with a role in transcriptional silencing; required for normal transcription at several loci including HTA2-HTB2 and HHF2-HHT2, but not required at the other histone loci; functionally related to Spt10p [Source:SGD;Acc:S000004791]
RPS3 (YNL178W)		Protein component of the small (40S) ribosomal subunit, has apurinic/apyrimidinic (AP) endonuclease activity; essential for viability; has similarity to E. coli S3 and rat S3 ribosomal proteins [Source:SGD;Acc:S000005122]
PRR1 (YKL116C)		Serine/threonine protein kinase that inhibits pheromone induced signalling downstream of MAPK, possibly at the level of the Ste12p transcription factor [Source:SGD;Acc:S000001599]
PSH1 (YOL054W)		E3 ubiquitin ligase that mediates poyubiquitination and degradation of centromere-binding protein Cse4p and prevents Cse4p from mislocalizing to euchromatin; ubiquitylation of Cse4p may be antagonized by Scm3p [Source:SGD;Acc:S000005415]
YKL027W		Protein of unknown function, localized to the mitochondrial outer membrane [Source:SGD;Acc:S000001510]
YOR283W		Phosphatase with a broad substrate specificity and some similarity to GPM1/YKL152C, a phosphoglycerate mutase; YOR283W is not an essential gene [Source:SGD;Acc:S000005809]
EAF5 (YEL018W)		Esa1p-associated factor, non-essential subunit of the NuA4 acetyltransferase complex [Source:SGD;Acc:S000000744]
GAS3 (YMR215W)		Low abundance, possibly inactive member of the GAS family of GPI-containing proteins; putative 1,3-beta-glucanosyltransferase with similarity to other GAS family members; localizes to the cell wall; mRNA induced during sporulation [Source:SGD;Acc:S000004828]
MFB1 (YDR219C)		Mitochondria-associated F-box protein involved in maintenance of normal mitochondrial morphology; interacts with Skp1p through the F-box motif; preferentially localizes to the mother cell during budding [Source:SGD;Acc:S000002627]
RKM1 (YPL208W)		SET-domain lysine-N-methyltransferase, catalyzes the formation of dimethyllysine residues on the large ribsomal subunit protein L23a (RPL23A and RPL23B) [Source:SGD;Acc:S000006129]
PGM1 (YKL127W)		Phosphoglucomutase, minor isoform; catalyzes the conversion from glucose-1-phosphate to glucose-6-phosphate, which is a key step in hexose metabolism [Source:SGD;Acc:S000001610]
ELG1 (YOR144C)		Subunit of an alternative replication factor C complex important for DNA replication and genome integrity; suppresses spontaneous DNA damage; involved in homologous recombination-mediated repair and telomere homeostasis [Source:SGD;Acc:S000005670]
ASK10 (YGR097W)		Component of RNA polymerase II holoenzyme, phosphorylated in response to oxidative stress; has a role in destruction of Ssn8p; proposed to function in activation of the glycerol channel Fps1p; paralogous to Rgc1p [Source:SGD;Acc:S000003329]
FCF2 (YLR051C)		Essential nucleolar protein involved in the early steps of 35S rRNA processing; interacts with Faf1p; member of a transcriptionally co-regulated set of genes called the RRB regulon [Source:SGD;Acc:S000004041]
EXG2 (YDR261C)		Exo-1,3-beta-glucanase, involved in cell wall beta-glucan assembly; may be anchored to the plasma membrane via a glycosylphosphatidylinositol (GPI) anchor [Source:SGD;Acc:S000002669]
SKI7 (YOR076C)		Coupling protein that mediates interactions between the Ski complex and the cytoplasmic exosome during 3'-5' RNA degradation; eRF3-like domain targets nonstop mRNA for degradation; null mutants have superkiller phenotype [Source:SGD;Acc:S000005602]
TRM2 (YKR056W)		tRNA methyltransferase, 5-methylates the uridine residue at position 54 of tRNAs and may also have a role in tRNA stabilization or maturation; endo-exonuclease with a role in DNA repair [Source:SGD;Acc:S000001764]
TRM82 (YDR165W)		Catalytic subunit of a tRNA methyltransferase complex; Trm8p and Trm82p comprise an enzyme that catalyzes a methyl-transfer from S-adenosyl-l-methionine to the N(7) atom of guanine at position 46 in tRNA; Trm8 lacks catalytic activity if not bound t /.../2p [Source:SGD;Acc:S000002572]
SIP18	11.73	Phospholipid-binding hydrophilin with a role in dessication resistance; expression is induced by osmotic stress [Source:SGD;Acc:S000004787]
TKL2	11.66	Transketolase, similar to Tkl1p; catalyzes conversion of xylulose-5-phosphate and ribose-5-phosphate to sedoheptulose-7-phosphate and glyceraldehyde-3-phosphate in the pentose phosphate pathway; needed for synthesis of aromatic amino acids [Source:SGD;Acc:S000000321]
HSP12	11.06	Plasma membrane protein involved in maintaining membrane organization in stress conditions; induced by heat shock, oxidative stress, osmostress, stationary phase, glucose depletion, oleate and alcohol; regulated by HOG and Ras-Pka pathways [Source:SGD;Acc:S000001880]
SOL4	11.04	6-phosphogluconolactonase with similarity to Sol3p [Source:SGD;Acc:S000003480]
ATH1	10.95	Acid trehalase required for utilization of extracellular trehalose [Source:SGD;Acc:S000006230]
YDR034W-B	10.61	Predicted tail-anchored plasma membrane protein containing a conserved CYSTM module; related proteins in other organisms may be involved in response to stress; green fluorescent protein (GFP)-fusion protein localizes to the cell periphery [Source:SGD;Acc:S000007234]
FMP33	10.6	Putative protein of unknown function; the authentic, non-tagged protein is detected in highly purified mitochondria in high-throughput studies [Source:SGD;Acc:S000003697]
TFS1	10.6	Protein that interacts with and inhibits carboxypeptidase Y and Ira2p; phosphatidylethanolamine-binding protein (PEBP) family member; targets to vacuolar membranes during stationary phase; acetylated by NatB N-terminal acetyltransferase [Source:SGD;Acc:S000004168]
DDR2	10.59	Multistress response protein, expression is activated by a variety of xenobiotic agents and environmental or physiological stresses [Source:SGD;Acc:S000005413]
SSE2	10.45	Member of the heat shock protein 70 (HSP70) family; may be involved in protein folding; localized to the cytoplasm; highly homologous to the heat shock protein Sse1p [Source:SGD;Acc:S000000373]
PHM7	10.21	Protein of unknown function, expression is regulated by phosphate levels; green fluorescent protein (GFP)-fusion protein localizes to the cell periphery and vacuole [Source:SGD;Acc:S000005444]
FMP46	9.99	Putative redox protein containing a thioredoxin fold; the authentic, non-tagged protein is detected in highly purified mitochondria in high-throughput studies [Source:SGD;Acc:S000001757]
FDH1	9.73	NAD(+)-dependent formate dehydrogenase, may protect cells from exogenous formate [Source:SGD;Acc:S000005915]
ICS2	9.72	Protein of unknown function; null mutation does not confer any obvious defects in growth, spore germination, viability, or carbohydrate utilization [Source:SGD;Acc:S000000361]
YNL200C	9.7	NADHX epimerase; catalyzes isomerization of (R)- and (S)-NADHX; homologous to AIBP in mammals and the N- terminal domain of YjeF in E.coli; enzyme is widespread in eukaryotes, prokaryotes and archaea; the authentic, non-tagged protein is detected in /.../y purified mitochondria in high-throughput studies [Source:SGD;Acc:S000005144]
OM45	9.59	Protein of unknown function, major constituent of the mitochondrial outer membrane; located on the outer (cytosolic) face of the outer membrane [Source:SGD;Acc:S000001398]
GRX2	9.46	Cytoplasmic glutaredoxin, thioltransferase, glutathione-dependent disulfide oxidoreductase involved in maintaining redox state of target proteins, also exhibits glutathione peroxidase activity, expression induced in response to stress [Source:SGD;Acc:S000002921]
GAD1	9.42	Glutamate decarboxylase, converts glutamate into gamma-aminobutyric acid (GABA) during glutamate catabolism; involved in response to oxidative stress [Source:SGD;Acc:S000004862]
HSP42	9.4	Small heat shock protein (sHSP) with chaperone activity; forms barrel-shaped oligomers that suppress unfolded protein aggregation; involved in cytoskeleton reorganization after heat shock [Source:SGD;Acc:S000002578]
YNL194C	9.36	Integral membrane protein required for sporulation and plasma membrane sphingolipid content; has sequence similarity to SUR7 and FMP45; GFP-fusion protein is induced in response to the DNA-damaging agent MMS [Source:SGD;Acc:S000005138]
Network Group	Network	Weight	Title	Authors	Year	Publication	PMID	URL	Processing Method	Interactions	Source	Source URL	Tags
Co-expression		80
	Knijnenburg-Wessels-2009	13.87	Combinatorial effects of environmental parameters on transcriptional regulation in Saccharomyces cerevisiae: a quantitative analysis of a compendium of chemostat-based transcriptome data.	Knijnenburg, Daran, van den Broek, Daran-Lapujade, de Winde, Pronk, Reinders, Wessels	2009	BMC Genomics	19173729	http://www.ncbi.nlm.nih.gov/pubmed/19173729	Pearson correlation	215514	GEO	http://www.ncbi.nlm.nih.gov/projects/geo/query/acc.cgi?acc=GSE11452
	Zhang-Nielsen-2011	9.35	Mapping the interaction of Snf1 with TORC1 in Saccharomyces cerevisiae.	Zhang, Vaga, Chumnanpuen, Kumar, Vemuri, Aebersold, Nielsen	2011	Mol Syst Biol	22068328	http://www.ncbi.nlm.nih.gov/pubmed/22068328	Pearson correlation	198688	GEO	http://www.ncbi.nlm.nih.gov/projects/geo/query/acc.cgi?acc=GSE24421	Transcription Factors
	Rintala-Ruohonen-2011	7.15	Transcriptional responses of Saccharomyces cerevisiae to shift from respiratory and respirofermentative to fully fermentative metabolism.	Rintala, Jouhten, Toivari, Wiebe, Maaheimo, Penttilä, Ruohonen	2011	OMICS	21348598	http://www.ncbi.nlm.nih.gov/pubmed/21348598	Pearson correlation	199449	GEO	http://www.ncbi.nlm.nih.gov/projects/geo/query/acc.cgi?acc=GSE22832
	Brauer-Botstein-2008	5.52	Coordination of growth rate, cell cycle, stress response, and metabolic activity in yeast.	Brauer, Huttenhower, Airoldi, Rosenstein, Matese, Gresham, Boer, Troyanskaya, Botstein	2008	Mol Biol Cell	17959824	http://www.ncbi.nlm.nih.gov/pubmed/17959824	Pearson correlation	184210	GEO	http://www.ncbi.nlm.nih.gov/projects/geo/query/acc.cgi?acc=GSE8825	Cell Proliferation
	Aceituno-Agosin-2012	5.16	Oxygen response of the wine yeast Saccharomyces cerevisiae EC1118 grown under carbon-sufficient, nitrogen-limited enological conditions.	Aceituno, Orellana, Torres, Mendoza, Slater, Melo, Agosin	2012	Appl Environ Microbiol	23001663	http://www.ncbi.nlm.nih.gov/pubmed/23001663	Pearson correlation	169845	GEO	http://www.ncbi.nlm.nih.gov/projects/geo/query/acc.cgi?acc=GSE34964
	Gasch-Brown-2000	3.21	Genomic expression programs in the response of yeast cells to environmental changes.	Gasch, Spellman, Kao, Carmel-Harel, Eisen, Storz, Botstein, Brown	2000	Mol Biol Cell	11102521	http://www.ncbi.nlm.nih.gov/pubmed/11102521	Pearson correlation	229946	SUPPLEMENTARY_MATERIAL		Transcription Factors
	Yona-Dahan-2012	3.18	Chromosomal duplication is a transient evolutionary solution to stress.	Yona, Manor, Herbst, Romano, Mitchell, Kupiec, Pilpel, Dahan	2012	Proc Natl Acad Sci U S A	23197825	http://www.ncbi.nlm.nih.gov/pubmed/23197825	Pearson correlation	192970	GEO	http://www.ncbi.nlm.nih.gov/projects/geo/query/acc.cgi?acc=GSE40817	Cancer
	Yvert-Kruglyak-2003	3.17	Trans-acting regulatory variation in Saccharomyces cerevisiae and the role of transcription factors.	Yvert, Brem, Whittle, Akey, Foss, Smith, Mackelprang, Kruglyak	2003	Nat Genet	12897782	http://www.ncbi.nlm.nih.gov/pubmed/12897782	Pearson correlation	205453	SUPPLEMENTARY_MATERIAL		Transcription Factors
	Morillo-Huesca-Prado-2010	3.03	The SWR1 histone replacement complex causes genetic instability and genome-wide transcription misregulation in the absence of H2A.Z.	Morillo-Huesca, Clemente-Ruiz, Andújar, Prado	2010	PLoS One	20711347	http://www.ncbi.nlm.nih.gov/pubmed/20711347	Pearson correlation	187066	GEO	http://www.ncbi.nlm.nih.gov/projects/geo/query/acc.cgi?acc=GSE21571
	Roberts-Friend-2000	3.03	Signaling and circuitry of multiple MAPK pathways revealed by a matrix of global gene expression profiles.	Roberts, Nelson, Marton, Stoughton, Meyer, Bennett, He, Dai, Walker, Hughes, Tyers, Boone, Friend	2000	Science	10657304	http://www.ncbi.nlm.nih.gov/pubmed/10657304	Pearson correlation	184639	SUPPLEMENTARY_MATERIAL		Cell Proliferation,Transcription Factors,Signal Transduction,Cancer
	Hughes-Friend-2000	2.94	Functional discovery via a compendium of expression profiles.	Hughes, Marton, Jones, Roberts, Stoughton, Armour, Bennett, Coffey, Dai, He, Kidd, King, Meyer, Slade, Lum, Stepaniants, Shoemaker, Gachotte, Chakraburtty, Simon, Bard, Friend	2000	Cell	10929718	http://www.ncbi.nlm.nih.gov/pubmed/10929718	Pearson correlation	202410	SUPPLEMENTARY_MATERIAL
	Mitchell-Pilpel-2009	2.74	Adaptive prediction of environmental changes by microorganisms.	Mitchell, Romano, Groisman, Yona, Dekel, Kupiec, Dahan, Pilpel	2009	Nature	19536156	http://www.ncbi.nlm.nih.gov/pubmed/19536156	Pearson correlation	193100	GEO	http://www.ncbi.nlm.nih.gov/projects/geo/query/acc.cgi?acc=GSE15936	Time Series
	Orlando-Haase-2008	2.47	Global control of cell-cycle transcription by coupled CDK and network oscillators.	Orlando, Lin, Bernard, Wang, Socolar, Iversen, Hartemink, Haase	2008	Nature	18463633	http://www.ncbi.nlm.nih.gov/pubmed/18463633	Pearson correlation	192045	GEO	http://www.ncbi.nlm.nih.gov/projects/geo/query/acc.cgi?acc=GSE8799	Cell Proliferation,Time Series,Biological Clocks
	Spellman-Futcher-1998	2.45	Comprehensive identification of cell cycle-regulated genes of the yeast Saccharomyces cerevisiae by microarray hybridization.	Spellman, Sherlock, Zhang, Iyer, Anders, Eisen, Brown, Botstein, Futcher	1998	Mol Biol Cell	9843569	http://www.ncbi.nlm.nih.gov/pubmed/9843569	Pearson correlation	168858	SUPPLEMENTARY_MATERIAL		Cell Proliferation
	Hochwagen-Amon-2005	2.43	Novel response to microtubule perturbation in meiosis.	Hochwagen, Wrobel, Cartron, Demougin, Niederhauser-Wiederkehr, Boselli, Primig, Amon	2005	Mol Cell Biol	15899877	http://www.ncbi.nlm.nih.gov/pubmed/15899877	Pearson correlation	175282	GEO	http://www.ncbi.nlm.nih.gov/projects/geo/query/acc.cgi?acc=GSE1693	Cell Proliferation
	Gasch-Brown-2001	2.38	Genomic expression responses to DNA-damaging agents and the regulatory role of the yeast ATR homolog Mec1p.	Gasch, Huang, Metzner, Botstein, Elledge, Brown	2001	Mol Biol Cell	11598186	http://www.ncbi.nlm.nih.gov/pubmed/11598186	Pearson correlation	191093	SUPPLEMENTARY_MATERIAL		Signal Transduction
	Hong-Nielsen-2011	2.38	Unravelling evolutionary strategies of yeast for improving galactose utilization through integrated systems level analysis.	Hong, Vongsangnak, Vemuri, Nielsen	2011	Proc Natl Acad Sci U S A	21715660	http://www.ncbi.nlm.nih.gov/pubmed/21715660	Pearson correlation	157385	GEO	http://www.ncbi.nlm.nih.gov/projects/geo/query/acc.cgi?acc=GSE27185
	Shalem-Pilpel-2011	2.01	Transcriptome kinetics is governed by a genome-wide coupling of mRNA production and degradation: a role for RNA Pol II.	Shalem, Groisman, Choder, Dahan, Pilpel	2011	PLoS Genet	21931566	http://www.ncbi.nlm.nih.gov/pubmed/21931566	Pearson correlation	197813	GEO	http://www.ncbi.nlm.nih.gov/projects/geo/query/acc.cgi?acc=GSE26829
	Li-Smith-2010	1.85	Thiamine biosynthesis in Saccharomyces cerevisiae is regulated by the NAD+-dependent histone deacetylase Hst1.	Li, Petteys, McClure, Valsakumar, Bekiranov, Frank, Smith	2010	Mol Cell Biol	20439498	http://www.ncbi.nlm.nih.gov/pubmed/20439498	Pearson correlation	171967	GEO	http://www.ncbi.nlm.nih.gov/projects/geo/query/acc.cgi?acc=GSE18488
	Shalem-Pilpel-2008 A	1.65	Transient transcriptional responses to stress are generated by opposing effects of mRNA production and degradation.	Shalem, Dahan, Levo, Martinez, Furman, Segal, Pilpel	2008	Mol Syst Biol	18854817	http://www.ncbi.nlm.nih.gov/pubmed/18854817	Pearson correlation	185909	GEO	http://www.ncbi.nlm.nih.gov/projects/geo/query/acc.cgi?acc=GSE12220
Genetic interactions		12.28
	Costanzo-Boone-2010-profile-similarity	3.22	The genetic landscape of a cell.	Costanzo, Baryshnikova, Bellay, Kim, Spear, Sevier, Ding, Koh, Toufighi, Mostafavi, Prinz, St Onge, VanderSluis, Makhnevych, Vizeacoumar, Alizadeh, Bahr, Brost, Chen, Cokol, Deshpande, Li, Lin, Liang, Marback, Paw, San Luis, Shuteriqi, Tong, van Dyk, Wallace, Whitney, Weirauch, Zhong, Zhu, Houry, Brudno, Ragibizadeh, Papp, Pál, Roth, Giaever, Nislow, Troyanskaya, Bussey, Bader, Gingras, Morris, K…	2010	Science	20093466	http://www.ncbi.nlm.nih.gov/pubmed/20093466		257575	SUPPLEMENTARY_MATERIAL
	Costanzo-Boone-2010-negative-interactions-full	2.31	The genetic landscape of a cell.	Costanzo, Baryshnikova, Bellay, Kim, Spear, Sevier, Ding, Koh, Toufighi, Mostafavi, Prinz, St Onge, VanderSluis, Makhnevych, Vizeacoumar, Alizadeh, Bahr, Brost, Chen, Cokol, Deshpande, Li, Lin, Liang, Marback, Paw, San Luis, Shuteriqi, Tong, van Dyk, Wallace, Whitney, Weirauch, Zhong, Zhu, Houry, Brudno, Ragibizadeh, Papp, Pál, Roth, Giaever, Nislow, Troyanskaya, Bussey, Bader, Gingras, Morris, K…	2010	Science	20093466	http://www.ncbi.nlm.nih.gov/pubmed/20093466		353280	SUPPLEMENTARY_MATERIAL
	Costanzo-Boone-2010-positive-interactions-full	1.99	The genetic landscape of a cell.	Costanzo, Baryshnikova, Bellay, Kim, Spear, Sevier, Ding, Koh, Toufighi, Mostafavi, Prinz, St Onge, VanderSluis, Makhnevych, Vizeacoumar, Alizadeh, Bahr, Brost, Chen, Cokol, Deshpande, Li, Lin, Liang, Marback, Paw, San Luis, Shuteriqi, Tong, van Dyk, Wallace, Whitney, Weirauch, Zhong, Zhu, Houry, Brudno, Ragibizadeh, Papp, Pál, Roth, Giaever, Nislow, Troyanskaya, Bussey, Bader, Gingras, Morris, K…	2010	Science	20093466	http://www.ncbi.nlm.nih.gov/pubmed/20093466		312829	SUPPLEMENTARY_MATERIAL
	Hang-Smith-2011	1.24	Genetic analysis implicates the Set3/Hos2 histone deacetylase in the deposition and remodeling of nucleosomes containing H2A.Z.	Hang, Smith	2011	Genetics	21288874	http://www.ncbi.nlm.nih.gov/pubmed/21288874	Direct interaction	484	BIOGRID	http://thebiogrid.org/	Transcription Factors
	Zhu-Myers-2011	0.84	Histone modifications influence mediator interactions with chromatin.	Zhu, Zhang, Bjornsdottir, Liu, Quan, Costanzo, Dávila López, Westholm, Ronne, Boone, Gustafsson, Myers	2011	Nucleic Acids Res	21742760	http://www.ncbi.nlm.nih.gov/pubmed/21742760	Direct interaction	115	BIOGRID	http://thebiogrid.org/
	Libuda-Winston-2010 B	0.42	Alterations in DNA replication and histone levels promote histone gene amplification in Saccharomyces cerevisiae.	Libuda, Winston	2010	Genetics	20139344	http://www.ncbi.nlm.nih.gov/pubmed/20139344	Direct interaction	106	BIOGRID	http://thebiogrid.org/
	Stirling-Hieter-2011 A	0.4	The complete spectrum of yeast chromosome instability genes identifies candidate CIN cancer genes and functional roles for ASTRA complex components.	Stirling, Bloom, Solanki-Patil, Smith, Sipahimalani, Li, Kofoed, Ben-Aroya, Myung, Hieter	2011	PLoS Genet	21552543	http://www.ncbi.nlm.nih.gov/pubmed/21552543	Direct interaction	832	BIOGRID	http://thebiogrid.org/	Cancer
	Aguilar-Walther-2010 B	0.31	A plasma-membrane E-MAP reveals links of the eisosome with sphingolipid metabolism and endosomal trafficking.	Aguilar, Fröhlich, Rehman, Shales, Ulitsky, Olivera-Couto, Braberg, Shamir, Walter, Mann, Ejsing, Krogan, Walther	2010	Nat Struct Mol Biol	20526336	http://www.ncbi.nlm.nih.gov/pubmed/20526336	Direct interaction	274	BIOGRID	http://thebiogrid.org/
	Libuda-Winston-2010 A	0.23	Alterations in DNA replication and histone levels promote histone gene amplification in Saccharomyces cerevisiae.	Libuda, Winston	2010	Genetics	20139344	http://www.ncbi.nlm.nih.gov/pubmed/20139344	Direct interaction	194	BIOGRID	http://thebiogrid.org/
	Mitchell-Baetz-2008	0.21	Functional dissection of the NuA4 histone acetyltransferase reveals its role as a genetic hub and that Eaf1 is essential for complex integrity.	Mitchell, Lambert, Gerdes, Al-Madhoun, Skerjanc, Figeys, Baetz	2008	Mol Cell Biol	18212056	http://www.ncbi.nlm.nih.gov/pubmed/18212056	Direct interaction	234	BIOGRID	http://thebiogrid.org/	Transcription Factors
	Surma-Ernst-2013 B	0.18	A lipid E-MAP identifies Ubx2 as a critical regulator of lipid saturation and lipid bilayer stress.	Surma, Klose, Peng, Shales, Mrejen, Stefanko, Braberg, Gordon, Vorkel, Ejsing, Farese, Simons, Krogan, Ernst	2013	Mol Cell	23891562	http://www.ncbi.nlm.nih.gov/pubmed/23891562	Direct interaction	810	BIOGRID	http://thebiogrid.org/	Cultured Cells,Metabolism
	Aguilar-Walther-2010 A	0.18	A plasma-membrane E-MAP reveals links of the eisosome with sphingolipid metabolism and endosomal trafficking.	Aguilar, Fröhlich, Rehman, Shales, Ulitsky, Olivera-Couto, Braberg, Shamir, Walter, Mann, Ejsing, Krogan, Walther	2010	Nat Struct Mol Biol	20526336	http://www.ncbi.nlm.nih.gov/pubmed/20526336	Direct interaction	1355	BIOGRID	http://thebiogrid.org/
	Costanzo-Boone-2010 B	0.16	The genetic landscape of a cell.	Costanzo, Baryshnikova, Bellay, Kim, Spear, Sevier, Ding, Koh, Toufighi, Mostafavi, Prinz, St Onge, VanderSluis, Makhnevych, Vizeacoumar, Alizadeh, Bahr, Brost, Chen, Cokol, Deshpande, Li, Lin, Liang, Marback, Paw, San Luis, Shuteriqi, Tong, van Dyk, Wallace, Whitney, Weirauch, Zhong, Zhu, Houry, Brudno, Ragibizadeh, Papp, Pál, Roth, Giaever, Nislow, Troyanskaya, Bussey, Bader, Gingras, Morris, K…	2010	Science	20093466	http://www.ncbi.nlm.nih.gov/pubmed/20093466	Direct interaction	5646	BIOGRID	http://thebiogrid.org/
	Schuldiner-Krogan-2005 B	0.14	Exploration of the function and organization of the yeast early secretory pathway through an epistatic miniarray profile.	Schuldiner, Collins, Thompson, Denic, Bhamidipati, Punna, Ihmels, Andrews, Boone, Greenblatt, Weissman, Krogan	2005	Cell	16269340	http://www.ncbi.nlm.nih.gov/pubmed/16269340	Direct interaction	715	BIOGRID	http://thebiogrid.org/
	Szappanos-Papp-2011 B	0.1	An integrated approach to characterize genetic interaction networks in yeast metabolism.	Szappanos, Kovács, Szamecz, Honti, Costanzo, Baryshnikova, Gelius-Dietrich, Lercher, Jelasity, Myers, Andrews, Boone, Oliver, Pál, Papp	2011	Nat Genet	21623372	http://www.ncbi.nlm.nih.gov/pubmed/21623372	Direct interaction	1954	BIOGRID	http://thebiogrid.org/
	Lesage-Bussey-2005	0.07	An interactional network of genes involved in chitin synthesis in Saccharomyces cerevisiae.	Lesage, Shapiro, Specht, Sdicu, Ménard, Hussein, Tong, Boone, Bussey	2005	BMC Genet	15715908	http://www.ncbi.nlm.nih.gov/pubmed/15715908	Direct interaction	291	BIOGRID	http://thebiogrid.org/
	Fillingham-Greenblatt-2008	0.07	Chaperone control of the activity and specificity of the histone H3 acetyltransferase Rtt109.	Fillingham, Recht, Silva, Suter, Emili, Stagljar, Krogan, Allis, Keogh, Greenblatt	2008	Mol Cell Biol	18458063	http://www.ncbi.nlm.nih.gov/pubmed/18458063	Direct interaction	147	BIOGRID	http://thebiogrid.org/	Cell Proliferation
	Collins-Krogan-2007 A	0.05	Functional dissection of protein complexes involved in yeast chromosome biology using a genetic interaction map.	Collins, Miller, Maas, Roguev, Fillingham, Chu, Schuldiner, Gebbia, Recht, Shales, Ding, Xu, Han, Ingvarsdottir, Cheng, Andrews, Boone, Berger, Hieter, Zhang, Brown, Ingles, Emili, Allis, Toczyski, Weissman, Greenblatt, Krogan	2007	Nature	17314980	http://www.ncbi.nlm.nih.gov/pubmed/17314980	Direct interaction	11605	BIOGRID	http://thebiogrid.org/	Cell Proliferation
	Sharifpoor-Andrews-2012 C	0.04	Functional wiring of the yeast kinome revealed by global analysis of genetic network motifs.	Sharifpoor, van Dyk, Costanzo, Baryshnikova, Friesen, Douglas, Youn, VanderSluis, Myers, Papp, Boone, Andrews	2012	Genome Res	22282571	http://www.ncbi.nlm.nih.gov/pubmed/22282571	Direct interaction	188	BIOGRID	http://thebiogrid.org/
	Hannum-Ideker-2009	0.04	Genome-wide association data reveal a global map of genetic interactions among protein complexes.	Hannum, Srivas, Guénolé, van Attikum, Krogan, Karp, Ideker	2009	PLoS Genet	20041197	http://www.ncbi.nlm.nih.gov/pubmed/20041197	Direct interaction	415	BIOGRID	http://thebiogrid.org/
	Costanzo-Boone-2010-positive-interactions-intermediate	0.03	The genetic landscape of a cell.	Costanzo, Baryshnikova, Bellay, Kim, Spear, Sevier, Ding, Koh, Toufighi, Mostafavi, Prinz, St Onge, VanderSluis, Makhnevych, Vizeacoumar, Alizadeh, Bahr, Brost, Chen, Cokol, Deshpande, Li, Lin, Liang, Marback, Paw, San Luis, Shuteriqi, Tong, van Dyk, Wallace, Whitney, Weirauch, Zhong, Zhu, Houry, Brudno, Ragibizadeh, Papp, Pál, Roth, Giaever, Nislow, Troyanskaya, Bussey, Bader, Gingras, Morris, K…	2010	Science	20093466	http://www.ncbi.nlm.nih.gov/pubmed/20093466		57182	SUPPLEMENTARY_MATERIAL
	BIOGRID-SMALL-SCALE-STUDIES	0.02							Direct interaction	22661	BIOGRID	http://thebiogrid.org/
	Finger-Novick-2000	0.02	Synthetic interactions of the post-Golgi sec mutations of Saccharomyces cerevisiae.	Finger, Novick	2000	Genetics	11063675	http://www.ncbi.nlm.nih.gov/pubmed/11063675	Direct interaction	89	BIOGRID	http://thebiogrid.org/	Cell Proliferation
	Lee-Marcotte-2007 Genetic interactions	0.01	An improved, bias-reduced probabilistic functional gene network of baker's yeast, Saccharomyces cerevisiae.	Lee, Li, Marcotte	2007	PLoS One	17912365	http://www.ncbi.nlm.nih.gov/pubmed/17912365		12533	SUPPLEMENTARY_MATERIAL
	Wilmes-Krogan-2008 B	0.01	A genetic interaction map of RNA-processing factors reveals links between Sem1/Dss1-containing complexes and mRNA export and splicing.	Wilmes, Bergkessel, Bandyopadhyay, Shales, Braberg, Cagney, Collins, Whitworth, Kress, Weissman, Ideker, Guthrie, Krogan	2008	Mol Cell	19061648	http://www.ncbi.nlm.nih.gov/pubmed/19061648	Direct interaction	2655	BIOGRID	http://thebiogrid.org/
Physical interactions		3.22
	Zhao-Houry-2005	0.93	Navigating the chaperone network: an integrative map of physical and genetic interactions mediated by the hsp90 chaperone.	Zhao, Davey, Hsu, Kaplanek, Tong, Parsons, Krogan, Cagney, Mai, Greenblatt, Boone, Emili, Houry	2005	Cell	15766533	http://www.ncbi.nlm.nih.gov/pubmed/15766533	Direct interaction	552	IREF	http://irefindex.uio.no/wiki/iRefIndex	Transcription Factors
	Hruby-Johnsson-2011	0.59	A constraint network of interactions: protein-protein interaction analysis of the yeast type II phosphatase Ptc1p and its adaptor protein Nbp2p.	Hruby, Zapatka, Heucke, Rieger, Wu, Nussbaumer, Timmermann, Dünkler, Johnsson	2011	J Cell Sci	21118957	http://www.ncbi.nlm.nih.gov/pubmed/21118957	Direct interaction	122	BIOGRID	http://thebiogrid.org/
	Snider-Stagljar-2013	0.39	Mapping the functional yeast ABC transporter interactome.	Snider, Hanif, Lee, Jin, Yu, Graham, Chuk, Damjanovic, Wierzbicka, Tang, Balderes, Wong, Jessulat, Darowski, San Luis, Shevelev, Sturley, Boone, Greenblatt, Zhang, Paumi, Babu, Park, Michaelis, Stagljar	2013	Nat Chem Biol	23831759	http://www.ncbi.nlm.nih.gov/pubmed/23831759	Direct interaction	300	IREF	http://irefindex.uio.no/wiki/iRefIndex
	Lambert-Figeys-2009	0.25	A novel proteomics approach for the discovery of chromatin-associated protein networks.	Lambert, Mitchell, Rudner, Baetz, Figeys	2009	Mol Cell Proteomics	19106085	http://www.ncbi.nlm.nih.gov/pubmed/19106085	Direct interaction	215	IREF	http://irefindex.uio.no/wiki/iRefIndex	Chromatin Immunoprecipitation
	Schwer-Shuman-2011	0.2	Composition of yeast snRNPs and snoRNPs in the absence of trimethylguanosine caps reveals nuclear cap binding protein as a gained U1 component implicated in the cold-sensitivity of tgs1? cells.	Schwer, Erdjument-Bromage, Shuman	2011	Nucleic Acids Res	21558325	http://www.ncbi.nlm.nih.gov/pubmed/21558325	Direct interaction	549	BIOGRID	http://thebiogrid.org/
	Gilmore-Washburn-2012	0.19	Characterization of a highly conserved histone related protein, Ydl156w, and its functional associations using quantitative proteomic analyses.	Gilmore, Sardiu, Venkatesh, Stutzman, Peak, Seidel, Workman, Florens, Washburn	2012	Mol Cell Proteomics	22199229	http://www.ncbi.nlm.nih.gov/pubmed/22199229	Direct interaction	1987	BIOGRID	http://thebiogrid.org/	Transcription Factors
	Pu-Liu-2011	0.14	Interactomic study on interaction between lipid droplets and mitochondria.	Pu, Ha, Zhang, Jung, Huh, Liu	2011	Protein Cell	21748599	http://www.ncbi.nlm.nih.gov/pubmed/21748599	Direct interaction	116	IREF	http://irefindex.uio.no/wiki/iRefIndex	Cultured Cells,Cancer,Cell Line,Transcription Factors,Muscle,Metabolism
	Sanders-Weil-2002	0.12	Proteomics of the eukaryotic transcription machinery: identification of proteins associated with components of yeast TFIID by multidimensional mass spectrometry.	Sanders, Jennings, Canutescu, Link, Weil	2002	Mol Cell Biol	12052880	http://www.ncbi.nlm.nih.gov/pubmed/12052880	Direct interaction	370	BIOGRID	http://thebiogrid.org/	Transcription Factors
	Miller-Fields-2005	0.12	Large-scale identification of yeast integral membrane protein interactions.	Miller, Lo, Ben-Hur, Desmarais, Stagljar, Noble, Fields	2005	Proc Natl Acad Sci U S A	16093310	http://www.ncbi.nlm.nih.gov/pubmed/16093310	Direct interaction	1944	IREF	http://irefindex.uio.no/wiki/iRefIndex
	Krogan-Greenblatt-2006	0.08	Global landscape of protein complexes in the yeast Saccharomyces cerevisiae.	Krogan, Cagney, Yu, Zhong, Guo, Ignatchenko, Li, Pu, Datta, Tikuisis, Punna, Peregrín-Alvarez, Shales, Zhang, Davey, Robinson, Paccanaro, Bray, Sheung, Beattie, Richards, Canadien, Lalev, Mena, Wong, Starostine, Canete, Vlasblom, Wu, Orsi, Collins, Chandran, Haw, Rilstone, Gandi, Thompson, Musso, St Onge, Ghanny, Lam, Butland, Altaf-Ul, Kanaya, Shilatifard, O'Shea, Weissman, Ingles, Hughes, Parki…	2006	Nature	16554755	http://www.ncbi.nlm.nih.gov/pubmed/16554755	Direct interaction	7074	BIOGRID	http://thebiogrid.org/
	IREF-INTACT	0.05							Direct interaction	45453	IREF	http://irefindex.uio.no/wiki/iRefIndex
	IREF-SMALL-SCALE-STUDIES	0.05							Direct interaction	19769	IREF	http://irefindex.uio.no/wiki/iRefIndex
	Lee-Washburn-2011	0.05	Combinatorial depletion analysis to assemble the network architecture of the SAGA and ADA chromatin remodeling complexes.	Lee, Sardiu, Swanson, Gilmore, Torok, Grant, Florens, Workman, Washburn	2011	Mol Syst Biol	21734642	http://www.ncbi.nlm.nih.gov/pubmed/21734642	Direct interaction	1122	BIOGRID	http://thebiogrid.org/	Transcription Factors
	Ito-Sakaki-2001	0.03	A comprehensive two-hybrid analysis to explore the yeast protein interactome.	Ito, Chiba, Ozawa, Yoshida, Hattori, Sakaki	2001	Proc Natl Acad Sci U S A	11283351	http://www.ncbi.nlm.nih.gov/pubmed/11283351	Direct interaction	4355	IREF	http://irefindex.uio.no/wiki/iRefIndex
	IREF-BIOGRID	0.01							Direct interaction	68580	IREF	http://irefindex.uio.no/wiki/iRefIndex
Other		3.12
	Hillenmeyer-Giaever-2008 B	2.55	The chemical genomic portrait of yeast: uncovering a phenotype for all genes.	Hillenmeyer, Fung, Wildenhain, Pierce, Hoon, Lee, Proctor, St Onge, Tyers, Koller, Altman, Davis, Nislow, Giaever	2008	Science	18420932	http://www.ncbi.nlm.nih.gov/pubmed/18420932	Pearson correlation	148490	COLLABORATOR		Signal Transduction
	Hillenmeyer-Giaever-2008 A	0.48	The chemical genomic portrait of yeast: uncovering a phenotype for all genes.	Hillenmeyer, Fung, Wildenhain, Pierce, Hoon, Lee, Proctor, St Onge, Tyers, Koller, Altman, Davis, Nislow, Giaever	2008	Science	18420932	http://www.ncbi.nlm.nih.gov/pubmed/18420932	Pearson correlation	201531	COLLABORATOR		Signal Transduction
	Lee-Marcotte-2007 Co-citation	0.09	An improved, bias-reduced probabilistic functional gene network of baker's yeast, Saccharomyces cerevisiae.	Lee, Li, Marcotte	2007	PLoS One	17912365	http://www.ncbi.nlm.nih.gov/pubmed/17912365		29461	SUPPLEMENTARY_MATERIAL
Predicted		1.12
	I2D-BIND-Human2Yeast	0.52	BIND--a data specification for storing and describing biomolecular interactions, molecular complexes and pathways.	Bader, Hogue	2000	Bioinformatics	10871269	http://www.ncbi.nlm.nih.gov/pubmed/10871269	Direct interaction	252	I2D	http://ophid.utoronto.ca/
	I2D-INNATEDB-Human2Yeast	0.28	InnateDB: facilitating systems-level analyses of the mammalian innate immune response.	Lynn, Winsor, Chan, Richard, Laird, Barsky, Gardy, Roche, Chan, Shah, Lo, Naseer, Que, Yau, Acab, Tulpan, Whiteside, Chikatamarla, Mah, Munzner, Hokamp, Hancock, Brinkman	2008	Mol Syst Biol	18766178	http://www.ncbi.nlm.nih.gov/pubmed/18766178	Direct interaction	125	I2D	http://ophid.utoronto.ca/	Signal Transduction,Immune System
	Lee-Marcotte-2007 Protein interactions inferred from complexes	0.11	An improved, bias-reduced probabilistic functional gene network of baker's yeast, Saccharomyces cerevisiae.	Lee, Li, Marcotte	2007	PLoS One	17912365	http://www.ncbi.nlm.nih.gov/pubmed/17912365		3404	SUPPLEMENTARY_MATERIAL
	I2D-Giot-Rothbert-2003-Low-Fly2Yeast	0.1	A protein interaction map of Drosophila melanogaster.	Giot, Bader, Brouwer, Chaudhuri, Kuang, Li, Hao, Ooi, Godwin, Vitols, Vijayadamodar, Pochart, Machineni, Welsh, Kong, Zerhusen, Malcolm, Varrone, Collis, Minto, Burgess, McDaniel, Stimpson, Spriggs, Williams, Neurath, Ioime, Agee, Voss, Furtak, Renzulli, Aanensen, Carrolla, Bickelhaupt, Lazovatsky, DaSilva, Zhong, Stanyon, Finley, White, Braverman, Jarvie, Gold, Leach, Knight, Shimkets, McKenna, …	2003	Science	14605208	http://www.ncbi.nlm.nih.gov/pubmed/14605208	Direct interaction	221	I2D	http://ophid.utoronto.ca/	Cell Proliferation,Signal Transduction,Nervous System,Immune System
	I2D-Rual-Vidal-2004-core-Human2Yeast	0.08	Towards a proteome-scale map of the human protein-protein interaction network.	Rual, Venkatesan, Hao, Hirozane-Kishikawa, Dricot, Li, Berriz, Gibbons, Dreze, Ayivi-Guedehoussou, Klitgord, Simon, Boxem, Milstein, Rosenberg, Goldberg, Zhang, Wong, Franklin, Li, Albala, Lim, Fraughton, Llamosas, Cevik, Bex, Lamesch, Sikorski, Vandenhaute, Zoghbi, Smolyar, Bosak, Sequerra, Doucette-Stamm, Cusick, Hill, Roth, Vidal	2005	Nature	16189514	http://www.ncbi.nlm.nih.gov/pubmed/16189514	Direct interaction	50	I2D	http://ophid.utoronto.ca/
	I2D-BIND-Fly2Yeast	0.03	BIND--a data specification for storing and describing biomolecular interactions, molecular complexes and pathways.	Bader, Hogue	2000	Bioinformatics	10871269	http://www.ncbi.nlm.nih.gov/pubmed/10871269	Direct interaction	366	I2D	http://ophid.utoronto.ca/
Co-localization		0.16
	Huh-O'Shea-2003	0.16	Global analysis of protein localization in budding yeast.	Huh, Falvo, Gerke, Carroll, Howson, Weissman, O'Shea	2003	Nature	14562095	http://www.ncbi.nlm.nih.gov/pubmed/14562095		904057	SUPPLEMENTARY_MATERIAL
Shared protein domains		0.11
	INTERPRO	0.06							Pearson correlation	46815	INTERPRO	http://www.ebi.ac.uk/interpro/
	PFAM	0.05							Pearson correlation	31272	PFAM	http://pfam.sanger.ac.uk/
Gene 1	Gene 2	Weight	Type	Source
ATH1	YDL110C	0.0879091	Co-expression	Aceituno-Agosin-2012
ATH1	YDR074W	0.0714443	Co-expression	Aceituno-Agosin-2012
ATH1	YER037W	0.0815297	Co-expression	Aceituno-Agosin-2012
ATH1	YER054C	0.0802145	Co-expression	Aceituno-Agosin-2012
ATH1	YER179W	0.0861264	Co-expression	Aceituno-Agosin-2012
ATH1	YGR008C	0.076369	Co-expression	Aceituno-Agosin-2012
ATH1	YHR087W	0.0679023	Co-expression	Aceituno-Agosin-2012
ATH1	YHR104W	0.0826013	Co-expression	Aceituno-Agosin-2012
ATH1	YHR138C	0.0860594	Co-expression	Aceituno-Agosin-2012
ATH1	YJL016W	0.0947747	Co-expression	Aceituno-Agosin-2012
ATH1	YJL144W	0.0747013	Co-expression	Aceituno-Agosin-2012
ATH1	YLL026W	0.0926959	Co-expression	Aceituno-Agosin-2012
ATH1	YML131W	0.0926793	Co-expression	Aceituno-Agosin-2012
ATH1	YMR160W	0.0902836	Co-expression	Aceituno-Agosin-2012
ATH1	YMR173W	0.0858982	Co-expression	Aceituno-Agosin-2012
ATH1	YMR174C	0.0617164	Co-expression	Aceituno-Agosin-2012
ATH1	YMR322C	0.07322	Co-expression	Aceituno-Agosin-2012
ATH1	YNL208W	0.0914568	Co-expression	Aceituno-Agosin-2012
ATH1	YOL126C	0.098721	Co-expression	Aceituno-Agosin-2012
ATH1	YOR173W	0.0740524	Co-expression	Aceituno-Agosin-2012
DDR2	HSP12	0.0985367	Co-expression	Aceituno-Agosin-2012
DDR2	TKL2	0.091347	Co-expression	Aceituno-Agosin-2012
DDR2	YBL049W	0.096842	Co-expression	Aceituno-Agosin-2012
DDR2	YBR026C	0.0904441	Co-expression	Aceituno-Agosin-2012
DDR2	YDL222C	0.103216	Co-expression	Aceituno-Agosin-2012
DDR2	YGR230W	0.0727744	Co-expression	Aceituno-Agosin-2012
DDR2	YGR236C	0.0849467	Co-expression	Aceituno-Agosin-2012
DDR2	YGR256W	0.0791722	Co-expression	Aceituno-Agosin-2012
DDR2	YHR096C	0.0902772	Co-expression	Aceituno-Agosin-2012
DDR2	YIL113W	0.0734495	Co-expression	Aceituno-Agosin-2012
DDR2	YJL116C	0.0968239	Co-expression	Aceituno-Agosin-2012
DDR2	YJL155C	0.0650861	Co-expression	Aceituno-Agosin-2012
DDR2	YJL163C	0.0692094	Co-expression	Aceituno-Agosin-2012
DDR2	YML128C	0.0748928	Co-expression	Aceituno-Agosin-2012
DDR2	YNL195C	0.0951994	Co-expression	Aceituno-Agosin-2012
DDR2	YOL083W	0.0576899	Co-expression	Aceituno-Agosin-2012
DDR2	YOR215C	0.0775942	Co-expression	Aceituno-Agosin-2012
DDR2	YPL036W	0.097621	Co-expression	Aceituno-Agosin-2012
DDR2	YPL123C	0.0732175	Co-expression	Aceituno-Agosin-2012
DDR2	YPL186C	0.0736024	Co-expression	Aceituno-Agosin-2012
DDR2	YPL223C	0.0953593	Co-expression	Aceituno-Agosin-2012
FDH1	YCR010C	0.0757347	Co-expression	Aceituno-Agosin-2012
FDH1	YCR098C	0.0799394	Co-expression	Aceituno-Agosin-2012
FDH1	YKL189W	0.0951846	Co-expression	Aceituno-Agosin-2012
FDH1	YOR177C	0.0820058	Co-expression	Aceituno-Agosin-2012
FMP33	HSP12	0.0793827	Co-expression	Aceituno-Agosin-2012
FMP33	SIP18	0.0672293	Co-expression	Aceituno-Agosin-2012
FMP33	SOL4	0.0668818	Co-expression	Aceituno-Agosin-2012
FMP33	TKL2	0.0748787	Co-expression	Aceituno-Agosin-2012
FMP33	YAL008W	0.0592345	Co-expression	Aceituno-Agosin-2012
FMP33	YBR072W	0.0630843	Co-expression	Aceituno-Agosin-2012
FMP33	YDL204W	0.0687665	Co-expression	Aceituno-Agosin-2012
FMP33	YDL223C	0.0728517	Co-expression	Aceituno-Agosin-2012
FMP33	YDR063W	0.0609363	Co-expression	Aceituno-Agosin-2012
FMP33	YDR070C	0.0700884	Co-expression	Aceituno-Agosin-2012
FMP33	YDR155C	0.0648062	Co-expression	Aceituno-Agosin-2012
FMP33	YGR043C	0.0568819	Co-expression	Aceituno-Agosin-2012
FMP33	YGR201C	0.0605889	Co-expression	Aceituno-Agosin-2012
FMP33	YGR236C	0.0664987	Co-expression	Aceituno-Agosin-2012
FMP33	YGR256W	0.0627878	Co-expression	Aceituno-Agosin-2012
FMP33	YHR087W	0.0595937	Co-expression	Aceituno-Agosin-2012
FMP33	YHR104W	0.0629882	Co-expression	Aceituno-Agosin-2012
FMP33	YIL124W	0.0553403	Co-expression	Aceituno-Agosin-2012
FMP33	YIR038C	0.0681206	Co-expression	Aceituno-Agosin-2012
FMP33	YJL144W	0.0562834	Co-expression	Aceituno-Agosin-2012
FMP33	YJR096W	0.0681133	Co-expression	Aceituno-Agosin-2012
FMP33	YKL007W	0.0609017	Co-expression	Aceituno-Agosin-2012
FMP33	YKL026C	0.0533113	Co-expression	Aceituno-Agosin-2012
FMP33	YKL065C	0.053107	Co-expression	Aceituno-Agosin-2012
FMP33	YLR251W	0.0580141	Co-expression	Aceituno-Agosin-2012
FMP33	YLR284C	0.0540775	Co-expression	Aceituno-Agosin-2012
FMP33	YMR020W	0.0685462	Co-expression	Aceituno-Agosin-2012
FMP33	YMR090W	0.0540935	Co-expression	Aceituno-Agosin-2012
FMP33	YMR169C	0.0716942	Co-expression	Aceituno-Agosin-2012
FMP33	YMR174C	0.0546414	Co-expression	Aceituno-Agosin-2012
FMP33	YNL011C	0.0621558	Co-expression	Aceituno-Agosin-2012
FMP33	YNL160W	0.0704102	Co-expression	Aceituno-Agosin-2012
FMP33	YNL274C	0.0655595	Co-expression	Aceituno-Agosin-2012
FMP33	YOL151W	0.0703041	Co-expression	Aceituno-Agosin-2012
FMP33	YOR120W	0.0624956	Co-expression	Aceituno-Agosin-2012
FMP33	YPL123C	0.0600586	Co-expression	Aceituno-Agosin-2012
FMP33	YPL223C	0.0810015	Co-expression	Aceituno-Agosin-2012
FMP46	FMP33	0.0659383	Co-expression	Aceituno-Agosin-2012
FMP46	HSP12	0.0864661	Co-expression	Aceituno-Agosin-2012
FMP46	YDR063W	0.0715987	Co-expression	Aceituno-Agosin-2012
FMP46	YDR070C	0.0746556	Co-expression	Aceituno-Agosin-2012
FMP46	YER062C	0.0886681	Co-expression	Aceituno-Agosin-2012
FMP46	YGR256W	0.0693566	Co-expression	Aceituno-Agosin-2012
FMP46	YIL113W	0.0667412	Co-expression	Aceituno-Agosin-2012
FMP46	YIL124W	0.0654847	Co-expression	Aceituno-Agosin-2012
FMP46	YIR038C	0.074351	Co-expression	Aceituno-Agosin-2012
FMP46	YJR096W	0.072872	Co-expression	Aceituno-Agosin-2012
FMP46	YKR061W	0.0838094	Co-expression	Aceituno-Agosin-2012
FMP46	YMR023C	0.0561427	Co-expression	Aceituno-Agosin-2012
FMP46	YMR025W	0.0584535	Co-expression	Aceituno-Agosin-2012
FMP46	YMR035W	0.0579447	Co-expression	Aceituno-Agosin-2012
FMP46	YMR180C	0.0818367	Co-expression	Aceituno-Agosin-2012
FMP46	YOL083W	0.0524578	Co-expression	Aceituno-Agosin-2012
FMP46	YOL151W	0.0795463	Co-expression	Aceituno-Agosin-2012
FMP46	YOR120W	0.0643781	Co-expression	Aceituno-Agosin-2012
FMP46	YPL223C	0.0833717	Co-expression	Aceituno-Agosin-2012
GAD1	OM45	0.0915847	Co-expression	Aceituno-Agosin-2012
GAD1	SOL4	0.106415	Co-expression	Aceituno-Agosin-2012
GAD1	SSE2	0.0786619	Co-expression	Aceituno-Agosin-2012
GAD1	TFS1	0.0881864	Co-expression	Aceituno-Agosin-2012
GAD1	YBR072W	0.0750022	Co-expression	Aceituno-Agosin-2012
GAD1	YER054C	0.0838868	Co-expression	Aceituno-Agosin-2012
GAD1	YER103W	0.0810904	Co-expression	Aceituno-Agosin-2012
GAD1	YGR088W	0.0868785	Co-expression	Aceituno-Agosin-2012
GAD1	YGR127W	0.108919	Co-expression	Aceituno-Agosin-2012
GAD1	YHR104W	0.089341	Co-expression	Aceituno-Agosin-2012
GAD1	YKL187C	0.0914798	Co-expression	Aceituno-Agosin-2012
GAD1	YKR076W	0.0710574	Co-expression	Aceituno-Agosin-2012
GAD1	YLL026W	0.0842611	Co-expression	Aceituno-Agosin-2012
GAD1	YOR134W	0.0875868	Co-expression	Aceituno-Agosin-2012
GRX2	FMP33	0.0641272	Co-expression	Aceituno-Agosin-2012
GRX2	SOL4	0.0860758	Co-expression	Aceituno-Agosin-2012
GRX2	SSE2	0.0749193	Co-expression	Aceituno-Agosin-2012
GRX2	YBR072W	0.0689907	Co-expression	Aceituno-Agosin-2012
GRX2	YDR070C	0.073263	Co-expression	Aceituno-Agosin-2012
GRX2	YDR074W	0.0602978	Co-expression	Aceituno-Agosin-2012
GRX2	YDR222W	0.0789081	Co-expression	Aceituno-Agosin-2012
GRX2	YGR008C	0.0644124	Co-expression	Aceituno-Agosin-2012
GRX2	YGR043C	0.0623575	Co-expression	Aceituno-Agosin-2012
GRX2	YGR088W	0.0661321	Co-expression	Aceituno-Agosin-2012
GRX2	YHR087W	0.0697201	Co-expression	Aceituno-Agosin-2012
GRX2	YHR104W	0.070702	Co-expression	Aceituno-Agosin-2012
GRX2	YIR038C	0.0715919	Co-expression	Aceituno-Agosin-2012
GRX2	YJL144W	0.062753	Co-expression	Aceituno-Agosin-2012
GRX2	YJR096W	0.0730045	Co-expression	Aceituno-Agosin-2012
GRX2	YKL026C	0.0586978	Co-expression	Aceituno-Agosin-2012
GRX2	YKL065C	0.0567255	Co-expression	Aceituno-Agosin-2012
GRX2	YLR251W	0.0649232	Co-expression	Aceituno-Agosin-2012
GRX2	YLR411W	0.0788261	Co-expression	Aceituno-Agosin-2012
GRX2	YMR090W	0.0590458	Co-expression	Aceituno-Agosin-2012
GRX2	YMR169C	0.0754228	Co-expression	Aceituno-Agosin-2012
GRX2	YMR174C	0.0616769	Co-expression	Aceituno-Agosin-2012
GRX2	YNL160W	0.0767354	Co-expression	Aceituno-Agosin-2012
GRX2	YNL200C	0.0588246	Co-expression	Aceituno-Agosin-2012
GRX2	YOR044W	0.0855601	Co-expression	Aceituno-Agosin-2012
GRX2	YOR120W	0.0659248	Co-expression	Aceituno-Agosin-2012
GRX2	YOR173W	0.0701445	Co-expression	Aceituno-Agosin-2012
HSP12	SIP18	0.0977846	Co-expression	Aceituno-Agosin-2012
HSP12	TKL2	0.108835	Co-expression	Aceituno-Agosin-2012
HSP12	YDL223C	0.103055	Co-expression	Aceituno-Agosin-2012
HSP12	YDR070C	0.095383	Co-expression	Aceituno-Agosin-2012
HSP12	YDR155C	0.0910659	Co-expression	Aceituno-Agosin-2012
HSP12	YER062C	0.124128	Co-expression	Aceituno-Agosin-2012
HSP12	YIL124W	0.0731829	Co-expression	Aceituno-Agosin-2012
HSP12	YLR407W	0.113836	Co-expression	Aceituno-Agosin-2012
HSP12	YMR090W	0.0681348	Co-expression	Aceituno-Agosin-2012
HSP12	YMR169C	0.0999737	Co-expression	Aceituno-Agosin-2012
HSP12	YOL151W	0.105522	Co-expression	Aceituno-Agosin-2012
HSP12	YOR120W	0.0776626	Co-expression	Aceituno-Agosin-2012
HSP12	YPL223C	0.120068	Co-expression	Aceituno-Agosin-2012
HSP42	GAD1	0.0735101	Co-expression	Aceituno-Agosin-2012
HSP42	OM45	0.0914629	Co-expression	Aceituno-Agosin-2012
HSP42	TFS1	0.084501	Co-expression	Aceituno-Agosin-2012
HSP42	YDR077W	0.0848584	Co-expression	Aceituno-Agosin-2012
HSP42	YGR127W	0.0744307	Co-expression	Aceituno-Agosin-2012
HSP42	YKR076W	0.0774706	Co-expression	Aceituno-Agosin-2012
HSP42	YMR181C	0.0766218	Co-expression	Aceituno-Agosin-2012
HSP42	YMR196W	0.0797716	Co-expression	Aceituno-Agosin-2012
HSP42	YMR311C	0.07776	Co-expression	Aceituno-Agosin-2012
HSP42	YPL014W	0.0600814	Co-expression	Aceituno-Agosin-2012
ICS2	FDH1	0.0801874	Co-expression	Aceituno-Agosin-2012
ICS2	PHM7	0.0863843	Co-expression	Aceituno-Agosin-2012
ICS2	YCR010C	0.0637268	Co-expression	Aceituno-Agosin-2012
ICS2	YDL218W	0.0616981	Co-expression	Aceituno-Agosin-2012
ICS2	YDL222C	0.0846133	Co-expression	Aceituno-Agosin-2012
ICS2	YER096W	0.069404	Co-expression	Aceituno-Agosin-2012
ICS2	YKL189W	0.0783358	Co-expression	Aceituno-Agosin-2012
ICS2	YNL195C	0.0849034	Co-expression	Aceituno-Agosin-2012
ICS2	YOR177C	0.0706514	Co-expression	Aceituno-Agosin-2012
ICS2	YOR180C	0.0708361	Co-expression	Aceituno-Agosin-2012
ICS2	YOR328W	0.0723603	Co-expression	Aceituno-Agosin-2012
ICS2	YPL186C	0.0634554	Co-expression	Aceituno-Agosin-2012
OM45	ATH1	0.101644	Co-expression	Aceituno-Agosin-2012
OM45	TFS1	0.113874	Co-expression	Aceituno-Agosin-2012
OM45	YER037W	0.0875073	Co-expression	Aceituno-Agosin-2012
OM45	YGR008C	0.0738305	Co-expression	Aceituno-Agosin-2012
OM45	YHR138C	0.10444	Co-expression	Aceituno-Agosin-2012
OM45	YJL016W	0.0989595	Co-expression	Aceituno-Agosin-2012
OM45	YLL026W	0.0943447	Co-expression	Aceituno-Agosin-2012
OM45	YMR173W	0.0986717	Co-expression	Aceituno-Agosin-2012
OM45	YMR181C	0.0914785	Co-expression	Aceituno-Agosin-2012
OM45	YMR196W	0.0904817	Co-expression	Aceituno-Agosin-2012
OM45	YMR311C	0.106178	Co-expression	Aceituno-Agosin-2012
OM45	YOR089C	0.105932	Co-expression	Aceituno-Agosin-2012
OM45	YPL170W	0.0805669	Co-expression	Aceituno-Agosin-2012
PHM7	DDR2	0.0896514	Co-expression	Aceituno-Agosin-2012
PHM7	TKL2	0.0930144	Co-expression	Aceituno-Agosin-2012
PHM7	YBL075C	0.0879876	Co-expression	Aceituno-Agosin-2012
PHM7	YDL218W	0.0695694	Co-expression	Aceituno-Agosin-2012
PHM7	YDL222C	0.0990767	Co-expression	Aceituno-Agosin-2012
PHM7	YDR034W-B	0.0897338	Co-expression	Aceituno-Agosin-2012
PHM7	YDR042C	0.0822168	Co-expression	Aceituno-Agosin-2012
PHM7	YER174C	0.0928776	Co-expression	Aceituno-Agosin-2012
PHM7	YGR236C	0.0841514	Co-expression	Aceituno-Agosin-2012
PHM7	YHR096C	0.0894168	Co-expression	Aceituno-Agosin-2012
PHM7	YHR139C	0.0891925	Co-expression	Aceituno-Agosin-2012
PHM7	YIR038C	0.0798128	Co-expression	Aceituno-Agosin-2012
PHM7	YKL107W	0.076852	Co-expression	Aceituno-Agosin-2012
PHM7	YLR118C	0.0715858	Co-expression	Aceituno-Agosin-2012
PHM7	YMR107W	0.0876363	Co-expression	Aceituno-Agosin-2012
PHM7	YMR118C	0.0884676	Co-expression	Aceituno-Agosin-2012
PHM7	YNL195C	0.09668	Co-expression	Aceituno-Agosin-2012
PHM7	YOR180C	0.0777391	Co-expression	Aceituno-Agosin-2012
PHM7	YPR025C	0.0951432	Co-expression	Aceituno-Agosin-2012
SIP18	YAR027W	0.0881856	Co-expression	Aceituno-Agosin-2012
SIP18	YBR072W	0.0832091	Co-expression	Aceituno-Agosin-2012
SIP18	YDL204W	0.0880319	Co-expression	Aceituno-Agosin-2012
SIP18	YDL223C	0.0992648	Co-expression	Aceituno-Agosin-2012
SIP18	YDR155C	0.0819274	Co-expression	Aceituno-Agosin-2012
SIP18	YDR536W	0.0840844	Co-expression	Aceituno-Agosin-2012
SIP18	YGR037C	0.0841296	Co-expression	Aceituno-Agosin-2012
SIP18	YGR043C	0.0764348	Co-expression	Aceituno-Agosin-2012
SIP18	YGR201C	0.0872907	Co-expression	Aceituno-Agosin-2012
SIP18	YGR236C	0.0854642	Co-expression	Aceituno-Agosin-2012
SIP18	YHR087W	0.0770994	Co-expression	Aceituno-Agosin-2012
SIP18	YHR138C	0.0805791	Co-expression	Aceituno-Agosin-2012
SIP18	YHR139C	0.0848483	Co-expression	Aceituno-Agosin-2012
SIP18	YHR209W	0.0701144	Co-expression	Aceituno-Agosin-2012
SIP18	YKL026C	0.064418	Co-expression	Aceituno-Agosin-2012
SIP18	YKL107W	0.0699763	Co-expression	Aceituno-Agosin-2012
SIP18	YLR151C	0.0667643	Co-expression	Aceituno-Agosin-2012
SIP18	YLR284C	0.0672644	Co-expression	Aceituno-Agosin-2012
SIP18	YMR090W	0.0601201	Co-expression	Aceituno-Agosin-2012
SIP18	YMR107W	0.0826072	Co-expression	Aceituno-Agosin-2012
SIP18	YMR169C	0.0938906	Co-expression	Aceituno-Agosin-2012
SIP18	YMR174C	0.0750617	Co-expression	Aceituno-Agosin-2012
SIP18	YOL151W	0.0899954	Co-expression	Aceituno-Agosin-2012
SIP18	YOR120W	0.071907	Co-expression	Aceituno-Agosin-2012
SIP18	YPL223C	0.0994022	Co-expression	Aceituno-Agosin-2012
SOL4	YBR072W	0.0803001	Co-expression	Aceituno-Agosin-2012
SOL4	YDL110C	0.0917733	Co-expression	Aceituno-Agosin-2012
SOL4	YDL204W	0.0903247	Co-expression	Aceituno-Agosin-2012
SOL4	YDR070C	0.0840024	Co-expression	Aceituno-Agosin-2012
SOL4	YGR088W	0.100687	Co-expression	Aceituno-Agosin-2012
SOL4	YHR087W	0.0795165	Co-expression	Aceituno-Agosin-2012
SOL4	YHR104W	0.108118	Co-expression	Aceituno-Agosin-2012
SOL4	YIR038C	0.0776149	Co-expression	Aceituno-Agosin-2012
SOL4	YJL144W	0.0768899	Co-expression	Aceituno-Agosin-2012
SOL4	YKL026C	0.0612106	Co-expression	Aceituno-Agosin-2012
SOL4	YLL026W	0.0890088	Co-expression	Aceituno-Agosin-2012
SOL4	YML128C	0.073092	Co-expression	Aceituno-Agosin-2012
SOL4	YMR090W	0.0594105	Co-expression	Aceituno-Agosin-2012
SOL4	YMR169C	0.0846708	Co-expression	Aceituno-Agosin-2012
SOL4	YMR174C	0.067437	Co-expression	Aceituno-Agosin-2012
SOL4	YMR315W	0.0957725	Co-expression	Aceituno-Agosin-2012
SOL4	YNL160W	0.0923499	Co-expression	Aceituno-Agosin-2012
SOL4	YNL195C	0.0907104	Co-expression	Aceituno-Agosin-2012
SOL4	YOR120W	0.0696174	Co-expression	Aceituno-Agosin-2012
SOL4	YOR134W	0.0881983	Co-expression	Aceituno-Agosin-2012
SOL4	YOR173W	0.0863203	Co-expression	Aceituno-Agosin-2012
SSE2	ATH1	0.0864886	Co-expression	Aceituno-Agosin-2012
SSE2	FMP33	0.0643941	Co-expression	Aceituno-Agosin-2012
SSE2	SOL4	0.103776	Co-expression	Aceituno-Agosin-2012
SSE2	TFS1	0.0775287	Co-expression	Aceituno-Agosin-2012
SSE2	TKL2	0.0860812	Co-expression	Aceituno-Agosin-2012
SSE2	YBR072W	0.0805686	Co-expression	Aceituno-Agosin-2012
SSE2	YDL110C	0.0770883	Co-expression	Aceituno-Agosin-2012
SSE2	YDL204W	0.0926219	Co-expression	Aceituno-Agosin-2012
SSE2	YDR070C	0.0794862	Co-expression	Aceituno-Agosin-2012
SSE2	YER037W	0.0834098	Co-expression	Aceituno-Agosin-2012
SSE2	YGR008C	0.0690974	Co-expression	Aceituno-Agosin-2012
SSE2	YGR088W	0.0813267	Co-expression	Aceituno-Agosin-2012
SSE2	YGR201C	0.0716121	Co-expression	Aceituno-Agosin-2012
SSE2	YHR087W	0.0765843	Co-expression	Aceituno-Agosin-2012
SSE2	YHR104W	0.106578	Co-expression	Aceituno-Agosin-2012
SSE2	YIR038C	0.0740609	Co-expression	Aceituno-Agosin-2012
SSE2	YJL016W	0.0819465	Co-expression	Aceituno-Agosin-2012
SSE2	YJL144W	0.0770923	Co-expression	Aceituno-Agosin-2012
SSE2	YKL026C	0.0601909	Co-expression	Aceituno-Agosin-2012
SSE2	YLL026W	0.084721	Co-expression	Aceituno-Agosin-2012
SSE2	YLR251W	0.0618941	Co-expression	Aceituno-Agosin-2012
SSE2	YMR090W	0.0576524	Co-expression	Aceituno-Agosin-2012
SSE2	YMR169C	0.0805951	Co-expression	Aceituno-Agosin-2012
SSE2	YMR174C	0.067304	Co-expression	Aceituno-Agosin-2012
SSE2	YMR315W	0.0946026	Co-expression	Aceituno-Agosin-2012
SSE2	YNL160W	0.0947845	Co-expression	Aceituno-Agosin-2012
SSE2	YNL195C	0.0856063	Co-expression	Aceituno-Agosin-2012
SSE2	YNL274C	0.0776738	Co-expression	Aceituno-Agosin-2012
SSE2	YOR120W	0.0670924	Co-expression	Aceituno-Agosin-2012
SSE2	YOR173W	0.0797211	Co-expression	Aceituno-Agosin-2012
TFS1	YGR127W	0.0927382	Co-expression	Aceituno-Agosin-2012
TFS1	YHR104W	0.0878614	Co-expression	Aceituno-Agosin-2012
TFS1	YHR138C	0.0839266	Co-expression	Aceituno-Agosin-2012
TFS1	YJL016W	0.0855038	Co-expression	Aceituno-Agosin-2012
TFS1	YJR150C	0.0813082	Co-expression	Aceituno-Agosin-2012
TFS1	YLL026W	0.0817991	Co-expression	Aceituno-Agosin-2012
TFS1	YMR173W	0.0798056	Co-expression	Aceituno-Agosin-2012
TFS1	YMR181C	0.0903294	Co-expression	Aceituno-Agosin-2012
TFS1	YMR196W	0.0807354	Co-expression	Aceituno-Agosin-2012
TFS1	YMR311C	0.0932874	Co-expression	Aceituno-Agosin-2012
TFS1	YPL170W	0.0732726	Co-expression	Aceituno-Agosin-2012
TKL2	SIP18	0.101204	Co-expression	Aceituno-Agosin-2012
TKL2	YAR027W	0.0884453	Co-expression	Aceituno-Agosin-2012
TKL2	YBR072W	0.081516	Co-expression	Aceituno-Agosin-2012
TKL2	YDL204W	0.0920128	Co-expression	Aceituno-Agosin-2012
TKL2	YDL223C	0.106254	Co-expression	Aceituno-Agosin-2012
TKL2	YDR070C	0.0871245	Co-expression	Aceituno-Agosin-2012
TKL2	YGR043C	0.0805207	Co-expression	Aceituno-Agosin-2012
TKL2	YGR201C	0.0853023	Co-expression	Aceituno-Agosin-2012
TKL2	YGR236C	0.0979247	Co-expression	Aceituno-Agosin-2012
TKL2	YHR087W	0.0794871	Co-expression	Aceituno-Agosin-2012
TKL2	YHR096C	0.0954166	Co-expression	Aceituno-Agosin-2012
TKL2	YHR104W	0.0825511	Co-expression	Aceituno-Agosin-2012
TKL2	YHR139C	0.0969317	Co-expression	Aceituno-Agosin-2012
TKL2	YHR209W	0.0689739	Co-expression	Aceituno-Agosin-2012
TKL2	YIR038C	0.0853616	Co-expression	Aceituno-Agosin-2012
TKL2	YKL007W	0.0812869	Co-expression	Aceituno-Agosin-2012
TKL2	YKL026C	0.0679645	Co-expression	Aceituno-Agosin-2012
TKL2	YKL107W	0.0769432	Co-expression	Aceituno-Agosin-2012
TKL2	YLR151C	0.0724137	Co-expression	Aceituno-Agosin-2012
TKL2	YLR284C	0.0701055	Co-expression	Aceituno-Agosin-2012
TKL2	YMR090W	0.0676517	Co-expression	Aceituno-Agosin-2012
TKL2	YMR107W	0.0907827	Co-expression	Aceituno-Agosin-2012
TKL2	YMR118C	0.0902271	Co-expression	Aceituno-Agosin-2012
TKL2	YMR169C	0.101538	Co-expression	Aceituno-Agosin-2012
TKL2	YMR174C	0.0771653	Co-expression	Aceituno-Agosin-2012
TKL2	YNL009W	0.069221	Co-expression	Aceituno-Agosin-2012
TKL2	YOL151W	0.096014	Co-expression	Aceituno-Agosin-2012
TKL2	YOR120W	0.0775538	Co-expression	Aceituno-Agosin-2012
TKL2	YPL036W	0.0962779	Co-expression	Aceituno-Agosin-2012
TKL2	YPL223C	0.112417	Co-expression	Aceituno-Agosin-2012
YAL008W	YDL204W	0.0684254	Co-expression	Aceituno-Agosin-2012
YAL008W	YDR222W	0.0738111	Co-expression	Aceituno-Agosin-2012
YAL008W	YDR248C	0.0703898	Co-expression	Aceituno-Agosin-2012
YAL008W	YDR486C	0.0770064	Co-expression	Aceituno-Agosin-2012
YAL008W	YGL121C	0.0661641	Co-expression	Aceituno-Agosin-2012
YAL008W	YGL185C	0.0621193	Co-expression	Aceituno-Agosin-2012
YAL008W	YKL013C	0.068233	Co-expression	Aceituno-Agosin-2012
YAL008W	YKL065C	0.0551641	Co-expression	Aceituno-Agosin-2012
YAL008W	YLR151C	0.0595813	Co-expression	Aceituno-Agosin-2012
YAL008W	YMR150C	0.0559912	Co-expression	Aceituno-Agosin-2012
YAL008W	YNL160W	0.0747765	Co-expression	Aceituno-Agosin-2012
YAL008W	YNL214W	0.0668896	Co-expression	Aceituno-Agosin-2012
YAL008W	YNL274C	0.0682616	Co-expression	Aceituno-Agosin-2012
YAL034W-A	YDL010W	0.0668075	Co-expression	Aceituno-Agosin-2012
YAL034W-A	YDR364C	0.0577723	Co-expression	Aceituno-Agosin-2012
YAL034W-A	YKL149C	0.0733673	Co-expression	Aceituno-Agosin-2012
YAL034W-A	YNL206C	0.0596404	Co-expression	Aceituno-Agosin-2012
YAL034W-A	YPR182W	0.0699918	Co-expression	Aceituno-Agosin-2012
YAL053W	YDR499W	0.0786571	Co-expression	Aceituno-Agosin-2012
YAL053W	YLR273C	0.0718421	Co-expression	Aceituno-Agosin-2012
YAL054C	YDL010W	0.0853617	Co-expression	Aceituno-Agosin-2012
YAL054C	YNL107W	0.09964	Co-expression	Aceituno-Agosin-2012
YAR027W	YBR167C	0.0808433	Co-expression	Aceituno-Agosin-2012
YAR027W	YDL223C	0.0862726	Co-expression	Aceituno-Agosin-2012
YAR027W	YFR043C	0.0946962	Co-expression	Aceituno-Agosin-2012
YAR027W	YGL080W	0.0901443	Co-expression	Aceituno-Agosin-2012
YAR027W	YGR201C	0.0749362	Co-expression	Aceituno-Agosin-2012
YAR027W	YHR087W	0.0703034	Co-expression	Aceituno-Agosin-2012
YAR027W	YHR139C	0.0832433	Co-expression	Aceituno-Agosin-2012
YAR027W	YHR209W	0.0693256	Co-expression	Aceituno-Agosin-2012
YAR027W	YKL065C	0.0668611	Co-expression	Aceituno-Agosin-2012
YAR027W	YLR284C	0.06829	Co-expression	Aceituno-Agosin-2012
YAR027W	YLR408C	0.0644518	Co-expression	Aceituno-Agosin-2012
YAR027W	YMR107W	0.079732	Co-expression	Aceituno-Agosin-2012
YAR027W	YMR169C	0.084335	Co-expression	Aceituno-Agosin-2012
YAR027W	YMR174C	0.0683106	Co-expression	Aceituno-Agosin-2012
YAR027W	YNL012W	0.085812	Co-expression	Aceituno-Agosin-2012
YAR027W	YNL157W	0.0869559	Co-expression	Aceituno-Agosin-2012
YAR027W	YPL147W	0.0693036	Co-expression	Aceituno-Agosin-2012
YAR031W	YNL012W	0.0941695	Co-expression	Aceituno-Agosin-2012
YAR031W	YOL102C	0.0891248	Co-expression	Aceituno-Agosin-2012
YBL002W	YBR070C	0.0633089	Co-expression	Aceituno-Agosin-2012
YBL002W	YBR193C	0.0903651	Co-expression	Aceituno-Agosin-2012
YBL002W	YLR404W	0.071992	Co-expression	Aceituno-Agosin-2012
YBL002W	YLR412W	0.0880035	Co-expression	Aceituno-Agosin-2012
YBL049W	YDR003W	0.0827092	Co-expression	Aceituno-Agosin-2012
YBL049W	YGR230W	0.0776891	Co-expression	Aceituno-Agosin-2012
YBL049W	YGR236C	0.0868087	Co-expression	Aceituno-Agosin-2012
YBL049W	YIL007C	0.0851549	Co-expression	Aceituno-Agosin-2012
YBL049W	YJL116C	0.105632	Co-expression	Aceituno-Agosin-2012
YBL049W	YJL144W	0.0815175	Co-expression	Aceituno-Agosin-2012
YBL049W	YJR096W	0.0822646	Co-expression	Aceituno-Agosin-2012
YBL049W	YKR061W	0.106139	Co-expression	Aceituno-Agosin-2012
YBL049W	YLR411W	0.0970891	Co-expression	Aceituno-Agosin-2012
YBL049W	YNL195C	0.103584	Co-expression	Aceituno-Agosin-2012
YBL049W	YOR338W	0.0853004	Co-expression	Aceituno-Agosin-2012
YBL049W	YPL186C	0.0743372	Co-expression	Aceituno-Agosin-2012
YBL049W	YPL223C	0.0991017	Co-expression	Aceituno-Agosin-2012
YBL067C	YLR377C	0.077687	Co-expression	Aceituno-Agosin-2012
YBL067C	YMR303C	0.0859254	Co-expression	Aceituno-Agosin-2012
YBL075C	YCR010C	0.067659	Co-expression	Aceituno-Agosin-2012
YBL075C	YGR043C	0.0682711	Co-expression	Aceituno-Agosin-2012
YBL075C	YHR139C	0.0872642	Co-expression	Aceituno-Agosin-2012
YBL075C	YKL107W	0.0797154	Co-expression	Aceituno-Agosin-2012
YBL075C	YMR107W	0.0875297	Co-expression	Aceituno-Agosin-2012
YBL075C	YNL014W	0.0726969	Co-expression	Aceituno-Agosin-2012
YBL075C	YPL200W	0.0863888	Co-expression	Aceituno-Agosin-2012
YBL089W	YBR199W	0.0482555	Co-expression	Aceituno-Agosin-2012
YBL089W	YDR415C	0.0572612	Co-expression	Aceituno-Agosin-2012
YBL089W	YLR021W	0.0564142	Co-expression	Aceituno-Agosin-2012
YBL091C	YDR246W	0.0573756	Co-expression	Aceituno-Agosin-2012
YBL091C	YML029W	0.053128	Co-expression	Aceituno-Agosin-2012
YBL091C	YMR006C	0.0508895	Co-expression	Aceituno-Agosin-2012
YBL091C	YPL014W	0.0502091	Co-expression	Aceituno-Agosin-2012
YBL091C-A	YGR256W	0.0856296	Co-expression	Aceituno-Agosin-2012
YBL091C-A	YLR411W	0.0988502	Co-expression	Aceituno-Agosin-2012
YBL091C-A	YNL160W	0.103419	Co-expression	Aceituno-Agosin-2012
YBL091C-A	YNL274C	0.0887526	Co-expression	Aceituno-Agosin-2012
YBL093C	YEL049W	0.0804918	Co-expression	Aceituno-Agosin-2012
YBR001C	YDL169C	0.0800429	Co-expression	Aceituno-Agosin-2012
YBR001C	YEL041W	0.0646553	Co-expression	Aceituno-Agosin-2012
YBR001C	YIR037W	0.0877947	Co-expression	Aceituno-Agosin-2012
YBR001C	YJL144W	0.0630762	Co-expression	Aceituno-Agosin-2012
YBR001C	YMR041C	0.0656293	Co-expression	Aceituno-Agosin-2012
YBR001C	YOR137C	0.0597308	Co-expression	Aceituno-Agosin-2012
YBR016W	YGR127W	0.0814212	Co-expression	Aceituno-Agosin-2012
YBR026C	YER039C	0.0603202	Co-expression	Aceituno-Agosin-2012
YBR026C	YGR230W	0.0747064	Co-expression	Aceituno-Agosin-2012
YBR026C	YJL116C	0.0929778	Co-expression	Aceituno-Agosin-2012
YBR026C	YMR034C	0.0750356	Co-expression	Aceituno-Agosin-2012
YBR026C	YMR041C	0.0727435	Co-expression	Aceituno-Agosin-2012
YBR026C	YMR110C	0.0823081	Co-expression	Aceituno-Agosin-2012
YBR026C	YOR137C	0.071544	Co-expression	Aceituno-Agosin-2012
YBR050C	YBR237W	0.0607895	Co-expression	Aceituno-Agosin-2012
YBR050C	YJL216C	0.0964791	Co-expression	Aceituno-Agosin-2012
YBR066C	YGR060W	0.102957	Co-expression	Aceituno-Agosin-2012
YBR066C	YGR131W	0.0755294	Co-expression	Aceituno-Agosin-2012
YBR066C	YJR150C	0.103938	Co-expression	Aceituno-Agosin-2012
YBR066C	YLR050C	0.0970941	Co-expression	Aceituno-Agosin-2012
YBR066C	YNL279W	0.100071	Co-expression	Aceituno-Agosin-2012
YBR066C	YOL101C	0.0937574	Co-expression	Aceituno-Agosin-2012
YBR066C	YOR106W	0.132123	Co-expression	Aceituno-Agosin-2012
YBR066C	YOR237W	0.0841529	Co-expression	Aceituno-Agosin-2012
YBR066C	YPL070W	0.101815	Co-expression	Aceituno-Agosin-2012
YBR066C	YPL156C	0.136645	Co-expression	Aceituno-Agosin-2012
YBR066C	YPL170W	0.0795111	Co-expression	Aceituno-Agosin-2012
YBR071W	YNL165W	0.102745	Co-expression	Aceituno-Agosin-2012
YBR072W	YMR169C	0.0759076	Co-expression	Aceituno-Agosin-2012
YBR100W	YDR224C	0.0576872	Co-expression	Aceituno-Agosin-2012
YBR100W	YDR356W	0.0541868	Co-expression	Aceituno-Agosin-2012
YBR109C	YAL009W	0.0628586	Co-expression	Aceituno-Agosin-2012
YBR109C	YDL235C	0.0631343	Co-expression	Aceituno-Agosin-2012
YBR109C	YDR167W	0.0600407	Co-expression	Aceituno-Agosin-2012
YBR109C	YDR236C	0.0542069	Co-expression	Aceituno-Agosin-2012
YBR109C	YDR248C	0.0669612	Co-expression	Aceituno-Agosin-2012
YBR109C	YDR427W	0.0736751	Co-expression	Aceituno-Agosin-2012
YBR109C	YER012W	0.0621137	Co-expression	Aceituno-Agosin-2012
YBR109C	YMR072W	0.0701781	Co-expression	Aceituno-Agosin-2012
YBR109C	YMR150C	0.0523972	Co-expression	Aceituno-Agosin-2012
YBR109C	YNL214W	0.0624299	Co-expression	Aceituno-Agosin-2012
YBR143C	YBR004C	0.116963	Co-expression	Aceituno-Agosin-2012
YBR143C	YBR109C	0.076954	Co-expression	Aceituno-Agosin-2012
YBR143C	YBR199W	0.0631442	Co-expression	Aceituno-Agosin-2012
YBR143C	YDL235C	0.0838795	Co-expression	Aceituno-Agosin-2012
YBR143C	YDR236C	0.0665089	Co-expression	Aceituno-Agosin-2012
YBR143C	YIL007C	0.0859802	Co-expression	Aceituno-Agosin-2012
YBR143C	YNR061C	0.0848433	Co-expression	Aceituno-Agosin-2012
YBR163W	YBR070C	0.0678127	Co-expression	Aceituno-Agosin-2012
YBR165W	YBR168W	0.0594938	Co-expression	Aceituno-Agosin-2012
YBR165W	YDL069C	0.0682644	Co-expression	Aceituno-Agosin-2012
YBR165W	YER139C	0.0658436	Co-expression	Aceituno-Agosin-2012
YBR165W	YLR408C	0.0597828	Co-expression	Aceituno-Agosin-2012
YBR165W	YMR191W	0.050362	Co-expression	Aceituno-Agosin-2012
YBR165W	YPL092W	0.0800354	Co-expression	Aceituno-Agosin-2012
YBR165W	YPL149W	0.0716251	Co-expression	Aceituno-Agosin-2012
YBR193C	YLR404W	0.0696305	Co-expression	Aceituno-Agosin-2012
YBR193C	YLR412W	0.100172	Co-expression	Aceituno-Agosin-2012
YBR193C	YPR182W	0.0829414	Co-expression	Aceituno-Agosin-2012
YBR199W	YBR004C	0.0653608	Co-expression	Aceituno-Agosin-2012
YBR199W	YDR033W	0.0626095	Co-expression	Aceituno-Agosin-2012
YBR199W	YGL196W	0.05425	Co-expression	Aceituno-Agosin-2012
YBR199W	YHR110W	0.0437415	Co-expression	Aceituno-Agosin-2012
YBR199W	YKR061W	0.0641056	Co-expression	Aceituno-Agosin-2012
YBR199W	YLR021W	0.0534947	Co-expression	Aceituno-Agosin-2012
YBR199W	YLR414C	0.0626008	Co-expression	Aceituno-Agosin-2012
YBR199W	YOL083W	0.0415687	Co-expression	Aceituno-Agosin-2012
YBR199W	YOR075W	0.0606641	Co-expression	Aceituno-Agosin-2012
YBR199W	YPR028W	0.0664262	Co-expression	Aceituno-Agosin-2012
YBR212W	YAL053W	0.0808498	Co-expression	Aceituno-Agosin-2012
YBR212W	YER079W	0.102651	Co-expression	Aceituno-Agosin-2012
YBR212W	YKR013W	0.0763057	Co-expression	Aceituno-Agosin-2012
YBR222C	YOR163W	0.080962	Co-expression	Aceituno-Agosin-2012
YBR234C	YKL149C	0.0720743	Co-expression	Aceituno-Agosin-2012
YBR234C	YLR438C-A	0.0796108	Co-expression	Aceituno-Agosin-2012
YBR234C	YNL206C	0.0623561	Co-expression	Aceituno-Agosin-2012
YBR237W	YJL216C	0.0714705	Co-expression	Aceituno-Agosin-2012
YBR237W	YJR061W	0.0752741	Co-expression	Aceituno-Agosin-2012
YBR264C	YDL218W	0.0626671	Co-expression	Aceituno-Agosin-2012
YBR264C	YER139C	0.0689575	Co-expression	Aceituno-Agosin-2012
YBR264C	YLR118C	0.0690671	Co-expression	Aceituno-Agosin-2012
YBR264C	YLR151C	0.0668856	Co-expression	Aceituno-Agosin-2012
YBR264C	YMR118C	0.0813249	Co-expression	Aceituno-Agosin-2012
YBR264C	YMR270C	0.0628546	Co-expression	Aceituno-Agosin-2012
YBR264C	YNL009W	0.062243	Co-expression	Aceituno-Agosin-2012
YBR264C	YOR367W	0.077979	Co-expression	Aceituno-Agosin-2012
YBR270C	YBR070C	0.0559795	Co-expression	Aceituno-Agosin-2012
YBR270C	YBR163W	0.0751802	Co-expression	Aceituno-Agosin-2012
YBR270C	YJL156C	0.0403836	Co-expression	Aceituno-Agosin-2012
YBR270C	YMR305C	0.0584732	Co-expression	Aceituno-Agosin-2012
YBR273C	YDR394W	0.10756	Co-expression	Aceituno-Agosin-2012
YBR278W	YLR054C	0.0936515	Co-expression	Aceituno-Agosin-2012
YBR278W	YMR055C	0.0786158	Co-expression	Aceituno-Agosin-2012
YBR278W	YMR191W	0.0575639	Co-expression	Aceituno-Agosin-2012
YBR278W	YNL009W	0.0655199	Co-expression	Aceituno-Agosin-2012
YBR278W	YOR367W	0.095085	Co-expression	Aceituno-Agosin-2012
YBR278W	YPL113C	0.0783815	Co-expression	Aceituno-Agosin-2012
YCL038C	YAL008W	0.0668158	Co-expression	Aceituno-Agosin-2012
YCL038C	YDR222W	0.0791058	Co-expression	Aceituno-Agosin-2012
YCL038C	YER179W	0.0791223	Co-expression	Aceituno-Agosin-2012
YCL038C	YGL047W	0.0805951	Co-expression	Aceituno-Agosin-2012
YCL038C	YGL121C	0.0673443	Co-expression	Aceituno-Agosin-2012
YCL038C	YGL185C	0.0602392	Co-expression	Aceituno-Agosin-2012
YCL038C	YGL196W	0.0698602	Co-expression	Aceituno-Agosin-2012
YCL038C	YLR151C	0.0637496	Co-expression	Aceituno-Agosin-2012
YCL038C	YLR251W	0.0605168	Co-expression	Aceituno-Agosin-2012
YCL038C	YLR284C	0.0594354	Co-expression	Aceituno-Agosin-2012
YCL038C	YML131W	0.0862432	Co-expression	Aceituno-Agosin-2012
YCL038C	YMR173W	0.0666632	Co-expression	Aceituno-Agosin-2012
YCL038C	YMR322C	0.0702604	Co-expression	Aceituno-Agosin-2012
YCL038C	YNL009W	0.0612282	Co-expression	Aceituno-Agosin-2012
YCL038C	YNL214W	0.06526	Co-expression	Aceituno-Agosin-2012
YCL038C	YOL126C	0.0906668	Co-expression	Aceituno-Agosin-2012
YCL038C	YPL092W	0.0805185	Co-expression	Aceituno-Agosin-2012
YCL038C	YPL113C	0.0740052	Co-expression	Aceituno-Agosin-2012
YCR004C	YGR230W	0.0602811	Co-expression	Aceituno-Agosin-2012
YCR028C-A	YKL013C	0.0872995	Co-expression	Aceituno-Agosin-2012
YCR098C	YCR010C	0.0651828	Co-expression	Aceituno-Agosin-2012
YCR098C	YDL169C	0.0728498	Co-expression	Aceituno-Agosin-2012
YCR098C	YER039C	0.0517842	Co-expression	Aceituno-Agosin-2012
YCR098C	YNL191W	0.0679243	Co-expression	Aceituno-Agosin-2012
YDL010W	YLR438C-A	0.075427	Co-expression	Aceituno-Agosin-2012
YDL072C	YER012W	0.0764376	Co-expression	Aceituno-Agosin-2012
YDL072C	YER044C	0.0873438	Co-expression	Aceituno-Agosin-2012
YDL072C	YKL013C	0.0719072	Co-expression	Aceituno-Agosin-2012
YDL072C	YKL196C	0.0769659	Co-expression	Aceituno-Agosin-2012
YDL072C	YMR072W	0.0843945	Co-expression	Aceituno-Agosin-2012
YDL091C	YBR273C	0.104028	Co-expression	Aceituno-Agosin-2012
YDL091C	YLR273C	0.111529	Co-expression	Aceituno-Agosin-2012
YDL091C	YNR058W	0.0954831	Co-expression	Aceituno-Agosin-2012
YDL110C	YDR074W	0.0746104	Co-expression	Aceituno-Agosin-2012
YDL110C	YER054C	0.0846319	Co-expression	Aceituno-Agosin-2012
YDL110C	YER066W	0.0736487	Co-expression	Aceituno-Agosin-2012
YDL110C	YGL037C	0.0828829	Co-expression	Aceituno-Agosin-2012
YDL110C	YGR088W	0.0950341	Co-expression	Aceituno-Agosin-2012
YDL110C	YGR149W	0.0755935	Co-expression	Aceituno-Agosin-2012
YDL110C	YJL144W	0.0690158	Co-expression	Aceituno-Agosin-2012
YDL110C	YKL091C	0.0787954	Co-expression	Aceituno-Agosin-2012
YDL110C	YKL187C	0.0812027	Co-expression	Aceituno-Agosin-2012
YDL110C	YKL189W	0.0842896	Co-expression	Aceituno-Agosin-2012
YDL110C	YLL026W	0.0817084	Co-expression	Aceituno-Agosin-2012
YDL110C	YML128C	0.0694729	Co-expression	Aceituno-Agosin-2012
YDL110C	YMR316W	0.0917625	Co-expression	Aceituno-Agosin-2012
YDL110C	YNL195C	0.0859223	Co-expression	Aceituno-Agosin-2012
YDL110C	YOR134W	0.0912451	Co-expression	Aceituno-Agosin-2012
YDL110C	YOR173W	0.0782073	Co-expression	Aceituno-Agosin-2012
YDL110C	YPL117C	0.0745096	Co-expression	Aceituno-Agosin-2012
YDL110C	YPL186C	0.0643926	Co-expression	Aceituno-Agosin-2012
YDL127W	YDR489W	0.102123	Co-expression	Aceituno-Agosin-2012
YDL127W	YNR058W	0.108245	Co-expression	Aceituno-Agosin-2012
YDL133W	YDR459C	0.0710979	Co-expression	Aceituno-Agosin-2012
YDL133W	YER184C	0.0942118	Co-expression	Aceituno-Agosin-2012
YDL133W	YHR153C	0.0799753	Co-expression	Aceituno-Agosin-2012
YDL133W	YOL117W	0.0755993	Co-expression	Aceituno-Agosin-2012
YDL133W	YOR075W	0.0886452	Co-expression	Aceituno-Agosin-2012
YDL133W	YPL092W	0.092444	Co-expression	Aceituno-Agosin-2012
YDL137W	YDL133W	0.0823048	Co-expression	Aceituno-Agosin-2012
YDL137W	YGL196W	0.0786762	Co-expression	Aceituno-Agosin-2012
YDL137W	YJL163C	0.068306	Co-expression	Aceituno-Agosin-2012
YDL137W	YMR119W	0.0863104	Co-expression	Aceituno-Agosin-2012
YDL137W	YOR075W	0.0844502	Co-expression	Aceituno-Agosin-2012
YDL137W	YOR137C	0.069364	Co-expression	Aceituno-Agosin-2012
YDL137W	YOR143C	0.0903442	Co-expression	Aceituno-Agosin-2012
YDL137W	YPL113C	0.077304	Co-expression	Aceituno-Agosin-2012
YDL161W	YLR273C	0.0993423	Co-expression	Aceituno-Agosin-2012
YDL161W	YNL165W	0.108613	Co-expression	Aceituno-Agosin-2012
YDL169C	YER066W	0.0750839	Co-expression	Aceituno-Agosin-2012
YDL169C	YMR041C	0.0719114	Co-expression	Aceituno-Agosin-2012
YDL201W	YIR008C	0.0665416	Co-expression	Aceituno-Agosin-2012
YDL204W	YBR072W	0.0855441	Co-expression	Aceituno-Agosin-2012
YDL204W	YDL223C	0.0890602	Co-expression	Aceituno-Agosin-2012
YDL204W	YDR070C	0.0809177	Co-expression	Aceituno-Agosin-2012
YDL204W	YHR087W	0.075037	Co-expression	Aceituno-Agosin-2012
YDL204W	YKL026C	0.0621216	Co-expression	Aceituno-Agosin-2012
YDL204W	YMR169C	0.0845902	Co-expression	Aceituno-Agosin-2012
YDL204W	YMR174C	0.0681834	Co-expression	Aceituno-Agosin-2012
YDL204W	YNL160W	0.0929742	Co-expression	Aceituno-Agosin-2012
YDL204W	YNL274C	0.079283	Co-expression	Aceituno-Agosin-2012
YDL204W	YPL223C	0.0959118	Co-expression	Aceituno-Agosin-2012
YDL218W	YER076C	0.0677844	Co-expression	Aceituno-Agosin-2012
YDL218W	YNR056C	0.0688315	Co-expression	Aceituno-Agosin-2012
YDL222C	YDL218W	0.0714059	Co-expression	Aceituno-Agosin-2012
YDL222C	YMR118C	0.097968	Co-expression	Aceituno-Agosin-2012
YDL222C	YNL195C	0.105038	Co-expression	Aceituno-Agosin-2012
YDL223C	YBR072W	0.081214	Co-expression	Aceituno-Agosin-2012
YDL223C	YHR139C	0.0911031	Co-expression	Aceituno-Agosin-2012
YDL223C	YMR169C	0.0969827	Co-expression	Aceituno-Agosin-2012
YDL223C	YMR174C	0.075341	Co-expression	Aceituno-Agosin-2012
YDL223C	YPL223C	0.106048	Co-expression	Aceituno-Agosin-2012
YDL235C	YDR236C	0.0531706	Co-expression	Aceituno-Agosin-2012
YDL235C	YLR147C	0.0735746	Co-expression	Aceituno-Agosin-2012
YDR003W	YCR004C	0.068316	Co-expression	Aceituno-Agosin-2012
YDR003W	YGR230W	0.0701763	Co-expression	Aceituno-Agosin-2012
YDR003W	YIR037W	0.0896196	Co-expression	Aceituno-Agosin-2012
YDR003W	YJL116C	0.0869296	Co-expression	Aceituno-Agosin-2012
YDR003W	YLR164W	0.0782074	Co-expression	Aceituno-Agosin-2012
YDR003W	YOL083W	0.0540758	Co-expression	Aceituno-Agosin-2012
YDR030C	YJL156C	0.0529873	Co-expression	Aceituno-Agosin-2012
YDR030C	YJR136C	0.0583926	Co-expression	Aceituno-Agosin-2012
YDR030C	YMR034C	0.0765212	Co-expression	Aceituno-Agosin-2012
YDR030C	YOR137C	0.0741222	Co-expression	Aceituno-Agosin-2012
YDR033W	YER136W	0.101425	Co-expression	Aceituno-Agosin-2012
YDR033W	YGL196W	0.0883478	Co-expression	Aceituno-Agosin-2012
YDR033W	YLR056W	0.0951599	Co-expression	Aceituno-Agosin-2012
YDR034W-B	SIP18	0.0920062	Co-expression	Aceituno-Agosin-2012
YDR034W-B	TKL2	0.0997206	Co-expression	Aceituno-Agosin-2012
YDR034W-B	YAR027W	0.0887997	Co-expression	Aceituno-Agosin-2012
YDR034W-B	YBL075C	0.0917656	Co-expression	Aceituno-Agosin-2012
YDR034W-B	YDL223C	0.0960257	Co-expression	Aceituno-Agosin-2012
YDR034W-B	YDR042C	0.0829714	Co-expression	Aceituno-Agosin-2012
YDR034W-B	YDR536W	0.0990513	Co-expression	Aceituno-Agosin-2012
YDR034W-B	YGR043C	0.0767725	Co-expression	Aceituno-Agosin-2012
YDR034W-B	YGR236C	0.0917573	Co-expression	Aceituno-Agosin-2012
YDR034W-B	YHR096C	0.0957884	Co-expression	Aceituno-Agosin-2012
YDR034W-B	YHR139C	0.0984956	Co-expression	Aceituno-Agosin-2012
YDR034W-B	YHR209W	0.0695784	Co-expression	Aceituno-Agosin-2012
YDR034W-B	YJR036C	0.0807429	Co-expression	Aceituno-Agosin-2012
YDR034W-B	YKL107W	0.0816295	Co-expression	Aceituno-Agosin-2012
YDR034W-B	YLR151C	0.0711574	Co-expression	Aceituno-Agosin-2012
YDR034W-B	YLR284C	0.0704618	Co-expression	Aceituno-Agosin-2012
YDR034W-B	YLR408C	0.0671379	Co-expression	Aceituno-Agosin-2012
YDR034W-B	YMR023C	0.0615704	Co-expression	Aceituno-Agosin-2012
YDR034W-B	YMR025W	0.0618791	Co-expression	Aceituno-Agosin-2012
YDR034W-B	YMR107W	0.0945576	Co-expression	Aceituno-Agosin-2012
YDR034W-B	YMR118C	0.0887629	Co-expression	Aceituno-Agosin-2012
YDR034W-B	YMR169C	0.0944549	Co-expression	Aceituno-Agosin-2012
YDR034W-B	YMR174C	0.0685428	Co-expression	Aceituno-Agosin-2012
YDR034W-B	YNL009W	0.0671062	Co-expression	Aceituno-Agosin-2012
YDR034W-B	YNL157W	0.0936986	Co-expression	Aceituno-Agosin-2012
YDR034W-B	YOL151W	0.0926725	Co-expression	Aceituno-Agosin-2012
YDR034W-B	YPL147W	0.0698931	Co-expression	Aceituno-Agosin-2012
YDR034W-B	YPL223C	0.0959431	Co-expression	Aceituno-Agosin-2012
YDR042C	YBL075C	0.0805508	Co-expression	Aceituno-Agosin-2012
YDR042C	YDL218W	0.0632769	Co-expression	Aceituno-Agosin-2012
YDR042C	YER174C	0.0925337	Co-expression	Aceituno-Agosin-2012
YDR042C	YHR139C	0.076512	Co-expression	Aceituno-Agosin-2012
YDR042C	YKL107W	0.0719554	Co-expression	Aceituno-Agosin-2012
YDR042C	YMR107W	0.0821461	Co-expression	Aceituno-Agosin-2012
YDR042C	YMR118C	0.0834355	Co-expression	Aceituno-Agosin-2012
YDR042C	YOR367W	0.0765308	Co-expression	Aceituno-Agosin-2012
YDR055W	YBR072W	0.07695	Co-expression	Aceituno-Agosin-2012
YDR055W	YDL072C	0.0841036	Co-expression	Aceituno-Agosin-2012
YDR055W	YDL204W	0.074367	Co-expression	Aceituno-Agosin-2012
YDR055W	YDR248C	0.0733788	Co-expression	Aceituno-Agosin-2012
YDR055W	YDR486C	0.0914909	Co-expression	Aceituno-Agosin-2012
YDR055W	YER012W	0.0695204	Co-expression	Aceituno-Agosin-2012
YDR055W	YER044C	0.0909897	Co-expression	Aceituno-Agosin-2012
YDR055W	YGL121C	0.0720238	Co-expression	Aceituno-Agosin-2012
YDR055W	YGR201C	0.0691817	Co-expression	Aceituno-Agosin-2012
YDR055W	YLR254C	0.0862945	Co-expression	Aceituno-Agosin-2012
YDR055W	YMR072W	0.0860021	Co-expression	Aceituno-Agosin-2012
YDR055W	YNL160W	0.0800936	Co-expression	Aceituno-Agosin-2012
YDR057W	YDR223W	0.10176	Co-expression	Aceituno-Agosin-2012
YDR057W	YER179W	0.0997597	Co-expression	Aceituno-Agosin-2012
YDR057W	YMR173W	0.0764419	Co-expression	Aceituno-Agosin-2012
YDR063W	YGR120C	0.0607172	Co-expression	Aceituno-Agosin-2012
YDR063W	YIL062C	0.0713468	Co-expression	Aceituno-Agosin-2012
YDR063W	YIR038C	0.0687056	Co-expression	Aceituno-Agosin-2012
YDR066C	YDR236C	0.0522321	Co-expression	Aceituno-Agosin-2012
YDR066C	YGR120C	0.0582122	Co-expression	Aceituno-Agosin-2012
YDR066C	YIL062C	0.0660702	Co-expression	Aceituno-Agosin-2012
YDR066C	YLL033W	0.0683559	Co-expression	Aceituno-Agosin-2012
YDR066C	YLR025W	0.0672058	Co-expression	Aceituno-Agosin-2012
YDR066C	YLR054C	0.0687456	Co-expression	Aceituno-Agosin-2012
YDR070C	YBR072W	0.0723508	Co-expression	Aceituno-Agosin-2012
YDR070C	YDL223C	0.0842781	Co-expression	Aceituno-Agosin-2012
YDR070C	YGR256W	0.0786455	Co-expression	Aceituno-Agosin-2012
YDR070C	YMR169C	0.0844286	Co-expression	Aceituno-Agosin-2012
YDR070C	YMR174C	0.0637244	Co-expression	Aceituno-Agosin-2012
YDR070C	YNL160W	0.0819572	Co-expression	Aceituno-Agosin-2012
YDR070C	YNL274C	0.0777238	Co-expression	Aceituno-Agosin-2012
YDR070C	YPL223C	0.0914428	Co-expression	Aceituno-Agosin-2012
YDR074W	YER054C	0.0743074	Co-expression	Aceituno-Agosin-2012
YDR074W	YER066W	0.0649688	Co-expression	Aceituno-Agosin-2012
YDR074W	YER179W	0.0792621	Co-expression	Aceituno-Agosin-2012
YDR074W	YGR008C	0.0610277	Co-expression	Aceituno-Agosin-2012
YDR074W	YGR043C	0.0580002	Co-expression	Aceituno-Agosin-2012
YDR074W	YGR088W	0.0680965	Co-expression	Aceituno-Agosin-2012
YDR074W	YHR087W	0.059217	Co-expression	Aceituno-Agosin-2012
YDR074W	YKL026C	0.0482307	Co-expression	Aceituno-Agosin-2012
YDR074W	YKL107W	0.0587622	Co-expression	Aceituno-Agosin-2012
YDR074W	YKL187C	0.0685541	Co-expression	Aceituno-Agosin-2012
YDR074W	YLL026W	0.0667825	Co-expression	Aceituno-Agosin-2012
YDR074W	YLR251W	0.0523392	Co-expression	Aceituno-Agosin-2012
YDR074W	YML131W	0.07886	Co-expression	Aceituno-Agosin-2012
YDR074W	YMR316W	0.0758691	Co-expression	Aceituno-Agosin-2012
YDR074W	YMR322C	0.0632463	Co-expression	Aceituno-Agosin-2012
YDR074W	YOR134W	0.0737411	Co-expression	Aceituno-Agosin-2012
YDR074W	YOR173W	0.0630272	Co-expression	Aceituno-Agosin-2012
YDR074W	YPL186C	0.0570098	Co-expression	Aceituno-Agosin-2012
YDR077W	YDR246W	0.0848702	Co-expression	Aceituno-Agosin-2012
YDR130C	YBR278W	0.0886967	Co-expression	Aceituno-Agosin-2012
YDR130C	YER104W	0.0958483	Co-expression	Aceituno-Agosin-2012
YDR130C	YGR144W	0.0950625	Co-expression	Aceituno-Agosin-2012
YDR130C	YMR111C	0.0816184	Co-expression	Aceituno-Agosin-2012
YDR130C	YMR240C	0.0770046	Co-expression	Aceituno-Agosin-2012
YDR155C	YAL008W	0.06863	Co-expression	Aceituno-Agosin-2012
YDR155C	YBR072W	0.0787714	Co-expression	Aceituno-Agosin-2012
YDR155C	YDL204W	0.0800948	Co-expression	Aceituno-Agosin-2012
YDR155C	YDL223C	0.0820156	Co-expression	Aceituno-Agosin-2012
YDR155C	YDR055W	0.0760902	Co-expression	Aceituno-Agosin-2012
YDR155C	YDR486C	0.0896006	Co-expression	Aceituno-Agosin-2012
YDR155C	YGL121C	0.0721182	Co-expression	Aceituno-Agosin-2012
YDR155C	YGR201C	0.0751526	Co-expression	Aceituno-Agosin-2012
YDR155C	YKL026C	0.0577942	Co-expression	Aceituno-Agosin-2012
YDR155C	YLR093C	0.0652585	Co-expression	Aceituno-Agosin-2012
YDR155C	YMR174C	0.0633758	Co-expression	Aceituno-Agosin-2012
YDR155C	YNL160W	0.0850389	Co-expression	Aceituno-Agosin-2012
YDR155C	YOR120W	0.0650666	Co-expression	Aceituno-Agosin-2012
YDR160W	YDR459C	0.0737854	Co-expression	Aceituno-Agosin-2012
YDR160W	YHR171W	0.0767008	Co-expression	Aceituno-Agosin-2012
YDR160W	YJL057C	0.0776855	Co-expression	Aceituno-Agosin-2012
YDR160W	YJL163C	0.0671575	Co-expression	Aceituno-Agosin-2012
YDR160W	YMR065W	0.0795119	Co-expression	Aceituno-Agosin-2012
YDR160W	YOR179C	0.0855807	Co-expression	Aceituno-Agosin-2012
YDR165W	YOR051C	0.085245	Co-expression	Aceituno-Agosin-2012
YDR166C	YJR136C	0.0485308	Co-expression	Aceituno-Agosin-2012
YDR166C	YML023C	0.0729929	Co-expression	Aceituno-Agosin-2012
YDR166C	YNL133C	0.0633556	Co-expression	Aceituno-Agosin-2012
YDR167W	YAL009W	0.0640989	Co-expression	Aceituno-Agosin-2012
YDR167W	YDL010W	0.0666073	Co-expression	Aceituno-Agosin-2012
YDR167W	YGR042W	0.0695379	Co-expression	Aceituno-Agosin-2012
YDR167W	YLR438C-A	0.079004	Co-expression	Aceituno-Agosin-2012
YDR167W	YNL107W	0.0731065	Co-expression	Aceituno-Agosin-2012
YDR167W	YNL206C	0.0538135	Co-expression	Aceituno-Agosin-2012
YDR167W	YNR061C	0.0659744	Co-expression	Aceituno-Agosin-2012
YDR168W	YAL008W	0.0553418	Co-expression	Aceituno-Agosin-2012
YDR168W	YBR109C	0.0550106	Co-expression	Aceituno-Agosin-2012
YDR168W	YBR143C	0.0697711	Co-expression	Aceituno-Agosin-2012
YDR168W	YDR236C	0.049498	Co-expression	Aceituno-Agosin-2012
YDR168W	YDR248C	0.0583339	Co-expression	Aceituno-Agosin-2012
YDR168W	YDR424C	0.0625525	Co-expression	Aceituno-Agosin-2012
YDR168W	YER030W	0.0641552	Co-expression	Aceituno-Agosin-2012
YDR168W	YGL185C	0.051573	Co-expression	Aceituno-Agosin-2012
YDR168W	YIL007C	0.0601969	Co-expression	Aceituno-Agosin-2012
YDR168W	YKL013C	0.0585063	Co-expression	Aceituno-Agosin-2012
YDR168W	YKL065C	0.0482085	Co-expression	Aceituno-Agosin-2012
YDR168W	YKR014C	0.0628462	Co-expression	Aceituno-Agosin-2012
YDR168W	YMR150C	0.0507514	Co-expression	Aceituno-Agosin-2012
YDR168W	YNL032W	0.0554142	Co-expression	Aceituno-Agosin-2012
YDR168W	YNL214W	0.059602	Co-expression	Aceituno-Agosin-2012
YDR168W	YNR061C	0.0587418	Co-expression	Aceituno-Agosin-2012
YDR168W	YOR111W	0.0440831	Co-expression	Aceituno-Agosin-2012
YDR219C	YBR050C	0.0781486	Co-expression	Aceituno-Agosin-2012
YDR219C	YMR009W	0.078086	Co-expression	Aceituno-Agosin-2012
YDR219C	YPL004C	0.0860283	Co-expression	Aceituno-Agosin-2012
YDR219C	YPL154C	0.0696499	Co-expression	Aceituno-Agosin-2012
YDR222W	YBL091C-A	0.10631	Co-expression	Aceituno-Agosin-2012
YDR222W	YGR236C	0.0901506	Co-expression	Aceituno-Agosin-2012
YDR222W	YKL026C	0.0645714	Co-expression	Aceituno-Agosin-2012
YDR222W	YLR411W	0.0933252	Co-expression	Aceituno-Agosin-2012
YDR222W	YMR090W	0.0662615	Co-expression	Aceituno-Agosin-2012
YDR222W	YNL009W	0.0681297	Co-expression	Aceituno-Agosin-2012
YDR223W	YER179W	0.10092	Co-expression	Aceituno-Agosin-2012
YDR223W	YLR377C	0.0785905	Co-expression	Aceituno-Agosin-2012
YDR223W	YNL014W	0.0822817	Co-expression	Aceituno-Agosin-2012
YDR228C	YBR100W	0.0651544	Co-expression	Aceituno-Agosin-2012
YDR228C	YER048C	0.0956357	Co-expression	Aceituno-Agosin-2012
YDR228C	YER171W	0.0960723	Co-expression	Aceituno-Agosin-2012
YDR228C	YLR288C	0.0754242	Co-expression	Aceituno-Agosin-2012
YDR229W	YAL053W	0.0735612	Co-expression	Aceituno-Agosin-2012
YDR229W	YDR499W	0.0848134	Co-expression	Aceituno-Agosin-2012
YDR229W	YGL228W	0.0739557	Co-expression	Aceituno-Agosin-2012
YDR229W	YJR117W	0.066957	Co-expression	Aceituno-Agosin-2012
YDR229W	YLR273C	0.0729355	Co-expression	Aceituno-Agosin-2012
YDR233C	YAL053W	0.0756563	Co-expression	Aceituno-Agosin-2012
YDR233C	YDR072C	0.0814057	Co-expression	Aceituno-Agosin-2012
YDR233C	YDR229W	0.074487	Co-expression	Aceituno-Agosin-2012
YDR233C	YDR251W	0.0609635	Co-expression	Aceituno-Agosin-2012
YDR233C	YGL228W	0.0762968	Co-expression	Aceituno-Agosin-2012
YDR233C	YKR013W	0.0691776	Co-expression	Aceituno-Agosin-2012
YDR235W	YEL004W	0.049769	Co-expression	Aceituno-Agosin-2012
YDR248C	YDL072C	0.074471	Co-expression	Aceituno-Agosin-2012
YDR248C	YDR236C	0.0579378	Co-expression	Aceituno-Agosin-2012
YDR248C	YER012W	0.0686356	Co-expression	Aceituno-Agosin-2012
YDR248C	YGL080W	0.0891568	Co-expression	Aceituno-Agosin-2012
YDR248C	YNL214W	0.0752052	Co-expression	Aceituno-Agosin-2012
YDR251W	YAL053W	0.0596709	Co-expression	Aceituno-Agosin-2012
YDR251W	YBR212W	0.0700906	Co-expression	Aceituno-Agosin-2012
YDR251W	YER079W	0.0632376	Co-expression	Aceituno-Agosin-2012
YDR251W	YKR013W	0.0596423	Co-expression	Aceituno-Agosin-2012
YDR251W	YMR199W	0.0628667	Co-expression	Aceituno-Agosin-2012
YDR253C	YDL169C	0.092026	Co-expression	Aceituno-Agosin-2012
YDR253C	YGR087C	0.0895421	Co-expression	Aceituno-Agosin-2012
YDR253C	YLL061W	0.0963144	Co-expression	Aceituno-Agosin-2012
YDR253C	YMR170C	0.0660318	Co-expression	Aceituno-Agosin-2012
YDR253C	YNL191W	0.0798218	Co-expression	Aceituno-Agosin-2012
YDR256C	YER015W	0.0679733	Co-expression	Aceituno-Agosin-2012
YDR256C	YHL032C	0.079423	Co-expression	Aceituno-Agosin-2012
YDR259C	YER015W	0.0733682	Co-expression	Aceituno-Agosin-2012
YDR259C	YER103W	0.0910483	Co-expression	Aceituno-Agosin-2012
YDR259C	YLR117C	0.0603201	Co-expression	Aceituno-Agosin-2012
YDR259C	YMR156C	0.0962388	Co-expression	Aceituno-Agosin-2012
YDR261C	YFL055W	0.0963406	Co-expression	Aceituno-Agosin-2012
YDR261C	YKL127W	0.0743181	Co-expression	Aceituno-Agosin-2012
YDR261C	YMR215W	0.0812284	Co-expression	Aceituno-Agosin-2012
YDR261C	YMR297W	0.0864715	Co-expression	Aceituno-Agosin-2012
YDR261C	YMR305C	0.0735916	Co-expression	Aceituno-Agosin-2012
YDR261C	YOR088W	0.0876911	Co-expression	Aceituno-Agosin-2012
YDR356W	YDR224C	0.0762025	Co-expression	Aceituno-Agosin-2012
YDR358W	YBL091C-A	0.0964347	Co-expression	Aceituno-Agosin-2012
YDR358W	YGL037C	0.0830194	Co-expression	Aceituno-Agosin-2012
YDR358W	YGR149W	0.0764572	Co-expression	Aceituno-Agosin-2012
YDR358W	YGR256W	0.0757808	Co-expression	Aceituno-Agosin-2012
YDR358W	YJL057C	0.0733389	Co-expression	Aceituno-Agosin-2012
YDR358W	YJL155C	0.0597097	Co-expression	Aceituno-Agosin-2012
YDR358W	YKL091C	0.0827925	Co-expression	Aceituno-Agosin-2012
YDR358W	YKL189W	0.0838495	Co-expression	Aceituno-Agosin-2012
YDR358W	YML128C	0.0778286	Co-expression	Aceituno-Agosin-2012
YDR358W	YMR090W	0.0578852	Co-expression	Aceituno-Agosin-2012
YDR358W	YMR110C	0.075771	Co-expression	Aceituno-Agosin-2012
YDR358W	YMR304W	0.0757916	Co-expression	Aceituno-Agosin-2012
YDR358W	YMR315W	0.0811766	Co-expression	Aceituno-Agosin-2012
YDR358W	YNL274C	0.0732043	Co-expression	Aceituno-Agosin-2012
YDR358W	YOR173W	0.0744463	Co-expression	Aceituno-Agosin-2012
YDR358W	YPL113C	0.0733421	Co-expression	Aceituno-Agosin-2012
YDR358W	YPL186C	0.0698585	Co-expression	Aceituno-Agosin-2012
YDR364C	YJL156C	0.0423537	Co-expression	Aceituno-Agosin-2012
YDR364C	YMR238W	0.0430167	Co-expression	Aceituno-Agosin-2012
YDR392W	YBR050C	0.0594119	Co-expression	Aceituno-Agosin-2012
YDR392W	YBR237W	0.0552179	Co-expression	Aceituno-Agosin-2012
YDR392W	YDR356W	0.060883	Co-expression	Aceituno-Agosin-2012
YDR392W	YER048C	0.0708368	Co-expression	Aceituno-Agosin-2012
YDR392W	YLR288C	0.055527	Co-expression	Aceituno-Agosin-2012
YDR392W	YLR442C	0.0493622	Co-expression	Aceituno-Agosin-2012
YDR392W	YOR177C	0.0620024	Co-expression	Aceituno-Agosin-2012
YDR394W	YOR189W	0.0874121	Co-expression	Aceituno-Agosin-2012
YDR415C	YBR004C	0.0796475	Co-expression	Aceituno-Agosin-2012
YDR415C	YNL164C	0.0725187	Co-expression	Aceituno-Agosin-2012
YDR424C	YDL069C	0.0765096	Co-expression	Aceituno-Agosin-2012
YDR424C	YDR066C	0.0673984	Co-expression	Aceituno-Agosin-2012
YDR424C	YDR236C	0.067611	Co-expression	Aceituno-Agosin-2012
YDR424C	YLR147C	0.0829139	Co-expression	Aceituno-Agosin-2012
YDR424C	YNL164C	0.0855465	Co-expression	Aceituno-Agosin-2012
YDR424C	YPL038W	0.0917698	Co-expression	Aceituno-Agosin-2012
YDR427W	YDL072C	0.0832381	Co-expression	Aceituno-Agosin-2012
YDR427W	YDR248C	0.0832855	Co-expression	Aceituno-Agosin-2012
YDR427W	YER012W	0.079344	Co-expression	Aceituno-Agosin-2012
YDR427W	YGL080W	0.0939377	Co-expression	Aceituno-Agosin-2012
YDR427W	YLR254C	0.0991465	Co-expression	Aceituno-Agosin-2012
YDR427W	YNL214W	0.074033	Co-expression	Aceituno-Agosin-2012
YDR427W	YNR061C	0.0763246	Co-expression	Aceituno-Agosin-2012
YDR451C	YBR071W	0.0851046	Co-expression	Aceituno-Agosin-2012
YDR451C	YDR489W	0.0886547	Co-expression	Aceituno-Agosin-2012
YDR451C	YFL055W	0.0904179	Co-expression	Aceituno-Agosin-2012
YDR451C	YLR237W	0.0721687	Co-expression	Aceituno-Agosin-2012
YDR451C	YNL289W	0.0961007	Co-expression	Aceituno-Agosin-2012
YDR459C	YER039C	0.0522447	Co-expression	Aceituno-Agosin-2012
YDR459C	YJL156C	0.0423746	Co-expression	Aceituno-Agosin-2012
YDR459C	YLR164W	0.0728062	Co-expression	Aceituno-Agosin-2012
YDR466W	YKR076W	0.0531255	Co-expression	Aceituno-Agosin-2012
YDR466W	YOR141C	0.0505639	Co-expression	Aceituno-Agosin-2012
YDR486C	YBR072W	0.08338	Co-expression	Aceituno-Agosin-2012
YDR486C	YDL072C	0.087382	Co-expression	Aceituno-Agosin-2012
YDR486C	YDL204W	0.0880319	Co-expression	Aceituno-Agosin-2012
YDR486C	YDR248C	0.0812707	Co-expression	Aceituno-Agosin-2012
YDR486C	YGL121C	0.084414	Co-expression	Aceituno-Agosin-2012
YDR486C	YGR201C	0.0798711	Co-expression	Aceituno-Agosin-2012
YDR486C	YLR025W	0.0936977	Co-expression	Aceituno-Agosin-2012
YDR486C	YMR072W	0.107069	Co-expression	Aceituno-Agosin-2012
YDR486C	YPL223C	0.100022	Co-expression	Aceituno-Agosin-2012
YDR499W	YDL161W	0.107635	Co-expression	Aceituno-Agosin-2012
YDR499W	YLR273C	0.102863	Co-expression	Aceituno-Agosin-2012
YDR499W	YLR298C	0.0963388	Co-expression	Aceituno-Agosin-2012
YDR499W	YNL165W	0.100256	Co-expression	Aceituno-Agosin-2012
YDR528W	YMR122W-A	0.0960169	Co-expression	Aceituno-Agosin-2012
YDR528W	YMR199W	0.0862395	Co-expression	Aceituno-Agosin-2012
YDR528W	YNL289W	0.100616	Co-expression	Aceituno-Agosin-2012
YDR536W	YBL075C	0.0944022	Co-expression	Aceituno-Agosin-2012
YDR536W	YGR043C	0.0679512	Co-expression	Aceituno-Agosin-2012
YDR536W	YGR236C	0.0829982	Co-expression	Aceituno-Agosin-2012
YDR536W	YHR096C	0.085043	Co-expression	Aceituno-Agosin-2012
YDR536W	YHR139C	0.0912295	Co-expression	Aceituno-Agosin-2012
YDR536W	YHR209W	0.0625136	Co-expression	Aceituno-Agosin-2012
YDR536W	YKL107W	0.0735255	Co-expression	Aceituno-Agosin-2012
YDR536W	YLR054C	0.098139	Co-expression	Aceituno-Agosin-2012
YDR536W	YLR284C	0.062883	Co-expression	Aceituno-Agosin-2012
YDR536W	YMR107W	0.0890183	Co-expression	Aceituno-Agosin-2012
YDR536W	YPL200W	0.0959593	Co-expression	Aceituno-Agosin-2012
YEL018W	YAL034W-A	0.0851783	Co-expression	Aceituno-Agosin-2012
YEL018W	YBR071W	0.0949505	Co-expression	Aceituno-Agosin-2012
YEL018W	YJR117W	0.0927488	Co-expression	Aceituno-Agosin-2012
YEL018W	YMR197C	0.0971543	Co-expression	Aceituno-Agosin-2012
YEL018W	YOL054W	0.0945786	Co-expression	Aceituno-Agosin-2012
YER012W	YCR028C-A	0.0941252	Co-expression	Aceituno-Agosin-2012
YER012W	YKL013C	0.0778201	Co-expression	Aceituno-Agosin-2012
YER015W	YER103W	0.0698626	Co-expression	Aceituno-Agosin-2012
YER030W	YKL013C	0.0866334	Co-expression	Aceituno-Agosin-2012
YER030W	YMR150C	0.065634	Co-expression	Aceituno-Agosin-2012
YER037W	YAL008W	0.070133	Co-expression	Aceituno-Agosin-2012
YER037W	YBR072W	0.0801671	Co-expression	Aceituno-Agosin-2012
YER037W	YDL072C	0.0793486	Co-expression	Aceituno-Agosin-2012
YER037W	YDL204W	0.0825478	Co-expression	Aceituno-Agosin-2012
YER037W	YDR055W	0.0800501	Co-expression	Aceituno-Agosin-2012
YER037W	YDR248C	0.0737978	Co-expression	Aceituno-Agosin-2012
YER037W	YGL121C	0.0764737	Co-expression	Aceituno-Agosin-2012
YER037W	YGR008C	0.074318	Co-expression	Aceituno-Agosin-2012
YER037W	YGR201C	0.072743	Co-expression	Aceituno-Agosin-2012
YER037W	YHR087W	0.0750113	Co-expression	Aceituno-Agosin-2012
YER037W	YHR138C	0.0910637	Co-expression	Aceituno-Agosin-2012
YER037W	YJL016W	0.0903489	Co-expression	Aceituno-Agosin-2012
YER037W	YKL013C	0.0751104	Co-expression	Aceituno-Agosin-2012
YER037W	YKL026C	0.0579585	Co-expression	Aceituno-Agosin-2012
YER037W	YKL065C	0.0621676	Co-expression	Aceituno-Agosin-2012
YER037W	YLL026W	0.0778002	Co-expression	Aceituno-Agosin-2012
YER037W	YLR093C	0.0672779	Co-expression	Aceituno-Agosin-2012
YER037W	YLR254C	0.109742	Co-expression	Aceituno-Agosin-2012
YER037W	YMR173W	0.0801957	Co-expression	Aceituno-Agosin-2012
YER037W	YMR174C	0.063742	Co-expression	Aceituno-Agosin-2012
YER037W	YNL160W	0.0841236	Co-expression	Aceituno-Agosin-2012
YER037W	YOR120W	0.0650212	Co-expression	Aceituno-Agosin-2012
YER037W	YOR238W	0.0879912	Co-expression	Aceituno-Agosin-2012
YER039C	YJL156C	0.0365895	Co-expression	Aceituno-Agosin-2012
YER048C	YBR100W	0.0543817	Co-expression	Aceituno-Agosin-2012
YER048C	YDR356W	0.0734106	Co-expression	Aceituno-Agosin-2012
YER048C	YKL189W	0.0847523	Co-expression	Aceituno-Agosin-2012
YER048C	YMR304W	0.0749537	Co-expression	Aceituno-Agosin-2012
YER054C	YKL187C	0.0931645	Co-expression	Aceituno-Agosin-2012
YER062C	YDL223C	0.0962779	Co-expression	Aceituno-Agosin-2012
YER062C	YDR070C	0.0890835	Co-expression	Aceituno-Agosin-2012
YER062C	YDR155C	0.092941	Co-expression	Aceituno-Agosin-2012
YER062C	YGL079W	0.0803019	Co-expression	Aceituno-Agosin-2012
YER062C	YIL124W	0.075061	Co-expression	Aceituno-Agosin-2012
YER062C	YKL007W	0.0825431	Co-expression	Aceituno-Agosin-2012
YER062C	YLR407W	0.108672	Co-expression	Aceituno-Agosin-2012
YER062C	YMR025W	0.0692971	Co-expression	Aceituno-Agosin-2012
YER062C	YOL151W	0.102739	Co-expression	Aceituno-Agosin-2012
YER062C	YOR120W	0.0760681	Co-expression	Aceituno-Agosin-2012
YER062C	YPL223C	0.109166	Co-expression	Aceituno-Agosin-2012
YER066W	YJL144W	0.0720851	Co-expression	Aceituno-Agosin-2012
YER066W	YPL186C	0.0664872	Co-expression	Aceituno-Agosin-2012
YER096W	YER076C	0.081442	Co-expression	Aceituno-Agosin-2012
YER096W	YMR303C	0.0832444	Co-expression	Aceituno-Agosin-2012
YER096W	YNR056C	0.0825596	Co-expression	Aceituno-Agosin-2012
YER096W	YOR180C	0.0689858	Co-expression	Aceituno-Agosin-2012
YER103W	YKL187C	0.0884475	Co-expression	Aceituno-Agosin-2012
YER112W	YDL010W	0.0903302	Co-expression	Aceituno-Agosin-2012
YER112W	YDR167W	0.0813999	Co-expression	Aceituno-Agosin-2012
YER112W	YDR424C	0.0938982	Co-expression	Aceituno-Agosin-2012
YER112W	YDR427W	0.104212	Co-expression	Aceituno-Agosin-2012
YER112W	YGR042W	0.0876665	Co-expression	Aceituno-Agosin-2012
YER112W	YKL049C	0.0811794	Co-expression	Aceituno-Agosin-2012
YER112W	YLR438C-A	0.0964346	Co-expression	Aceituno-Agosin-2012
YER112W	YPL038W	0.092504	Co-expression	Aceituno-Agosin-2012
YER139C	YBR167C	0.0688605	Co-expression	Aceituno-Agosin-2012
YER139C	YBR168W	0.0579401	Co-expression	Aceituno-Agosin-2012
YER139C	YKL011C	0.0791625	Co-expression	Aceituno-Agosin-2012
YER139C	YLR408C	0.0554346	Co-expression	Aceituno-Agosin-2012
YER139C	YMR191W	0.0487025	Co-expression	Aceituno-Agosin-2012
YER139C	YOR075W	0.0742956	Co-expression	Aceituno-Agosin-2012
YER140W	YER136W	0.0929047	Co-expression	Aceituno-Agosin-2012
YER140W	YMR238W	0.0536164	Co-expression	Aceituno-Agosin-2012
YER174C	YDL222C	0.101679	Co-expression	Aceituno-Agosin-2012
YER174C	YMR107W	0.0930343	Co-expression	Aceituno-Agosin-2012
YER174C	YMR118C	0.102763	Co-expression	Aceituno-Agosin-2012
YER174C	YOR278W	0.110481	Co-expression	Aceituno-Agosin-2012
YER174C	YOR367W	0.0917224	Co-expression	Aceituno-Agosin-2012
YER179W	YER054C	0.0858381	Co-expression	Aceituno-Agosin-2012
YER179W	YML131W	0.111854	Co-expression	Aceituno-Agosin-2012
YER184C	YDL222C	0.108201	Co-expression	Aceituno-Agosin-2012
YER184C	YDR364C	0.079687	Co-expression	Aceituno-Agosin-2012
YER184C	YJL156C	0.0570268	Co-expression	Aceituno-Agosin-2012
YGL037C	YER066W	0.0768357	Co-expression	Aceituno-Agosin-2012
YGL037C	YGR088W	0.0827726	Co-expression	Aceituno-Agosin-2012
YGL037C	YJL144W	0.0692129	Co-expression	Aceituno-Agosin-2012
YGL037C	YKL189W	0.089876	Co-expression	Aceituno-Agosin-2012
YGL037C	YML128C	0.0733631	Co-expression	Aceituno-Agosin-2012
YGL037C	YOL126C	0.0956423	Co-expression	Aceituno-Agosin-2012
YGL037C	YOR173W	0.0804661	Co-expression	Aceituno-Agosin-2012
YGL037C	YPL186C	0.0652761	Co-expression	Aceituno-Agosin-2012
YGL053W	YBR071W	0.0925936	Co-expression	Aceituno-Agosin-2012
YGL053W	YDL010W	0.0739276	Co-expression	Aceituno-Agosin-2012
YGL053W	YMR122W-A	0.0879335	Co-expression	Aceituno-Agosin-2012
YGL053W	YNL165W	0.100317	Co-expression	Aceituno-Agosin-2012
YGL079W	YEL004W	0.0471586	Co-expression	Aceituno-Agosin-2012
YGL080W	YDL072C	0.0866617	Co-expression	Aceituno-Agosin-2012
YGL080W	YLR284C	0.0721164	Co-expression	Aceituno-Agosin-2012
YGL080W	YNL214W	0.0790008	Co-expression	Aceituno-Agosin-2012
YGL095C	YBR199W	0.0516916	Co-expression	Aceituno-Agosin-2012
YGL095C	YDR033W	0.0770135	Co-expression	Aceituno-Agosin-2012
YGL095C	YDR066C	0.0595178	Co-expression	Aceituno-Agosin-2012
YGL095C	YER136W	0.070841	Co-expression	Aceituno-Agosin-2012
YGL095C	YGL196W	0.0674492	Co-expression	Aceituno-Agosin-2012
YGL095C	YGR108W	0.0766106	Co-expression	Aceituno-Agosin-2012
YGL095C	YIL062C	0.0685416	Co-expression	Aceituno-Agosin-2012
YGL095C	YKL049C	0.0639892	Co-expression	Aceituno-Agosin-2012
YGL095C	YMR077C	0.0762919	Co-expression	Aceituno-Agosin-2012
YGL095C	YMR177W	0.0698664	Co-expression	Aceituno-Agosin-2012
YGL095C	YNL011C	0.0627076	Co-expression	Aceituno-Agosin-2012
YGL095C	YPL092W	0.0766731	Co-expression	Aceituno-Agosin-2012
YGL121C	YBR072W	0.0723632	Co-expression	Aceituno-Agosin-2012
YGL121C	YDL204W	0.071032	Co-expression	Aceituno-Agosin-2012
YGL121C	YDR248C	0.0697775	Co-expression	Aceituno-Agosin-2012
YGL121C	YGL185C	0.0577226	Co-expression	Aceituno-Agosin-2012
YGL121C	YGR201C	0.0672372	Co-expression	Aceituno-Agosin-2012
YGL121C	YHR138C	0.0715741	Co-expression	Aceituno-Agosin-2012
YGL121C	YHR209W	0.0554515	Co-expression	Aceituno-Agosin-2012
YGL121C	YJL016W	0.0687791	Co-expression	Aceituno-Agosin-2012
YGL121C	YLR284C	0.0561179	Co-expression	Aceituno-Agosin-2012
YGL121C	YMR173W	0.0716837	Co-expression	Aceituno-Agosin-2012
YGL121C	YNL160W	0.0750551	Co-expression	Aceituno-Agosin-2012
YGL144C	YDR057W	0.0954187	Co-expression	Aceituno-Agosin-2012
YGL144C	YDR130C	0.0996993	Co-expression	Aceituno-Agosin-2012
YGL144C	YDR223W	0.0995967	Co-expression	Aceituno-Agosin-2012
YGL144C	YJL106W	0.0686205	Co-expression	Aceituno-Agosin-2012
YGL144C	YKL161C	0.107851	Co-expression	Aceituno-Agosin-2012
YGL144C	YNL215W	0.0861246	Co-expression	Aceituno-Agosin-2012
YGL144C	YOR189W	0.103236	Co-expression	Aceituno-Agosin-2012
YGL185C	YKL013C	0.0634495	Co-expression	Aceituno-Agosin-2012
YGL185C	YNL214W	0.0600503	Co-expression	Aceituno-Agosin-2012
YGL196W	YJR096W	0.0734097	Co-expression	Aceituno-Agosin-2012
YGL196W	YNL274C	0.0687425	Co-expression	Aceituno-Agosin-2012
YGL196W	YOR137C	0.0656251	Co-expression	Aceituno-Agosin-2012
YGL196W	YPL113C	0.0710337	Co-expression	Aceituno-Agosin-2012
YGL228W	YAL053W	0.0745197	Co-expression	Aceituno-Agosin-2012
YGL228W	YMR036C	0.0685953	Co-expression	Aceituno-Agosin-2012
YGR004W	YBR066C	0.0918217	Co-expression	Aceituno-Agosin-2012
YGR004W	YER012W	0.0710097	Co-expression	Aceituno-Agosin-2012
YGR004W	YER044C	0.0973032	Co-expression	Aceituno-Agosin-2012
YGR004W	YGR060W	0.0849648	Co-expression	Aceituno-Agosin-2012
YGR004W	YJL203W	0.08328	Co-expression	Aceituno-Agosin-2012
YGR004W	YKL196C	0.0812806	Co-expression	Aceituno-Agosin-2012
YGR004W	YLR050C	0.0951984	Co-expression	Aceituno-Agosin-2012
YGR004W	YOR106W	0.0910454	Co-expression	Aceituno-Agosin-2012
YGR004W	YOR237W	0.0680269	Co-expression	Aceituno-Agosin-2012
YGR004W	YOR238W	0.0886005	Co-expression	Aceituno-Agosin-2012
YGR004W	YPL070W	0.0844505	Co-expression	Aceituno-Agosin-2012
YGR004W	YPL170W	0.078087	Co-expression	Aceituno-Agosin-2012
YGR008C	YBR072W	0.0687234	Co-expression	Aceituno-Agosin-2012
YGR008C	YER054C	0.0707191	Co-expression	Aceituno-Agosin-2012
YGR008C	YER179W	0.0801123	Co-expression	Aceituno-Agosin-2012
YGR008C	YGR043C	0.059961	Co-expression	Aceituno-Agosin-2012
YGR008C	YGR201C	0.0667114	Co-expression	Aceituno-Agosin-2012
YGR008C	YHR087W	0.0679784	Co-expression	Aceituno-Agosin-2012
YGR008C	YHR209W	0.0574529	Co-expression	Aceituno-Agosin-2012
YGR008C	YKL026C	0.054164	Co-expression	Aceituno-Agosin-2012
YGR008C	YKL187C	0.0668067	Co-expression	Aceituno-Agosin-2012
YGR008C	YLR284C	0.0574217	Co-expression	Aceituno-Agosin-2012
YGR008C	YML131W	0.0799236	Co-expression	Aceituno-Agosin-2012
YGR008C	YMR174C	0.0612393	Co-expression	Aceituno-Agosin-2012
YGR008C	YOR134W	0.067593	Co-expression	Aceituno-Agosin-2012
YGR032W	YOR141C	0.060825	Co-expression	Aceituno-Agosin-2012
YGR037C	YAR031W	0.0990092	Co-expression	Aceituno-Agosin-2012
YGR037C	YDR055W	0.0798986	Co-expression	Aceituno-Agosin-2012
YGR037C	YDR155C	0.0782255	Co-expression	Aceituno-Agosin-2012
YGR037C	YGR201C	0.0805247	Co-expression	Aceituno-Agosin-2012
YGR037C	YHR209W	0.0663874	Co-expression	Aceituno-Agosin-2012
YGR037C	YKL122C	0.0964315	Co-expression	Aceituno-Agosin-2012
YGR037C	YNL012W	0.0960206	Co-expression	Aceituno-Agosin-2012
YGR037C	YOL031C	0.09918	Co-expression	Aceituno-Agosin-2012
YGR037C	YOL101C	0.0868217	Co-expression	Aceituno-Agosin-2012
YGR042W	YAL009W	0.0728177	Co-expression	Aceituno-Agosin-2012
YGR042W	YDL010W	0.0705617	Co-expression	Aceituno-Agosin-2012
YGR042W	YKL149C	0.0716862	Co-expression	Aceituno-Agosin-2012
YGR042W	YLR128W	0.077107	Co-expression	Aceituno-Agosin-2012
YGR042W	YLR438C-A	0.0800486	Co-expression	Aceituno-Agosin-2012
YGR042W	YNL107W	0.088406	Co-expression	Aceituno-Agosin-2012
YGR043C	YBR072W	0.0654483	Co-expression	Aceituno-Agosin-2012
YGR043C	YDL204W	0.0678778	Co-expression	Aceituno-Agosin-2012
YGR043C	YDL223C	0.0788728	Co-expression	Aceituno-Agosin-2012
YGR043C	YDR070C	0.0679571	Co-expression	Aceituno-Agosin-2012
YGR043C	YER179W	0.0703759	Co-expression	Aceituno-Agosin-2012
YGR043C	YGR201C	0.0687426	Co-expression	Aceituno-Agosin-2012
YGR043C	YGR236C	0.072631	Co-expression	Aceituno-Agosin-2012
YGR043C	YGR256W	0.0619036	Co-expression	Aceituno-Agosin-2012
YGR043C	YHR087W	0.0648181	Co-expression	Aceituno-Agosin-2012
YGR043C	YHR139C	0.0713639	Co-expression	Aceituno-Agosin-2012
YGR043C	YKL026C	0.0561938	Co-expression	Aceituno-Agosin-2012
YGR043C	YKL187C	0.0627587	Co-expression	Aceituno-Agosin-2012
YGR043C	YLR284C	0.0567243	Co-expression	Aceituno-Agosin-2012
YGR043C	YML131W	0.0715302	Co-expression	Aceituno-Agosin-2012
YGR043C	YMR107W	0.0685074	Co-expression	Aceituno-Agosin-2012
YGR043C	YMR118C	0.069993	Co-expression	Aceituno-Agosin-2012
YGR043C	YMR169C	0.0769379	Co-expression	Aceituno-Agosin-2012
YGR043C	YMR174C	0.0607959	Co-expression	Aceituno-Agosin-2012
YGR043C	YOR134W	0.0650895	Co-expression	Aceituno-Agosin-2012
YGR043C	YPL223C	0.0771079	Co-expression	Aceituno-Agosin-2012
YGR060W	YGR175C	0.126283	Co-expression	Aceituno-Agosin-2012
YGR060W	YPL156C	0.12076	Co-expression	Aceituno-Agosin-2012
YGR087C	YMR009W	0.0710848	Co-expression	Aceituno-Agosin-2012
YGR087C	YMR170C	0.0665446	Co-expression	Aceituno-Agosin-2012
YGR087C	YNL191W	0.0759585	Co-expression	Aceituno-Agosin-2012
YGR087C	YNR060W	0.110088	Co-expression	Aceituno-Agosin-2012
YGR087C	YOL154W	0.0801238	Co-expression	Aceituno-Agosin-2012
YGR088W	YER054C	0.0873829	Co-expression	Aceituno-Agosin-2012
YGR088W	YHR087W	0.0660397	Co-expression	Aceituno-Agosin-2012
YGR088W	YKL187C	0.0887319	Co-expression	Aceituno-Agosin-2012
YGR088W	YNL195C	0.0853359	Co-expression	Aceituno-Agosin-2012
YGR088W	YOR134W	0.0977899	Co-expression	Aceituno-Agosin-2012
YGR097W	YDR466W	0.0584884	Co-expression	Aceituno-Agosin-2012
YGR097W	YGR032W	0.0795268	Co-expression	Aceituno-Agosin-2012
YGR097W	YML006C	0.0537506	Co-expression	Aceituno-Agosin-2012
YGR097W	YNR006W	0.0606717	Co-expression	Aceituno-Agosin-2012
YGR097W	YOR141C	0.0590721	Co-expression	Aceituno-Agosin-2012
YGR108W	YDR033W	0.11107	Co-expression	Aceituno-Agosin-2012
YGR108W	YDR248C	0.0869927	Co-expression	Aceituno-Agosin-2012
YGR108W	YGL196W	0.0842561	Co-expression	Aceituno-Agosin-2012
YGR108W	YNL214W	0.0851594	Co-expression	Aceituno-Agosin-2012
YGR117C	YBR004C	0.076604	Co-expression	Aceituno-Agosin-2012
YGR117C	YBR168W	0.0518945	Co-expression	Aceituno-Agosin-2012
YGR117C	YDL069C	0.0601855	Co-expression	Aceituno-Agosin-2012
YGR117C	YDR063W	0.058413	Co-expression	Aceituno-Agosin-2012
YGR117C	YDR222W	0.0665968	Co-expression	Aceituno-Agosin-2012
YGR117C	YIL124W	0.0537337	Co-expression	Aceituno-Agosin-2012
YGR117C	YKR061W	0.0721475	Co-expression	Aceituno-Agosin-2012
YGR117C	YLR414C	0.067722	Co-expression	Aceituno-Agosin-2012
YGR117C	YOR044W	0.0675527	Co-expression	Aceituno-Agosin-2012
YGR117C	YOR111W	0.049071	Co-expression	Aceituno-Agosin-2012
YGR117C	YPL123C	0.0581273	Co-expression	Aceituno-Agosin-2012
YGR117C	YPR028W	0.0769198	Co-expression	Aceituno-Agosin-2012
YGR120C	YDL049C	0.0716998	Co-expression	Aceituno-Agosin-2012
YGR120C	YDL069C	0.0665599	Co-expression	Aceituno-Agosin-2012
YGR120C	YDL235C	0.0591033	Co-expression	Aceituno-Agosin-2012
YGR120C	YDR236C	0.0531193	Co-expression	Aceituno-Agosin-2012
YGR120C	YFR043C	0.072363	Co-expression	Aceituno-Agosin-2012
YGR120C	YLL033W	0.0704824	Co-expression	Aceituno-Agosin-2012
YGR120C	YML077W	0.0631724	Co-expression	Aceituno-Agosin-2012
YGR120C	YOL102C	0.0692896	Co-expression	Aceituno-Agosin-2012
YGR120C	YOR111W	0.0471838	Co-expression	Aceituno-Agosin-2012
YGR127W	YKR076W	0.0771639	Co-expression	Aceituno-Agosin-2012
YGR127W	YNL007C	0.118914	Co-expression	Aceituno-Agosin-2012
YGR131W	YAR031W	0.0720174	Co-expression	Aceituno-Agosin-2012
YGR131W	YEL049W	0.0634702	Co-expression	Aceituno-Agosin-2012
YGR131W	YHR138C	0.0684493	Co-expression	Aceituno-Agosin-2012
YGR131W	YJR150C	0.0746402	Co-expression	Aceituno-Agosin-2012
YGR131W	YKL122C	0.0722935	Co-expression	Aceituno-Agosin-2012
YGR131W	YOL155C	0.0666449	Co-expression	Aceituno-Agosin-2012
YGR149W	YER066W	0.0763543	Co-expression	Aceituno-Agosin-2012
YGR149W	YGL037C	0.0793434	Co-expression	Aceituno-Agosin-2012
YGR149W	YLR411W	0.0861722	Co-expression	Aceituno-Agosin-2012
YGR149W	YML128C	0.0693107	Co-expression	Aceituno-Agosin-2012
YGR149W	YMR110C	0.0873271	Co-expression	Aceituno-Agosin-2012
YGR149W	YMR316W	0.084192	Co-expression	Aceituno-Agosin-2012
YGR149W	YPL117C	0.0748918	Co-expression	Aceituno-Agosin-2012
YGR149W	YPL186C	0.0656479	Co-expression	Aceituno-Agosin-2012
YGR149W	YPR149W	0.0629603	Co-expression	Aceituno-Agosin-2012
YGR175C	YLR100W	0.106373	Co-expression	Aceituno-Agosin-2012
YGR175C	YPL156C	0.101167	Co-expression	Aceituno-Agosin-2012
YGR177C	YLR056W	0.0950618	Co-expression	Aceituno-Agosin-2012
YGR177C	YMR211W	0.0810374	Co-expression	Aceituno-Agosin-2012
YGR177C	YPL156C	0.104741	Co-expression	Aceituno-Agosin-2012
YGR201C	YBR072W	0.0789135	Co-expression	Aceituno-Agosin-2012
YGR201C	YDL204W	0.0791847	Co-expression	Aceituno-Agosin-2012
YGR201C	YDL223C	0.0850664	Co-expression	Aceituno-Agosin-2012
YGR201C	YHR087W	0.0708131	Co-expression	Aceituno-Agosin-2012
YGR201C	YKL026C	0.0601417	Co-expression	Aceituno-Agosin-2012
YGR201C	YLR284C	0.0613081	Co-expression	Aceituno-Agosin-2012
YGR201C	YMR169C	0.079987	Co-expression	Aceituno-Agosin-2012
YGR201C	YMR174C	0.0663748	Co-expression	Aceituno-Agosin-2012
YGR201C	YNL160W	0.0748425	Co-expression	Aceituno-Agosin-2012
YGR201C	YPL223C	0.0834715	Co-expression	Aceituno-Agosin-2012
YGR213C	YBR296C	0.0701795	Co-expression	Aceituno-Agosin-2012
YGR213C	YDR223W	0.0955078	Co-expression	Aceituno-Agosin-2012
YGR213C	YJL106W	0.0701625	Co-expression	Aceituno-Agosin-2012
YGR213C	YLR377C	0.0812896	Co-expression	Aceituno-Agosin-2012
YGR213C	YMR017W	0.0879581	Co-expression	Aceituno-Agosin-2012
YGR213C	YNL014W	0.0833865	Co-expression	Aceituno-Agosin-2012
YGR230W	YJL116C	0.077832	Co-expression	Aceituno-Agosin-2012
YGR230W	YLR164W	0.0711568	Co-expression	Aceituno-Agosin-2012
YGR230W	YMR034C	0.0621265	Co-expression	Aceituno-Agosin-2012
YGR230W	YPR028W	0.0820724	Co-expression	Aceituno-Agosin-2012
YGR236C	YDL223C	0.0926233	Co-expression	Aceituno-Agosin-2012
YGR236C	YHR139C	0.0900028	Co-expression	Aceituno-Agosin-2012
YGR236C	YMR169C	0.0875535	Co-expression	Aceituno-Agosin-2012
YGR236C	YMR174C	0.0664976	Co-expression	Aceituno-Agosin-2012
YGR236C	YPL223C	0.0976242	Co-expression	Aceituno-Agosin-2012
YGR256W	YMR169C	0.073986	Co-expression	Aceituno-Agosin-2012
YGR256W	YPL223C	0.0829956	Co-expression	Aceituno-Agosin-2012
YGR275W	YER139C	0.0765182	Co-expression	Aceituno-Agosin-2012
YGR275W	YKL011C	0.0920248	Co-expression	Aceituno-Agosin-2012
YGR275W	YMR270C	0.0714492	Co-expression	Aceituno-Agosin-2012
YGR275W	YOR075W	0.0894717	Co-expression	Aceituno-Agosin-2012
YGR275W	YPL149W	0.0922299	Co-expression	Aceituno-Agosin-2012
YHL032C	YPL222W	0.0763751	Co-expression	Aceituno-Agosin-2012
YHR087W	YBR072W	0.073729	Co-expression	Aceituno-Agosin-2012
YHR087W	YDL223C	0.0769161	Co-expression	Aceituno-Agosin-2012
YHR087W	YDR070C	0.0680287	Co-expression	Aceituno-Agosin-2012
YHR087W	YGR236C	0.0695407	Co-expression	Aceituno-Agosin-2012
YHR087W	YKL187C	0.0659238	Co-expression	Aceituno-Agosin-2012
YHR087W	YMR169C	0.076939	Co-expression	Aceituno-Agosin-2012
YHR087W	YMR174C	0.0639153	Co-expression	Aceituno-Agosin-2012
YHR087W	YNL160W	0.0751536	Co-expression	Aceituno-Agosin-2012
YHR096C	YGR236C	0.0929108	Co-expression	Aceituno-Agosin-2012
YHR096C	YHR139C	0.0941964	Co-expression	Aceituno-Agosin-2012
YHR096C	YMR107W	0.0850505	Co-expression	Aceituno-Agosin-2012
YHR096C	YPL223C	0.0976999	Co-expression	Aceituno-Agosin-2012
YHR104W	YBR072W	0.0848041	Co-expression	Aceituno-Agosin-2012
YHR104W	YDL204W	0.0977255	Co-expression	Aceituno-Agosin-2012
YHR104W	YDR070C	0.0811295	Co-expression	Aceituno-Agosin-2012
YHR104W	YDR155C	0.0729351	Co-expression	Aceituno-Agosin-2012
YHR104W	YER037W	0.0821745	Co-expression	Aceituno-Agosin-2012
YHR104W	YGR088W	0.0825922	Co-expression	Aceituno-Agosin-2012
YHR104W	YGR127W	0.0884299	Co-expression	Aceituno-Agosin-2012
YHR104W	YGR201C	0.07178	Co-expression	Aceituno-Agosin-2012
YHR104W	YHR087W	0.0731532	Co-expression	Aceituno-Agosin-2012
YHR104W	YIR038C	0.0737334	Co-expression	Aceituno-Agosin-2012
YHR104W	YJL016W	0.0821573	Co-expression	Aceituno-Agosin-2012
YHR104W	YJL144W	0.0759466	Co-expression	Aceituno-Agosin-2012
YHR104W	YKL026C	0.0583422	Co-expression	Aceituno-Agosin-2012
YHR104W	YLL026W	0.0844941	Co-expression	Aceituno-Agosin-2012
YHR104W	YML128C	0.0687856	Co-expression	Aceituno-Agosin-2012
YHR104W	YMR174C	0.0633791	Co-expression	Aceituno-Agosin-2012
YHR104W	YMR315W	0.105219	Co-expression	Aceituno-Agosin-2012
YHR104W	YNL160W	0.10166	Co-expression	Aceituno-Agosin-2012
YHR104W	YNL274C	0.0808869	Co-expression	Aceituno-Agosin-2012
YHR104W	YOR120W	0.0653582	Co-expression	Aceituno-Agosin-2012
YHR104W	YOR173W	0.0789154	Co-expression	Aceituno-Agosin-2012
YHR110W	YDR415C	0.0490745	Co-expression	Aceituno-Agosin-2012
YHR110W	YLR164W	0.057611	Co-expression	Aceituno-Agosin-2012
YHR138C	YER012W	0.073781	Co-expression	Aceituno-Agosin-2012
YHR138C	YGR008C	0.0762847	Co-expression	Aceituno-Agosin-2012
YHR138C	YHR209W	0.0622875	Co-expression	Aceituno-Agosin-2012
YHR138C	YKL013C	0.0767305	Co-expression	Aceituno-Agosin-2012
YHR138C	YKL196C	0.0870906	Co-expression	Aceituno-Agosin-2012
YHR138C	YMR173W	0.088247	Co-expression	Aceituno-Agosin-2012
YHR139C	YMR169C	0.0875761	Co-expression	Aceituno-Agosin-2012
YHR150W	YCR010C	0.067331	Co-expression	Aceituno-Agosin-2012
YHR150W	YER096W	0.0749551	Co-expression	Aceituno-Agosin-2012
YHR150W	YMR018W	0.0818889	Co-expression	Aceituno-Agosin-2012
YHR150W	YNL192W	0.0827073	Co-expression	Aceituno-Agosin-2012
YHR150W	YOR328W	0.0758281	Co-expression	Aceituno-Agosin-2012
YHR153C	YDR364C	0.065967	Co-expression	Aceituno-Agosin-2012
YHR153C	YER039C	0.0549192	Co-expression	Aceituno-Agosin-2012
YHR153C	YER076C	0.0822206	Co-expression	Aceituno-Agosin-2012
YHR153C	YER184C	0.0903652	Co-expression	Aceituno-Agosin-2012
YHR153C	YJL156C	0.0468723	Co-expression	Aceituno-Agosin-2012
YHR153C	YNL159C	0.0604978	Co-expression	Aceituno-Agosin-2012
YHR163W	YDR055W	0.0901062	Co-expression	Aceituno-Agosin-2012
YHR163W	YDR155C	0.0902427	Co-expression	Aceituno-Agosin-2012
YHR163W	YDR248C	0.0851629	Co-expression	Aceituno-Agosin-2012
YHR163W	YDR486C	0.102475	Co-expression	Aceituno-Agosin-2012
YHR163W	YGL121C	0.0780257	Co-expression	Aceituno-Agosin-2012
YHR163W	YKL007W	0.0769361	Co-expression	Aceituno-Agosin-2012
YHR163W	YLR093C	0.0727909	Co-expression	Aceituno-Agosin-2012
YHR163W	YLR128W	0.0963232	Co-expression	Aceituno-Agosin-2012
YHR163W	YMR072W	0.102706	Co-expression	Aceituno-Agosin-2012
YHR163W	YOL102C	0.0928377	Co-expression	Aceituno-Agosin-2012
YHR163W	YOR280C	0.0931539	Co-expression	Aceituno-Agosin-2012
YHR171W	YBR001C	0.0699874	Co-expression	Aceituno-Agosin-2012
YHR171W	YBR234C	0.0686014	Co-expression	Aceituno-Agosin-2012
YHR171W	YDL010W	0.0717308	Co-expression	Aceituno-Agosin-2012
YHR171W	YDL169C	0.0769313	Co-expression	Aceituno-Agosin-2012
YHR171W	YER136W	0.0843009	Co-expression	Aceituno-Agosin-2012
YHR171W	YKL049C	0.0713917	Co-expression	Aceituno-Agosin-2012
YHR171W	YLR120C	0.0714972	Co-expression	Aceituno-Agosin-2012
YHR171W	YMR041C	0.0649008	Co-expression	Aceituno-Agosin-2012
YHR171W	YNL206C	0.0573946	Co-expression	Aceituno-Agosin-2012
YHR171W	YOR036W	0.0699279	Co-expression	Aceituno-Agosin-2012
YHR181W	YBR165W	0.0548238	Co-expression	Aceituno-Agosin-2012
YHR181W	YLR408C	0.0494536	Co-expression	Aceituno-Agosin-2012
YHR181W	YMR025W	0.0454813	Co-expression	Aceituno-Agosin-2012
YHR181W	YMR130W	0.0605281	Co-expression	Aceituno-Agosin-2012
YHR181W	YNL211C	0.0651134	Co-expression	Aceituno-Agosin-2012
YHR181W	YPL147W	0.0521113	Co-expression	Aceituno-Agosin-2012
YHR181W	YPL148C	0.052977	Co-expression	Aceituno-Agosin-2012
YHR181W	YPL149W	0.0610519	Co-expression	Aceituno-Agosin-2012
YHR182W	YKL042W	0.0588798	Co-expression	Aceituno-Agosin-2012
YHR182W	YMR199W	0.0578294	Co-expression	Aceituno-Agosin-2012
YHR209W	YDL223C	0.0693207	Co-expression	Aceituno-Agosin-2012
YHR209W	YER179W	0.0653068	Co-expression	Aceituno-Agosin-2012
YHR209W	YGL047W	0.0685293	Co-expression	Aceituno-Agosin-2012
YHR209W	YGR043C	0.0560161	Co-expression	Aceituno-Agosin-2012
YHR209W	YGR201C	0.0631461	Co-expression	Aceituno-Agosin-2012
YHR209W	YHR087W	0.0557602	Co-expression	Aceituno-Agosin-2012
YHR209W	YHR139C	0.0661915	Co-expression	Aceituno-Agosin-2012
YHR209W	YKL026C	0.0482616	Co-expression	Aceituno-Agosin-2012
YHR209W	YLR284C	0.0559842	Co-expression	Aceituno-Agosin-2012
YHR209W	YML131W	0.0655881	Co-expression	Aceituno-Agosin-2012
YHR209W	YMR107W	0.0633347	Co-expression	Aceituno-Agosin-2012
YHR209W	YMR169C	0.0644926	Co-expression	Aceituno-Agosin-2012
YHR209W	YMR174C	0.0556786	Co-expression	Aceituno-Agosin-2012
YIL007C	YAL054C	0.0889635	Co-expression	Aceituno-Agosin-2012
YIL007C	YJR096W	0.073964	Co-expression	Aceituno-Agosin-2012
YIL007C	YKR061W	0.0933837	Co-expression	Aceituno-Agosin-2012
YIL007C	YLR254C	0.0797499	Co-expression	Aceituno-Agosin-2012
YIL007C	YNL214W	0.0709859	Co-expression	Aceituno-Agosin-2012
YIL062C	YDR235W	0.0710871	Co-expression	Aceituno-Agosin-2012
YIL062C	YGR120C	0.0665831	Co-expression	Aceituno-Agosin-2012
YIL062C	YOR111W	0.0548626	Co-expression	Aceituno-Agosin-2012
YIL113W	YBL091C-A	0.0793701	Co-expression	Aceituno-Agosin-2012
YIL113W	YDL222C	0.0768879	Co-expression	Aceituno-Agosin-2012
YIL113W	YDR070C	0.0698016	Co-expression	Aceituno-Agosin-2012
YIL113W	YGR256W	0.0682499	Co-expression	Aceituno-Agosin-2012
YIL113W	YIR038C	0.0690216	Co-expression	Aceituno-Agosin-2012
YIL113W	YJR096W	0.068998	Co-expression	Aceituno-Agosin-2012
YIL113W	YLR251W	0.0571677	Co-expression	Aceituno-Agosin-2012
YIL113W	YML128C	0.0636511	Co-expression	Aceituno-Agosin-2012
YIL113W	YMR090W	0.0531226	Co-expression	Aceituno-Agosin-2012
YIL113W	YNL159C	0.0546825	Co-expression	Aceituno-Agosin-2012
YIL113W	YOL083W	0.0493783	Co-expression	Aceituno-Agosin-2012
YIL113W	YPL036W	0.074753	Co-expression	Aceituno-Agosin-2012
YIL113W	YPL186C	0.06014	Co-expression	Aceituno-Agosin-2012
YIL119C	YAL009W	0.071803	Co-expression	Aceituno-Agosin-2012
YIL119C	YBR234C	0.0695434	Co-expression	Aceituno-Agosin-2012
YIL119C	YDL010W	0.0709526	Co-expression	Aceituno-Agosin-2012
YIL119C	YDR167W	0.0687275	Co-expression	Aceituno-Agosin-2012
YIL119C	YGR042W	0.0731982	Co-expression	Aceituno-Agosin-2012
YIL119C	YKL149C	0.0700211	Co-expression	Aceituno-Agosin-2012
YIL119C	YLR056W	0.0785014	Co-expression	Aceituno-Agosin-2012
YIL119C	YLR438C-A	0.074986	Co-expression	Aceituno-Agosin-2012
YIL124W	YDR063W	0.061319	Co-expression	Aceituno-Agosin-2012
YIL124W	YEL004W	0.0441492	Co-expression	Aceituno-Agosin-2012
YIL124W	YGL079W	0.0562007	Co-expression	Aceituno-Agosin-2012
YIL124W	YOR111W	0.0463963	Co-expression	Aceituno-Agosin-2012
YIL124W	YPL147W	0.0550067	Co-expression	Aceituno-Agosin-2012
YIR037W	YKL149C	0.0915163	Co-expression	Aceituno-Agosin-2012
YIR037W	YPL036W	0.101877	Co-expression	Aceituno-Agosin-2012
YIR038C	YBR168W	0.0607412	Co-expression	Aceituno-Agosin-2012
YIR038C	YDL223C	0.0814855	Co-expression	Aceituno-Agosin-2012
YIR038C	YDR070C	0.0824871	Co-expression	Aceituno-Agosin-2012
YIR038C	YGR256W	0.0745704	Co-expression	Aceituno-Agosin-2012
YIR038C	YKL026C	0.0590388	Co-expression	Aceituno-Agosin-2012
YIR038C	YMR169C	0.081902	Co-expression	Aceituno-Agosin-2012
YIR038C	YNL274C	0.0743482	Co-expression	Aceituno-Agosin-2012
YIR038C	YPL223C	0.0861691	Co-expression	Aceituno-Agosin-2012
YJL004C	YBR109C	0.0689608	Co-expression	Aceituno-Agosin-2012
YJL004C	YCR028C-A	0.103216	Co-expression	Aceituno-Agosin-2012
YJL004C	YDL072C	0.0830494	Co-expression	Aceituno-Agosin-2012
YJL004C	YDL235C	0.0706174	Co-expression	Aceituno-Agosin-2012
YJL004C	YDR427W	0.0890931	Co-expression	Aceituno-Agosin-2012
YJL004C	YER012W	0.0822382	Co-expression	Aceituno-Agosin-2012
YJL004C	YER044C	0.092069	Co-expression	Aceituno-Agosin-2012
YJL004C	YKL013C	0.0764462	Co-expression	Aceituno-Agosin-2012
YJL004C	YKL196C	0.0842804	Co-expression	Aceituno-Agosin-2012
YJL004C	YLR093C	0.0639509	Co-expression	Aceituno-Agosin-2012
YJL004C	YMR150C	0.0585637	Co-expression	Aceituno-Agosin-2012
YJL004C	YNR061C	0.071196	Co-expression	Aceituno-Agosin-2012
YJL004C	YOR238W	0.0838695	Co-expression	Aceituno-Agosin-2012
YJL016W	YBR072W	0.0702451	Co-expression	Aceituno-Agosin-2012
YJL016W	YDL204W	0.0804006	Co-expression	Aceituno-Agosin-2012
[truncated: 90,720 more rows]
[truncated: 546 more columns]

## Sheet: GO
GO id	Description	q-value	Occurrences in Sample	Occurrences in Genome
GO:0042579	microbody	0.00441361	20	69
GO:0005777	peroxisome	0.00441361	20	69
GO:0016128	phytosteroid metabolic process	0.118254	10	31
GO:0044438	microbody part	0.118254	12	39
GO:0009277	fungal-type cell wall	0.118254	20	95
GO:0008204	ergosterol metabolic process	0.118254	10	31
GO:0005618	cell wall	0.118254	20	95
GO:0044439	peroxisomal part	0.118254	12	39
GO:0016125	sterol metabolic process	0.118254	13	47
GO:0008202	steroid metabolic process	0.118254	13	47

## Sheet: Graph
q-value	Description	-log q-value
0.00441361	microbody	2.35521
0.00441361	peroxisome	2.35521
0.118254	phytosteroid metabolic process	0.927183
0.118254	microbody part	0.927183
0.118254	fungal-type cell wall	0.927183
0.118254	ergosterol metabolic process	0.927183
0.118254	cell wall	0.927183
0.118254	peroxisomal part	0.927183
0.118254	sterol metabolic process	0.927183
0.118254	steroid metabolic process	0.927183
