# Supplementary material for: Environmental Interactions and Epistasis Are Revealed in the Proteomic Responses to Complex Stimuli
Source: PLoS One. 2015 Aug 6;10(8):e0134099. doi: 10.1371/journal.pone.0134099 (PMC4527715; doi:10.1371/journal.pone.0134099)
Supplement: S14 Table — (XLSX) [file pone.0134099.s018.xlsx]

## Sheet: NSource_DominantGeneMANIA-Repor
GeneMANIA Results
Plugin Version	3.3.4 (20140731-1725)
Data Version	2014-08-12
Report Generated	Tue May 12 15:38:31 CDT 2015
Gene	Score	Description
YIR017W-A		Dubious open reading frame unlikely to encode a functional protein, based on available experimental and comparative sequence data [Source:SGD;Acc:S000028799]
YHL030W-A		Dubious open reading frame unlikely to encode a protein, based on available experimental and comparative sequence data; overlaps the verified gene GOS1/YHL031C [Source:SGD;Acc:S000028773]
YBR109W-A		Putative protein of unknown function; questionable ORF from MIPS [Source:SGD;Acc:S000028737]
YMR290W-A		Dubious open reading frame unlikely to encode a functional protein, based on available experimental and comparative sequence data; overlaps 5' end of essential HAS1 gene which encodes an ATP-dependent RNA helicase [Source:SGD;Acc:S000004904]
YLR156W		Putative protein of unknown function; exhibits a two-hybrid interaction with Jsn1p in a large-scale analysis [Source:SGD;Acc:S000004146]
YDR509W		Dubious open reading frame unlikely to encode a functional protein, based on available experimental and comparative sequence data [Source:SGD;Acc:S000002917]
CUP1-1 (YHR053C)		Metallothionein, binds copper and mediates resistance to high concentrations of copper and cadmium; locus is variably amplified in different strains, with two copies, CUP1-1 and CUP1-2, in the genomic sequence reference strain S288C [Source:SGD;Acc:S000001095]
YLR349W		Dubious open reading frame unlikely to encode a protein, based on available experimental and comparative sequence data; overlaps the verified ORF DIC1/YLR348C [Source:SGD;Acc:S000004341]
YBR226C		Dubious open reading frame unlikely to encode a protein, based on available experimental and comparative sequence data; partially overlaps the uncharacterized ORF YBR225W [Source:SGD;Acc:S000000430]
YHR130C		Dubious open reading frame unlikely to encode a functional protein, based on available experimental and comparative sequence data [Source:SGD;Acc:S000001172]
YAL045C		Dubious open reading frame unlikely to encode a protein, based on available experimental and comparative sequence data; almost completely overlaps YAL044W-A [Source:SGD;Acc:S000000043]
YGR045C		Dubious open reading frame unlikely to encode a protein, based on available experimental and comparative sequence data [Source:SGD;Acc:S000003277]
RPL35A (YDL191W)		Protein component of the large (60S) ribosomal subunit, identical to Rpl35Bp and has similarity to rat L35 ribosomal protein [Source:SGD;Acc:S000002350]
RPS24A (YER074W)		Protein component of the small (40S) ribosomal subunit; identical to Rps24Bp and has similarity to rat S24 ribosomal protein [Source:SGD;Acc:S000000876]
RPS30B (YOR182C)		Protein component of the small (40S) ribosomal subunit; nearly identical to Rps30Ap and has similarity to rat S30 ribosomal protein [Source:SGD;Acc:S000005708]
RPL19B (YBL027W)		Protein component of the large (60S) ribosomal subunit, nearly identical to Rpl19Ap and has similarity to rat L19 ribosomal protein; rpl19a and rpl19b single null mutations result in slow growth, while the double null mutation is lethal [Source:SGD;Acc:S000000123]
VTH2 (YJL222W)		Putative membrane glycoprotein with strong similarity to Vth1p and Pep1p/Vps10p, may be involved in vacuolar protein sorting [Source:SGD;Acc:S000003758]
SOR1 (YJR159W)		Sorbitol dehydrogenase; expression is induced in the presence of sorbitol or xylose [Source:SGD;Acc:S000003920]
YNR034W-A		Putative protein of unknown function; expression is regulated by Msn2p/Msn4p [Source:SGD;Acc:S000007525]
YNL034W		Putative protein of unknown function; YNL034W is not an essential gene [Source:SGD;Acc:S000004979]
BDS1 (YOL164W)		Bacterially-derived sulfatase required for use of alkyl- and aryl-sulfates as sulfur sources [Source:SGD;Acc:S000005524]
MET2 (YNL277W)		L-homoserine-O-acetyltransferase, catalyzes the conversion of homoserine to O-acetyl homoserine which is the first step of the methionine biosynthetic pathway [Source:SGD;Acc:S000005221]
YNR068C		Putative protein of unknown function [Source:SGD;Acc:S000005351]
FMP41 (YNL168C)		Putative protein of unknown function; GFP-fusion protein is induced in response to the DNA-damaging agent MMS; the authentic, non-tagged protein is detected in highly purified mitochondria in high-throughput studies [Source:SGD;Acc:S000005112]
MET17 (YLR303W)		Methionine and cysteine synthase (O-acetyl homoserine-O-acetyl serine sulfhydrylase), required for sulfur amino acid synthesis [Source:SGD;Acc:S000004294]
RPL31A (YDL075W)		Protein component of the large (60S) ribosomal subunit, nearly identical to Rpl31Bp and has similarity to rat L31 ribosomal protein; associates with the karyopherin Sxm1p; loss of both Rpl31p and Rpl39p confers lethality [Source:SGD;Acc:S000002233]
YMR321C		Putative protein of unknown function; proposed to be a palmitoylated membrane protein [Source:SGD;Acc:S000004940]
SUL2 (YLR092W)		High affinity sulfate permease; sulfate uptake is mediated by specific sulfate transporters Sul1p and Sul2p, which control the concentration of endogenous activated sulfate intermediates [Source:SGD;Acc:S000004082]
RFT1 (YBL020W)		Essential integral membrane protein that is required for translocation of Man5GlcNac2-PP-Dol from the cytoplasmic side to the lumenal side of the ER membrane but is not the flippase; mutation is suppressed by expression of human p53 protein [Source:SGD;Acc:S000000116]
MET1 (YKR069W)		S-adenosyl-L-methionine uroporphyrinogen III transmethylase, involved in the biosynthesis of siroheme, a prosthetic group used by sulfite reductase; required for sulfate assimilation and methionine biosynthesis [Source:SGD;Acc:S000001777]
MBF1 (YOR298C-A)		Transcriptional coactivator that bridges the DNA-binding region of Gcn4p and TATA-binding protein Spt15p; suppressor of frameshift mutations [Source:SGD;Acc:S000007253]
PRP18 (YGR006W)		Splicing factor involved in the positioning of the 3' splice site during the second catalytic step of splicing, part of snRNP U5, interacts with Slu7p [Source:SGD;Acc:S000003238]
TFC3 (YAL001C)		Largest of six subunits of the RNA polymerase III transcription initiation factor complex (TFIIIC); part of the TauB domain of TFIIIC that binds DNA at the BoxB promoter sites of tRNA and similar genes; cooperates with Tfc6p in DNA binding [Source:SGD;Acc:S000000001]
YKL033W-A		Putative protein of unknown function; similar to uncharacterized proteins from other fungi [Source:SGD;Acc:S000007242]
RPL29 (YFR032C-A)		Protein component of the large (60S) ribosomal subunit, has similarity to rat L29 ribosomal protein; not essential for translation, but required for proper joining of the large and small ribosomal subunits and for normal translation rate [Source:SGD;Acc:S000006437]
COQ1 (YBR003W)		Hexaprenyl pyrophosphate synthetase, catalyzes the first step in ubiquinone (coenzyme Q) biosynthesis [Source:SGD;Acc:S000000207]
SRL4 (YPL033C)		Protein of unknown function; involved in regulation of dNTP production; null mutant suppresses the lethality of lcd1 and rad53 mutations; expression is induced by Kar4p [Source:SGD;Acc:S000005954]
RPL33A (YPL143W)		N-terminally acetylated ribosomal protein L37 of the large (60S) ribosomal subunit, nearly identical to Rpl33Bp and has similarity to rat L35a; rpl33a null mutant exhibits slow growth while rpl33a rpl33b double null mutant is inviable [Source:SGD;Acc:S000006064]
MET3 (YJR010W)		ATP sulfurylase, catalyzes the primary step of intracellular sulfate activation, essential for assimilatory reduction of sulfate to sulfide, involved in methionine metabolism [Source:SGD;Acc:S000003771]
CAN1 (YEL063C)		Plasma membrane arginine permease, requires phosphatidyl ethanolamine (PE) for localization, exclusively associated with lipid rafts; mutation confers canavanine resistance [Source:SGD;Acc:S000000789]
BSC5 (YNR069C)		Protein of unknown function, ORF exhibits genomic organization compatible with a translational readthrough-dependent mode of expression [Source:SGD;Acc:S000005352]
YOR302W		CPA1 uORF, Arginine attenuator peptide, regulates translation of the CPA1 mRNA [Source:SGD;Acc:S000005828]
MHT1 (YLL062C)		S-methylmethionine-homocysteine methyltransferase, functions along with Sam4p in the conversion of S-adenosylmethionine (AdoMet) to methionine to control the methionine/AdoMet ratio [Source:SGD;Acc:S000003985]
MET14 (YKL001C)		Adenylylsulfate kinase, required for sulfate assimilation and involved in methionine metabolism [Source:SGD;Acc:S000001484]
GGC1 (YDL198C)		Mitochondrial GTP/GDP transporter, essential for mitochondrial genome maintenance; has a role in mitochondrial iron transport; member of the mitochondrial carrier family [Source:SGD;Acc:S000002357]
YEN1 (YER041W)		Holliday junction resolvase; localization is cell-cycle dependent and regulated by Cdc28p phosphorylation; homolog of human GEN1 and has similarity to S. cerevisiae endonuclease Rth1p [Source:SGD;Acc:S000000843]
MTF2 (YDL044C)		Mitochondrial matrix protein that interacts with an N-terminal region of mitochondrial RNA polymerase (Rpo41p) and couples RNA processing and translation to transcription [Source:SGD;Acc:S000002202]
RTC2 (YBR147W)		Protein of unknown function; mutant produces large lipid droplets, is resistant to fluconazole, has decreased levels of rDNA transcription, growth defects on minimal media, and suppresses cdc13-1; detected in highly purified mitochondria; similar to /.../rotein coupled receptor from S. pombe [Source:SGD;Acc:S000000351]
YDR341C		Arginyl-tRNA synthetase, proposed to be cytoplasmic but the authentic, non-tagged protein is detected in highly purified mitochondria in high-throughput studies [Source:SGD;Acc:S000002749]
MPT5 (YGL178W)		Member of the Puf family of RNA-binding proteins; binds to mRNAs encoding chromatin modifiers and spindle pole body components; involved in longevity, maintenance of cell wall integrity, and sensitivity to and recovery from pheromone arrest [Source:SGD;Acc:S000003146]
SER33 (YIL074C)		3-phosphoglycerate dehydrogenase, catalyzes the first step in serine and glycine biosynthesis; isozyme of Ser3p [Source:SGD;Acc:S000001336]
SUA7 (YPR086W)		Transcription factor TFIIB, a general transcription factor required for transcription initiation and start site selection by RNA polymerase II [Source:SGD;Acc:S000006290]
RNR2 (YJL026W)		Ribonucleotide-diphosphate reductase (RNR), small subunit; the RNR complex catalyzes the rate-limiting step in dNTP synthesis and is regulated by DNA replication and DNA damage checkpoint pathways via localization of the small subunits [Source:SGD;Acc:S000003563]
RPS20 (YHL015W)		Protein component of the small (40S) ribosomal subunit; overproduction suppresses mutations affecting RNA polymerase III-dependent transcription; has similarity to E. coli S10 and rat S20 ribosomal proteins [Source:SGD;Acc:S000001007]
MSH5 (YDL154W)		Protein of the MutS family, forms a dimer with Msh4p that facilitates crossovers between homologs during meiosis; msh5-Y823H mutation confers tolerance to DNA alkylating agents; homologs present in C. elegans and humans [Source:SGD;Acc:S000002313]
CDD1 (YLR245C)		Cytidine deaminase; catalyzes the modification of cytidine to uridine in vitro but native RNA substrates have not been identified, localizes to both the nucleus and cytoplasm [Source:SGD;Acc:S000004235]
MET5 (YJR137C)		Sulfite reductase beta subunit, involved in amino acid biosynthesis, transcription repressed by methionine [Source:SGD;Acc:S000003898]
MET28 (YIR017C)		Basic leucine zipper (bZIP) transcriptional activator in the Cbf1p-Met4p-Met28p complex, participates in the regulation of sulfur metabolism [Source:SGD;Acc:S000001456]
MOT2 (YER068W)		Subunit of the CCR4-NOT complex, which has roles in transcription regulation, mRNA degradation, and post-transcriptional modifications; with Ubc4p, ubiquitinates nascent polypeptide-associated complex subunits and histone demethyase Jhd2p [Source:SGD;Acc:S000000870]
AMD2 (YDR242W)		Putative amidase [Source:SGD;Acc:S000002650]
RPL13B (YMR142C)		Protein component of the large (60S) ribosomal subunit, nearly identical to Rpl13Ap; not essential for viability; has similarity to rat L13 ribosomal protein [Source:SGD;Acc:S000004750]
YHR078W		High osmolarity-regulated gene of unknown function [Source:SGD;Acc:S000001120]
SPO11 (YHL022C)		Meiosis-specific protein that initiates meiotic recombination by catalyzing the formation of double-strand breaks in DNA via a transesterification reaction; required for homologous chromosome pairing and synaptonemal complex formation [Source:SGD;Acc:S000001014]
EST3 (YIL009C-A)		Component of the telomerase holoenzyme, involved in telomere replication [Source:SGD;Acc:S000006432]
MET16 (YPR167C)		3'-phosphoadenylsulfate reductase, reduces 3'-phosphoadenylyl sulfate to adenosine-3',5'-bisphosphate and free sulfite using reduced thioredoxin as cosubstrate, involved in sulfate assimilation and methionine metabolism [Source:SGD;Acc:S000006371]
FLO1 (YAR050W)		Lectin-like protein involved in flocculation, cell wall protein that binds to mannose chains on the surface of other cells, confers floc-forming ability that is chymotrypsin sensitive and heat resistant; similar to Flo5p [Source:SGD;Acc:S000000084]
GPI14 (YJR013W)		Glycosylphosphatidylinositol-alpha 1,4 mannosyltransferase I, involved in GPI anchor biosynthesis, requires Pbn1p for function; homolog of mammalian PIG-M [Source:SGD;Acc:S000003774]
DTR1 (YBR180W)		Putative dityrosine transporter, required for spore wall synthesis; expressed during sporulation; member of the major facilitator superfamily (DHA1 family) of multidrug resistance transporters [Source:SGD;Acc:S000000384]
IFM1 (YOL023W)		Mitochondrial translation initiation factor 2 [Source:SGD;Acc:S000005383]
YDR179W-A		Putative protein of unknown function [Source:SGD;Acc:S000002587]
KAP95 (YLR347C)		Karyopherin beta, forms a complex with Srp1p/Kap60p; interacts with nucleoporins to mediate nuclear import of NLS-containing cargo proteins via the nuclear pore complex; regulates PC biosynthesis; GDP-to-GTP exchange factor for Gsp1p [Source:SGD;Acc:S000004339]
LYS14 (YDR034C)		Transcriptional activator involved in regulation of genes of the lysine biosynthesis pathway; requires 2-aminoadipate semialdehyde as co-inducer [Source:SGD;Acc:S000002441]
YGR035C		Putative protein of unknown function, potential Cdc28p substrate; transcription is activated by paralogous transcription factors Yrm1p and Yrr1p along with genes involved in multidrug resistance [Source:SGD;Acc:S000003267]
YDR090C		Putative protein of unknown function [Source:SGD;Acc:S000002497]
CPS1 (YJL172W)		Vacuolar carboxypeptidase yscS; expression is induced under low-nitrogen conditions [Source:SGD;Acc:S000003708]
YPR089W		Protein of unknown function; exhibits genetic interaction with ERG11 and protein-protein interaction with Hsp82p [Source:SGD;Acc:S000006293]
NUP85 (YJR042W)		Subunit of the Nup84p subcomplex of the nuclear pore complex (NPC); required for assembly of the subcomplex and also for formation of the nucleocytoplasmic Gsp1p concentration gradient that plays a role in nuclear trafficking; the Nup84 subcomplex h /.../ole in transcription elongation [Source:SGD;Acc:S000003803]
CAR1 (YPL111W)		Arginase, responsible for arginine degradation, expression responds to both induction by arginine and nitrogen catabolite repression; disruption enhances freeze tolerance [Source:SGD;Acc:S000006032]
RAD59 (YDL059C)		Protein involved in the repair of double-strand breaks in DNA during vegetative growth via recombination and single-strand annealing; anneals complementary single-stranded DNA; homologous to Rad52p [Source:SGD;Acc:S000002217]
RBA50 (YDR527W)		Protein involved in transcription; interacts with RNA polymerase II subunits Rpb2p, Rpb3, and Rpb11p; has similarity to human RPAP1 [Source:SGD;Acc:S000002935]
DAL5 (YJR152W)		Allantoate permease; ureidosuccinate permease; also transports dipeptides, though with lower affinity than for allantoate and ureidosuccinate; expression is constitutive but sensitive to nitrogen catabolite repression [Source:SGD;Acc:S000003913]
SUL1 (YBR294W)		High affinity sulfate permease of the SulP anion transporter family; sulfate uptake is mediated by specific sulfate transporters Sul1p and Sul2p, which control the concentration of endogenous activated sulfate intermediates [Source:SGD;Acc:S000000498]
YNL040W		Putative protein of unknown function with strong similarity to alanyl-tRNA synthases from Eubacteria; green fluorescent protein (GFP)-fusion protein localizes to the cytoplasm; YNL040W is not an essential gene [Source:SGD;Acc:S000004985]
RSN1 (YMR266W)		Membrane protein of unknown function; overexpression suppresses NaCl sensitivity of sro7 mutant cells by restoring sodium pump (Ena1p) localization to the plasma membrane [Source:SGD;Acc:S000004879]
YJL160C		Putative protein of unknown function; member of the PIR (proteins with internal repeats) family of cell wall proteins; non-essential gene that is required for sporulation; mRNA is weakly cell cycle regulated, peaking in mitosis [Source:SGD;Acc:S000003696]
DAL7 (YIR031C)		Malate synthase, role in allantoin degradation unknown; expression sensitive to nitrogen catabolite repression and induced by allophanate, an intermediate in allantoin degradation [Source:SGD;Acc:S000001470]
MUP3 (YHL036W)		Low affinity methionine permease, similar to Mup1p [Source:SGD;Acc:S000001028]
OPT1 (YJL212C)		Proton-coupled oligopeptide transporter of the plasma membrane; also transports glutathione and phytochelatin; member of the OPT family [Source:SGD;Acc:S000003748]
SSU1 (YPL092W)		Plasma membrane sulfite pump involved in sulfite metabolism and required for efficient sulfite efflux; major facilitator superfamily protein [Source:SGD;Acc:S000006013]
PFA5 (YDR459C)		Palmitoyltransferase with autoacylation activity; likely functions in pathway(s) outside Ras; member of a family of putative palmitoyltransferases containing an Asp-His-His-Cys-cysteine rich (DHHC-CRD) domain [Source:SGD;Acc:S000002867]
RRN10 (YBL025W)		Protein involved in promoting high level transcription of rDNA, subunit of UAF (upstream activation factor) for RNA polymerase I [Source:SGD;Acc:S000000121]
MDM35 (YKL053C-A)		Mitochondrial intermembrane space protein; mutation affects mitochondrial distribution and morphology; contains twin cysteine-x9-cysteine motifs [Source:SGD;Acc:S000007243]
MEP2 (YNL142W)		Ammonium permease involved in regulation of pseudohyphal growth; belongs to a ubiquitous family of cytoplasmic membrane proteins that transport only ammonium (NH4+); expression is under the nitrogen catabolite repression regulation [Source:SGD;Acc:S000005086]
INP1 (YMR204C)		Peripheral membrane protein of peroxisomes involved in peroxisomal inheritance; recruitment to peroxisomes is mediated by interaction with Pex3p at the peroxisomal membrane [Source:SGD;Acc:S000004817]
NAM9 (YNL137C)		Mitochondrial ribosomal component of the small subunit [Source:SGD;Acc:S000005081]
LEM3 (YNL323W)		Membrane protein of the plasma membrane and ER, interacts specifically in vivo with the phospholipid translocase (flippase) Dnf1p; involved in translocation of phospholipids and alkylphosphocholine drugs across the plasma membrane [Source:SGD;Acc:S000005267]
BSC6 (YOL137W)		Protein of unknown function containing 8 putative transmembrane seqments; ORF exhibits genomic organization compatible with a translational readthrough-dependent mode of expression [Source:SGD;Acc:S000005497]
CFT1 (YDR301W)		RNA-binding subunit of the mRNA cleavage and polyadenylation factor; involved in poly(A) site recognition and required for both pre-mRNA cleavage and polyadenylation, 51% sequence similarity with mammalian AAUAA-binding subunit of CPSF [Source:SGD;Acc:S000002709]
MTQ1 (YNL063W)		S-adenosylmethionine-dependent methyltransferase; methylates translational release factor Mrf1p; similar to E.coli PrmC; is not an essential gene [Source:SGD;Acc:S000005007]
STE6 (YKL209C)		Plasma membrane ATP-binding cassette (ABC) transporter required for the export of a-factor, catalyzes ATP hydrolysis coupled to a-factor transport; contains 12 transmembrane domains and two ATP binding domains; expressed only in MATa cells [Source:SGD;Acc:S000001692]
BNA3 (YJL060W)		Kynurenine aminotransferase, catalyzes formation of kynurenic acid from kynurenine; potential Cdc28p substrate [Source:SGD;Acc:S000003596]
YCR023C		Vacuolar membrane protein of unknown function; member of the multidrug resistance family; YCR023C is not an essential gene [Source:SGD;Acc:S000000617]
YOL036W		Protein of unknown function; potential Cdc28p substrate [Source:SGD;Acc:S000005396]
VBA1 (YMR088C)		Permease of basic amino acids in the vacuolar membrane [Source:SGD;Acc:S000004694]
SMF3 (YLR034C)		Putative divalent metal ion transporter involved in iron homeostasis; transcriptionally regulated by metal ions; member of the Nramp family of metal transport proteins [Source:SGD;Acc:S000004024]
YGL159W		Putative protein of unknown function; deletion mutant has no detectable phenotype [Source:SGD;Acc:S000003127]
MNN4 (YKL200C)		Putative positive regulator of mannosylphosphate transferase (Mnn6p), involved in mannosylphosphorylation of N-linked oligosaccharides; expression increases in late-logarithmic and stationary growth phases [Source:SGD;Acc:S000001684]
PAD1 (YDR538W)		Phenylacrylic acid decarboxylase, confers resistance to cinnamic acid, decarboxylates aromatic carboxylic acids to the corresponding vinyl derivatives; also has mRNA binding activity; homolog of E. coli UbiX [Source:SGD;Acc:S000002946]
MMT2 (YPL224C)		Putative metal transporter involved in mitochondrial iron accumulation; closely related to Mmt1p [Source:SGD;Acc:S000006145]
VNX1 (YNL321W)		Calcium/H+ antiporter localized to the endoplasmic reticulum membrane; member of the calcium exchanger (CAX) family; potential Cdc28p substrate [Source:SGD;Acc:S000005265]
NPA3 (YJR072C)		Member of the conserved GPN-loop GTPase family; has a role in transport of RNA polymerase II to the nucleus; exhibits GTP-dependent binding to PolII; has ATPase activity; involved in sister chromatid cohesion; phosphorylated by the Pcl1p-Pho85p kina /.../plex; human homolog XAB1 interacts with human RNA polymerase II [Source:SGD;Acc:S000003833]
YGL117W		Putative protein of unknown function [Source:SGD;Acc:S000003085]
HER2 (YMR293C)		Subunit of the trimeric GatFAB AmidoTransferase(AdT) complex; involved in the formation of Q-tRNAQ; required for remodeling of ER caused by Hmg2p overexpression; similar to bacterial GatA glutamyl-tRNA amidotransferase [Source:SGD;Acc:S000004907]
SAT4 (YCR008W)		Ser/Thr protein kinase involved in salt tolerance; funtions in regulation of Trk1p-Trk2p potassium transporter; partially redundant with Hal5p; has similarity to Npr1p [Source:SGD;Acc:S000000601]
QDR3 (YBR043C)		Multidrug transporter of the major facilitator superfamily, has a role in polyamine homeostasis; expression is upregulated under polyamine stress; required for resistance to quinidine, barban, cisplatin, and bleomycin [Source:SGD;Acc:S000000247]
YFR006W		Putative X-Pro aminopeptidase; green fluorescent protein (GFP)-fusion protein localizes to the cytoplasm; YFR006W is not an essential gene [Source:SGD;Acc:S000001902]
WSC2 (YNL283C)		Partially redundant sensor-transducer of the stress-activated PKC1-MPK1 signaling pathway involved in maintenance of cell wall integrity and recovery from heat shock; secretory pathway Wsc2p is required for the arrest of secretion response [Source:SGD;Acc:S000005227]
SPR6 (YER115C)		Protein of unknown function, expressed during sporulation; not required for sporulation, but gene exhibits genetic interactions with other genes required for sporulation [Source:SGD;Acc:S000000917]
MET13 (YGL125W)		Major isozyme of methylenetetrahydrofolate reductase, catalyzes the reduction of 5,10-methylenetetrahydrofolate to 5-methyltetrahydrofolate in the methionine biosynthesis pathway [Source:SGD;Acc:S000003093]
POL30 (YBR088C)		Proliferating cell nuclear antigen (PCNA), functions as the sliding clamp for DNA polymerase delta; may function as a docking site for other proteins required for mitotic and meiotic chromosomal DNA replication and for DNA repair [Source:SGD;Acc:S000000292]
DIC1 (YLR348C)		Mitochondrial dicarboxylate carrier, integral membrane protein, catalyzes a dicarboxylate-phosphate exchange across the inner mitochondrial membrane, transports cytoplasmic dicarboxylates into the mitochondrial matrix [Source:SGD;Acc:S000004340]
GIS3 (YLR094C)		Protein of unknown function [Source:SGD;Acc:S000004084]
YAP7 (YOL028C)		Putative basic leucine zipper (bZIP) transcription factor [Source:SGD;Acc:S000005388]
DUG2 (YBR281C)		Probable di- and tri-peptidase; forms a complex with Dug1p and Dug3p to degrade glutathione (GSH) and other peptides containing a gamma-glu-X bond in an alternative pathway to GSH degradation by gamma-glutamyl transpeptidase (Ecm38p) [Source:SGD;Acc:S000000485]
ARO10 (YDR380W)		Phenylpyruvate decarboxylase, catalyzes decarboxylation of phenylpyruvate to phenylacetaldehyde, which is the first specific step in the Ehrlich pathway [Source:SGD;Acc:S000002788]
PDR5 (YOR153W)		Plasma membrane ATP-binding cassette (ABC) transporter, multidrug transporter actively regulated by Pdr1p; also involved in steroid transport, cation resistance, and cellular detoxification during exponential growth [Source:SGD;Acc:S000005679]
THI21 (YPL258C)		Hydroxymethylpyrimidine phosphate kinase, involved in the last steps in thiamine biosynthesis; member of a gene family with THI20 and THI22; Thi20p also has this activity [Source:SGD;Acc:S000006179]
SAH1 (YER043C)		S-adenosyl-L-homocysteine hydrolase, catabolizes S-adenosyl-L-homocysteine which is formed after donation of the activated methyl group of S-adenosyl-L-methionine (AdoMet) to an acceptor [Source:SGD;Acc:S000000845]
FCY21 (YER060W)		Putative purine-cytosine permease, very similar to Fcy2p but cannot substitute for its function [Source:SGD;Acc:S000000862]
DUR1,2 (YBR208C)		Urea amidolyase, contains both urea carboxylase and allophanate hydrolase activities, degrades urea to CO2 and NH3; expression sensitive to nitrogen catabolite repression and induced by allophanate, an intermediate in allantoin degradation [Source:SGD;Acc:S000000412]
IPP1 (YBR011C)		Cytoplasmic inorganic pyrophosphatase (PPase), homodimer that catalyzes the rapid exchange of oxygens from Pi with water, highly expressed and essential for viability, active-site residues show identity to those from E. coli PPase [Source:SGD;Acc:S000000215]
YHR112C		Protein of unknown function; localizes to the cytoplasm and nucleus; overexpression affects protein trafficking through the endocytic pathway [Source:SGD;Acc:S000001154]
PDR8 (YLR266C)		Transcription factor; targets include ATP-binding cassette (ABC) transporters, major facilitator superfamily transporters, and other genes involved in the pleiotropic drug resistance (PDR) phenomenon [Source:SGD;Acc:S000004256]
DSE4 (YNR067C)		Daughter cell-specific secreted protein with similarity to glucanases, degrades cell wall from the daughter side causing daughter to separate from mother [Source:SGD;Acc:S000005350]
YPR109W		Predicted membrane protein; dipoid deletion strain has high budding index [Source:SGD;Acc:S000006313]
AVT4 (YNL101W)		Vacuolar transporter, exports large neutral amino acids from the vacuole; member of a family of seven S. cerevisiae genes (AVT1-7) related to vesicular GABA-glycine transporters [Source:SGD;Acc:S000005045]
YNL095C		Putative protein of unknown function predicted to contain a transmembrane domain; YNL095C is not an essential gene [Source:SGD;Acc:S000005039]
GIT1 (YCR098C)		Plasma membrane permease, mediates uptake of glycerophosphoinositol and glycerophosphocholine as sources of the nutrients inositol and phosphate; expression and transport rate are regulated by phosphate and inositol availability [Source:SGD;Acc:S000000695]
YMR166C		Predicted transporter of the mitochondrial inner membrane; has similarity to human mitochondrial ATP-Mg/Pi carriers; YMR166C is not an essential gene [Source:SGD;Acc:S000004776]
VBA4 (YDR119W)		Protein of unknown function with proposed role as a basic amino acid permease based on phylogeny; GFP-fusion protein localizes to vacuolar membrane; physical interaction with Atg27p suggests a possible role in autophagy; non-essential gene [Source:SGD;Acc:S000002526]
UBP9 (YER098W)		Ubiquitin carboxyl-terminal hydrolase, ubiquitin-specific protease that cleaves ubiquitin-protein fusions [Source:SGD;Acc:S000000900]
RSM26 (YJR101W)		Mitochondrial ribosomal protein of the small subunit [Source:SGD;Acc:S000003862]
BNA5 (YLR231C)		Kynureninase, required for the de novo biosynthesis of NAD from tryptophan via kynurenine; expression regulated by Hst1p [Source:SGD;Acc:S000004221]
PPG1 (YNR032W)		Putative serine/threonine protein phosphatase of the type 2A-like phosphatase family, required for glycogen accumulation; interacts with Tap42p, which binds to and regulates other protein phosphatases [Source:SGD;Acc:S000005315]
YLR257W		Putative protein of unknown function [Source:SGD;Acc:S000004247]
MET6 (YER091C)		Cobalamin-independent methionine synthase, involved in methionine biosynthesis and regeneration; requires a minimum of two glutamates on the methyltetrahydrofolate substrate, similar to bacterial metE homologs [Source:SGD;Acc:S000000893]
MCH4 (YOL119C)		Protein with similarity to mammalian monocarboxylate permeases, which are involved in transport of monocarboxylic acids across the plasma membrane; mutant is not deficient in monocarboxylate transport [Source:SGD;Acc:S000005479]
SAM1 (YLR180W)		S-adenosylmethionine synthetase, catalyzes transfer of the adenosyl group of ATP to the sulfur atom of methionine; one of two differentially regulated isozymes (Sam1p and Sam2p) [Source:SGD;Acc:S000004170]
ATG15 (YCR068W)		Lipase required for intravacuolar lysis of autophagic bodies and Cvt bodies; targeted to intravacuolar vesicles during autophagy via the multivesicular body (MVB) pathway [Source:SGD;Acc:S000000664]
BOP3 (YNL042W)		Protein of unknown function, potential Cdc28p substrate; overproduction confers resistance to methylmercury [Source:SGD;Acc:S000004987]
AIM6 (YDL237W)		Putative protein of unknown function, required for respiratory growth; YDL237W is not an essential gene [Source:SGD;Acc:S000002396]
YOR296W		Putative protein of unknown function; green fluorescent protein (GFP)-fusion protein localizes to the cytoplasm; expressed during copper starvation; YOR296W is not an essential gene [Source:SGD;Acc:S000005822]
PHO87 (YCR037C)		Low-affinity inorganic phosphate (Pi) transporter, involved in activation of PHO pathway; expression is independent of Pi concentration and Pho4p activity; contains 12 membrane-spanning segments [Source:SGD;Acc:S000000633]
RPS29B (YDL061C)		Protein component of the small (40S) ribosomal subunit; nearly identical to Rps29Ap and has similarity to rat S29 and E. coli S14 ribosomal proteins [Source:SGD;Acc:S000002219]
SAM2 (YDR502C)		S-adenosylmethionine synthetase, catalyzes transfer of the adenosyl group of ATP to the sulfur atom of methionine; one of two differentially regulated isozymes (Sam1p and Sam2p) [Source:SGD;Acc:S000002910]
LDB17 (YDL146W)		Protein involved in the regulation of endocytosis; transiently recruited to actin cortical patches in a SLA1-dependent manner after late coat component assembly; GFP-fusion protein localizes to the periphery, cytoplasm, bud, and bud neck [Source:SGD;Acc:S000002305]
NPR1 (YNL183C)		Protein kinase that stabilizes several plasma membrane amino acid transporters by antagonizing their ubiquitin-mediated degradation; phosphorylates Aly2p [Source:SGD;Acc:S000005127]
CHS3 (YBR023C)		Chitin synthase III, catalyzes the transfer of N-acetylglucosamine (GlcNAc) to chitin; required for synthesis of the majority of cell wall chitin, the chitin ring during bud emergence, and spore wall chitosan [Source:SGD;Acc:S000000227]
USE1 (YGL098W)		Essential SNARE protein localized to the ER, involved in retrograde traffic from the Golgi to the ER; forms a complex with the SNAREs Sec22p, Sec20p and Ufe1p [Source:SGD;Acc:S000003066]
AGA1 (YNR044W)		Anchorage subunit of a-agglutinin of a-cells, highly O-glycosylated protein with N-terminal secretion signal and C-terminal signal for addition of GPI anchor to cell wall, linked to adhesion subunit Aga2p via two disulfide bonds [Source:SGD;Acc:S000005327]
MMM1 (YLL006W)		ER integral membrane protein, component of the ERMES complex that links the ER to mitochondria and may promote inter-organellar calcium and phospholipid exchange as well as coordinating mitochondrial DNA replication and growth [Source:SGD;Acc:S000003929]
YBR287W		Protein of unknown function; green fluorescent protein (GFP)-fusion protein localizes to the ER; YBR287W is not an essential gene [Source:SGD;Acc:S000000491]
YGK3 (YOL128C)		Protein kinase related to mammalian glycogen synthase kinases of the GSK-3 family; GSK-3 homologs (Mck1p, Rim11p, Mrk1p, Ygk3p) are involved in control of Msn2p-dependent transcription of stress responsive genes and in protein degradation [Source:SGD;Acc:S000005488]
CNA1 (YLR433C)		Calcineurin A; one isoform (the other is CMP2) of the catalytic subunit of calcineurin, a Ca++/calmodulin-regulated protein phosphatase which regulates Crz1p (a stress-response transcription factor), the other calcineurin subunit is CNB1 [Source:SGD;Acc:S000004425]
YEA6 (YEL006W)		Putative mitochondrial NAD+ transporter, member of the mitochondrial carrier subfamily (see also YIA6); has putative human ortholog [Source:SGD;Acc:S000000732]
CRS5 (YOR031W)		Copper-binding metallothionein, required for wild-type copper resistance [Source:SGD;Acc:S000005557]
YDR061W		Protein with similarity to ATP-binding cassette (ABC) transporter family members; lacks predicted membrane-spanning regions; transcriptionally activated by Yrm1p along with genes involved in multidrug resistance [Source:SGD;Acc:S000002468]
HOP1 (YIL072W)		Meiosis-specific DNA binding protein that displays Red1p dependent localization to the unsynapsed axial-lateral elements of the synaptonemal complex; required for homologous chromosome synapsis and chiasma formation [Source:SGD;Acc:S000001334]
LEA1 (YPL213W)		Component of U2 snRNP; disruption causes reduced U2 snRNP levels; physically interacts with Msl1p; putative homolog of human U2A' snRNP protein [Source:SGD;Acc:S000006134]
RPS1A (YLR441C)		Ribosomal protein 10 (rp10) of the small (40S) subunit; nearly identical to Rps1Bp and has similarity to rat S3a ribosomal protein [Source:SGD;Acc:S000004433]
CBF1 (YJR060W)		Dual function helix-loop-helix protein; binds the motif CACRTG present at several sites including MET gene promoters and centromere DNA element I (CDEI); affects nucleosome positioning at this motif; associates with other transcription factors such /.../4p and Isw1p to mediate transcriptional activation or repression; associates with kinetochore proteins and required for efficient chromosome segr…
RME1 (YGR044C)		Zinc finger protein involved in control of meiosis; prevents meiosis by repressing IME1 expression and promotes mitosis by activating CLN2 expression; directly repressed by a1-alpha2 regulator; mediates cell type control of sporulation [Source:SGD;Acc:S000003276]
ESBP6 (YNL125C)		Protein with similarity to monocarboxylate permeases, appears not to be involved in transport of monocarboxylates such as lactate, pyruvate or acetate across the plasma membrane [Source:SGD;Acc:S000005069]
RPL38 (YLR325C)		Protein component of the large (60S) ribosomal subunit, has similarity to rat L38 ribosomal protein [Source:SGD;Acc:S000004317]
HCH1 (YNL281W)		Heat shock protein regulator that binds to Hsp90p and may stimulate ATPase activity; originally identified as a high-copy number suppressor of a HSP90 loss-of-function mutation; GFP-fusion protein localizes to the cytoplasm and nucleus [Source:SGD;Acc:S000005225]
TRI1 (YMR233W)		Non-essential sumoylated protein of unknown function with similarity to components of human SWI/SNF complex including SMRD3; green fluorescent protein (GFP)-fusion protein localizes to the cytoplasm, nucleus and nucleolus [Source:SGD;Acc:S000004846]
PUF2 (YPR042C)		Member of the PUF protein family, which is defined by the presence of Pumilio homology domains that confer RNA binding activity; preferentially binds mRNAs encoding membrane-associated proteins [Source:SGD;Acc:S000006246]
YAP5 (YIR018W)		Basic leucine zipper (bZIP) iron-sensing transcription factor [Source:SGD;Acc:S000001457]
NTE1 (YML059C)		Serine esterase, homolog of human neuropathy target esterase (NTE); Nte1p-mediated phosphatidylcholine turnover influences transcription factor Opi1p localization, affecting transcriptional regulation of phospholipid biosynthesis genes [Source:SGD;Acc:S000004524]
MTC3 (YGL226W)		Protein of unknown function; green fluorescent protein (GFP)-fusion protein localizes to the mitochondrion; mtc3 is synthetically sick with cdc13-1 [Source:SGD;Acc:S000003195]
RPL34B (YIL052C)		Protein component of the large (60S) ribosomal subunit, nearly identical to Rpl34Ap and has similarity to rat L34 ribosomal protein [Source:SGD;Acc:S000001314]
TVP15 (YDR100W)		Integral membrane protein localized to late Golgi vesicles along with the v-SNARE Tlg2p [Source:SGD;Acc:S000002507]
ALG12 (YNR030W)		Alpha-1,6-mannosyltransferase localized to the ER; responsible for the addition of the alpha-1,6 mannose to dolichol-linked Man7GlcNAc2, acts in the dolichol pathway for N-glycosylation [Source:SGD;Acc:S000005313]
ECM31 (YBR176W)		Ketopantoate hydroxymethyltransferase, required for pantothenic acid biosynthesis, converts 2-oxoisovalerate into 2-dehydropantoate [Source:SGD;Acc:S000000380]
CHS7 (YHR142W)		Protein of unknown function, involved in chitin biosynthesis by regulating Chs3p export from the ER [Source:SGD;Acc:S000001184]
YTM1 (YOR272W)		Constituent of 66S pre-ribosomal particles, forms a complex with Nop7p and Erb1p that is required for maturation of the large ribosomal subunit; has seven C-terminal WD repeats [Source:SGD;Acc:S000005798]
RPS27B (YHR021C)		Protein component of the small (40S) ribosomal subunit; nearly identical to Rps27Ap and has similarity to rat S27 ribosomal protein [Source:SGD;Acc:S000001063]
FKH1 (YIL131C)		Forkhead family transcription factor with a minor role in the expression of G2/M phase genes; negatively regulates transcriptional elongation; positive role in chromatin silencing at HML and HMR; regulates donor preference during switching [Source:SGD;Acc:S000001393]
CDC43 (YGL155W)		Beta subunit of geranylgeranyltransferase type I, catalyzes geranylgeranylation to the cysteine residue in proteins containing a C-terminal CaaX sequence ending in Leu or Phe; has substrates important for morphogenesis [Source:SGD;Acc:S000003123]
IRC15 (YPL017C)		Microtubule associated protein; regulates microtubule dynamics; required for accurate meiotic chromosome segregation; null mutant displays large budded cells due to delayed mitotic progression, increased levels of spontaneous Rad52 foci [Source:SGD;Acc:S000005938]
RPS1B (YML063W)		Ribosomal protein 10 (rp10) of the small (40S) subunit; nearly identical to Rps1Ap and has similarity to rat S3a ribosomal protein [Source:SGD;Acc:S000004528]
RCK2 (YLR248W)		Protein kinase involved in the response to oxidative and osmotic stress; identified as suppressor of S. pombe cell cycle checkpoint mutations; similar to CaM (calmodulin) kinases [Source:SGD;Acc:S000004238]
RNH201 (YNL072W)		Ribonuclease H2 catalytic subunit, removes RNA primers during Okazaki fragment synthesis and errant ribonucleotides misincorporated during DNA replication; homolog of RNAse HI; related to human AGS4 which causes Aicardi-Goutieres syndrome [Source:SGD;Acc:S000005016]
GAP1 (YKR039W)		General amino acid permease; Gap1p senses the presence of amino acid substrates to regulate localization to the plasma membrane when needed [Source:SGD;Acc:S000001747]
MND2 (YIR025W)		Subunit of the anaphase-promoting complex (APC); necessary for maintaining sister chromatid cohesion in prophase I of meiosis by inhibiting premature ubiquitination and subsequent degradation of substrates by the APC(Ama1) ubiquitin ligase [Source:SGD;Acc:S000001464]
URB2 (YJR041C)		Nucleolar protein required for normal metabolism of the rRNA primary transcript, proposed to be involved in ribosome biogenesis [Source:SGD;Acc:S000003802]
STD1 (YOR047C)		Protein involved in control of glucose-regulated gene expression; interacts with kinase Snf1p, glucose sensors Snf3p and Rgt2p, TATA-binding Spt15p; regulator of transcription factor Rgt1p; interactions with Pma1p appear to propagate [GAR+] [Source:SGD;Acc:S000005573]
SAM4 (YPL273W)		S-adenosylmethionine-homocysteine methyltransferase, functions along with Mht1p in the conversion of S-adenosylmethionine (AdoMet) to methionine to control the methionine/AdoMet ratio [Source:SGD;Acc:S000006194]
RPL14A (YKL006W)		N-terminally acetylated protein component of the large (60S) ribosomal subunit, nearly identical to Rpl14Bp and has similarity to rat L14 ribosomal protein; rpl14a csh5 double null mutant exhibits synthetic slow growth [Source:SGD;Acc:S000001489]
YDR391C		Putative protein of unknown function, possibly involved in zinc homeostasis; Bdf1p-dependent transcription induced by salt stress; green fluorescent protein (GFP)-fusion protein localizes to both the cytoplasm and the nucleus [Source:SGD;Acc:S000002799]
SDT1 (YGL224C)		Pyrimidine nucleotidase; overexpression suppresses the 6-AU sensitivity of transcription elongation factor S-II, as well as resistance to other pyrimidine derivatives [Source:SGD;Acc:S000003192]
KIN3 (YAR018C)		Nonessential serine/threonine protein kinase; possible role in DNA damage response [Source:SGD;Acc:S000000071]
SML1 (YML058W)		Ribonucleotide reductase inhibitor involved in regulating dNTP production; regulated by Mec1p and Rad53p during DNA damage and S phase [Source:SGD;Acc:S000004523]
RPL37B (YDR500C)		Protein component of the large (60S) ribosomal subunit, has similarity to Rpl37Ap and to rat L37 ribosomal protein [Source:SGD;Acc:S000002908]
MRH1 (YDR033W)		Protein that localizes primarily to the plasma membrane, also found at the nuclear envelope; the authentic, non-tagged protein is detected in mitochondria in a phosphorylated state; has similarity to Hsp30p and Yro2p [Source:SGD;Acc:S000002440]
PCL8 (YPL219W)		Cyclin, interacts with Pho85p cyclin-dependent kinase (Cdk) to phosphorylate and regulate glycogen synthase, also activates Pho85p for Glc8p phosphorylation [Source:SGD;Acc:S000006140]
RPS22B (YLR367W)		Protein component of the small (40S) ribosomal subunit; nearly identical to Rps22Ap and has similarity to E. coli S8 and rat S15a ribosomal proteins [Source:SGD;Acc:S000004359]
RPL26A (YLR344W)		Protein component of the large (60S) ribosomal subunit, nearly identical to Rpl26Bp and has similarity to E. coli L24 and rat L26 ribosomal proteins; binds to 5.8S rRNA [Source:SGD;Acc:S000004336]
ISR1 (YPR106W)		Predicted protein kinase, overexpression causes sensitivity to staurosporine, which is a potent inhibitor of protein kinase C [Source:SGD;Acc:S000006310]
RPT2 (YDL007W)		One of six ATPases of the 19S regulatory particle of the 26S proteasome involved in the degradation of ubiquitinated substrates; required for normal peptide hydrolysis by the core 20S particle [Source:SGD;Acc:S000002165]
DCS1 (YLR270W)		Non-essential hydrolase involved in mRNA decapping, may function in a feedback mechanism to regulate deadenylation, contains pyrophosphatase activity and a HIT (histidine triad) motif; interacts with neutral trehalase Nth1p [Source:SGD;Acc:S000004260]
TMA23 (YMR269W)		Nucleolar protein implicated in ribosome biogenesis; deletion extends chronological lifespan [Source:SGD;Acc:S000004882]
YMR1 (YJR110W)		Phosphatidylinositol 3-phosphate (PI3P) phosphatase; involved in various protein sorting pathways, including CVT targeting and endosome to vacuole transport; has similarity to the conserved myotubularin dual specificity phosphatase family [Source:SGD;Acc:S000003871]
TCP1 (YDR212W)		Alpha subunit of chaperonin-containing T-complex, which mediates protein folding in the cytosol; involved in actin cytoskeleton maintenance; overexpression in neurons suppresses formation of pathogenic conformations of huntingtin protein [Source:SGD;Acc:S000002620]
BAP2 (YBR068C)		High-affinity leucine permease, functions as a branched-chain amino acid permease involved in the uptake of leucine, isoleucine and valine; contains 12 predicted transmembrane domains [Source:SGD;Acc:S000000272]
DST1 (YGL043W)		General transcription elongation factor TFIIS, enables RNA polymerase II to read through blocks to elongation by stimulating cleavage of nascent transcripts stalled at transcription arrest sites [Source:SGD;Acc:S000003011]
RPL27B (YDR471W)		Protein component of the large (60S) ribosomal subunit, nearly identical to Rpl27Ap and has similarity to rat L27 ribosomal protein [Source:SGD;Acc:S000002879]
ZIP1 (YDR285W)		Transverse filament protein of the synaptonemal complex; required for normal levels of meiotic recombination and pairing between homologous chromosome during meiosis; potential Cdc28p substrate [Source:SGD;Acc:S000002693]
DOM34 (YNL001W)		Protein that, with binding partner Hbs1p, facilitates ribosomal subunit dissociation when translation is stalled; required for RNA cleavage in no-go decay, but reports conflict on endonuclease activity; Pelota ortholog [Source:SGD;Acc:S000004946]
PIC2 (YER053C)		Mitochondrial phosphate carrier, imports inorganic phosphate into mitochondria; functionally redundant with Mir1p but less abundant than Mir1p under normal conditions; expression is induced at high temperature [Source:SGD;Acc:S000000855]
BUD14 (YAR014C)		Protein involved in bud-site selection, Bud14p-Glc7p complex is a cortical regulator of dynein; inhibitor of the actin assembly factor Bnr1p (formin); diploid mutants display a random budding pattern instead of the wild-type bipolar pattern [Source:SGD;Acc:S000000069]
URA2 (YJL130C)		Bifunctional carbamoylphosphate synthetase (CPSase)-aspartate transcarbamylase (ATCase), catalyzes the first two enzymatic steps in the de novo biosynthesis of pyrimidines; both activities are subject to feedback inhibition by UTP [Source:SGD;Acc:S000003666]
IMP4 (YNL075W)		Component of the SSU processome, which is required for pre-18S rRNA processing; interacts with Mpp10p; member of a superfamily of proteins that contain a sigma(70)-like motif and associate with RNAs [Source:SGD;Acc:S000005019]
CRH1 (YGR189C)		Chitin transglycosylase that functions in the transfer of chitin to beta(1-6) and beta(1-3) glucans in the cell wall; similar and functionally redundant to Utr2; localizes to sites of polarized growth; expression induced by cell wall stress [Source:SGD;Acc:S000003421]
CLA4 (YNL298W)		Cdc42p-activated signal transducing kinase of the PAK (p21-activated kinase) family, along with Ste20p and Skm1p; involved in septin ring assembly, vacuole inheritance, cytokinesis, sterol uptake regulation; phosphorylates Cdc3p and Cdc10p [Source:SGD;Acc:S000005242]
SKI2 (YLR398C)		Ski complex component and putative RNA helicase, mediates 3'-5' RNA degradation by the cytoplasmic exosome; null mutants have superkiller phenotype of increased viral dsRNAs and are synthetic lethal with mutations in 5'-3' mRNA decay [Source:SGD;Acc:S000004390]
TMS1 (YDR105C)		Vacuolar membrane protein of unknown function that is conserved in mammals; predicted to contain eleven transmembrane helices; interacts with Pdr5p, a protein involved in multidrug resistance [Source:SGD;Acc:S000002512]
NOB1 (YOR056C)		Essential nuclear protein involved in proteasome maturation and synthesis of 40S ribosomal subunits; required for cleavage of the 20S pre-rRNA to generate the mature 18S rRNA [Source:SGD;Acc:S000005582]
BST1 (YFL025C)		GPI inositol deacylase of the ER that negatively regulates COPII vesicle formation, prevents production of vesicles with defective subunits, required for proper discrimination between resident ER proteins and Golgi-bound cargo molecules [Source:SGD;Acc:S000001869]
GUP1 (YGL084C)		Plasma membrane protein involved in remodeling GPI anchors; member of the MBOAT family of putative membrane-bound O-acyltransferases; proposed to be involved in glycerol transport [Source:SGD;Acc:S000003052]
SSL1 (YLR005W)		Component of the core form of RNA polymerase transcription factor TFIIH, which has both protein kinase and DNA-dependent ATPase/helicase activities and is essential for transcription and nucleotide excision repair; interacts with Tfb4p [Source:SGD;Acc:S000003995]
MSP1 (YGR028W)		Mitochondrial protein involved in sorting of proteins in the mitochondria; putative membrane-spanning ATPase [Source:SGD;Acc:S000003260]
TPM2 (YIL138C)		Minor isoform of tropomyosin, binds to and stabilizes actin cables and filaments, which direct polarized cell growth and the distribution of several organelles; appears to have distinct and also overlapping functions with Tpm1p [Source:SGD;Acc:S000001400]
RTG1 (YOL067C)		Transcription factor (bHLH) involved in interorganelle communication between mitochondria, peroxisomes, and nucleus [Source:SGD;Acc:S000005428]
BEM2 (YER155C)		Rho GTPase activating protein (RhoGAP) involved in the control of cytoskeleton organization and cellular morphogenesis; required for bud emergence [Source:SGD;Acc:S000000957]
RPL17B (YJL177W)		Protein component of the large (60S) ribosomal subunit, nearly identical to Rpl17Ap and has similarity to E. coli L22 and rat L17 ribosomal proteins [Source:SGD;Acc:S000003713]
PNT1 (YOR266W)		Mitochondrial integral inner membrane protein involved in membrane insertion of C-terminus of Cox2p, interacts genetically and physically with Cox18p; deletion mutant sensitive to the anti-Pneumocystis carinii drug pentamidine [Source:SGD;Acc:S000005792]
ROM1 (YGR070W)		GDP/GTP exchange protein (GEP) for Rho1p; mutations are synthetically lethal with mutations in rom2, which also encodes a GEP [Source:SGD;Acc:S000003302]
CEG1 (YGL130W)		Alpha (guanylyltransferase) subunit of the mRNA capping enzyme, a heterodimer (the other subunit is CET1, an RNA 5'-triphosphatase) involved in adding the 5' cap to mRNA; the mammalian enzyme is a single bifunctional polypeptide [Source:SGD;Acc:S000003098]
TSA2 (YDR453C)		Stress inducible cytoplasmic thioredoxin peroxidase; cooperates with Tsa1p in the removal of reactive oxygen, nitrogen and sulfur species using thioredoxin as hydrogen donor; deletion enhances the mutator phenotype of tsa1 mutants [Source:SGD;Acc:S000002861]
IPK1 (YDR315C)		Inositol 1,3,4,5,6-pentakisphosphate 2-kinase, nuclear protein required for synthesis of 1,2,3,4,5,6-hexakisphosphate (phytate), which is integral to cell function; has 2 motifs conserved in other fungi; ipk1 gle1 double mutant is inviable [Source:SGD;Acc:S000002723]
VTC1 (YER072W)		Subunit of the vacuolar transporter chaperone (VTC) complex involved in membrane trafficking, vacuolar polyphosphate accumulation, microautophagy and non-autophagic vacuolar fusion; also has mRNA binding activity [Source:SGD;Acc:S000000874]
KAE1 (YKR038C)		Highly conserved ATPase of HSP70/DnaK family; component of the EKC/KEOPS complex with Bud32p, Cgi121p, Pcc1p, and Gon7p; EKC/KEOPS complex is required for t6A tRNA modification and may have roles in telomere maintenance and transcription [Source:SGD;Acc:S000001746]
FMC1 (YIL098C)		Mitochondrial matrix protein, required for assembly or stability at high temperature of the F1 sector of mitochondrial F1F0 ATP synthase; null mutant temperature sensitive growth on glycerol is suppressed by multicopy expression of Odc1p [Source:SGD;Acc:S000001360]
ARC35 (YNR035C)		Subunit of the ARP2/3 complex, which is required for the motility and integrity of cortical actin patches; required for cortical localization of calmodulin [Source:SGD;Acc:S000005318]
STV1 (YMR054W)		Subunit a of the vacuolar-ATPase V0 domain, one of two isoforms (Stv1p and Vph1p); Stv1p is located in V-ATPase complexes of the Golgi and endosomes while Vph1p is located in V-ATPase complexes of the vacuole [Source:SGD;Acc:S000004658]
CYS3 (YAL012W)		Cystathionine gamma-lyase, catalyzes one of the two reactions involved in the transsulfuration pathway that yields cysteine from homocysteine with the intermediary formation of cystathionine [Source:SGD;Acc:S000000010]
GSH1 (YJL101C)		Gamma glutamylcysteine synthetase catalyzes the first step in glutathione (GSH) biosynthesis; expression induced by oxidants, cadmium, and mercury [Source:SGD;Acc:S000003637]
ERD1 (YDR414C)		Predicted membrane protein required for the retention of lumenal endoplasmic reticulum proteins; mutants secrete the endogenous ER protein, BiP (Kar2p) [Source:SGD;Acc:S000002822]
COQ2 (YNR041C)		Para hydroxybenzoate: polyprenyl transferase, catalyzes the second step in ubiquinone (coenzyme Q) biosynthesis [Source:SGD;Acc:S000005324]
NAM7 (YMR080C)		ATP-dependent RNA helicase of the SFI superfamily involved in nonsense mediated mRNA decay; required for efficient translation termination at nonsense codons and targeting of NMD substrates to P-bodies; involved in telomere maintenance [Source:SGD;Acc:S000004685]
LST8 (YNL006W)		Protein required for the transport of amino acid permease Gap1p from the Golgi to the cell surface; component of the TOR signaling pathway; associates with both Tor1p and Tor2p; contains a WD-repeat [Source:SGD;Acc:S000004951]
IMH1 (YLR309C)		Protein involved in vesicular transport, mediates transport between an endosomal compartment and the Golgi, contains a Golgi-localization (GRIP) domain that interacts with activated Arl1p-GTP to localize Imh1p to the Golgi [Source:SGD;Acc:S000004300]
GDH2 (YDL215C)		NAD(+)-dependent glutamate dehydrogenase, degrades glutamate to ammonia and alpha-ketoglutarate; expression sensitive to nitrogen catabolite repression and intracellular ammonia levels [Source:SGD;Acc:S000002374]
LRS4 (YDR439W)		Nucleolar protein that forms a complex with Csm1p, and then Mam1p at kinetochores during meiosis I to mediate accurate homolog segregation; required for condensin recruitment to the replication fork barrier site and rDNA repeat segregation [Source:SGD;Acc:S000002847]
DIM1 (YPL266W)		Essential 18S rRNA dimethylase (dimethyladenosine transferase), responsible for conserved m6(2)Am6(2)A dimethylation in 3'-terminal loop of 18S rRNA, part of 90S and 40S pre-particles in nucleolus, involved in pre-ribosomal RNA processing [Source:SGD;Acc:S000006187]
HRK1 (YOR267C)		Protein kinase implicated in activation of the plasma membrane H(+)-ATPase Pma1p in response to glucose metabolism; plays a role in ion homeostasis [Source:SGD;Acc:S000005793]
TOM70 (YNL121C)		Component of the TOM (translocase of outer membrane) complex responsible for recognition and initial import steps for all mitochondrially directed proteins; acts as a receptor for incoming precursor proteins [Source:SGD;Acc:S000005065]
GCN20 (YFR009W)		Positive regulator of the Gcn2p kinase activity, forms a complex with Gcn1p; proposed to stimulate Gcn2p activation by an uncharged tRNA [Source:SGD;Acc:S000001905]
SNF5 (YBR289W)		Subunit of the SWI/SNF chromatin remodeling complex involved in transcriptional regulation; functions interdependently in transcriptional activation with Snf2p and Snf6p [Source:SGD;Acc:S000000493]
DGK1 (YOR311C)		Diacylglycerol kinase, localized to the endoplasmic reticulum (ER); overproduction induces enlargement of ER-like membrane structures and suppresses a temperature-sensitive sly1 mutation; contains a CTP transferase domain [Source:SGD;Acc:S000005838]
ATP11 (YNL315C)		Molecular chaperone, required for the assembly of alpha and beta subunits into the F1 sector of mitochondrial F1F0 ATP synthase [Source:SGD;Acc:S000005259]
NEW1 (YPL226W)		ATP binding cassette protein that cosediments with polysomes and is required for biogenesis of the small ribosomal subunit; Asn/Gln-rich rich region supports [NU+] prion formation and susceptibility to [PSI+] prion induction [Source:SGD;Acc:S000006147]
LEU9 (YOR108W)		Alpha-isopropylmalate synthase II (2-isopropylmalate synthase), catalyzes the first step in the leucine biosynthesis pathway; the minor isozyme, responsible for the residual alpha-IPMS activity detected in a leu4 null mutant [Source:SGD;Acc:S000005634]
IOC4 (YMR044W)		Member of a complex (Isw1b) with Isw1p and Ioc2p that exhibits nucleosome-stimulated ATPase activity and acts within coding regions to coordinate transcription elongation with termination and processing, contains a PWWP motif [Source:SGD;Acc:S000004647]
WHI3 (YNL197C)		RNA binding protein that sequesters CLN3 mRNA in cytoplasmic foci; cytoplasmic retention factor for Cdc28p and associated cyclins; regulates cell fate and dose-dependently regulates the critical cell size required for passage through Start [Source:SGD;Acc:S000005141]
MSS1 (YMR023C)		Mitochondrial protein, forms a heterodimer complex with Mto1p that performs the 5-carboxymethylaminomethyl modification of the wobble uridine base in mitochondrial tRNAs; similar to human GTPBP3 [Source:SGD;Acc:S000004625]
SPI1 (YER150W)		GPI-anchored cell wall protein involved in weak acid resistance; basal expression requires Msn2p/Msn4p; expression is induced under conditions of stress and during the diauxic shift; similar to Sed1p [Source:SGD;Acc:S000000952]
GLC3 (YEL011W)		Glycogen branching enzyme, involved in glycogen accumulation; green fluorescent protein (GFP)-fusion protein localizes to the cytoplasm in a punctate pattern [Source:SGD;Acc:S000000737]
SSA2 (YLL024C)		ATP binding protein involved in protein folding and vacuolar import of proteins; member of heat shock protein 70 (HSP70) family; associated with the chaperonin-containing T-complex; present in the cytoplasm, vacuolar membrane and cell wall; 98% iden /.../with Ssa1p, but subtle differences between the two proteins provide functional specificity with respect to propagation of yeast [URE3] prions an…
PDE2 (YOR360C)		High-affinity cyclic AMP phosphodiesterase, component of the cAMP-dependent protein kinase signaling system, protects the cell from extracellular cAMP, contains readthrough motif surrounding termination codon [Source:SGD;Acc:S000005887]
PHO23 (YNL097C)		Probable component of the Rpd3 histone deacetylase complex, involved in transcriptional regulation of PHO5; affects termination of snoRNAs and cryptic unstable transcripts (CUTs); C-terminus has similarity to human candidate tumor suppressor p33(ING /.../ its isoform ING3 [Source:SGD;Acc:S000005041]
RPF2 (YKR081C)		Essential protein involved in the processing of pre-rRNA and the assembly of the 60S ribosomal subunit; interacts with ribosomal protein L11; localizes predominantly to the nucleolus; constituent of 66S pre-ribosomal particles [Source:SGD;Acc:S000001789]
MET10	7.47	Subunit alpha of assimilatory sulfite reductase, which converts sulfite into sulfide [Source:SGD;Acc:S000001926]
MET32	6.13	Zinc-finger DNA-binding protein, involved in transcriptional regulation of the methionine biosynthetic genes, similar to Met31p [Source:SGD;Acc:S000002661]
GRX8	5.7	Glutaredoxin that employs a dithiol mechanism of catalysis; monomeric; activity is low and null mutation does not affect sensitivity to oxidative stress; GFP-fusion protein localizes to the cytoplasm; expression strongly induced by arsenic [Source:SGD;Acc:S000004356]
MUP1	5.46	High affinity methionine permease, integral membrane protein with 13 putative membrane-spanning regions; also involved in cysteine uptake [Source:SGD;Acc:S000003287]
MMP1	5.45	High-affinity S-methylmethionine permease, required for utilization of S-methylmethionine as a sulfur source; has similarity to S-adenosylmethionine permease Sam3p [Source:SGD;Acc:S000003984]
DUG3	5.34	Probable glutamine amidotransferase, forms a complex with Dug1p and Dug2p to degrade glutathione (GSH) and other peptides containing a gamma-glu-X bond in an alternative pathway to GSH degradation by gamma-glutamyl transpeptidase (Ecm38p) [Source:SGD;Acc:S000005135]
STR3	5.34	Peroxisomal cystathionine beta-lyase, converts cystathionine into homocysteine; may be redox regulated by Gto1p [Source:SGD;Acc:S000003152]
FMO1	5.06	Flavin-containing monooxygenase, localized to the cytoplasmic face of the ER membrane; catalyzes oxidation of biological thiols to maintain the ER redox buffer ratio for correct folding of disulfide-bonded proteins [Source:SGD;Acc:S000001219]
CYS4	5.03	Cystathionine beta-synthase, catalyzes synthesis of cystathionine from serine and homocysteine, the first committed step in cysteine biosynthesis; responsible for hydrogen sulfide generation; mutations in human ortholog cause homocystinuria [Source:SGD;Acc:S000003387]
YHI9	4.98	Protein of unknown function; null mutant is defective in unfolded protein response; possibly involved in a membrane regulation metabolic pathway; member of the PhzF superfamily, though most likely not involved in phenazine production [Source:SGD;Acc:S000001071]
MET8	4.89	Bifunctional dehydrogenase and ferrochelatase, involved in the biosynthesis of siroheme, a prosthetic group used by sulfite reductase; required for sulfate assimilation and methionine biosynthesis [Source:SGD;Acc:S000000417]
YCT1	4.84	High-affinity cysteine-specific transporter with similarity to the Dal5p family of transporters; green fluorescent protein (GFP)-fusion protein localizes to the endoplasmic reticulum; YCT1 is not an essential gene [Source:SGD;Acc:S000003978]
OPT2	4.79	Oligopeptide transporter; member of the OPT family, with potential orthologs in S. pombe and C. albicans; also plays a role in formation of mature vacuoles [Source:SGD;Acc:S000006398]
NIT1	4.78	Nitrilase, member of the nitrilase branch of the nitrilase superfamily; in closely related species and other S. cerevisiae strain backgrounds YIL164C and adjacent ORF, YIL165C, likely constitute a single ORF encoding a nitrilase gene [Source:SGD;Acc:S000001426]
RMD6	4.55	Protein required for sporulation [Source:SGD;Acc:S000000798]
SRY1	4.54	3-hydroxyaspartate dehydratase, deaminates L-threo-3-hydroxyaspartate to form oxaloacetate and ammonia; required in the presence of hydroxyaspartate; highly similar to mouse serine racemase (Srr) but has no serine racemase activity [Source:SGD;Acc:S000001701]
MET22	4.49	Bisphosphate-3'-nucleotidase, involved in salt tolerance and methionine biogenesis; dephosphorylates 3'-phosphoadenosine-5'-phosphate and 3'-phosphoadenosine-5'-phosphosulfate, intermediates of the sulfate assimilation pathway [Source:SGD;Acc:S000005425]
VBA2	4.47	Permease of basic amino acids in the vacuolar membrane [Source:SGD;Acc:S000000497]
DIP5	4.45	Dicarboxylic amino acid permease, mediates high-affinity and high-capacity transport of L-glutamate and L-aspartate; also a transporter for Gln, Asn, Ser, Ala, and Gly [Source:SGD;Acc:S000006186]
YIL165C	4.44	Putative protein of unknown function; mutant exhibits mitophagy defects; in closely related species and other S. cerevisiae strain backgrounds YIL165C and adjacent ORF, YIL164C, likely constitute a single ORF encoding a nitrilase gene [Source:SGD;Acc:S000001427]
Network Group	Network	Weight	Title	Authors	Year	Publication	PMID	URL	Processing Method	Interactions	Source	Source URL	Tags
Co-expression		66.75
	Knijnenburg-Wessels-2009	13.56	Combinatorial effects of environmental parameters on transcriptional regulation in Saccharomyces cerevisiae: a quantitative analysis of a compendium of chemostat-based transcriptome data.	Knijnenburg, Daran, van den Broek, Daran-Lapujade, de Winde, Pronk, Reinders, Wessels	2009	BMC Genomics	19173729	http://www.ncbi.nlm.nih.gov/pubmed/19173729	Pearson correlation	215514	GEO	http://www.ncbi.nlm.nih.gov/projects/geo/query/acc.cgi?acc=GSE11452
	Brauer-Botstein-2008	6.02	Coordination of growth rate, cell cycle, stress response, and metabolic activity in yeast.	Brauer, Huttenhower, Airoldi, Rosenstein, Matese, Gresham, Boer, Troyanskaya, Botstein	2008	Mol Biol Cell	17959824	http://www.ncbi.nlm.nih.gov/pubmed/17959824	Pearson correlation	184210	GEO	http://www.ncbi.nlm.nih.gov/projects/geo/query/acc.cgi?acc=GSE8825	Cell Proliferation
	Gasch-Brown-2000	4.34	Genomic expression programs in the response of yeast cells to environmental changes.	Gasch, Spellman, Kao, Carmel-Harel, Eisen, Storz, Botstein, Brown	2000	Mol Biol Cell	11102521	http://www.ncbi.nlm.nih.gov/pubmed/11102521	Pearson correlation	229946	SUPPLEMENTARY_MATERIAL		Transcription Factors
	Hochwagen-Amon-2005	4.33	Novel response to microtubule perturbation in meiosis.	Hochwagen, Wrobel, Cartron, Demougin, Niederhauser-Wiederkehr, Boselli, Primig, Amon	2005	Mol Cell Biol	15899877	http://www.ncbi.nlm.nih.gov/pubmed/15899877	Pearson correlation	175282	GEO	http://www.ncbi.nlm.nih.gov/projects/geo/query/acc.cgi?acc=GSE1693	Cell Proliferation
	Yvert-Kruglyak-2003	4.1	Trans-acting regulatory variation in Saccharomyces cerevisiae and the role of transcription factors.	Yvert, Brem, Whittle, Akey, Foss, Smith, Mackelprang, Kruglyak	2003	Nat Genet	12897782	http://www.ncbi.nlm.nih.gov/pubmed/12897782	Pearson correlation	205453	SUPPLEMENTARY_MATERIAL		Transcription Factors
	Morillo-Huesca-Prado-2010	3.9	The SWR1 histone replacement complex causes genetic instability and genome-wide transcription misregulation in the absence of H2A.Z.	Morillo-Huesca, Clemente-Ruiz, Andújar, Prado	2010	PLoS One	20711347	http://www.ncbi.nlm.nih.gov/pubmed/20711347	Pearson correlation	187066	GEO	http://www.ncbi.nlm.nih.gov/projects/geo/query/acc.cgi?acc=GSE21571
	Spellman-Futcher-1998	3.81	Comprehensive identification of cell cycle-regulated genes of the yeast Saccharomyces cerevisiae by microarray hybridization.	Spellman, Sherlock, Zhang, Iyer, Anders, Eisen, Brown, Botstein, Futcher	1998	Mol Biol Cell	9843569	http://www.ncbi.nlm.nih.gov/pubmed/9843569	Pearson correlation	168858	SUPPLEMENTARY_MATERIAL		Cell Proliferation
	Rintala-Ruohonen-2011	3.55	Transcriptional responses of Saccharomyces cerevisiae to shift from respiratory and respirofermentative to fully fermentative metabolism.	Rintala, Jouhten, Toivari, Wiebe, Maaheimo, Penttilä, Ruohonen	2011	OMICS	21348598	http://www.ncbi.nlm.nih.gov/pubmed/21348598	Pearson correlation	199449	GEO	http://www.ncbi.nlm.nih.gov/projects/geo/query/acc.cgi?acc=GSE22832
	Aceituno-Agosin-2012	3.37	Oxygen response of the wine yeast Saccharomyces cerevisiae EC1118 grown under carbon-sufficient, nitrogen-limited enological conditions.	Aceituno, Orellana, Torres, Mendoza, Slater, Melo, Agosin	2012	Appl Environ Microbiol	23001663	http://www.ncbi.nlm.nih.gov/pubmed/23001663	Pearson correlation	169845	GEO	http://www.ncbi.nlm.nih.gov/projects/geo/query/acc.cgi?acc=GSE34964
	Li-Smith-2010	3.2	Thiamine biosynthesis in Saccharomyces cerevisiae is regulated by the NAD+-dependent histone deacetylase Hst1.	Li, Petteys, McClure, Valsakumar, Bekiranov, Frank, Smith	2010	Mol Cell Biol	20439498	http://www.ncbi.nlm.nih.gov/pubmed/20439498	Pearson correlation	171967	GEO	http://www.ncbi.nlm.nih.gov/projects/geo/query/acc.cgi?acc=GSE18488
	Zhang-Nielsen-2011	2.68	Mapping the interaction of Snf1 with TORC1 in Saccharomyces cerevisiae.	Zhang, Vaga, Chumnanpuen, Kumar, Vemuri, Aebersold, Nielsen	2011	Mol Syst Biol	22068328	http://www.ncbi.nlm.nih.gov/pubmed/22068328	Pearson correlation	198688	GEO	http://www.ncbi.nlm.nih.gov/projects/geo/query/acc.cgi?acc=GSE24421	Transcription Factors
	Hughes-Friend-2000	2.34	Functional discovery via a compendium of expression profiles.	Hughes, Marton, Jones, Roberts, Stoughton, Armour, Bennett, Coffey, Dai, He, Kidd, King, Meyer, Slade, Lum, Stepaniants, Shoemaker, Gachotte, Chakraburtty, Simon, Bard, Friend	2000	Cell	10929718	http://www.ncbi.nlm.nih.gov/pubmed/10929718	Pearson correlation	202410	SUPPLEMENTARY_MATERIAL
	Orlando-Haase-2008	2.26	Global control of cell-cycle transcription by coupled CDK and network oscillators.	Orlando, Lin, Bernard, Wang, Socolar, Iversen, Hartemink, Haase	2008	Nature	18463633	http://www.ncbi.nlm.nih.gov/pubmed/18463633	Pearson correlation	192045	GEO	http://www.ncbi.nlm.nih.gov/projects/geo/query/acc.cgi?acc=GSE8799	Cell Proliferation,Time Series,Biological Clocks
	Yona-Dahan-2012	2.05	Chromosomal duplication is a transient evolutionary solution to stress.	Yona, Manor, Herbst, Romano, Mitchell, Kupiec, Pilpel, Dahan	2012	Proc Natl Acad Sci U S A	23197825	http://www.ncbi.nlm.nih.gov/pubmed/23197825	Pearson correlation	192970	GEO	http://www.ncbi.nlm.nih.gov/projects/geo/query/acc.cgi?acc=GSE40817	Cancer
	Gasch-Brown-2001	1.54	Genomic expression responses to DNA-damaging agents and the regulatory role of the yeast ATR homolog Mec1p.	Gasch, Huang, Metzner, Botstein, Elledge, Brown	2001	Mol Biol Cell	11598186	http://www.ncbi.nlm.nih.gov/pubmed/11598186	Pearson correlation	191093	SUPPLEMENTARY_MATERIAL		Signal Transduction
	Shalem-Pilpel-2008 A	1.42	Transient transcriptional responses to stress are generated by opposing effects of mRNA production and degradation.	Shalem, Dahan, Levo, Martinez, Furman, Segal, Pilpel	2008	Mol Syst Biol	18854817	http://www.ncbi.nlm.nih.gov/pubmed/18854817	Pearson correlation	185909	GEO	http://www.ncbi.nlm.nih.gov/projects/geo/query/acc.cgi?acc=GSE12220
	Mitchell-Pilpel-2009	1.27	Adaptive prediction of environmental changes by microorganisms.	Mitchell, Romano, Groisman, Yona, Dekel, Kupiec, Dahan, Pilpel	2009	Nature	19536156	http://www.ncbi.nlm.nih.gov/pubmed/19536156	Pearson correlation	193100	GEO	http://www.ncbi.nlm.nih.gov/projects/geo/query/acc.cgi?acc=GSE15936	Time Series
	Shalem-Pilpel-2011	1.16	Transcriptome kinetics is governed by a genome-wide coupling of mRNA production and degradation: a role for RNA Pol II.	Shalem, Groisman, Choder, Dahan, Pilpel	2011	PLoS Genet	21931566	http://www.ncbi.nlm.nih.gov/pubmed/21931566	Pearson correlation	197813	GEO	http://www.ncbi.nlm.nih.gov/projects/geo/query/acc.cgi?acc=GSE26829
	Roberts-Friend-2000	0.96	Signaling and circuitry of multiple MAPK pathways revealed by a matrix of global gene expression profiles.	Roberts, Nelson, Marton, Stoughton, Meyer, Bennett, He, Dai, Walker, Hughes, Tyers, Boone, Friend	2000	Science	10657304	http://www.ncbi.nlm.nih.gov/pubmed/10657304	Pearson correlation	184639	SUPPLEMENTARY_MATERIAL		Cell Proliferation,Transcription Factors,Signal Transduction,Cancer
	Hong-Nielsen-2011	0.91	Unravelling evolutionary strategies of yeast for improving galactose utilization through integrated systems level analysis.	Hong, Vongsangnak, Vemuri, Nielsen	2011	Proc Natl Acad Sci U S A	21715660	http://www.ncbi.nlm.nih.gov/pubmed/21715660	Pearson correlation	157385	GEO	http://www.ncbi.nlm.nih.gov/projects/geo/query/acc.cgi?acc=GSE27185
Genetic interactions		17.64
	Costanzo-Boone-2010-negative-interactions-full	2.98	The genetic landscape of a cell.	Costanzo, Baryshnikova, Bellay, Kim, Spear, Sevier, Ding, Koh, Toufighi, Mostafavi, Prinz, St Onge, VanderSluis, Makhnevych, Vizeacoumar, Alizadeh, Bahr, Brost, Chen, Cokol, Deshpande, Li, Lin, Liang, Marback, Paw, San Luis, Shuteriqi, Tong, van Dyk, Wallace, Whitney, Weirauch, Zhong, Zhu, Houry, Brudno, Ragibizadeh, Papp, Pál, Roth, Giaever, Nislow, Troyanskaya, Bussey, Bader, Gingras, Morris, K…	2010	Science	20093466	http://www.ncbi.nlm.nih.gov/pubmed/20093466		353280	SUPPLEMENTARY_MATERIAL
	Costanzo-Boone-2010-profile-similarity	2.08	The genetic landscape of a cell.	Costanzo, Baryshnikova, Bellay, Kim, Spear, Sevier, Ding, Koh, Toufighi, Mostafavi, Prinz, St Onge, VanderSluis, Makhnevych, Vizeacoumar, Alizadeh, Bahr, Brost, Chen, Cokol, Deshpande, Li, Lin, Liang, Marback, Paw, San Luis, Shuteriqi, Tong, van Dyk, Wallace, Whitney, Weirauch, Zhong, Zhu, Houry, Brudno, Ragibizadeh, Papp, Pál, Roth, Giaever, Nislow, Troyanskaya, Bussey, Bader, Gingras, Morris, K…	2010	Science	20093466	http://www.ncbi.nlm.nih.gov/pubmed/20093466		257575	SUPPLEMENTARY_MATERIAL
	Jonikas-Schuldiner-2009 B	1.66	Comprehensive characterization of genes required for protein folding in the endoplasmic reticulum.	Jonikas, Collins, Denic, Oh, Quan, Schmid, Weibezahn, Schwappach, Walter, Weissman, Schuldiner	2009	Science	19325107	http://www.ncbi.nlm.nih.gov/pubmed/19325107	Direct interaction	1172	BIOGRID	http://thebiogrid.org/
	Szappanos-Papp-2011 A	1.32	An integrated approach to characterize genetic interaction networks in yeast metabolism.	Szappanos, Kovács, Szamecz, Honti, Costanzo, Baryshnikova, Gelius-Dietrich, Lercher, Jelasity, Myers, Andrews, Boone, Oliver, Pál, Papp	2011	Nat Genet	21623372	http://www.ncbi.nlm.nih.gov/pubmed/21623372	Direct interaction	3297	BIOGRID	http://thebiogrid.org/
	Costanzo-Boone-2010-positive-interactions-full	1.23	The genetic landscape of a cell.	Costanzo, Baryshnikova, Bellay, Kim, Spear, Sevier, Ding, Koh, Toufighi, Mostafavi, Prinz, St Onge, VanderSluis, Makhnevych, Vizeacoumar, Alizadeh, Bahr, Brost, Chen, Cokol, Deshpande, Li, Lin, Liang, Marback, Paw, San Luis, Shuteriqi, Tong, van Dyk, Wallace, Whitney, Weirauch, Zhong, Zhu, Houry, Brudno, Ragibizadeh, Papp, Pál, Roth, Giaever, Nislow, Troyanskaya, Bussey, Bader, Gingras, Morris, K…	2010	Science	20093466	http://www.ncbi.nlm.nih.gov/pubmed/20093466		312829	SUPPLEMENTARY_MATERIAL
	Surma-Ernst-2013 B	1.18	A lipid E-MAP identifies Ubx2 as a critical regulator of lipid saturation and lipid bilayer stress.	Surma, Klose, Peng, Shales, Mrejen, Stefanko, Braberg, Gordon, Vorkel, Ejsing, Farese, Simons, Krogan, Ernst	2013	Mol Cell	23891562	http://www.ncbi.nlm.nih.gov/pubmed/23891562	Direct interaction	810	BIOGRID	http://thebiogrid.org/	Cultured Cells,Metabolism
	Szappanos-Papp-2011 B	1.17	An integrated approach to characterize genetic interaction networks in yeast metabolism.	Szappanos, Kovács, Szamecz, Honti, Costanzo, Baryshnikova, Gelius-Dietrich, Lercher, Jelasity, Myers, Andrews, Boone, Oliver, Pál, Papp	2011	Nat Genet	21623372	http://www.ncbi.nlm.nih.gov/pubmed/21623372	Direct interaction	1954	BIOGRID	http://thebiogrid.org/
	Bandyopadhyay-Ideker-2010 A	1.07	Rewiring of genetic networks in response to DNA damage.	Bandyopadhyay, Mehta, Kuo, Sung, Chuang, Jaehnig, Bodenmiller, Licon, Copeland, Shales, Fiedler, Dutkowski, Guénolé, van Attikum, Shokat, Kolodner, Huh, Aebersold, Keogh, Krogan, Ideker	2010	Science	21127252	http://www.ncbi.nlm.nih.gov/pubmed/21127252	Direct interaction	2333	BIOGRID	http://thebiogrid.org/	Transcription Factors,Signal Transduction
	Lin-Boeke-2008 B	1.02	A comprehensive synthetic genetic interaction network governing yeast histone acetylation and deacetylation.	Lin, Qi, Lu, Pan, Yuan, Zhao, Bader, Boeke	2008	Genes Dev	18676811	http://www.ncbi.nlm.nih.gov/pubmed/18676811	Direct interaction	721	BIOGRID	http://thebiogrid.org/
	Sharifpoor-Andrews-2012 C	0.79	Functional wiring of the yeast kinome revealed by global analysis of genetic network motifs.	Sharifpoor, van Dyk, Costanzo, Baryshnikova, Friesen, Douglas, Youn, VanderSluis, Myers, Papp, Boone, Andrews	2012	Genome Res	22282571	http://www.ncbi.nlm.nih.gov/pubmed/22282571	Direct interaction	188	BIOGRID	http://thebiogrid.org/
	Deutscher-Ruppin-2006	0.68	Multiple knockout analysis of genetic robustness in the yeast metabolic network.	Deutscher, Meilijson, Kupiec, Ruppin	2006	Nat Genet	16941010	http://www.ncbi.nlm.nih.gov/pubmed/16941010	Direct interaction	275	BIOGRID	http://thebiogrid.org/
	Costanzo-Boone-2010 A	0.63	The genetic landscape of a cell.	Costanzo, Baryshnikova, Bellay, Kim, Spear, Sevier, Ding, Koh, Toufighi, Mostafavi, Prinz, St Onge, VanderSluis, Makhnevych, Vizeacoumar, Alizadeh, Bahr, Brost, Chen, Cokol, Deshpande, Li, Lin, Liang, Marback, Paw, San Luis, Shuteriqi, Tong, van Dyk, Wallace, Whitney, Weirauch, Zhong, Zhu, Houry, Brudno, Ragibizadeh, Papp, Pál, Roth, Giaever, Nislow, Troyanskaya, Bussey, Bader, Gingras, Morris, K…	2010	Science	20093466	http://www.ncbi.nlm.nih.gov/pubmed/20093466	Direct interaction	52122	BIOGRID	http://thebiogrid.org/
	Costanzo-Boone-2010-positive-interactions-intermediate	0.51	The genetic landscape of a cell.	Costanzo, Baryshnikova, Bellay, Kim, Spear, Sevier, Ding, Koh, Toufighi, Mostafavi, Prinz, St Onge, VanderSluis, Makhnevych, Vizeacoumar, Alizadeh, Bahr, Brost, Chen, Cokol, Deshpande, Li, Lin, Liang, Marback, Paw, San Luis, Shuteriqi, Tong, van Dyk, Wallace, Whitney, Weirauch, Zhong, Zhu, Houry, Brudno, Ragibizadeh, Papp, Pál, Roth, Giaever, Nislow, Troyanskaya, Bussey, Bader, Gingras, Morris, K…	2010	Science	20093466	http://www.ncbi.nlm.nih.gov/pubmed/20093466		57182	SUPPLEMENTARY_MATERIAL
	BIOGRID-SMALL-SCALE-STUDIES	0.51							Direct interaction	22661	BIOGRID	http://thebiogrid.org/
	Costanzo-Boone-2010 B	0.23	The genetic landscape of a cell.	Costanzo, Baryshnikova, Bellay, Kim, Spear, Sevier, Ding, Koh, Toufighi, Mostafavi, Prinz, St Onge, VanderSluis, Makhnevych, Vizeacoumar, Alizadeh, Bahr, Brost, Chen, Cokol, Deshpande, Li, Lin, Liang, Marback, Paw, San Luis, Shuteriqi, Tong, van Dyk, Wallace, Whitney, Weirauch, Zhong, Zhu, Houry, Brudno, Ragibizadeh, Papp, Pál, Roth, Giaever, Nislow, Troyanskaya, Bussey, Bader, Gingras, Morris, K…	2010	Science	20093466	http://www.ncbi.nlm.nih.gov/pubmed/20093466	Direct interaction	5646	BIOGRID	http://thebiogrid.org/
	Costanzo-Boone-2010-negative-interactions-intermediate	0.2	The genetic landscape of a cell.	Costanzo, Baryshnikova, Bellay, Kim, Spear, Sevier, Ding, Koh, Toufighi, Mostafavi, Prinz, St Onge, VanderSluis, Makhnevych, Vizeacoumar, Alizadeh, Bahr, Brost, Chen, Cokol, Deshpande, Li, Lin, Liang, Marback, Paw, San Luis, Shuteriqi, Tong, van Dyk, Wallace, Whitney, Weirauch, Zhong, Zhu, Houry, Brudno, Ragibizadeh, Papp, Pál, Roth, Giaever, Nislow, Troyanskaya, Bussey, Bader, Gingras, Morris, K…	2010	Science	20093466	http://www.ncbi.nlm.nih.gov/pubmed/20093466		103609	SUPPLEMENTARY_MATERIAL
	Collins-Krogan-2007 A	0.19	Functional dissection of protein complexes involved in yeast chromosome biology using a genetic interaction map.	Collins, Miller, Maas, Roguev, Fillingham, Chu, Schuldiner, Gebbia, Recht, Shales, Ding, Xu, Han, Ingvarsdottir, Cheng, Andrews, Boone, Berger, Hieter, Zhang, Brown, Ingles, Emili, Allis, Toczyski, Weissman, Greenblatt, Krogan	2007	Nature	17314980	http://www.ncbi.nlm.nih.gov/pubmed/17314980	Direct interaction	11605	BIOGRID	http://thebiogrid.org/	Cell Proliferation
	Sharifpoor-Andrews-2012 B	0.12	Functional wiring of the yeast kinome revealed by global analysis of genetic network motifs.	Sharifpoor, van Dyk, Costanzo, Baryshnikova, Friesen, Douglas, Youn, VanderSluis, Myers, Papp, Boone, Andrews	2012	Genome Res	22282571	http://www.ncbi.nlm.nih.gov/pubmed/22282571	Direct interaction	2484	BIOGRID	http://thebiogrid.org/
	Lee-Marcotte-2007 Genetic interactions	0.11	An improved, bias-reduced probabilistic functional gene network of baker's yeast, Saccharomyces cerevisiae.	Lee, Li, Marcotte	2007	PLoS One	17912365	http://www.ncbi.nlm.nih.gov/pubmed/17912365		12533	SUPPLEMENTARY_MATERIAL
Physical interactions		8.88
	Sahasranaman-Woolford-2011	3.95	Assembly of Saccharomyces cerevisiae 60S ribosomal subunits: role of factors required for 27S pre-rRNA processing.	Sahasranaman, Dembowski, Strahler, Andrews, Maddock, Woolford	2011	EMBO J	21926967	http://www.ncbi.nlm.nih.gov/pubmed/21926967	Direct interaction	159	IREF	http://irefindex.uio.no/wiki/iRefIndex
	Pérez-Fernández-Dosil-2011	1.36	Elucidation of the assembly events required for the recruitment of Utp20, Imp4 and Bms1 onto nascent pre-ribosomes.	Pérez-Fernández, Martín-Marcos, Dosil	2011	Nucleic Acids Res	21724601	http://www.ncbi.nlm.nih.gov/pubmed/21724601	Direct interaction	136	BIOGRID	http://thebiogrid.org/
	Wang-Jiang-2012	1.28	Coiled-coil networking shapes cell molecular machinery.	Wang, Zhang, Zhang, Lu, Huang, Dong, Chen, Dong, Yang, Hang, Jiang	2012	Mol Biol Cell	22875988	http://www.ncbi.nlm.nih.gov/pubmed/22875988	Direct interaction	3206	BIOGRID	http://thebiogrid.org/
	Ptacek-Snyder-2005	0.54	Global analysis of protein phosphorylation in yeast.	Ptacek, Devgan, Michaud, Zhu, Zhu, Fasolo, Guo, Jona, Breitkreutz, Sopko, McCartney, Schmidt, Rachidi, Lee, Mah, Meng, Stark, Stern, De Virgilio, Tyers, Andrews, Gerstein, Schweitzer, Predki, Snyder	2005	Nature	16319894	http://www.ncbi.nlm.nih.gov/pubmed/16319894	Direct interaction	4002	BIOGRID	http://thebiogrid.org/
	Ito-Sakaki-core-2001	0.52	A comprehensive two-hybrid analysis to explore the yeast protein interactome.	Ito, Chiba, Ozawa, Yoshida, Hattori, Sakaki	2001	Proc Natl Acad Sci U S A	11283351	http://www.ncbi.nlm.nih.gov/pubmed/11283351		733	BIOGRID	http://thebiogrid.org/
	Zhao-Houry-2005	0.52	Navigating the chaperone network: an integrative map of physical and genetic interactions mediated by the hsp90 chaperone.	Zhao, Davey, Hsu, Kaplanek, Tong, Parsons, Krogan, Cagney, Mai, Greenblatt, Boone, Emili, Houry	2005	Cell	15766533	http://www.ncbi.nlm.nih.gov/pubmed/15766533	Direct interaction	552	IREF	http://irefindex.uio.no/wiki/iRefIndex	Transcription Factors
	Tonikian-Boone-2009	0.49	Bayesian modeling of the yeast SH3 domain interactome predicts spatiotemporal dynamics of endocytosis proteins.	Tonikian, Xin, Toret, Gfeller, Landgraf, Panni, Paoluzi, Castagnoli, Currell, Seshagiri, Yu, Winsor, Vidal, Gerstein, Bader, Volkmer, Cesareni, Drubin, Kim, Sidhu, Boone	2009	PLoS Biol	19841731	http://www.ncbi.nlm.nih.gov/pubmed/19841731	Direct interaction	1121	IREF	http://irefindex.uio.no/wiki/iRefIndex
	Ho-Tyers-2002	0.09	Systematic identification of protein complexes in Saccharomyces cerevisiae by mass spectrometry.	Ho, Gruhler, Heilbut, Bader, Moore, Adams, Millar, Taylor, Bennett, Boutilier, Yang, Wolting, Donaldson, Schandorff, Shewnarane, Vo, Taggart, Goudreault, Muskat, Alfarano, Dewar, Lin, Michalickova, Willems, Sassi, Nielsen, Rasmussen, Andersen, Johansen, Hansen, Jespersen, Podtelejnikov, Nielsen, Crawford, Poulsen, Sørensen, Matthiesen, Hendrickson, Gleeson, Pawson, Moran, Durocher, Mann, Hogue, F…	2002	Nature	11805837	http://www.ncbi.nlm.nih.gov/pubmed/11805837	Direct interaction	7970	IREF	http://irefindex.uio.no/wiki/iRefIndex	Signal Transduction
	Hazbun-Davis-2003	0.08	Assigning function to yeast proteins by integration of technologies.	Hazbun, Malmström, Anderson, Graczyk, Fox, Riffle, Sundin, Aranda, McDonald, Chiu, Snydsman, Bradley, Muller, Fields, Baker, Yates, Davis	2003	Mol Cell	14690591	http://www.ncbi.nlm.nih.gov/pubmed/14690591	Direct interaction	2502	IREF	http://irefindex.uio.no/wiki/iRefIndex
	Gong-Houry-2009	0.04	An atlas of chaperone-protein interactions in Saccharomyces cerevisiae: implications to protein folding pathways in the cell.	Gong, Kakihara, Krogan, Greenblatt, Emili, Zhang, Houry	2009	Mol Syst Biol	19536198	http://www.ncbi.nlm.nih.gov/pubmed/19536198	Direct interaction	21190	IREF	http://irefindex.uio.no/wiki/iRefIndex	Signal Transduction
Other		3.09
	Hillenmeyer-Giaever-2008 B	2.85	The chemical genomic portrait of yeast: uncovering a phenotype for all genes.	Hillenmeyer, Fung, Wildenhain, Pierce, Hoon, Lee, Proctor, St Onge, Tyers, Koller, Altman, Davis, Nislow, Giaever	2008	Science	18420932	http://www.ncbi.nlm.nih.gov/pubmed/18420932	Pearson correlation	148490	COLLABORATOR		Signal Transduction
	Lee-Marcotte-2007 Co-citation	0.21	An improved, bias-reduced probabilistic functional gene network of baker's yeast, Saccharomyces cerevisiae.	Lee, Li, Marcotte	2007	PLoS One	17912365	http://www.ncbi.nlm.nih.gov/pubmed/17912365		29461	SUPPLEMENTARY_MATERIAL
	Hillenmeyer-Giaever-2008 A	0.02	The chemical genomic portrait of yeast: uncovering a phenotype for all genes.	Hillenmeyer, Fung, Wildenhain, Pierce, Hoon, Lee, Proctor, St Onge, Tyers, Koller, Altman, Davis, Nislow, Giaever	2008	Science	18420932	http://www.ncbi.nlm.nih.gov/pubmed/18420932	Pearson correlation	201531	COLLABORATOR		Signal Transduction
Predicted		2.03
	I2D-Giot-Rothbert-2003-Low-Fly2Yeast	1.2	A protein interaction map of Drosophila melanogaster.	Giot, Bader, Brouwer, Chaudhuri, Kuang, Li, Hao, Ooi, Godwin, Vitols, Vijayadamodar, Pochart, Machineni, Welsh, Kong, Zerhusen, Malcolm, Varrone, Collis, Minto, Burgess, McDaniel, Stimpson, Spriggs, Williams, Neurath, Ioime, Agee, Voss, Furtak, Renzulli, Aanensen, Carrolla, Bickelhaupt, Lazovatsky, DaSilva, Zhong, Stanyon, Finley, White, Braverman, Jarvie, Gold, Leach, Knight, Shimkets, McKenna, …	2003	Science	14605208	http://www.ncbi.nlm.nih.gov/pubmed/14605208	Direct interaction	221	I2D	http://ophid.utoronto.ca/	Cell Proliferation,Signal Transduction,Nervous System,Immune System
	Lee-Marcotte-2007 Gene neighbourhoods	0.5	An improved, bias-reduced probabilistic functional gene network of baker's yeast, Saccharomyces cerevisiae.	Lee, Li, Marcotte	2007	PLoS One	17912365	http://www.ncbi.nlm.nih.gov/pubmed/17912365		4961	SUPPLEMENTARY_MATERIAL
	Lee-Marcotte-2007 Protein interactions inferred from complexes	0.29	An improved, bias-reduced probabilistic functional gene network of baker's yeast, Saccharomyces cerevisiae.	Lee, Li, Marcotte	2007	PLoS One	17912365	http://www.ncbi.nlm.nih.gov/pubmed/17912365		3404	SUPPLEMENTARY_MATERIAL
	Stuart-Kim-2003	0.04	A gene-coexpression network for global discovery of conserved genetic modules.	Stuart, Segal, Koller, Kim	2003	Science	12934013	http://www.ncbi.nlm.nih.gov/pubmed/12934013		16787	SUPPLEMENTARY_MATERIAL		Cell Proliferation,Cultured Cells,Signal Transduction,Cancer
Co-localization		1.51
	Huh-O'Shea-2003	1.51	Global analysis of protein localization in budding yeast.	Huh, Falvo, Gerke, Carroll, Howson, Weissman, O'Shea	2003	Nature	14562095	http://www.ncbi.nlm.nih.gov/pubmed/14562095		904057	SUPPLEMENTARY_MATERIAL
Shared protein domains		0.09
	PFAM	0.09							Pearson correlation	31272	PFAM	http://pfam.sanger.ac.uk/
Gene 1	Gene 2	Weight	Type	Source
CYS4	DUG3	0.0482845	Co-expression	Aceituno-Agosin-2012
CYS4	FMO1	0.0486915	Co-expression	Aceituno-Agosin-2012
CYS4	GRX8	0.0487001	Co-expression	Aceituno-Agosin-2012
CYS4	MET10	0.0546744	Co-expression	Aceituno-Agosin-2012
CYS4	MET32	0.0502777	Co-expression	Aceituno-Agosin-2012
CYS4	MMP1	0.0536827	Co-expression	Aceituno-Agosin-2012
CYS4	MUP1	0.0525678	Co-expression	Aceituno-Agosin-2012
CYS4	STR3	0.0505695	Co-expression	Aceituno-Agosin-2012
CYS4	YBR294W	0.0484552	Co-expression	Aceituno-Agosin-2012
CYS4	YDL059C	0.0504891	Co-expression	Aceituno-Agosin-2012
CYS4	YEL063C	0.0563091	Co-expression	Aceituno-Agosin-2012
CYS4	YER091C	0.0534948	Co-expression	Aceituno-Agosin-2012
CYS4	YHL036W	0.0514633	Co-expression	Aceituno-Agosin-2012
CYS4	YIL074C	0.057336	Co-expression	Aceituno-Agosin-2012
CYS4	YIR017C	0.0542543	Co-expression	Aceituno-Agosin-2012
CYS4	YJL212C	0.0467444	Co-expression	Aceituno-Agosin-2012
CYS4	YJR010W	0.0548638	Co-expression	Aceituno-Agosin-2012
CYS4	YKR069W	0.0532533	Co-expression	Aceituno-Agosin-2012
CYS4	YLL062C	0.0527699	Co-expression	Aceituno-Agosin-2012
CYS4	YLR231C	0.0579209	Co-expression	Aceituno-Agosin-2012
CYS4	YNL277W	0.0507215	Co-expression	Aceituno-Agosin-2012
DIP5	NIT1	0.043354	Co-expression	Aceituno-Agosin-2012
DIP5	OPT2	0.0458518	Co-expression	Aceituno-Agosin-2012
DIP5	RMD6	0.0588595	Co-expression	Aceituno-Agosin-2012
DIP5	SRY1	0.0527121	Co-expression	Aceituno-Agosin-2012
DIP5	VBA2	0.0471249	Co-expression	Aceituno-Agosin-2012
DIP5	YBR043C	0.0553753	Co-expression	Aceituno-Agosin-2012
DIP5	YBR281C	0.0549085	Co-expression	Aceituno-Agosin-2012
DIP5	YDR090C	0.0518751	Co-expression	Aceituno-Agosin-2012
DIP5	YDR242W	0.0488993	Co-expression	Aceituno-Agosin-2012
DIP5	YJR152W	0.0370307	Co-expression	Aceituno-Agosin-2012
DIP5	YMR088C	0.061602	Co-expression	Aceituno-Agosin-2012
DIP5	YNL101W	0.0415585	Co-expression	Aceituno-Agosin-2012
DIP5	YNL142W	0.0490248	Co-expression	Aceituno-Agosin-2012
DIP5	YOL119C	0.0520689	Co-expression	Aceituno-Agosin-2012
DIP5	YOL128C	0.0658526	Co-expression	Aceituno-Agosin-2012
DIP5	YPL213W	0.0582172	Co-expression	Aceituno-Agosin-2012
DUG3	GRX8	0.0484938	Co-expression	Aceituno-Agosin-2012
DUG3	MET10	0.0552548	Co-expression	Aceituno-Agosin-2012
DUG3	MET32	0.0521513	Co-expression	Aceituno-Agosin-2012
DUG3	MMP1	0.0513793	Co-expression	Aceituno-Agosin-2012
DUG3	MUP1	0.0451455	Co-expression	Aceituno-Agosin-2012
DUG3	YBR281C	0.0546392	Co-expression	Aceituno-Agosin-2012
DUG3	YBR294W	0.0464445	Co-expression	Aceituno-Agosin-2012
DUG3	YCR098C	0.0443781	Co-expression	Aceituno-Agosin-2012
DUG3	YDL059C	0.0517337	Co-expression	Aceituno-Agosin-2012
DUG3	YEL063C	0.0500388	Co-expression	Aceituno-Agosin-2012
DUG3	YER091C	0.0445168	Co-expression	Aceituno-Agosin-2012
DUG3	YHL036W	0.0466119	Co-expression	Aceituno-Agosin-2012
DUG3	YIL074C	0.0570758	Co-expression	Aceituno-Agosin-2012
DUG3	YIR017C	0.0551437	Co-expression	Aceituno-Agosin-2012
DUG3	YJL212C	0.0442689	Co-expression	Aceituno-Agosin-2012
DUG3	YJR010W	0.0486838	Co-expression	Aceituno-Agosin-2012
DUG3	YJR137C	0.0538899	Co-expression	Aceituno-Agosin-2012
DUG3	YKL001C	0.0506607	Co-expression	Aceituno-Agosin-2012
DUG3	YKR069W	0.0540055	Co-expression	Aceituno-Agosin-2012
DUG3	YLL062C	0.0505779	Co-expression	Aceituno-Agosin-2012
DUG3	YNL277W	0.0465499	Co-expression	Aceituno-Agosin-2012
DUG3	YPR167C	0.0533374	Co-expression	Aceituno-Agosin-2012
FMO1	DUG3	0.048295	Co-expression	Aceituno-Agosin-2012
FMO1	MET10	0.0697626	Co-expression	Aceituno-Agosin-2012
FMO1	MET32	0.0585004	Co-expression	Aceituno-Agosin-2012
FMO1	MMP1	0.0533619	Co-expression	Aceituno-Agosin-2012
FMO1	STR3	0.04874	Co-expression	Aceituno-Agosin-2012
FMO1	YBR294W	0.0547129	Co-expression	Aceituno-Agosin-2012
FMO1	YHL036W	0.0591629	Co-expression	Aceituno-Agosin-2012
FMO1	YIL074C	0.0573405	Co-expression	Aceituno-Agosin-2012
FMO1	YIR017C	0.0584592	Co-expression	Aceituno-Agosin-2012
FMO1	YJL060W	0.0574055	Co-expression	Aceituno-Agosin-2012
FMO1	YJR010W	0.0644543	Co-expression	Aceituno-Agosin-2012
FMO1	YJR137C	0.0611145	Co-expression	Aceituno-Agosin-2012
FMO1	YKL001C	0.0616141	Co-expression	Aceituno-Agosin-2012
FMO1	YKR069W	0.0629745	Co-expression	Aceituno-Agosin-2012
FMO1	YLL062C	0.0658604	Co-expression	Aceituno-Agosin-2012
FMO1	YLR092W	0.0569762	Co-expression	Aceituno-Agosin-2012
FMO1	YLR303W	0.0557368	Co-expression	Aceituno-Agosin-2012
FMO1	YNL277W	0.0551289	Co-expression	Aceituno-Agosin-2012
FMO1	YPL219W	0.0651073	Co-expression	Aceituno-Agosin-2012
FMO1	YPR106W	0.0463328	Co-expression	Aceituno-Agosin-2012
FMO1	YPR167C	0.0655876	Co-expression	Aceituno-Agosin-2012
GRX8	MET10	0.0523868	Co-expression	Aceituno-Agosin-2012
GRX8	MET32	0.0531169	Co-expression	Aceituno-Agosin-2012
GRX8	YBR294W	0.0498322	Co-expression	Aceituno-Agosin-2012
GRX8	YCR098C	0.0493941	Co-expression	Aceituno-Agosin-2012
GRX8	YDL059C	0.0548385	Co-expression	Aceituno-Agosin-2012
GRX8	YIL074C	0.0583659	Co-expression	Aceituno-Agosin-2012
GRX8	YIR017C	0.0582338	Co-expression	Aceituno-Agosin-2012
GRX8	YJL212C	0.0489412	Co-expression	Aceituno-Agosin-2012
GRX8	YJR137C	0.0574331	Co-expression	Aceituno-Agosin-2012
GRX8	YKL001C	0.0592797	Co-expression	Aceituno-Agosin-2012
GRX8	YKR069W	0.0513065	Co-expression	Aceituno-Agosin-2012
GRX8	YLL062C	0.0492338	Co-expression	Aceituno-Agosin-2012
GRX8	YPR167C	0.0558979	Co-expression	Aceituno-Agosin-2012
MET10	YBR294W	0.0558345	Co-expression	Aceituno-Agosin-2012
MET10	YDL059C	0.0560626	Co-expression	Aceituno-Agosin-2012
MET10	YHL036W	0.0611089	Co-expression	Aceituno-Agosin-2012
MET10	YIL074C	0.0656317	Co-expression	Aceituno-Agosin-2012
MET10	YIR017C	0.0660083	Co-expression	Aceituno-Agosin-2012
MET10	YJR010W	0.0757917	Co-expression	Aceituno-Agosin-2012
MET10	YJR137C	0.0687775	Co-expression	Aceituno-Agosin-2012
MET10	YKL001C	0.0692613	Co-expression	Aceituno-Agosin-2012
MET10	YKR069W	0.068982	Co-expression	Aceituno-Agosin-2012
MET10	YLL062C	0.0697205	Co-expression	Aceituno-Agosin-2012
MET10	YLR092W	0.0598389	Co-expression	Aceituno-Agosin-2012
MET10	YLR303W	0.0638734	Co-expression	Aceituno-Agosin-2012
MET10	YNL277W	0.0595472	Co-expression	Aceituno-Agosin-2012
MET10	YPR167C	0.0759545	Co-expression	Aceituno-Agosin-2012
MET22	GRX8	0.0577694	Co-expression	Aceituno-Agosin-2012
MET22	MET32	0.0601066	Co-expression	Aceituno-Agosin-2012
MET22	STR3	0.058272	Co-expression	Aceituno-Agosin-2012
MET22	YBR147W	0.0500846	Co-expression	Aceituno-Agosin-2012
MET22	YCR098C	0.0540645	Co-expression	Aceituno-Agosin-2012
MET22	YCT1	0.0519711	Co-expression	Aceituno-Agosin-2012
MET22	YDL059C	0.0627194	Co-expression	Aceituno-Agosin-2012
MET22	YEL063C	0.0597523	Co-expression	Aceituno-Agosin-2012
MET22	YIR017C	0.0618715	Co-expression	Aceituno-Agosin-2012
MET22	YJL212C	0.0564104	Co-expression	Aceituno-Agosin-2012
MET22	YJR137C	0.0589309	Co-expression	Aceituno-Agosin-2012
MET22	YKL001C	0.0652719	Co-expression	Aceituno-Agosin-2012
MET22	YPR167C	0.0609502	Co-expression	Aceituno-Agosin-2012
MET32	MET10	0.0671451	Co-expression	Aceituno-Agosin-2012
MET32	YBR281C	0.0637491	Co-expression	Aceituno-Agosin-2012
MET32	YBR294W	0.052118	Co-expression	Aceituno-Agosin-2012
MET32	YDL059C	0.0647993	Co-expression	Aceituno-Agosin-2012
MET32	YEL063C	0.069465	Co-expression	Aceituno-Agosin-2012
MET32	YHL036W	0.0571199	Co-expression	Aceituno-Agosin-2012
MET32	YIL074C	0.0626892	Co-expression	Aceituno-Agosin-2012
MET32	YIR017C	0.0688904	Co-expression	Aceituno-Agosin-2012
MET32	YJL212C	0.0556335	Co-expression	Aceituno-Agosin-2012
MET32	YJR010W	0.0663034	Co-expression	Aceituno-Agosin-2012
MET32	YJR110W	0.0600544	Co-expression	Aceituno-Agosin-2012
MET32	YJR137C	0.0621121	Co-expression	Aceituno-Agosin-2012
MET32	YKL001C	0.0805858	Co-expression	Aceituno-Agosin-2012
MET32	YKR069W	0.0687045	Co-expression	Aceituno-Agosin-2012
MET32	YLL062C	0.0605031	Co-expression	Aceituno-Agosin-2012
MET32	YNL277W	0.0507589	Co-expression	Aceituno-Agosin-2012
MET32	YPR167C	0.0805925	Co-expression	Aceituno-Agosin-2012
MET8	YAL012W	0.0483886	Co-expression	Aceituno-Agosin-2012
MET8	YGL125W	0.0516771	Co-expression	Aceituno-Agosin-2012
MET8	YJL060W	0.0575497	Co-expression	Aceituno-Agosin-2012
MET8	YLR092W	0.0545285	Co-expression	Aceituno-Agosin-2012
MMP1	GRX8	0.0470897	Co-expression	Aceituno-Agosin-2012
MMP1	MET10	0.0624186	Co-expression	Aceituno-Agosin-2012
MMP1	MET32	0.0629266	Co-expression	Aceituno-Agosin-2012
MMP1	YBR281C	0.0625685	Co-expression	Aceituno-Agosin-2012
MMP1	YBR294W	0.0509353	Co-expression	Aceituno-Agosin-2012
MMP1	YDL059C	0.0561476	Co-expression	Aceituno-Agosin-2012
MMP1	YEL063C	0.0606582	Co-expression	Aceituno-Agosin-2012
MMP1	YER091C	0.0482048	Co-expression	Aceituno-Agosin-2012
MMP1	YHL036W	0.056755	Co-expression	Aceituno-Agosin-2012
MMP1	YIL074C	0.060336	Co-expression	Aceituno-Agosin-2012
MMP1	YIR017C	0.0621488	Co-expression	Aceituno-Agosin-2012
MMP1	YJL212C	0.048747	Co-expression	Aceituno-Agosin-2012
MMP1	YJR010W	0.0630949	Co-expression	Aceituno-Agosin-2012
MMP1	YJR110W	0.0532677	Co-expression	Aceituno-Agosin-2012
MMP1	YJR137C	0.0552035	Co-expression	Aceituno-Agosin-2012
MMP1	YKL001C	0.0575718	Co-expression	Aceituno-Agosin-2012
MMP1	YKR069W	0.0622857	Co-expression	Aceituno-Agosin-2012
MMP1	YLL062C	0.0570881	Co-expression	Aceituno-Agosin-2012
MMP1	YLR303W	0.0538549	Co-expression	Aceituno-Agosin-2012
MMP1	YNL277W	0.0558325	Co-expression	Aceituno-Agosin-2012
MMP1	YPR167C	0.062603	Co-expression	Aceituno-Agosin-2012
MUP1	GRX8	0.0507938	Co-expression	Aceituno-Agosin-2012
MUP1	YBR068C	0.0556814	Co-expression	Aceituno-Agosin-2012
MUP1	YIL074C	0.054609	Co-expression	Aceituno-Agosin-2012
MUP1	YKL001C	0.0552825	Co-expression	Aceituno-Agosin-2012
NIT1	MMP1	0.0367025	Co-expression	Aceituno-Agosin-2012
NIT1	OPT2	0.0354086	Co-expression	Aceituno-Agosin-2012
NIT1	YBR043C	0.0423183	Co-expression	Aceituno-Agosin-2012
NIT1	YBR294W	0.0357687	Co-expression	Aceituno-Agosin-2012
NIT1	YDL198C	0.0371886	Co-expression	Aceituno-Agosin-2012
NIT1	YDR090C	0.0384917	Co-expression	Aceituno-Agosin-2012
NIT1	YDR242W	0.038091	Co-expression	Aceituno-Agosin-2012
NIT1	YHI9	0.0388362	Co-expression	Aceituno-Agosin-2012
NIT1	YHL036W	0.0359914	Co-expression	Aceituno-Agosin-2012
NIT1	YIR017C	0.0402936	Co-expression	Aceituno-Agosin-2012
NIT1	YJR152W	0.0310647	Co-expression	Aceituno-Agosin-2012
NIT1	YKR039W	0.0384072	Co-expression	Aceituno-Agosin-2012
NIT1	YMR088C	0.0444015	Co-expression	Aceituno-Agosin-2012
NIT1	YNL101W	0.0320239	Co-expression	Aceituno-Agosin-2012
NIT1	YNL142W	0.0375855	Co-expression	Aceituno-Agosin-2012
NIT1	YNL197C	0.0422736	Co-expression	Aceituno-Agosin-2012
NIT1	YOL119C	0.0426565	Co-expression	Aceituno-Agosin-2012
NIT1	YOL128C	0.0433133	Co-expression	Aceituno-Agosin-2012
NIT1	YPL213W	0.0411316	Co-expression	Aceituno-Agosin-2012
OPT2	YBR043C	0.052311	Co-expression	Aceituno-Agosin-2012
OPT2	YDL198C	0.0425889	Co-expression	Aceituno-Agosin-2012
OPT2	YDL237W	0.0438146	Co-expression	Aceituno-Agosin-2012
OPT2	YDR090C	0.0450849	Co-expression	Aceituno-Agosin-2012
OPT2	YDR119W	0.0417747	Co-expression	Aceituno-Agosin-2012
OPT2	YDR242W	0.0473415	Co-expression	Aceituno-Agosin-2012
OPT2	YGL224C	0.0506081	Co-expression	Aceituno-Agosin-2012
OPT2	YHI9	0.0481067	Co-expression	Aceituno-Agosin-2012
OPT2	YJR152W	0.0353112	Co-expression	Aceituno-Agosin-2012
OPT2	YKR039W	0.0479283	Co-expression	Aceituno-Agosin-2012
OPT2	YMR088C	0.0466554	Co-expression	Aceituno-Agosin-2012
OPT2	YNL101W	0.0375817	Co-expression	Aceituno-Agosin-2012
OPT2	YNL142W	0.043695	Co-expression	Aceituno-Agosin-2012
OPT2	YNL168C	0.0493389	Co-expression	Aceituno-Agosin-2012
OPT2	YOL119C	0.0462108	Co-expression	Aceituno-Agosin-2012
RMD6	DUG3	0.0485305	Co-expression	Aceituno-Agosin-2012
RMD6	MET32	0.0680736	Co-expression	Aceituno-Agosin-2012
RMD6	MMP1	0.0609193	Co-expression	Aceituno-Agosin-2012
RMD6	NIT1	0.0434328	Co-expression	Aceituno-Agosin-2012
RMD6	STR3	0.0560436	Co-expression	Aceituno-Agosin-2012
RMD6	YBR043C	0.0571486	Co-expression	Aceituno-Agosin-2012
RMD6	YBR281C	0.0658765	Co-expression	Aceituno-Agosin-2012
RMD6	YBR287W	0.0525821	Co-expression	Aceituno-Agosin-2012
RMD6	YBR294W	0.0522101	Co-expression	Aceituno-Agosin-2012
RMD6	YCT1	0.0500172	Co-expression	Aceituno-Agosin-2012
RMD6	YDL059C	0.0600547	Co-expression	Aceituno-Agosin-2012
RMD6	YDR242W	0.0495361	Co-expression	Aceituno-Agosin-2012
RMD6	YEL063C	0.0662894	Co-expression	Aceituno-Agosin-2012
RMD6	YHL036W	0.0542866	Co-expression	Aceituno-Agosin-2012
RMD6	YIL074C	0.0566398	Co-expression	Aceituno-Agosin-2012
RMD6	YIR017C	0.0654422	Co-expression	Aceituno-Agosin-2012
RMD6	YJL212C	0.0529969	Co-expression	Aceituno-Agosin-2012
RMD6	YJR010W	0.0578981	Co-expression	Aceituno-Agosin-2012
RMD6	YJR110W	0.06375	Co-expression	Aceituno-Agosin-2012
RMD6	YKL001C	0.0623965	Co-expression	Aceituno-Agosin-2012
RMD6	YKR069W	0.0618034	Co-expression	Aceituno-Agosin-2012
RMD6	YMR088C	0.056215	Co-expression	Aceituno-Agosin-2012
RMD6	YPL213W	0.0560826	Co-expression	Aceituno-Agosin-2012
RMD6	YPR167C	0.0663258	Co-expression	Aceituno-Agosin-2012
SRY1	NIT1	0.0425389	Co-expression	Aceituno-Agosin-2012
SRY1	OPT2	0.0465759	Co-expression	Aceituno-Agosin-2012
SRY1	RMD6	0.0570068	Co-expression	Aceituno-Agosin-2012
SRY1	YBR287W	0.0536363	Co-expression	Aceituno-Agosin-2012
SRY1	YCT1	0.0476951	Co-expression	Aceituno-Agosin-2012
SRY1	YDL198C	0.0463364	Co-expression	Aceituno-Agosin-2012
SRY1	YDR090C	0.0503607	Co-expression	Aceituno-Agosin-2012
SRY1	YDR242W	0.0527814	Co-expression	Aceituno-Agosin-2012
SRY1	YHR142W	0.0606137	Co-expression	Aceituno-Agosin-2012
SRY1	YNL101W	0.0396589	Co-expression	Aceituno-Agosin-2012
SRY1	YNR032W	0.0484572	Co-expression	Aceituno-Agosin-2012
SRY1	YOL119C	0.0567166	Co-expression	Aceituno-Agosin-2012
SRY1	YPL213W	0.0532038	Co-expression	Aceituno-Agosin-2012
STR3	DUG3	0.0495159	Co-expression	Aceituno-Agosin-2012
STR3	GRX8	0.0528134	Co-expression	Aceituno-Agosin-2012
STR3	MET10	0.0556841	Co-expression	Aceituno-Agosin-2012
STR3	MET32	0.0605146	Co-expression	Aceituno-Agosin-2012
STR3	MMP1	0.0542819	Co-expression	Aceituno-Agosin-2012
STR3	MUP1	0.0467786	Co-expression	Aceituno-Agosin-2012
STR3	YBR281C	0.0548388	Co-expression	Aceituno-Agosin-2012
STR3	YBR294W	0.0491966	Co-expression	Aceituno-Agosin-2012
STR3	YCR098C	0.0468727	Co-expression	Aceituno-Agosin-2012
STR3	YDL059C	0.0587399	Co-expression	Aceituno-Agosin-2012
STR3	YEL063C	0.0605564	Co-expression	Aceituno-Agosin-2012
STR3	YHL036W	0.049181	Co-expression	Aceituno-Agosin-2012
STR3	YIL074C	0.0581326	Co-expression	Aceituno-Agosin-2012
STR3	YIR017C	0.0611649	Co-expression	Aceituno-Agosin-2012
STR3	YJL212C	0.0531692	Co-expression	Aceituno-Agosin-2012
STR3	YJR010W	0.051563	Co-expression	Aceituno-Agosin-2012
STR3	YJR110W	0.0497148	Co-expression	Aceituno-Agosin-2012
STR3	YJR137C	0.0567405	Co-expression	Aceituno-Agosin-2012
STR3	YKL001C	0.059366	Co-expression	Aceituno-Agosin-2012
STR3	YKR069W	0.0570692	Co-expression	Aceituno-Agosin-2012
STR3	YLL062C	0.0497549	Co-expression	Aceituno-Agosin-2012
STR3	YPR167C	0.059383	Co-expression	Aceituno-Agosin-2012
VBA2	DUG3	0.0432634	Co-expression	Aceituno-Agosin-2012
VBA2	GRX8	0.0451533	Co-expression	Aceituno-Agosin-2012
VBA2	MET22	0.0503909	Co-expression	Aceituno-Agosin-2012
VBA2	MET32	0.0492159	Co-expression	Aceituno-Agosin-2012
VBA2	MMP1	0.04598	Co-expression	Aceituno-Agosin-2012
VBA2	NIT1	0.0342	Co-expression	Aceituno-Agosin-2012
VBA2	RMD6	0.0526861	Co-expression	Aceituno-Agosin-2012
VBA2	STR3	0.0475098	Co-expression	Aceituno-Agosin-2012
VBA2	YBR043C	0.0514265	Co-expression	Aceituno-Agosin-2012
VBA2	YBR281C	0.0526849	Co-expression	Aceituno-Agosin-2012
VBA2	YBR287W	0.0452357	Co-expression	Aceituno-Agosin-2012
VBA2	YBR294W	0.0433914	Co-expression	Aceituno-Agosin-2012
VBA2	YCR098C	0.0450959	Co-expression	Aceituno-Agosin-2012
VBA2	YCT1	0.0429242	Co-expression	Aceituno-Agosin-2012
VBA2	YDL059C	0.0513526	Co-expression	Aceituno-Agosin-2012
VBA2	YDR242W	0.0438287	Co-expression	Aceituno-Agosin-2012
VBA2	YEL063C	0.052435	Co-expression	Aceituno-Agosin-2012
VBA2	YIL074C	0.0487567	Co-expression	Aceituno-Agosin-2012
VBA2	YIR017C	0.0523599	Co-expression	Aceituno-Agosin-2012
VBA2	YJL212C	0.046043	Co-expression	Aceituno-Agosin-2012
VBA2	YJR110W	0.0480143	Co-expression	Aceituno-Agosin-2012
VBA2	YJR137C	0.0473418	Co-expression	Aceituno-Agosin-2012
VBA2	YKL001C	0.0456756	Co-expression	Aceituno-Agosin-2012
VBA2	YKR069W	0.0472956	Co-expression	Aceituno-Agosin-2012
VBA2	YNL101W	0.0344414	Co-expression	Aceituno-Agosin-2012
VBA2	YOL119C	0.0442676	Co-expression	Aceituno-Agosin-2012
VBA2	YPR167C	0.0463287	Co-expression	Aceituno-Agosin-2012
YAL012W	YER068W	0.0364099	Co-expression	Aceituno-Agosin-2012
YAL012W	YGL125W	0.0486778	Co-expression	Aceituno-Agosin-2012
YAL012W	YIR018W	0.0559783	Co-expression	Aceituno-Agosin-2012
YAL012W	YNL321W	0.0546131	Co-expression	Aceituno-Agosin-2012
YAR014C	YNR067C	0.0465078	Co-expression	Aceituno-Agosin-2012
YAR018C	YIR018W	0.0602047	Co-expression	Aceituno-Agosin-2012
YAR050W	YNR068C	0.0581397	Co-expression	Aceituno-Agosin-2012
YBR011C	YER068W	0.026265	Co-expression	Aceituno-Agosin-2012
YBR011C	YNL283C	0.0346887	Co-expression	Aceituno-Agosin-2012
YBR043C	YBR294W	0.0538113	Co-expression	Aceituno-Agosin-2012
YBR043C	YDL198C	0.047157	Co-expression	Aceituno-Agosin-2012
YBR043C	YDR242W	0.0516217	Co-expression	Aceituno-Agosin-2012
YBR043C	YIR017C	0.0577903	Co-expression	Aceituno-Agosin-2012
YBR043C	YNR068C	0.0543596	Co-expression	Aceituno-Agosin-2012
YBR180W	YNR069C	0.0515885	Co-expression	Aceituno-Agosin-2012
YBR208C	YLR092W	0.0649165	Co-expression	Aceituno-Agosin-2012
YBR208C	YPL111W	0.0662939	Co-expression	Aceituno-Agosin-2012
YBR281C	YDL059C	0.0605261	Co-expression	Aceituno-Agosin-2012
YBR281C	YDR301W	0.0448493	Co-expression	Aceituno-Agosin-2012
YBR281C	YEL063C	0.0627968	Co-expression	Aceituno-Agosin-2012
YBR281C	YIL074C	0.0631739	Co-expression	Aceituno-Agosin-2012
YBR281C	YIR017C	0.0634684	Co-expression	Aceituno-Agosin-2012
YBR281C	YJL212C	0.0514065	Co-expression	Aceituno-Agosin-2012
YBR281C	YKR069W	0.0611806	Co-expression	Aceituno-Agosin-2012
YBR281C	YNL277W	0.0531238	Co-expression	Aceituno-Agosin-2012
YBR281C	YPR167C	0.0622551	Co-expression	Aceituno-Agosin-2012
YBR287W	YBR147W	0.0476886	Co-expression	Aceituno-Agosin-2012
YBR287W	YDL059C	0.0505877	Co-expression	Aceituno-Agosin-2012
YBR287W	YEL063C	0.0563507	Co-expression	Aceituno-Agosin-2012
YBR287W	YJL212C	0.0500091	Co-expression	Aceituno-Agosin-2012
YBR289W	YIR025W	0.0556784	Co-expression	Aceituno-Agosin-2012
YBR289W	YNL183C	0.0542112	Co-expression	Aceituno-Agosin-2012
YBR294W	YDL059C	0.0488688	Co-expression	Aceituno-Agosin-2012
YBR294W	YIL074C	0.0545439	Co-expression	Aceituno-Agosin-2012
YBR294W	YIR017C	0.0577568	Co-expression	Aceituno-Agosin-2012
YBR294W	YJR010W	0.0522122	Co-expression	Aceituno-Agosin-2012
YBR294W	YJR137C	0.054987	Co-expression	Aceituno-Agosin-2012
YBR294W	YKL001C	0.0525227	Co-expression	Aceituno-Agosin-2012
YBR294W	YKR069W	0.0548169	Co-expression	Aceituno-Agosin-2012
YBR294W	YLL062C	0.054006	Co-expression	Aceituno-Agosin-2012
YBR294W	YNL277W	0.0492854	Co-expression	Aceituno-Agosin-2012
YBR294W	YNR068C	0.0494049	Co-expression	Aceituno-Agosin-2012
YBR294W	YPR167C	0.0549388	Co-expression	Aceituno-Agosin-2012
YCR008W	YOL036W	0.0497258	Co-expression	Aceituno-Agosin-2012
YCR023C	YDR459C	0.0366888	Co-expression	Aceituno-Agosin-2012
YCR023C	YNL323W	0.0308276	Co-expression	Aceituno-Agosin-2012
YCR037C	YDR301W	0.0430272	Co-expression	Aceituno-Agosin-2012
YCR098C	YDL059C	0.0516273	Co-expression	Aceituno-Agosin-2012
YCR098C	YIL074C	0.0507957	Co-expression	Aceituno-Agosin-2012
YCR098C	YJL212C	0.0463918	Co-expression	Aceituno-Agosin-2012
YCR098C	YJR137C	0.0486799	Co-expression	Aceituno-Agosin-2012
YCR098C	YNR069C	0.045821	Co-expression	Aceituno-Agosin-2012
YCT1	GRX8	0.0428812	Co-expression	Aceituno-Agosin-2012
YCT1	MET32	0.0482639	Co-expression	Aceituno-Agosin-2012
YCT1	MMP1	0.0441166	Co-expression	Aceituno-Agosin-2012
YCT1	STR3	0.0486212	Co-expression	Aceituno-Agosin-2012
YCT1	YBR147W	0.0437579	Co-expression	Aceituno-Agosin-2012
YCT1	YBR287W	0.049141	Co-expression	Aceituno-Agosin-2012
YCT1	YDL059C	0.0494403	Co-expression	Aceituno-Agosin-2012
YCT1	YEL063C	0.0510705	Co-expression	Aceituno-Agosin-2012
YCT1	YER053C	0.0409783	Co-expression	Aceituno-Agosin-2012
YCT1	YIR017C	0.0502367	Co-expression	Aceituno-Agosin-2012
YCT1	YJL212C	0.0497212	Co-expression	Aceituno-Agosin-2012
YCT1	YLR231C	0.0484633	Co-expression	Aceituno-Agosin-2012
YDL007W	YIR025W	0.0559101	Co-expression	Aceituno-Agosin-2012
YDL007W	YLR257W	0.0705954	Co-expression	Aceituno-Agosin-2012
YDL059C	YEL063C	0.0659662	Co-expression	Aceituno-Agosin-2012
YDL059C	YIL074C	0.0600078	Co-expression	Aceituno-Agosin-2012
YDL059C	YIR017C	0.0635139	Co-expression	Aceituno-Agosin-2012
YDL059C	YJR137C	0.0591183	Co-expression	Aceituno-Agosin-2012
YDL059C	YKL001C	0.0648675	Co-expression	Aceituno-Agosin-2012
YDL059C	YKR069W	0.0587489	Co-expression	Aceituno-Agosin-2012
YDL059C	YPR167C	0.0638804	Co-expression	Aceituno-Agosin-2012
YDL061C	YDL075W	0.0530669	Co-expression	Aceituno-Agosin-2012
YDL146W	YLR034C	0.0568507	Co-expression	Aceituno-Agosin-2012
YDL146W	YPL224C	0.0514774	Co-expression	Aceituno-Agosin-2012
YDL198C	YNR068C	0.0443345	Co-expression	Aceituno-Agosin-2012
YDL215C	YLR270W	0.0413642	Co-expression	Aceituno-Agosin-2012
YDL237W	YDR242W	0.0482211	Co-expression	Aceituno-Agosin-2012
YDL237W	YLR347C	0.0499614	Co-expression	Aceituno-Agosin-2012
YDL237W	YNR032W	0.0429547	Co-expression	Aceituno-Agosin-2012
YDL237W	YOL119C	0.0459734	Co-expression	Aceituno-Agosin-2012
YDR033W	YDL146W	0.0629175	Co-expression	Aceituno-Agosin-2012
YDR033W	YLR034C	0.0554981	Co-expression	Aceituno-Agosin-2012
YDR033W	YPL224C	0.0535019	Co-expression	Aceituno-Agosin-2012
YDR061W	YBR003W	0.0587736	Co-expression	Aceituno-Agosin-2012
YDR061W	YHR078W	0.0443427	Co-expression	Aceituno-Agosin-2012
YDR090C	YDL198C	0.0415268	Co-expression	Aceituno-Agosin-2012
YDR090C	YDR242W	0.0471927	Co-expression	Aceituno-Agosin-2012
YDR242W	YDL198C	0.0435823	Co-expression	Aceituno-Agosin-2012
YDR301W	YAL001C	0.033838	Co-expression	Aceituno-Agosin-2012
YDR301W	YJR137C	0.0446903	Co-expression	Aceituno-Agosin-2012
YDR301W	YNL040W	0.0484868	Co-expression	Aceituno-Agosin-2012
YDR315C	YDR459C	0.0366113	Co-expression	Aceituno-Agosin-2012
YDR315C	YGL159W	0.0445222	Co-expression	Aceituno-Agosin-2012
YDR315C	YJR013W	0.0451212	Co-expression	Aceituno-Agosin-2012
YDR315C	YKL033W-A	0.0484336	Co-expression	Aceituno-Agosin-2012
YDR391C	YOR031W	0.0481427	Co-expression	Aceituno-Agosin-2012
YDR414C	YGL043W	0.0590013	Co-expression	Aceituno-Agosin-2012
YDR453C	YDR285W	0.0418476	Co-expression	Aceituno-Agosin-2012
YDR453C	YIL138C	0.0417507	Co-expression	Aceituno-Agosin-2012
YDR471W	YDL061C	0.04951	Co-expression	Aceituno-Agosin-2012
YDR471W	YDL075W	0.0506986	Co-expression	Aceituno-Agosin-2012
YDR471W	YDR500C	0.0559619	Co-expression	Aceituno-Agosin-2012
YDR471W	YHL015W	0.0449586	Co-expression	Aceituno-Agosin-2012
YDR471W	YIL052C	0.0478098	Co-expression	Aceituno-Agosin-2012
YDR471W	YKL006W	0.045131	Co-expression	Aceituno-Agosin-2012
YDR471W	YLR344W	0.0390664	Co-expression	Aceituno-Agosin-2012
YDR471W	YLR441C	0.0411651	Co-expression	Aceituno-Agosin-2012
YDR471W	YML063W	0.0350104	Co-expression	Aceituno-Agosin-2012
YDR471W	YMR142C	0.049787	Co-expression	Aceituno-Agosin-2012
YDR500C	YDL075W	0.0637808	Co-expression	Aceituno-Agosin-2012
YDR500C	YHL015W	0.0581984	Co-expression	Aceituno-Agosin-2012
YDR500C	YIL052C	0.0573016	Co-expression	Aceituno-Agosin-2012
YDR500C	YLR441C	0.0466343	Co-expression	Aceituno-Agosin-2012
YDR500C	YML063W	0.0399144	Co-expression	Aceituno-Agosin-2012
YDR500C	YMR142C	0.0558647	Co-expression	Aceituno-Agosin-2012
YDR502C	YFR006W	0.0424727	Co-expression	Aceituno-Agosin-2012
YDR502C	YMR266W	0.0512237	Co-expression	Aceituno-Agosin-2012
YDR538W	YBR147W	0.0324132	Co-expression	Aceituno-Agosin-2012
YDR538W	YHR078W	0.0306836	Co-expression	Aceituno-Agosin-2012
YEL006W	YBL020W	0.0347049	Co-expression	Aceituno-Agosin-2012
YEL006W	YBR147W	0.0339387	Co-expression	Aceituno-Agosin-2012
YEL006W	YCR023C	0.0289335	Co-expression	Aceituno-Agosin-2012
YEL006W	YDL237W	0.033644	Co-expression	Aceituno-Agosin-2012
YEL006W	YDR119W	0.0312776	Co-expression	Aceituno-Agosin-2012
YEL006W	YDR179W-A	0.0392389	Co-expression	Aceituno-Agosin-2012
YEL006W	YDR459C	0.0319989	Co-expression	Aceituno-Agosin-2012
YEL006W	YDR538W	0.0247965	Co-expression	Aceituno-Agosin-2012
YEL006W	YNL323W	0.0274985	Co-expression	Aceituno-Agosin-2012
YEL011W	YLR092W	0.0706935	Co-expression	Aceituno-Agosin-2012
YEL011W	YLR257W	0.0621796	Co-expression	Aceituno-Agosin-2012
YEL011W	YPL017C	0.0551634	Co-expression	Aceituno-Agosin-2012
YEL011W	YPL111W	0.0543372	Co-expression	Aceituno-Agosin-2012
YEL063C	YKR069W	0.0605327	Co-expression	Aceituno-Agosin-2012
YER053C	YLR231C	0.0558702	Co-expression	Aceituno-Agosin-2012
YER060W	YDR034C	0.0690219	Co-expression	Aceituno-Agosin-2012
YER072W	YLR266C	0.0410426	Co-expression	Aceituno-Agosin-2012
YER091C	YAR050W	0.0545412	Co-expression	Aceituno-Agosin-2012
YER091C	YBR294W	0.0477288	Co-expression	Aceituno-Agosin-2012
YER091C	YFR006W	0.0420447	Co-expression	Aceituno-Agosin-2012
YER091C	YHL036W	0.0467074	Co-expression	Aceituno-Agosin-2012
YER091C	YLR231C	0.0511152	Co-expression	Aceituno-Agosin-2012
YER091C	YNL277W	0.0476473	Co-expression	Aceituno-Agosin-2012
YER150W	YLR270W	0.0460278	Co-expression	Aceituno-Agosin-2012
YER155C	YAL001C	0.0373123	Co-expression	Aceituno-Agosin-2012
YER155C	YLR398C	0.0390361	Co-expression	Aceituno-Agosin-2012
YER155C	YML059C	0.0469158	Co-expression	Aceituno-Agosin-2012
YER155C	YOR296W	0.0405539	Co-expression	Aceituno-Agosin-2012
YFL025C	YAL001C	0.0322832	Co-expression	Aceituno-Agosin-2012
YFL025C	YBR088C	0.0399432	Co-expression	Aceituno-Agosin-2012
YFL025C	YLL006W	0.0354282	Co-expression	Aceituno-Agosin-2012
YFR009W	YCR037C	0.0552321	Co-expression	Aceituno-Agosin-2012
YFR009W	YDR527W	0.0684824	Co-expression	Aceituno-Agosin-2012
YGL043W	YJL026W	0.0561452	Co-expression	Aceituno-Agosin-2012
YGL084C	YLL006W	0.0328116	Co-expression	Aceituno-Agosin-2012
YGL084C	YLR266C	0.0347862	Co-expression	Aceituno-Agosin-2012
YGL084C	YNL323W	0.0300997	Co-expression	Aceituno-Agosin-2012
YGL098W	YDR459C	0.0449032	Co-expression	Aceituno-Agosin-2012
YGL117W	YJR013W	0.0595108	Co-expression	Aceituno-Agosin-2012
YGL117W	YKL033W-A	0.0766043	Co-expression	Aceituno-Agosin-2012
YGL117W	YMR321C	0.078586	Co-expression	Aceituno-Agosin-2012
YGL125W	YER068W	0.0370617	Co-expression	Aceituno-Agosin-2012
YGL125W	YJL060W	0.0520563	Co-expression	Aceituno-Agosin-2012
YGL125W	YLR092W	0.0540556	Co-expression	Aceituno-Agosin-2012
YGL125W	YNL321W	0.0629978	Co-expression	Aceituno-Agosin-2012
YGL125W	YPL111W	0.0524532	Co-expression	Aceituno-Agosin-2012
YGL130W	YDR527W	0.0563408	Co-expression	Aceituno-Agosin-2012
YGL130W	YFR006W	0.0413215	Co-expression	Aceituno-Agosin-2012
YGL130W	YLR005W	0.0481405	Co-expression	Aceituno-Agosin-2012
YGL155W	YBR088C	0.0457177	Co-expression	Aceituno-Agosin-2012
YGL155W	YBR180W	0.0501509	Co-expression	Aceituno-Agosin-2012
YGL224C	YDL198C	0.0508648	Co-expression	Aceituno-Agosin-2012
YGL224C	YDL237W	0.0561898	Co-expression	Aceituno-Agosin-2012
YGL224C	YDR242W	0.0589343	Co-expression	Aceituno-Agosin-2012
YGL224C	YHR142W	0.0746775	Co-expression	Aceituno-Agosin-2012
YGL224C	YOL119C	0.058936	Co-expression	Aceituno-Agosin-2012
YGR070W	YKL209C	0.054365	Co-expression	Aceituno-Agosin-2012
YGR189C	YAR014C	0.0363649	Co-expression	Aceituno-Agosin-2012
YGR189C	YNR067C	0.059732	Co-expression	Aceituno-Agosin-2012
YGR189C	YOR302W	0.0507827	Co-expression	Aceituno-Agosin-2012
YHI9	YBR043C	0.0536825	Co-expression	Aceituno-Agosin-2012
YHI9	YDL198C	0.0458643	Co-expression	Aceituno-Agosin-2012
YHI9	YDR090C	0.0488641	Co-expression	Aceituno-Agosin-2012
YHI9	YDR242W	0.0448507	Co-expression	Aceituno-Agosin-2012
YHI9	YJL172W	0.0567296	Co-expression	Aceituno-Agosin-2012
YHI9	YJR152W	0.0394537	Co-expression	Aceituno-Agosin-2012
YHI9	YKR039W	0.0535793	Co-expression	Aceituno-Agosin-2012
YHI9	YMR088C	0.0539693	Co-expression	Aceituno-Agosin-2012
YHI9	YNL101W	0.0379548	Co-expression	Aceituno-Agosin-2012
YHI9	YNL142W	0.0488578	Co-expression	Aceituno-Agosin-2012
YHI9	YNL168C	0.0560428	Co-expression	Aceituno-Agosin-2012
YHI9	YOL119C	0.0494057	Co-expression	Aceituno-Agosin-2012
YHL015W	YDL075W	0.0465514	Co-expression	Aceituno-Agosin-2012
YHL015W	YMR321C	0.0611699	Co-expression	Aceituno-Agosin-2012
YHL015W	YPL143W	0.0405737	Co-expression	Aceituno-Agosin-2012
YHL022C	YDL154W	0.0409813	Co-expression	Aceituno-Agosin-2012
YHL036W	YBR294W	0.0508398	Co-expression	Aceituno-Agosin-2012
YHL036W	YIL074C	0.0553902	Co-expression	Aceituno-Agosin-2012
YHL036W	YIR017C	0.0567983	Co-expression	Aceituno-Agosin-2012
YHL036W	YJR010W	0.0625503	Co-expression	Aceituno-Agosin-2012
YHL036W	YKR069W	0.0608112	Co-expression	Aceituno-Agosin-2012
YHL036W	YLL062C	0.0587054	Co-expression	Aceituno-Agosin-2012
YHL036W	YLR303W	0.0561668	Co-expression	Aceituno-Agosin-2012
YHL036W	YMR266W	0.0460136	Co-expression	Aceituno-Agosin-2012
YHL036W	YNL277W	0.0577251	Co-expression	Aceituno-Agosin-2012
YHL036W	YPR167C	0.0560658	Co-expression	Aceituno-Agosin-2012
YHR021C	YLR325C	0.0659611	Co-expression	Aceituno-Agosin-2012
YHR021C	YLR441C	0.0419357	Co-expression	Aceituno-Agosin-2012
YHR021C	YPL143W	0.0465544	Co-expression	Aceituno-Agosin-2012
YHR078W	YBR003W	0.0473366	Co-expression	Aceituno-Agosin-2012
YHR112C	YLR092W	0.0521193	Co-expression	Aceituno-Agosin-2012
YHR112C	YOL036W	0.0491493	Co-expression	Aceituno-Agosin-2012
YHR142W	YDL198C	0.0548504	Co-expression	Aceituno-Agosin-2012
YHR142W	YNR032W	0.0525154	Co-expression	Aceituno-Agosin-2012
YHR142W	YOL119C	0.0640644	Co-expression	Aceituno-Agosin-2012
YIL009C-A	YHL015W	0.0477284	Co-expression	Aceituno-Agosin-2012
YIL009C-A	YMR142C	0.0456404	Co-expression	Aceituno-Agosin-2012
YIL009C-A	YMR321C	0.0532605	Co-expression	Aceituno-Agosin-2012
YIL009C-A	YPL143W	0.0386345	Co-expression	Aceituno-Agosin-2012
YIL052C	YDL075W	0.0542295	Co-expression	Aceituno-Agosin-2012
YIL052C	YLR441C	0.0388187	Co-expression	Aceituno-Agosin-2012
YIL052C	YMR142C	0.0511575	Co-expression	Aceituno-Agosin-2012
YIL072W	YER098W	0.0479984	Co-expression	Aceituno-Agosin-2012
YIL074C	YJR010W	0.0614589	Co-expression	Aceituno-Agosin-2012
YIL074C	YKL001C	0.0627533	Co-expression	Aceituno-Agosin-2012
YIL074C	YKR069W	0.0631292	Co-expression	Aceituno-Agosin-2012
YIL074C	YLL062C	0.0605959	Co-expression	Aceituno-Agosin-2012
YIL074C	YNL277W	0.0545498	Co-expression	Aceituno-Agosin-2012
YIL098C	YOR266W	0.0566314	Co-expression	Aceituno-Agosin-2012
YIL131C	YBR023C	0.0518413	Co-expression	Aceituno-Agosin-2012
YIL131C	YLR348C	0.0574604	Co-expression	Aceituno-Agosin-2012
YIL131C	YPR089W	0.0459153	Co-expression	Aceituno-Agosin-2012
YIL165C	DIP5	0.0464164	Co-expression	Aceituno-Agosin-2012
YIL165C	NIT1	0.0366783	Co-expression	Aceituno-Agosin-2012
YIL165C	OPT2	0.0393889	Co-expression	Aceituno-Agosin-2012
YIL165C	RMD6	0.0441542	Co-expression	Aceituno-Agosin-2012
YIL165C	SRY1	0.0428199	Co-expression	Aceituno-Agosin-2012
YIL165C	VBA2	0.0369829	Co-expression	Aceituno-Agosin-2012
YIL165C	YBR043C	0.0494181	Co-expression	Aceituno-Agosin-2012
YIL165C	YBR294W	0.040423	Co-expression	Aceituno-Agosin-2012
YIL165C	YDL198C	0.0401132	Co-expression	Aceituno-Agosin-2012
YIL165C	YDR090C	0.040174	Co-expression	Aceituno-Agosin-2012
YIL165C	YDR242W	0.0399508	Co-expression	Aceituno-Agosin-2012
YIL165C	YHI9	0.0435267	Co-expression	Aceituno-Agosin-2012
YIL165C	YJR152W	0.0330982	Co-expression	Aceituno-Agosin-2012
YIL165C	YMR088C	0.046441	Co-expression	Aceituno-Agosin-2012
YIL165C	YNL101W	0.0347615	Co-expression	Aceituno-Agosin-2012
YIL165C	YNL142W	0.0394588	Co-expression	Aceituno-Agosin-2012
YIL165C	YNR068C	0.0393082	Co-expression	Aceituno-Agosin-2012
YIL165C	YOL119C	0.0462585	Co-expression	Aceituno-Agosin-2012
YIR017C	YEL063C	0.0649269	Co-expression	Aceituno-Agosin-2012
YIR017C	YIL074C	0.0659537	Co-expression	Aceituno-Agosin-2012
YIR017C	YJR010W	0.0631753	Co-expression	Aceituno-Agosin-2012
YIR017C	YJR137C	0.0652232	Co-expression	Aceituno-Agosin-2012
YIR017C	YKL001C	0.0701158	Co-expression	Aceituno-Agosin-2012
YIR017C	YKR069W	0.0658696	Co-expression	Aceituno-Agosin-2012
YIR017C	YLL062C	0.0598348	Co-expression	Aceituno-Agosin-2012
YIR017C	YNL277W	0.0538284	Co-expression	Aceituno-Agosin-2012
YIR018W	YBR011C	0.0393755	Co-expression	Aceituno-Agosin-2012
YIR018W	YER068W	0.0409259	Co-expression	Aceituno-Agosin-2012
YIR018W	YGL125W	0.0546865	Co-expression	Aceituno-Agosin-2012
YIR018W	YPL111W	0.0544456	Co-expression	Aceituno-Agosin-2012
YIR025W	YCR008W	0.0508474	Co-expression	Aceituno-Agosin-2012
YIR025W	YHR112C	0.0497786	Co-expression	Aceituno-Agosin-2012
YIR025W	YOL036W	0.0479883	Co-expression	Aceituno-Agosin-2012
YIR031C	YPR089W	0.052765	Co-expression	Aceituno-Agosin-2012
YJL060W	YLL062C	0.0525047	Co-expression	Aceituno-Agosin-2012
YJL060W	YLR092W	0.057192	Co-expression	Aceituno-Agosin-2012
YJL101C	YBR208C	0.056035	Co-expression	Aceituno-Agosin-2012
YJL101C	YKL200C	0.0421116	Co-expression	Aceituno-Agosin-2012
YJL101C	YLR092W	0.0605913	Co-expression	Aceituno-Agosin-2012
YJL101C	YNL321W	0.0578809	Co-expression	Aceituno-Agosin-2012
YJL101C	YNR044W	0.0494506	Co-expression	Aceituno-Agosin-2012
YJL177W	YDL061C	0.0658539	Co-expression	Aceituno-Agosin-2012
YJL177W	YDL075W	0.0540195	Co-expression	Aceituno-Agosin-2012
YJL177W	YDR471W	0.0474893	Co-expression	Aceituno-Agosin-2012
YJL177W	YDR500C	0.0620845	Co-expression	Aceituno-Agosin-2012
YJL177W	YIL052C	0.0516318	Co-expression	Aceituno-Agosin-2012
YJL177W	YMR142C	0.0531694	Co-expression	Aceituno-Agosin-2012
YJL212C	YBR294W	0.0431438	Co-expression	Aceituno-Agosin-2012
YJL212C	YDL059C	0.0555615	Co-expression	Aceituno-Agosin-2012
YJL212C	YEL063C	0.0585829	Co-expression	Aceituno-Agosin-2012
YJL212C	YIL074C	0.05254	Co-expression	Aceituno-Agosin-2012
YJL212C	YIR017C	0.0550657	Co-expression	Aceituno-Agosin-2012
YJL212C	YKL001C	0.0517677	Co-expression	Aceituno-Agosin-2012
YJL212C	YKR069W	0.0497643	Co-expression	Aceituno-Agosin-2012
YJL212C	YPR167C	0.050153	Co-expression	Aceituno-Agosin-2012
YJR010W	YKR069W	0.0654858	Co-expression	Aceituno-Agosin-2012
YJR010W	YLR303W	0.0708003	Co-expression	Aceituno-Agosin-2012
YJR010W	YNL277W	0.0606317	Co-expression	Aceituno-Agosin-2012
YJR101W	YDL044C	0.042034	Co-expression	Aceituno-Agosin-2012
YJR101W	YKL053C-A	0.0479894	Co-expression	Aceituno-Agosin-2012
YJR110W	YBR281C	0.0650916	Co-expression	Aceituno-Agosin-2012
YJR110W	YDL059C	0.0572658	Co-expression	Aceituno-Agosin-2012
YJR110W	YEL063C	0.0677036	Co-expression	Aceituno-Agosin-2012
YJR110W	YIR017C	0.0583554	Co-expression	Aceituno-Agosin-2012
YJR110W	YJL212C	0.0490519	Co-expression	Aceituno-Agosin-2012
YJR110W	YKL001C	0.0574211	Co-expression	Aceituno-Agosin-2012
YJR110W	YPL213W	0.0600605	Co-expression	Aceituno-Agosin-2012
YJR110W	YPR167C	0.0589634	Co-expression	Aceituno-Agosin-2012
YJR137C	YIL074C	0.0623993	Co-expression	Aceituno-Agosin-2012
YJR137C	YJR010W	0.0591366	Co-expression	Aceituno-Agosin-2012
YJR137C	YKL001C	0.0663214	Co-expression	Aceituno-Agosin-2012
YJR137C	YKR069W	0.0619266	Co-expression	Aceituno-Agosin-2012
YJR137C	YLL062C	0.0592243	Co-expression	Aceituno-Agosin-2012
YJR137C	YNR068C	0.0501556	Co-expression	Aceituno-Agosin-2012
YJR137C	YNR069C	0.0513604	Co-expression	Aceituno-Agosin-2012
YJR152W	YDL198C	0.0367695	Co-expression	Aceituno-Agosin-2012
YJR152W	YDR090C	0.0371898	Co-expression	Aceituno-Agosin-2012
YJR152W	YJR042W	0.0441792	Co-expression	Aceituno-Agosin-2012
YKL001C	YJR010W	0.0639265	Co-expression	Aceituno-Agosin-2012
YKL001C	YKR069W	0.0678728	Co-expression	Aceituno-Agosin-2012
YKL001C	YLL062C	0.0634399	Co-expression	Aceituno-Agosin-2012
YKL001C	YLR092W	0.0630653	Co-expression	Aceituno-Agosin-2012
YKL006W	YDL061C	0.0568429	Co-expression	Aceituno-Agosin-2012
YKL006W	YDL075W	0.0455239	Co-expression	Aceituno-Agosin-2012
YKL006W	YFR032C-A	0.0480572	Co-expression	Aceituno-Agosin-2012
YKL006W	YHR021C	0.0581199	Co-expression	Aceituno-Agosin-2012
YKL006W	YLR325C	0.0572113	Co-expression	Aceituno-Agosin-2012
YKL006W	YLR441C	0.0432419	Co-expression	Aceituno-Agosin-2012
YKL006W	YML063W	0.036989	Co-expression	Aceituno-Agosin-2012
YKL006W	YNL281W	0.0572033	Co-expression	Aceituno-Agosin-2012
YKL006W	YPL143W	0.0430631	Co-expression	Aceituno-Agosin-2012
YKL033W-A	YMR321C	0.0782082	Co-expression	Aceituno-Agosin-2012
YKL200C	YPL111W	0.049015	Co-expression	Aceituno-Agosin-2012
YKL209C	YBR180W	0.0601171	Co-expression	Aceituno-Agosin-2012
YKR038C	YJL172W	0.0579565	Co-expression	Aceituno-Agosin-2012
YKR039W	YDL198C	0.0437546	Co-expression	Aceituno-Agosin-2012
YKR039W	YDR090C	0.0519391	Co-expression	Aceituno-Agosin-2012
YKR039W	YDR242W	0.0479144	Co-expression	Aceituno-Agosin-2012
YKR039W	YJR152W	0.0391471	Co-expression	Aceituno-Agosin-2012
YKR039W	YMR088C	0.0556947	Co-expression	Aceituno-Agosin-2012
YKR039W	YNL101W	0.0378235	Co-expression	Aceituno-Agosin-2012
YKR039W	YNL142W	0.0527489	Co-expression	Aceituno-Agosin-2012
YKR039W	YNL168C	0.0630901	Co-expression	Aceituno-Agosin-2012
YKR039W	YOL128C	0.0567189	Co-expression	Aceituno-Agosin-2012
YKR039W	YPL213W	0.0522525	Co-expression	Aceituno-Agosin-2012
YKR069W	YLR303W	0.0550664	Co-expression	Aceituno-Agosin-2012
YKR069W	YNL277W	0.0575323	Co-expression	Aceituno-Agosin-2012
YKR081C	YJL177W	0.0406543	Co-expression	Aceituno-Agosin-2012
YKR081C	YNL075W	0.0410889	Co-expression	Aceituno-Agosin-2012
YLL006W	YLR266C	0.0359491	Co-expression	Aceituno-Agosin-2012
YLL024C	YAR018C	0.0605748	Co-expression	Aceituno-Agosin-2012
YLL062C	YJR010W	0.0669726	Co-expression	Aceituno-Agosin-2012
YLL062C	YKR069W	0.0637212	Co-expression	Aceituno-Agosin-2012
YLL062C	YLR092W	0.0589885	Co-expression	Aceituno-Agosin-2012
YLL062C	YLR303W	0.0579236	Co-expression	Aceituno-Agosin-2012
YLL062C	YNL277W	0.0571874	Co-expression	Aceituno-Agosin-2012
YLR005W	YBR023C	0.054085	Co-expression	Aceituno-Agosin-2012
YLR005W	YIL131C	0.0495017	Co-expression	Aceituno-Agosin-2012
YLR094C	YER041W	0.0556377	Co-expression	Aceituno-Agosin-2012
YLR180W	YJL060W	0.0411004	Co-expression	Aceituno-Agosin-2012
YLR231C	YHL036W	0.0523708	Co-expression	Aceituno-Agosin-2012
YLR231C	YJL212C	0.0493302	Co-expression	Aceituno-Agosin-2012
YLR266C	YBL020W	0.0429414	Co-expression	Aceituno-Agosin-2012
YLR303W	YNL277W	0.0560972	Co-expression	Aceituno-Agosin-2012
YLR309C	YFL025C	0.0433731	Co-expression	Aceituno-Agosin-2012
YLR309C	YGL084C	0.0371505	Co-expression	Aceituno-Agosin-2012
YLR309C	YLL006W	0.0422902	Co-expression	Aceituno-Agosin-2012
YLR325C	YFR032C-A	0.0598685	Co-expression	Aceituno-Agosin-2012
YLR325C	YLR441C	0.0464481	Co-expression	Aceituno-Agosin-2012
YLR325C	YPL143W	0.0473333	Co-expression	Aceituno-Agosin-2012
YLR344W	YDL075W	0.0394899	Co-expression	Aceituno-Agosin-2012
YLR344W	YDR500C	0.0480508	Co-expression	Aceituno-Agosin-2012
YLR344W	YFR032C-A	0.0476381	Co-expression	Aceituno-Agosin-2012
YLR344W	YHR021C	0.0421511	Co-expression	Aceituno-Agosin-2012
YLR344W	YIL052C	0.0409312	Co-expression	Aceituno-Agosin-2012
YLR344W	YKL006W	0.0442257	Co-expression	Aceituno-Agosin-2012
YLR344W	YLR325C	0.0493448	Co-expression	Aceituno-Agosin-2012
YLR344W	YLR441C	0.0374843	Co-expression	Aceituno-Agosin-2012
YLR344W	YML063W	0.0329534	Co-expression	Aceituno-Agosin-2012
YLR344W	YPL143W	0.0351186	Co-expression	Aceituno-Agosin-2012
YLR348C	YJL026W	0.0648938	Co-expression	Aceituno-Agosin-2012
YLR367W	YMR142C	0.0508658	Co-expression	Aceituno-Agosin-2012
YLR398C	YLR248W	0.0448933	Co-expression	Aceituno-Agosin-2012
YLR433C	YDL146W	0.0514644	Co-expression	Aceituno-Agosin-2012
YLR433C	YLR034C	0.0448721	Co-expression	Aceituno-Agosin-2012
YLR433C	YPL224C	0.0394373	Co-expression	Aceituno-Agosin-2012
YLR441C	YDL075W	0.0401027	Co-expression	Aceituno-Agosin-2012
YLR441C	YFR032C-A	0.0417606	Co-expression	Aceituno-Agosin-2012
YLR441C	YHL015W	0.0432194	Co-expression	Aceituno-Agosin-2012
YLR441C	YMR142C	0.0406534	Co-expression	Aceituno-Agosin-2012
YLR441C	YPL143W	0.0361136	Co-expression	Aceituno-Agosin-2012
YML059C	YAL001C	0.0386489	Co-expression	Aceituno-Agosin-2012
YML059C	YOR296W	0.0416794	Co-expression	Aceituno-Agosin-2012
YML063W	YDL075W	0.0363523	Co-expression	Aceituno-Agosin-2012
YML063W	YFR032C-A	0.0404073	Co-expression	Aceituno-Agosin-2012
YML063W	YHL015W	0.0397618	Co-expression	Aceituno-Agosin-2012
YML063W	YIL052C	0.039954	Co-expression	Aceituno-Agosin-2012
YML063W	YLR325C	0.0383217	Co-expression	Aceituno-Agosin-2012
YML063W	YLR441C	0.0336661	Co-expression	Aceituno-Agosin-2012
YML063W	YMR142C	0.0372271	Co-expression	Aceituno-Agosin-2012
YML063W	YMR233W	0.0449794	Co-expression	Aceituno-Agosin-2012
YML063W	YPL143W	0.03138	Co-expression	Aceituno-Agosin-2012
YMR023C	YDL154W	0.0308108	Co-expression	Aceituno-Agosin-2012
YMR023C	YGR028W	0.0347912	Co-expression	Aceituno-Agosin-2012
YMR023C	YIL098C	0.041551	Co-expression	Aceituno-Agosin-2012
YMR044W	YDR527W	0.0535012	Co-expression	Aceituno-Agosin-2012
YMR044W	YPL258C	0.0511225	Co-expression	Aceituno-Agosin-2012
YMR054W	YLR347C	0.05442	Co-expression	Aceituno-Agosin-2012
YMR080C	YER068W	0.0346118	Co-expression	Aceituno-Agosin-2012
YMR080C	YOR047C	0.0495405	Co-expression	Aceituno-Agosin-2012
YMR080C	YOR056C	0.0517312	Co-expression	Aceituno-Agosin-2012
YMR088C	YDR090C	0.0558584	Co-expression	Aceituno-Agosin-2012
YMR088C	YJL172W	0.0582803	Co-expression	Aceituno-Agosin-2012
YMR088C	YJR152W	0.0412873	Co-expression	Aceituno-Agosin-2012
YMR088C	YNL142W	0.0544748	Co-expression	Aceituno-Agosin-2012
YMR142C	YDL075W	0.0511787	Co-expression	Aceituno-Agosin-2012
YMR142C	YHL015W	0.0508108	Co-expression	Aceituno-Agosin-2012
YMR233W	YHL015W	0.0563375	Co-expression	Aceituno-Agosin-2012
YMR266W	YJL172W	0.0531385	Co-expression	Aceituno-Agosin-2012
YMR293C	YNL137C	0.0485762	Co-expression	Aceituno-Agosin-2012
YNL001W	YOL137W	0.0578285	Co-expression	Aceituno-Agosin-2012
YNL006W	YDL146W	0.0412886	Co-expression	Aceituno-Agosin-2012
YNL006W	YGL226W	0.0404476	Co-expression	Aceituno-Agosin-2012
YNL006W	YJR013W	0.0397936	Co-expression	Aceituno-Agosin-2012
YNL006W	YPR109W	0.028284	Co-expression	Aceituno-Agosin-2012
YNL042W	YER115C	0.0378428	Co-expression	Aceituno-Agosin-2012
YNL063W	YAR050W	0.0612075	Co-expression	Aceituno-Agosin-2012
YNL063W	YNR068C	0.0549664	Co-expression	Aceituno-Agosin-2012
YNL072W	YGR035C	0.0478232	Co-expression	Aceituno-Agosin-2012
YNL072W	YNL042W	0.034636	Co-expression	Aceituno-Agosin-2012
YNL075W	YJR041C	0.0561563	Co-expression	Aceituno-Agosin-2012
YNL097C	YER068W	0.037914	Co-expression	Aceituno-Agosin-2012
YNL101W	YBR043C	0.0426674	Co-expression	Aceituno-Agosin-2012
YNL101W	YDL198C	0.0352905	Co-expression	Aceituno-Agosin-2012
YNL101W	YDR090C	0.0365935	Co-expression	Aceituno-Agosin-2012
YNL101W	YDR242W	0.0390437	Co-expression	Aceituno-Agosin-2012
YNL101W	YJR152W	0.0308941	Co-expression	Aceituno-Agosin-2012
YNL101W	YMR088C	0.0402639	Co-expression	Aceituno-Agosin-2012
YNL101W	YNL142W	0.0352342	Co-expression	Aceituno-Agosin-2012
YNL121C	YBR023C	0.0518406	Co-expression	Aceituno-Agosin-2012
YNL121C	YIL131C	0.0514914	Co-expression	Aceituno-Agosin-2012
YNL121C	YLR005W	0.0575638	Co-expression	Aceituno-Agosin-2012
YNL125C	YBL020W	0.0509122	Co-expression	Aceituno-Agosin-2012
YNL125C	YDR119W	0.0506373	Co-expression	Aceituno-Agosin-2012
YNL142W	YDL198C	0.04157	Co-expression	Aceituno-Agosin-2012
YNL142W	YDR090C	0.048745	Co-expression	Aceituno-Agosin-2012
YNL142W	YDR242W	0.0437244	Co-expression	Aceituno-Agosin-2012
YNL142W	YJR152W	0.0368797	Co-expression	Aceituno-Agosin-2012
YNL142W	YNL168C	0.0505415	Co-expression	Aceituno-Agosin-2012
YNL183C	YIR031C	0.0529654	Co-expression	Aceituno-Agosin-2012
YNL183C	YJR010W	0.049851	Co-expression	Aceituno-Agosin-2012
YNL183C	YLR303W	0.0481186	Co-expression	Aceituno-Agosin-2012
YNL183C	YMR266W	0.0449567	Co-expression	Aceituno-Agosin-2012
YNL183C	YPR089W	0.0450355	Co-expression	Aceituno-Agosin-2012
YNL197C	YJR010W	0.0682242	Co-expression	Aceituno-Agosin-2012
YNL197C	YLR303W	0.0621233	Co-expression	Aceituno-Agosin-2012
YNL197C	YNL183C	0.0555319	Co-expression	Aceituno-Agosin-2012
YNL197C	YPR089W	0.0619976	Co-expression	Aceituno-Agosin-2012
YNL281W	YLR325C	0.0575042	Co-expression	Aceituno-Agosin-2012
YNL281W	YLR441C	0.0427727	Co-expression	Aceituno-Agosin-2012
YNL281W	YPL143W	0.0445507	Co-expression	Aceituno-Agosin-2012
YNL283C	YER068W	0.0369403	Co-expression	Aceituno-Agosin-2012
YNL315C	YMR166C	0.0567302	Co-expression	Aceituno-Agosin-2012
YNL321W	YER068W	0.0402913	Co-expression	Aceituno-Agosin-2012
YNL321W	YLR092W	0.0613201	Co-expression	Aceituno-Agosin-2012
YNL321W	YPL111W	0.0621619	Co-expression	Aceituno-Agosin-2012
YNL323W	YHR078W	0.0320252	Co-expression	Aceituno-Agosin-2012
YNR030W	YLR034C	0.041635	Co-expression	Aceituno-Agosin-2012
YNR030W	YLR433C	0.0405882	Co-expression	Aceituno-Agosin-2012
YNR032W	YDR538W	0.031485	Co-expression	Aceituno-Agosin-2012
YNR035C	YLR433C	0.0392057	Co-expression	Aceituno-Agosin-2012
YNR035C	YNR030W	0.0364727	Co-expression	Aceituno-Agosin-2012
YNR035C	YPR042C	0.052826	Co-expression	Aceituno-Agosin-2012
YNR041C	YGR189C	0.0442217	Co-expression	Aceituno-Agosin-2012
YNR041C	YLR180W	0.038269	Co-expression	Aceituno-Agosin-2012
YNR044W	YKL200C	0.0418229	Co-expression	Aceituno-Agosin-2012
YNR044W	YLR092W	0.0504128	Co-expression	Aceituno-Agosin-2012
YNR044W	YNL321W	0.0530618	Co-expression	Aceituno-Agosin-2012
YNR044W	YOL028C	0.0446988	Co-expression	Aceituno-Agosin-2012
YNR044W	YPL111W	0.0505922	Co-expression	Aceituno-Agosin-2012
YNR067C	YOL164W	0.0617196	Co-expression	Aceituno-Agosin-2012
YNR069C	YAL001C	0.040018	Co-expression	Aceituno-Agosin-2012
YOL023W	YAL001C	0.0383198	Co-expression	Aceituno-Agosin-2012
YOL023W	YNR069C	0.0501201	Co-expression	Aceituno-Agosin-2012
YOL028C	YJR072C	0.0331668	Co-expression	Aceituno-Agosin-2012
YOL119C	YBR043C	0.0544936	Co-expression	Aceituno-Agosin-2012
YOL119C	YDL198C	0.0496284	Co-expression	Aceituno-Agosin-2012
YOL119C	YDR090C	0.0494307	Co-expression	Aceituno-Agosin-2012
YOL119C	YDR242W	0.049361	Co-expression	Aceituno-Agosin-2012
YOL119C	YJR152W	0.0383109	Co-expression	Aceituno-Agosin-2012
YOL119C	YNL101W	0.0385554	Co-expression	Aceituno-Agosin-2012
YOL119C	YNL142W	0.0465606	Co-expression	Aceituno-Agosin-2012
YOL119C	YNR068C	0.0487297	Co-expression	Aceituno-Agosin-2012
YOL128C	YDR090C	0.0521761	Co-expression	Aceituno-Agosin-2012
YOL128C	YMR088C	0.0630731	Co-expression	Aceituno-Agosin-2012
YOL128C	YMR266W	0.0538644	Co-expression	Aceituno-Agosin-2012
YOL128C	YNL101W	0.0467611	Co-expression	Aceituno-Agosin-2012
YOL128C	YNL142W	0.0501581	Co-expression	Aceituno-Agosin-2012
YOL137W	YNL323W	0.0355943	Co-expression	Aceituno-Agosin-2012
YOL137W	YPL092W	0.0552145	Co-expression	Aceituno-Agosin-2012
YOR031W	YDL154W	0.0376745	Co-expression	Aceituno-Agosin-2012
YOR047C	YBR011C	0.0361697	Co-expression	Aceituno-Agosin-2012
YOR056C	YDR527W	0.0601562	Co-expression	Aceituno-Agosin-2012
YOR108W	YAR018C	0.0583244	Co-expression	Aceituno-Agosin-2012
YOR108W	YNL063W	0.0716521	Co-expression	Aceituno-Agosin-2012
YOR108W	YNR068C	0.0536275	Co-expression	Aceituno-Agosin-2012
YOR267C	YBR208C	0.0476369	Co-expression	Aceituno-Agosin-2012
YOR267C	YJL101C	0.0410658	Co-expression	Aceituno-Agosin-2012
YOR267C	YKL200C	0.0396622	Co-expression	Aceituno-Agosin-2012
YOR267C	YNR044W	0.0421426	Co-expression	Aceituno-Agosin-2012
YOR267C	YPL111W	0.0442239	Co-expression	Aceituno-Agosin-2012
YOR296W	YAL001C	0.0352139	Co-expression	Aceituno-Agosin-2012
YOR296W	YER091C	0.0413512	Co-expression	Aceituno-Agosin-2012
YOR296W	YNR069C	0.0422738	Co-expression	Aceituno-Agosin-2012
YOR296W	YOL023W	0.0444338	Co-expression	Aceituno-Agosin-2012
YOR298C-A	YNR034W-A	0.0639458	Co-expression	Aceituno-Agosin-2012
YOR311C	YBR147W	0.0306556	Co-expression	Aceituno-Agosin-2012
YOR311C	YDL237W	0.0309807	Co-expression	Aceituno-Agosin-2012
YOR311C	YDR242W	0.0295898	Co-expression	Aceituno-Agosin-2012
YOR311C	YDR538W	0.0226878	Co-expression	Aceituno-Agosin-2012
YOR311C	YEL006W	0.0234143	Co-expression	Aceituno-Agosin-2012
YOR311C	YLR347C	0.0326871	Co-expression	Aceituno-Agosin-2012
YOR311C	YNR032W	0.0298513	Co-expression	Aceituno-Agosin-2012
YOR360C	YIL009C-A	0.053279	Co-expression	Aceituno-Agosin-2012
YOR360C	YLR441C	0.0478185	Co-expression	Aceituno-Agosin-2012
YOR360C	YML063W	0.0435578	Co-expression	Aceituno-Agosin-2012
YOR360C	YMR321C	0.0675227	Co-expression	Aceituno-Agosin-2012
YOR360C	YPL143W	0.0506014	Co-expression	Aceituno-Agosin-2012
YPL111W	YLR092W	0.0718041	Co-expression	Aceituno-Agosin-2012
YPL143W	YFR032C-A	0.0419702	Co-expression	Aceituno-Agosin-2012
YPL213W	YDR090C	0.0538385	Co-expression	Aceituno-Agosin-2012
YPL213W	YDR242W	0.0503124	Co-expression	Aceituno-Agosin-2012
YPL213W	YMR088C	0.059444	Co-expression	Aceituno-Agosin-2012
YPL213W	YNL142W	0.0511503	Co-expression	Aceituno-Agosin-2012
YPL213W	YOL119C	0.0526053	Co-expression	Aceituno-Agosin-2012
YPL219W	YJL060W	0.0584713	Co-expression	Aceituno-Agosin-2012
YPL219W	YLL062C	0.0577152	Co-expression	Aceituno-Agosin-2012
YPL219W	YNL095C	0.0692338	Co-expression	Aceituno-Agosin-2012
YPL224C	YLR034C	0.0441533	Co-expression	Aceituno-Agosin-2012
YPL224C	YPR086W	0.0424644	Co-expression	Aceituno-Agosin-2012
YPL226W	YJL130C	0.0418753	Co-expression	Aceituno-Agosin-2012
YPL266W	YJR041C	0.0666476	Co-expression	Aceituno-Agosin-2012
YPL266W	YNL075W	0.0540458	Co-expression	Aceituno-Agosin-2012
YPL273W	YGL117W	0.0728884	Co-expression	Aceituno-Agosin-2012
YPL273W	YHR142W	0.0685414	Co-expression	Aceituno-Agosin-2012
YPL273W	YKL033W-A	0.0737814	Co-expression	Aceituno-Agosin-2012
YPL273W	YMR321C	0.0780784	Co-expression	Aceituno-Agosin-2012
YPR042C	YER060W	0.0624119	Co-expression	Aceituno-Agosin-2012
YPR089W	YDR034C	0.060095	Co-expression	Aceituno-Agosin-2012
YPR106W	YDR502C	0.0459018	Co-expression	Aceituno-Agosin-2012
YPR106W	YHL036W	0.0438307	Co-expression	Aceituno-Agosin-2012
YPR106W	YLL062C	0.0451305	Co-expression	Aceituno-Agosin-2012
YPR106W	YLR180W	0.0357827	Co-expression	Aceituno-Agosin-2012
YPR106W	YMR266W	0.0463943	Co-expression	Aceituno-Agosin-2012
YPR106W	YNL063W	0.0493198	Co-expression	Aceituno-Agosin-2012
YPR106W	YNL183C	0.0452141	Co-expression	Aceituno-Agosin-2012
YPR109W	YGL159W	0.0410282	Co-expression	Aceituno-Agosin-2012
YPR167C	YEL063C	0.0645009	Co-expression	Aceituno-Agosin-2012
YPR167C	YIL074C	0.0650451	Co-expression	Aceituno-Agosin-2012
YPR167C	YIR017C	0.0720318	Co-expression	Aceituno-Agosin-2012
YPR167C	YJR010W	0.0725029	Co-expression	Aceituno-Agosin-2012
YPR167C	YJR137C	0.0698332	Co-expression	Aceituno-Agosin-2012
YPR167C	YKL001C	0.0901357	Co-expression	Aceituno-Agosin-2012
YPR167C	YKR069W	0.0711676	Co-expression	Aceituno-Agosin-2012
YPR167C	YLL062C	0.0665604	Co-expression	Aceituno-Agosin-2012
YPR167C	YLR303W	0.0544737	Co-expression	Aceituno-Agosin-2012
YPR167C	YNL277W	0.051294	Co-expression	Aceituno-Agosin-2012
CYS4	DUG3	0.106012	Co-expression	Brauer-Botstein-2008
CYS4	FMO1	0.101606	Co-expression	Brauer-Botstein-2008
CYS4	GRX8	0.0953185	Co-expression	Brauer-Botstein-2008
CYS4	MET10	0.106476	Co-expression	Brauer-Botstein-2008
CYS4	MET32	0.0849343	Co-expression	Brauer-Botstein-2008
CYS4	MUP1	0.119457	Co-expression	Brauer-Botstein-2008
CYS4	YAL012W	0.0979672	Co-expression	Brauer-Botstein-2008
CYS4	YBR294W	0.0996894	Co-expression	Brauer-Botstein-2008
CYS4	YDL059C	0.0814043	Co-expression	Brauer-Botstein-2008
CYS4	YDR502C	0.105787	Co-expression	Brauer-Botstein-2008
CYS4	YHL036W	0.0887688	Co-expression	Brauer-Botstein-2008
CYS4	YHR112C	0.116829	Co-expression	Brauer-Botstein-2008
CYS4	YIL074C	0.116073	Co-expression	Brauer-Botstein-2008
CYS4	YIR017C	0.0801282	Co-expression	Brauer-Botstein-2008
CYS4	YJL060W	0.0928666	Co-expression	Brauer-Botstein-2008
CYS4	YJL101C	0.0997741	Co-expression	Brauer-Botstein-2008
CYS4	YJL212C	0.119694	Co-expression	Brauer-Botstein-2008
CYS4	YJR010W	0.116496	Co-expression	Brauer-Botstein-2008
CYS4	YJR137C	0.0869213	Co-expression	Brauer-Botstein-2008
CYS4	YKL001C	0.0912907	Co-expression	Brauer-Botstein-2008
CYS4	YKR069W	0.0924983	Co-expression	Brauer-Botstein-2008
CYS4	YLR092W	0.112883	Co-expression	Brauer-Botstein-2008
CYS4	YLR303W	0.0947023	Co-expression	Brauer-Botstein-2008
CYS4	YNL277W	0.101385	Co-expression	Brauer-Botstein-2008
CYS4	YOL164W	0.0902449	Co-expression	Brauer-Botstein-2008
CYS4	YPR167C	0.095967	Co-expression	Brauer-Botstein-2008
DIP5	SRY1	0.13771	Co-expression	Brauer-Botstein-2008
DIP5	YBR043C	0.102607	Co-expression	Brauer-Botstein-2008
DIP5	YDL198C	0.119145	Co-expression	Brauer-Botstein-2008
DIP5	YDR034C	0.0932797	Co-expression	Brauer-Botstein-2008
DIP5	YHI9	0.137008	Co-expression	Brauer-Botstein-2008
DIP5	YKR039W	0.0819503	Co-expression	Brauer-Botstein-2008
DIP5	YNL168C	0.0907296	Co-expression	Brauer-Botstein-2008
DIP5	YNR068C	0.0980453	Co-expression	Brauer-Botstein-2008
DIP5	YPL092W	0.0849208	Co-expression	Brauer-Botstein-2008
DUG3	GRX8	0.108037	Co-expression	Brauer-Botstein-2008
DUG3	MET10	0.110238	Co-expression	Brauer-Botstein-2008
DUG3	MET32	0.0860511	Co-expression	Brauer-Botstein-2008
DUG3	MMP1	0.0870288	Co-expression	Brauer-Botstein-2008
DUG3	MUP1	0.109316	Co-expression	Brauer-Botstein-2008
DUG3	YAL012W	0.103688	Co-expression	Brauer-Botstein-2008
DUG3	YBR011C	0.0907731	Co-expression	Brauer-Botstein-2008
DUG3	YBR294W	0.087937	Co-expression	Brauer-Botstein-2008
DUG3	YDL059C	0.0770931	Co-expression	Brauer-Botstein-2008
DUG3	YDR527W	0.0948142	Co-expression	Brauer-Botstein-2008
DUG3	YHL036W	0.0845555	Co-expression	Brauer-Botstein-2008
DUG3	YHR112C	0.112104	Co-expression	Brauer-Botstein-2008
DUG3	YIL074C	0.109957	Co-expression	Brauer-Botstein-2008
DUG3	YIR017C	0.0866494	Co-expression	Brauer-Botstein-2008
DUG3	YJL060W	0.0868972	Co-expression	Brauer-Botstein-2008
DUG3	YJL101C	0.095728	Co-expression	Brauer-Botstein-2008
DUG3	YJL212C	0.0970462	Co-expression	Brauer-Botstein-2008
DUG3	YJR010W	0.113047	Co-expression	Brauer-Botstein-2008
DUG3	YJR137C	0.0895061	Co-expression	Brauer-Botstein-2008
DUG3	YKL001C	0.096855	Co-expression	Brauer-Botstein-2008
DUG3	YKR069W	0.100109	Co-expression	Brauer-Botstein-2008
DUG3	YLL062C	0.0909061	Co-expression	Brauer-Botstein-2008
DUG3	YLR092W	0.117556	Co-expression	Brauer-Botstein-2008
DUG3	YLR303W	0.0944651	Co-expression	Brauer-Botstein-2008
DUG3	YNL277W	0.102583	Co-expression	Brauer-Botstein-2008
DUG3	YOL164W	0.0932591	Co-expression	Brauer-Botstein-2008
DUG3	YPR167C	0.0894585	Co-expression	Brauer-Botstein-2008
FMO1	DUG3	0.100007	Co-expression	Brauer-Botstein-2008
FMO1	GRX8	0.0912512	Co-expression	Brauer-Botstein-2008
FMO1	MET10	0.102929	Co-expression	Brauer-Botstein-2008
FMO1	MET32	0.085085	Co-expression	Brauer-Botstein-2008
FMO1	MMP1	0.0841664	Co-expression	Brauer-Botstein-2008
FMO1	MUP1	0.0997496	Co-expression	Brauer-Botstein-2008
FMO1	STR3	0.0879121	Co-expression	Brauer-Botstein-2008
FMO1	YAL012W	0.0932137	Co-expression	Brauer-Botstein-2008
FMO1	YBR294W	0.0931571	Co-expression	Brauer-Botstein-2008
FMO1	YDL059C	0.0817427	Co-expression	Brauer-Botstein-2008
FMO1	YHL036W	0.0832304	Co-expression	Brauer-Botstein-2008
FMO1	YHR112C	0.0994196	Co-expression	Brauer-Botstein-2008
FMO1	YIL074C	0.0903237	Co-expression	Brauer-Botstein-2008
FMO1	YIR017C	0.0875243	Co-expression	Brauer-Botstein-2008
FMO1	YIR018W	0.0900846	Co-expression	Brauer-Botstein-2008
FMO1	YJL060W	0.0938078	Co-expression	Brauer-Botstein-2008
FMO1	YJL101C	0.08763	Co-expression	Brauer-Botstein-2008
FMO1	YJL212C	0.0989824	Co-expression	Brauer-Botstein-2008
FMO1	YJR010W	0.100338	Co-expression	Brauer-Botstein-2008
FMO1	YJR137C	0.0905523	Co-expression	Brauer-Botstein-2008
FMO1	YKL001C	0.0906702	Co-expression	Brauer-Botstein-2008
FMO1	YKR069W	0.0961027	Co-expression	Brauer-Botstein-2008
FMO1	YLL062C	0.0829395	Co-expression	Brauer-Botstein-2008
FMO1	YLR092W	0.101839	Co-expression	Brauer-Botstein-2008
FMO1	YLR303W	0.0951209	Co-expression	Brauer-Botstein-2008
FMO1	YNL277W	0.101447	Co-expression	Brauer-Botstein-2008
FMO1	YOL164W	0.0943605	Co-expression	Brauer-Botstein-2008
FMO1	YPR167C	0.0790341	Co-expression	Brauer-Botstein-2008
GRX8	MET10	0.0965116	Co-expression	Brauer-Botstein-2008
GRX8	MET32	0.0842453	Co-expression	Brauer-Botstein-2008
GRX8	YAL012W	0.106021	Co-expression	Brauer-Botstein-2008
GRX8	YDL059C	0.0735366	Co-expression	Brauer-Botstein-2008
GRX8	YFR032C-A	0.0881089	Co-expression	Brauer-Botstein-2008
GRX8	YHR112C	0.1101	Co-expression	Brauer-Botstein-2008
GRX8	YIL074C	0.112448	Co-expression	Brauer-Botstein-2008
GRX8	YJR010W	0.11738	Co-expression	Brauer-Botstein-2008
GRX8	YKL001C	0.100722	Co-expression	Brauer-Botstein-2008
GRX8	YKR069W	0.0864541	Co-expression	Brauer-Botstein-2008
GRX8	YLL062C	0.103681	Co-expression	Brauer-Botstein-2008
GRX8	YLR092W	0.106645	Co-expression	Brauer-Botstein-2008
GRX8	YLR303W	0.0852434	Co-expression	Brauer-Botstein-2008
GRX8	YOL164W	0.0969337	Co-expression	Brauer-Botstein-2008
GRX8	YPR167C	0.0952616	Co-expression	Brauer-Botstein-2008
MET10	YAL012W	0.104219	Co-expression	Brauer-Botstein-2008
MET10	YBR294W	0.101182	Co-expression	Brauer-Botstein-2008
MET10	YDL059C	0.0825647	Co-expression	Brauer-Botstein-2008
MET10	YHL036W	0.0854446	Co-expression	Brauer-Botstein-2008
MET10	YHR112C	0.107486	Co-expression	Brauer-Botstein-2008
MET10	YIL074C	0.099204	Co-expression	Brauer-Botstein-2008
MET10	YIR017C	0.0904915	Co-expression	Brauer-Botstein-2008
MET10	YJL060W	0.0976977	Co-expression	Brauer-Botstein-2008
MET10	YJL101C	0.0878864	Co-expression	Brauer-Botstein-2008
MET10	YJL212C	0.10826	Co-expression	Brauer-Botstein-2008
MET10	YJR010W	0.108965	Co-expression	Brauer-Botstein-2008
MET10	YJR137C	0.0960471	Co-expression	Brauer-Botstein-2008
MET10	YKL001C	0.094888	Co-expression	Brauer-Botstein-2008
MET10	YKR069W	0.102829	Co-expression	Brauer-Botstein-2008
MET10	YLL062C	0.0902889	Co-expression	Brauer-Botstein-2008
MET10	YLR092W	0.114911	Co-expression	Brauer-Botstein-2008
MET10	YLR303W	0.101391	Co-expression	Brauer-Botstein-2008
MET10	YNL277W	0.107887	Co-expression	Brauer-Botstein-2008
MET10	YOL164W	0.0969499	Co-expression	Brauer-Botstein-2008
MET10	YPR167C	0.0847853	Co-expression	Brauer-Botstein-2008
MET22	GRX8	0.0973037	Co-expression	Brauer-Botstein-2008
MET22	MUP1	0.113102	Co-expression	Brauer-Botstein-2008
MET22	YGL043W	0.112512	Co-expression	Brauer-Botstein-2008
MET22	YHL015W	0.0676525	Co-expression	Brauer-Botstein-2008
MET22	YHR112C	0.0921648	Co-expression	Brauer-Botstein-2008
MET22	YIL074C	0.108285	Co-expression	Brauer-Botstein-2008
MET22	YJR010W	0.099343	Co-expression	Brauer-Botstein-2008
MET22	YLL062C	0.0826202	Co-expression	Brauer-Botstein-2008
MET22	YLR092W	0.0933402	Co-expression	Brauer-Botstein-2008
MET22	YML063W	0.0574935	Co-expression	Brauer-Botstein-2008
MET22	YNR032W	0.0998929	Co-expression	Brauer-Botstein-2008
MET22	YPR167C	0.09451	Co-expression	Brauer-Botstein-2008
MET32	MET10	0.0856731	Co-expression	Brauer-Botstein-2008
MET32	YAL012W	0.0730977	Co-expression	Brauer-Botstein-2008
MET32	YDL059C	0.0757621	Co-expression	Brauer-Botstein-2008
MET32	YHL036W	0.0815396	Co-expression	Brauer-Botstein-2008
MET32	YHR112C	0.0810311	Co-expression	Brauer-Botstein-2008
MET32	YIL074C	0.0802034	Co-expression	Brauer-Botstein-2008
MET32	YIR017C	0.0795843	Co-expression	Brauer-Botstein-2008
MET32	YJL060W	0.0770705	Co-expression	Brauer-Botstein-2008
MET32	YJL101C	0.0860507	Co-expression	Brauer-Botstein-2008
MET32	YJL212C	0.0784623	Co-expression	Brauer-Botstein-2008
MET32	YJR010W	0.0827133	Co-expression	Brauer-Botstein-2008
MET32	YJR137C	0.0811657	Co-expression	Brauer-Botstein-2008
MET32	YKL001C	0.0852865	Co-expression	Brauer-Botstein-2008
MET32	YKR069W	0.0872374	Co-expression	Brauer-Botstein-2008
MET32	YLR092W	0.0819018	Co-expression	Brauer-Botstein-2008
MET32	YLR303W	0.0778181	Co-expression	Brauer-Botstein-2008
MET32	YNL277W	0.0818114	Co-expression	Brauer-Botstein-2008
MET32	YOL164W	0.0793781	Co-expression	Brauer-Botstein-2008
MET32	YPR167C	0.0737841	Co-expression	Brauer-Botstein-2008
MET8	CYS4	0.10119	Co-expression	Brauer-Botstein-2008
MET8	DUG3	0.106644	Co-expression	Brauer-Botstein-2008
MET8	FMO1	0.0986618	Co-expression	Brauer-Botstein-2008
MET8	GRX8	0.097387	Co-expression	Brauer-Botstein-2008
MET8	MET10	0.110434	Co-expression	Brauer-Botstein-2008
MET8	MMP1	0.108076	Co-expression	Brauer-Botstein-2008
MET8	MUP1	0.115384	Co-expression	Brauer-Botstein-2008
MET8	YAL012W	0.112778	Co-expression	Brauer-Botstein-2008
MET8	YBR294W	0.10323	Co-expression	Brauer-Botstein-2008
MET8	YDL059C	0.075442	Co-expression	Brauer-Botstein-2008
MET8	YHR112C	0.109754	Co-expression	Brauer-Botstein-2008
MET8	YIL074C	0.0935165	Co-expression	Brauer-Botstein-2008
MET8	YIR017C	0.0907941	Co-expression	Brauer-Botstein-2008
MET8	YIR018W	0.103628	Co-expression	Brauer-Botstein-2008
MET8	YJL060W	0.094326	Co-expression	Brauer-Botstein-2008
MET8	YJL212C	0.108891	Co-expression	Brauer-Botstein-2008
MET8	YJR010W	0.109326	Co-expression	Brauer-Botstein-2008
MET8	YJR137C	0.0839713	Co-expression	Brauer-Botstein-2008
MET8	YKL001C	0.0892411	Co-expression	Brauer-Botstein-2008
MET8	YKR069W	0.0969919	Co-expression	Brauer-Botstein-2008
MET8	YLL062C	0.104703	Co-expression	Brauer-Botstein-2008
MET8	YLR092W	0.119578	Co-expression	Brauer-Botstein-2008
MET8	YLR303W	0.101885	Co-expression	Brauer-Botstein-2008
MET8	YNL277W	0.112697	Co-expression	Brauer-Botstein-2008
MET8	YOL164W	0.100583	Co-expression	Brauer-Botstein-2008
MMP1	GRX8	0.0942142	Co-expression	Brauer-Botstein-2008
MMP1	MET10	0.0906932	Co-expression	Brauer-Botstein-2008
MMP1	MUP1	0.109387	Co-expression	Brauer-Botstein-2008
MMP1	YAL012W	0.100951	Co-expression	Brauer-Botstein-2008
MMP1	YBR294W	0.100854	Co-expression	Brauer-Botstein-2008
MMP1	YHR112C	0.0861295	Co-expression	Brauer-Botstein-2008
MMP1	YIR017C	0.0918283	Co-expression	Brauer-Botstein-2008
MMP1	YIR018W	0.109914	Co-expression	Brauer-Botstein-2008
MMP1	YJR010W	0.093116	Co-expression	Brauer-Botstein-2008
MMP1	YKL001C	0.0858368	Co-expression	Brauer-Botstein-2008
MMP1	YKR069W	0.0860604	Co-expression	Brauer-Botstein-2008
MMP1	YLL062C	0.107748	Co-expression	Brauer-Botstein-2008
MMP1	YLR092W	0.10341	Co-expression	Brauer-Botstein-2008
MMP1	YLR303W	0.0930935	Co-expression	Brauer-Botstein-2008
MMP1	YNL277W	0.0983792	Co-expression	Brauer-Botstein-2008
MMP1	YOL164W	0.097355	Co-expression	Brauer-Botstein-2008
MMP1	YPR106W	0.0622332	Co-expression	Brauer-Botstein-2008
MUP1	GRX8	0.103818	Co-expression	Brauer-Botstein-2008
MUP1	MET10	0.108669	Co-expression	Brauer-Botstein-2008
MUP1	MET32	0.0806617	Co-expression	Brauer-Botstein-2008
MUP1	YAL012W	0.10821	Co-expression	Brauer-Botstein-2008
MUP1	YBR294W	0.130867	Co-expression	Brauer-Botstein-2008
MUP1	YDR212W	0.0894041	Co-expression	Brauer-Botstein-2008
MUP1	YHR112C	0.109525	Co-expression	Brauer-Botstein-2008
MUP1	YIL074C	0.114713	Co-expression	Brauer-Botstein-2008
MUP1	YIR017C	0.090191	Co-expression	Brauer-Botstein-2008
MUP1	YIR018W	0.105422	Co-expression	Brauer-Botstein-2008
MUP1	YJL212C	0.115705	Co-expression	Brauer-Botstein-2008
MUP1	YJR010W	0.120792	Co-expression	Brauer-Botstein-2008
MUP1	YJR137C	0.0862956	Co-expression	Brauer-Botstein-2008
MUP1	YKL001C	0.0980748	Co-expression	Brauer-Botstein-2008
MUP1	YKR069W	0.0966581	Co-expression	Brauer-Botstein-2008
MUP1	YLL062C	0.107195	Co-expression	Brauer-Botstein-2008
MUP1	YLR092W	0.124921	Co-expression	Brauer-Botstein-2008
MUP1	YLR303W	0.105555	Co-expression	Brauer-Botstein-2008
MUP1	YMR080C	0.090998	Co-expression	Brauer-Botstein-2008
MUP1	YNL277W	0.101756	Co-expression	Brauer-Botstein-2008
MUP1	YNR032W	0.127689	Co-expression	Brauer-Botstein-2008
MUP1	YOL164W	0.102966	Co-expression	Brauer-Botstein-2008
MUP1	YPR167C	0.102282	Co-expression	Brauer-Botstein-2008
NIT1	YBL025W	0.0775907	Co-expression	Brauer-Botstein-2008
NIT1	YBR294W	0.102352	Co-expression	Brauer-Botstein-2008
NIT1	YDL059C	0.0724488	Co-expression	Brauer-Botstein-2008
NIT1	YDL198C	0.110315	Co-expression	Brauer-Botstein-2008
NIT1	YEL006W	0.0804631	Co-expression	Brauer-Botstein-2008
NIT1	YJL060W	0.101254	Co-expression	Brauer-Botstein-2008
NIT1	YJL212C	0.105132	Co-expression	Brauer-Botstein-2008
NIT1	YJR137C	0.0747139	Co-expression	Brauer-Botstein-2008
NIT1	YLR257W	0.0588525	Co-expression	Brauer-Botstein-2008
NIT1	YLR303W	0.077731	Co-expression	Brauer-Botstein-2008
NIT1	YMR080C	0.0794329	Co-expression	Brauer-Botstein-2008
NIT1	YNL040W	0.0824979	Co-expression	Brauer-Botstein-2008
NIT1	YNL168C	0.0978075	Co-expression	Brauer-Botstein-2008
NIT1	YNL183C	0.0766986	Co-expression	Brauer-Botstein-2008
OPT2	YDR090C	0.115359	Co-expression	Brauer-Botstein-2008
OPT2	YER060W	0.108888	Co-expression	Brauer-Botstein-2008
OPT2	YJL172W	0.0897659	Co-expression	Brauer-Botstein-2008
OPT2	YJL222W	0.121335	Co-expression	Brauer-Botstein-2008
RMD6	CYS4	0.0922494	Co-expression	Brauer-Botstein-2008
RMD6	MET32	0.0726051	Co-expression	Brauer-Botstein-2008
RMD6	STR3	0.0839819	Co-expression	Brauer-Botstein-2008
RMD6	YBR281C	0.100199	Co-expression	Brauer-Botstein-2008
RMD6	YCT1	0.0918164	Co-expression	Brauer-Botstein-2008
RMD6	YDL059C	0.0677847	Co-expression	Brauer-Botstein-2008
RMD6	YDR502C	0.0945279	Co-expression	Brauer-Botstein-2008
RMD6	YER155C	0.114938	Co-expression	Brauer-Botstein-2008
RMD6	YHL036W	0.08374	Co-expression	Brauer-Botstein-2008
RMD6	YHR112C	0.0812868	Co-expression	Brauer-Botstein-2008
RMD6	YIL074C	0.0828309	Co-expression	Brauer-Botstein-2008
RMD6	YJL101C	0.102093	Co-expression	Brauer-Botstein-2008
RMD6	YJL212C	0.088213	Co-expression	Brauer-Botstein-2008
RMD6	YPR167C	0.0771325	Co-expression	Brauer-Botstein-2008
SRY1	NIT1	0.0898847	Co-expression	Brauer-Botstein-2008
SRY1	YBR294W	0.0981265	Co-expression	Brauer-Botstein-2008
SRY1	YDL198C	0.136271	Co-expression	Brauer-Botstein-2008
SRY1	YDR034C	0.0937554	Co-expression	Brauer-Botstein-2008
SRY1	YDR119W	0.0988347	Co-expression	Brauer-Botstein-2008
SRY1	YEL006W	0.0817885	Co-expression	Brauer-Botstein-2008
SRY1	YHI9	0.131808	Co-expression	Brauer-Botstein-2008
SRY1	YKL033W-A	0.0843039	Co-expression	Brauer-Botstein-2008
SRY1	YNL040W	0.0786084	Co-expression	Brauer-Botstein-2008
SRY1	YOL119C	0.0994241	Co-expression	Brauer-Botstein-2008
STR3	DUG3	0.0964382	Co-expression	Brauer-Botstein-2008
STR3	MET10	0.0971332	Co-expression	Brauer-Botstein-2008
STR3	MET32	0.0854727	Co-expression	Brauer-Botstein-2008
STR3	YBR281C	0.105184	Co-expression	Brauer-Botstein-2008
STR3	YHL036W	0.106607	Co-expression	Brauer-Botstein-2008
STR3	YJL101C	0.140626	Co-expression	Brauer-Botstein-2008
STR3	YJR137C	0.0979453	Co-expression	Brauer-Botstein-2008
STR3	YKR069W	0.0959585	Co-expression	Brauer-Botstein-2008
STR3	YNL095C	0.126595	Co-expression	Brauer-Botstein-2008
STR3	YPR167C	0.0867581	Co-expression	Brauer-Botstein-2008
VBA2	CYS4	0.103575	Co-expression	Brauer-Botstein-2008
VBA2	DUG3	0.106124	Co-expression	Brauer-Botstein-2008
VBA2	FMO1	0.0892365	Co-expression	Brauer-Botstein-2008
VBA2	GRX8	0.099523	Co-expression	Brauer-Botstein-2008
VBA2	MET10	0.0959698	Co-expression	Brauer-Botstein-2008
VBA2	MET22	0.0958227	Co-expression	Brauer-Botstein-2008
VBA2	MET32	0.0876514	Co-expression	Brauer-Botstein-2008
VBA2	MUP1	0.111025	Co-expression	Brauer-Botstein-2008
VBA2	RMD6	0.0819045	Co-expression	Brauer-Botstein-2008
VBA2	STR3	0.120591	Co-expression	Brauer-Botstein-2008
VBA2	YAL012W	0.0805264	Co-expression	Brauer-Botstein-2008
VBA2	YBR281C	0.0931102	Co-expression	Brauer-Botstein-2008
VBA2	YCT1	0.103288	Co-expression	Brauer-Botstein-2008
VBA2	YDL059C	0.0679618	Co-expression	Brauer-Botstein-2008
VBA2	YDR527W	0.099481	Co-expression	Brauer-Botstein-2008
VBA2	YHL036W	0.093658	Co-expression	Brauer-Botstein-2008
VBA2	YHR112C	0.0984224	Co-expression	Brauer-Botstein-2008
VBA2	YIL074C	0.11548	Co-expression	Brauer-Botstein-2008
VBA2	YIR017C	0.0772928	Co-expression	Brauer-Botstein-2008
VBA2	YJL101C	0.114966	Co-expression	Brauer-Botstein-2008
VBA2	YJR010W	0.103843	Co-expression	Brauer-Botstein-2008
VBA2	YJR137C	0.0834593	Co-expression	Brauer-Botstein-2008
VBA2	YKL001C	0.0914098	Co-expression	Brauer-Botstein-2008
VBA2	YKR069W	0.09097	Co-expression	Brauer-Botstein-2008
VBA2	YLR092W	0.106039	Co-expression	Brauer-Botstein-2008
VBA2	YLR303W	0.0804477	Co-expression	Brauer-Botstein-2008
VBA2	YOL164W	0.0794922	Co-expression	Brauer-Botstein-2008
VBA2	YPR167C	0.0979734	Co-expression	Brauer-Botstein-2008
YAL012W	YBR294W	0.096294	Co-expression	Brauer-Botstein-2008
YAL012W	YDL059C	0.0739395	Co-expression	Brauer-Botstein-2008
YAL012W	YHR112C	0.108889	Co-expression	Brauer-Botstein-2008
YAL012W	YIL074C	0.0970527	Co-expression	Brauer-Botstein-2008
YAL012W	YIR017C	0.0821712	Co-expression	Brauer-Botstein-2008
YAL012W	YJL060W	0.088623	Co-expression	Brauer-Botstein-2008
YAL012W	YJL212C	0.101713	Co-expression	Brauer-Botstein-2008
YAL012W	YJR010W	0.111312	Co-expression	Brauer-Botstein-2008
YAL012W	YJR137C	0.0776432	Co-expression	Brauer-Botstein-2008
YAL012W	YKL001C	0.0905943	Co-expression	Brauer-Botstein-2008
YAL012W	YKR069W	0.0885304	Co-expression	Brauer-Botstein-2008
YAL012W	YLL062C	0.101898	Co-expression	Brauer-Botstein-2008
YAL012W	YLR092W	0.111196	Co-expression	Brauer-Botstein-2008
YAL012W	YLR303W	0.0965772	Co-expression	Brauer-Botstein-2008
YAL012W	YNL277W	0.0999837	Co-expression	Brauer-Botstein-2008
YAL012W	YOL164W	0.0961056	Co-expression	Brauer-Botstein-2008
YAL012W	YPR167C	0.0804764	Co-expression	Brauer-Botstein-2008
YAR014C	YML059C	0.105182	Co-expression	Brauer-Botstein-2008
YAR014C	YNL095C	0.0911792	Co-expression	Brauer-Botstein-2008
YAR014C	YOR153W	0.0690417	Co-expression	Brauer-Botstein-2008
YAR018C	YBR088C	0.068926	Co-expression	Brauer-Botstein-2008
YBL025W	YDL059C	0.066111	Co-expression	Brauer-Botstein-2008
YBL025W	YIR017C	0.0724233	Co-expression	Brauer-Botstein-2008
YBL025W	YNL168C	0.0821943	Co-expression	Brauer-Botstein-2008
YBL025W	YOR302W	0.0613771	Co-expression	Brauer-Botstein-2008
YBR011C	YBR281C	0.102374	Co-expression	Brauer-Botstein-2008
YBR011C	YER043C	0.126366	Co-expression	Brauer-Botstein-2008
YBR011C	YIL074C	0.102767	Co-expression	Brauer-Botstein-2008
YBR011C	YJR010W	0.101861	Co-expression	Brauer-Botstein-2008
YBR023C	YGL125W	0.114354	Co-expression	Brauer-Botstein-2008
YBR023C	YLR347C	0.0900735	Co-expression	Brauer-Botstein-2008
YBR023C	YNL321W	0.0876775	Co-expression	Brauer-Botstein-2008
YBR043C	YBR147W	0.0912661	Co-expression	Brauer-Botstein-2008
YBR043C	YDR242W	0.108027	Co-expression	Brauer-Botstein-2008
YBR043C	YNR068C	0.0958899	Co-expression	Brauer-Botstein-2008
YBR043C	YNR069C	0.0942461	Co-expression	Brauer-Botstein-2008
YBR043C	YPL092W	0.0876309	Co-expression	Brauer-Botstein-2008
YBR068C	YAR050W	0.0881995	Co-expression	Brauer-Botstein-2008
YBR068C	YIL072W	0.0983687	Co-expression	Brauer-Botstein-2008
YBR068C	YLR348C	0.0946228	Co-expression	Brauer-Botstein-2008
YBR068C	YNL063W	0.0963051	Co-expression	Brauer-Botstein-2008
YBR068C	YPL111W	0.0765161	Co-expression	Brauer-Botstein-2008
YBR088C	YDR459C	0.0608528	Co-expression	Brauer-Botstein-2008
YBR088C	YPR089W	0.0663763	Co-expression	Brauer-Botstein-2008
YBR147W	YNR068C	0.127472	Co-expression	Brauer-Botstein-2008
YBR147W	YNR069C	0.137455	Co-expression	Brauer-Botstein-2008
YBR208C	YDR242W	0.0887335	Co-expression	Brauer-Botstein-2008
YBR208C	YIR031C	0.0934845	Co-expression	Brauer-Botstein-2008
YBR208C	YJL172W	0.0930228	Co-expression	Brauer-Botstein-2008
YBR208C	YJR152W	0.0901109	Co-expression	Brauer-Botstein-2008
YBR208C	YMR088C	0.0915298	Co-expression	Brauer-Botstein-2008
YBR208C	YNL142W	0.104006	Co-expression	Brauer-Botstein-2008
YBR281C	YDR527W	0.0993234	Co-expression	Brauer-Botstein-2008
YBR281C	YIL074C	0.0934445	Co-expression	Brauer-Botstein-2008
YBR287W	YJL222W	0.100599	Co-expression	Brauer-Botstein-2008
YBR294W	YDL059C	0.0738888	Co-expression	Brauer-Botstein-2008
YBR294W	YDL198C	0.1316	Co-expression	Brauer-Botstein-2008
YBR294W	YJR010W	0.106362	Co-expression	Brauer-Botstein-2008
YBR294W	YJR137C	0.0853336	Co-expression	Brauer-Botstein-2008
YBR294W	YKL001C	0.0851516	Co-expression	Brauer-Botstein-2008
YBR294W	YKR069W	0.0840915	Co-expression	Brauer-Botstein-2008
YBR294W	YLL062C	0.0989835	Co-expression	Brauer-Botstein-2008
YBR294W	YLR092W	0.103741	Co-expression	Brauer-Botstein-2008
YBR294W	YLR303W	0.101833	Co-expression	Brauer-Botstein-2008
YBR294W	YNL277W	0.0889868	Co-expression	Brauer-Botstein-2008
YBR294W	YOL164W	0.101857	Co-expression	Brauer-Botstein-2008
YBR294W	YPR167C	0.0912287	Co-expression	Brauer-Botstein-2008
YCR023C	YJR013W	0.0748103	Co-expression	Brauer-Botstein-2008
YCR023C	YOL137W	0.112515	Co-expression	Brauer-Botstein-2008
YCR037C	YOL137W	0.091721	Co-expression	Brauer-Botstein-2008
YCR098C	YNL323W	0.0306289	Co-expression	Brauer-Botstein-2008
YCT1	CYS4	0.105849	Co-expression	Brauer-Botstein-2008
YCT1	DUG3	0.101934	Co-expression	Brauer-Botstein-2008
YCT1	FMO1	0.100871	Co-expression	Brauer-Botstein-2008
YCT1	GRX8	0.0897344	Co-expression	Brauer-Botstein-2008
YCT1	MET10	0.101789	Co-expression	Brauer-Botstein-2008
YCT1	MET32	0.0932995	Co-expression	Brauer-Botstein-2008
YCT1	MUP1	0.0944445	Co-expression	Brauer-Botstein-2008
YCT1	STR3	0.114938	Co-expression	Brauer-Botstein-2008
YCT1	YAL012W	0.0825135	Co-expression	Brauer-Botstein-2008
YCT1	YBR281C	0.0894002	Co-expression	Brauer-Botstein-2008
YCT1	YDL059C	0.0847539	Co-expression	Brauer-Botstein-2008
YCT1	YHL036W	0.0982536	Co-expression	Brauer-Botstein-2008
YCT1	YHR112C	0.0976845	Co-expression	Brauer-Botstein-2008
YCT1	YIL074C	0.0966044	Co-expression	Brauer-Botstein-2008
YCT1	YIR017C	0.0829481	Co-expression	Brauer-Botstein-2008
YCT1	YJL060W	0.0952725	Co-expression	Brauer-Botstein-2008
YCT1	YJL101C	0.114704	Co-expression	Brauer-Botstein-2008
YCT1	YJL212C	0.100158	Co-expression	Brauer-Botstein-2008
YCT1	YJR010W	0.0983682	Co-expression	Brauer-Botstein-2008
YCT1	YJR137C	0.094902	Co-expression	Brauer-Botstein-2008
YCT1	YKL001C	0.0924706	Co-expression	Brauer-Botstein-2008
YCT1	YKR069W	0.0994854	Co-expression	Brauer-Botstein-2008
YCT1	YLR092W	0.0985511	Co-expression	Brauer-Botstein-2008
YCT1	YLR303W	0.0890544	Co-expression	Brauer-Botstein-2008
YCT1	YNL277W	0.0948897	Co-expression	Brauer-Botstein-2008
YCT1	YOL164W	0.0878273	Co-expression	Brauer-Botstein-2008
YCT1	YPR167C	0.0854777	Co-expression	Brauer-Botstein-2008
YDL007W	YBL025W	0.0629521	Co-expression	Brauer-Botstein-2008
YDL007W	YJR060W	0.0824563	Co-expression	Brauer-Botstein-2008
YDL007W	YLR257W	0.0507814	Co-expression	Brauer-Botstein-2008
YDL059C	YIR017C	0.0790695	Co-expression	Brauer-Botstein-2008
YDL059C	YJR010W	0.077772	Co-expression	Brauer-Botstein-2008
YDL059C	YJR137C	0.0763936	Co-expression	Brauer-Botstein-2008
YDL059C	YKL001C	0.0791939	Co-expression	Brauer-Botstein-2008
YDL059C	YKR069W	0.0833553	Co-expression	Brauer-Botstein-2008
YDL059C	YLR092W	0.0784466	Co-expression	Brauer-Botstein-2008
YDL059C	YLR303W	0.0777339	Co-expression	Brauer-Botstein-2008
YDL059C	YNL277W	0.0854649	Co-expression	Brauer-Botstein-2008
YDL059C	YOL164W	0.076704	Co-expression	Brauer-Botstein-2008
YDL059C	YPR167C	0.0650538	Co-expression	Brauer-Botstein-2008
YDL146W	YER098W	0.081453	Co-expression	Brauer-Botstein-2008
YDL146W	YPR109W	0.126529	Co-expression	Brauer-Botstein-2008
YDL215C	YBR043C	0.0739069	Co-expression	Brauer-Botstein-2008
YDL215C	YDR242W	0.0577963	Co-expression	Brauer-Botstein-2008
YDL215C	YPL092W	0.0529909	Co-expression	Brauer-Botstein-2008
YDL215C	YPL219W	0.0625347	Co-expression	Brauer-Botstein-2008
YDL237W	YBR147W	0.103004	Co-expression	Brauer-Botstein-2008
YDL237W	YDR090C	0.0964889	Co-expression	Brauer-Botstein-2008
YDL237W	YDR119W	0.092248	Co-expression	Brauer-Botstein-2008
YDL237W	YMR204C	0.111799	Co-expression	Brauer-Botstein-2008
YDL237W	YNL040W	0.0808187	Co-expression	Brauer-Botstein-2008
YDR061W	YOL023W	0.125273	Co-expression	Brauer-Botstein-2008
YDR090C	YBR147W	0.093641	Co-expression	Brauer-Botstein-2008
YDR090C	YJL222W	0.116894	Co-expression	Brauer-Botstein-2008
YDR105C	YCR023C	0.132458	Co-expression	Brauer-Botstein-2008
YDR105C	YCR037C	0.132131	Co-expression	Brauer-Botstein-2008
YDR105C	YPR042C	0.112063	Co-expression	Brauer-Botstein-2008
YDR119W	YBL020W	0.0925807	Co-expression	Brauer-Botstein-2008
YDR119W	YDR090C	0.0897038	Co-expression	Brauer-Botstein-2008
YDR119W	YJL172W	0.0828673	Co-expression	Brauer-Botstein-2008
YDR119W	YMR088C	0.0874528	Co-expression	Brauer-Botstein-2008
YDR119W	YNL101W	0.110089	Co-expression	Brauer-Botstein-2008
YDR212W	YDR061W	0.0970537	Co-expression	Brauer-Botstein-2008
YDR212W	YKL033W-A	0.0802837	Co-expression	Brauer-Botstein-2008
YDR212W	YLL062C	0.0759787	Co-expression	Brauer-Botstein-2008
YDR212W	YNR032W	0.0915506	Co-expression	Brauer-Botstein-2008
YDR212W	YOL028C	0.0892999	Co-expression	Brauer-Botstein-2008
YDR212W	YOL164W	0.073607	Co-expression	Brauer-Botstein-2008
YDR242W	YBR147W	0.0761142	Co-expression	Brauer-Botstein-2008
YDR242W	YJL222W	0.0900586	Co-expression	Brauer-Botstein-2008
YDR285W	YDL044C	0.0909597	Co-expression	Brauer-Botstein-2008
YDR285W	YJR137C	0.0666466	Co-expression	Brauer-Botstein-2008
YDR301W	YOR298C-A	0.0941826	Co-expression	Brauer-Botstein-2008
YDR315C	YDL059C	0.0769751	Co-expression	Brauer-Botstein-2008
YDR315C	YGL159W	0.0945948	Co-expression	Brauer-Botstein-2008
YDR315C	YPL213W	0.0928592	Co-expression	Brauer-Botstein-2008
YDR341C	YMR321C	0.0758213	Co-expression	Brauer-Botstein-2008
YDR380W	YJL160C	0.0891694	Co-expression	Brauer-Botstein-2008
YDR380W	YPL092W	0.0778603	Co-expression	Brauer-Botstein-2008
YDR391C	YER041W	0.0934198	Co-expression	Brauer-Botstein-2008
YDR391C	YER098W	0.0646388	Co-expression	Brauer-Botstein-2008
YDR391C	YLR231C	0.0758476	Co-expression	Brauer-Botstein-2008
YDR391C	YOR031W	0.0691981	Co-expression	Brauer-Botstein-2008
YDR414C	YHR142W	0.0737078	Co-expression	Brauer-Botstein-2008
YDR414C	YJR041C	0.0502444	Co-expression	Brauer-Botstein-2008
YDR439W	YNL137C	0.115533	Co-expression	Brauer-Botstein-2008
YDR439W	YPL213W	0.105094	Co-expression	Brauer-Botstein-2008
YDR453C	YER098W	0.102209	Co-expression	Brauer-Botstein-2008
YDR453C	YPR109W	0.119664	Co-expression	Brauer-Botstein-2008
YDR471W	YHL015W	0.0530027	Co-expression	Brauer-Botstein-2008
YDR471W	YHL022C	0.0737777	Co-expression	Brauer-Botstein-2008
YDR471W	YIL009C-A	0.0605085	Co-expression	Brauer-Botstein-2008
YDR471W	YKL006W	0.0482387	Co-expression	Brauer-Botstein-2008
YDR471W	YLR325C	0.0378662	Co-expression	Brauer-Botstein-2008
YDR471W	YLR344W	0.0447164	Co-expression	Brauer-Botstein-2008
YDR471W	YLR367W	0.0407748	Co-expression	Brauer-Botstein-2008
YDR471W	YML063W	0.044257	Co-expression	Brauer-Botstein-2008
YDR471W	YPL143W	0.0618284	Co-expression	Brauer-Botstein-2008
YDR502C	YBR011C	0.137666	Co-expression	Brauer-Botstein-2008
YDR502C	YBR281C	0.105688	Co-expression	Brauer-Botstein-2008
YDR502C	YER091C	0.134126	Co-expression	Brauer-Botstein-2008
YDR502C	YHR112C	0.100652	Co-expression	Brauer-Botstein-2008
YDR502C	YIL074C	0.119279	Co-expression	Brauer-Botstein-2008
YDR502C	YJR010W	0.103962	Co-expression	Brauer-Botstein-2008
YDR502C	YPR167C	0.0851825	Co-expression	Brauer-Botstein-2008
YDR527W	YIL074C	0.113608	Co-expression	Brauer-Botstein-2008
YDR538W	YER068W	0.0699269	Co-expression	Brauer-Botstein-2008
YEL006W	YBR208C	0.0750315	Co-expression	Brauer-Botstein-2008
YEL006W	YDR119W	0.086346	Co-expression	Brauer-Botstein-2008
YEL006W	YIR031C	0.0974168	Co-expression	Brauer-Botstein-2008
YEL006W	YJL172W	0.0885841	Co-expression	Brauer-Botstein-2008
YEL006W	YJR152W	0.0956236	Co-expression	Brauer-Botstein-2008
YEL006W	YMR088C	0.094531	Co-expression	Brauer-Botstein-2008
YEL006W	YNL101W	0.100091	Co-expression	Brauer-Botstein-2008
YEL006W	YNL142W	0.0920813	Co-expression	Brauer-Botstein-2008
YEL006W	YNL168C	0.0976946	Co-expression	Brauer-Botstein-2008
YEL006W	YOL128C	0.0768006	Co-expression	Brauer-Botstein-2008
YEL011W	YBR043C	0.0646513	Co-expression	Brauer-Botstein-2008
YEL011W	YDL215C	0.0460864	Co-expression	Brauer-Botstein-2008
YER053C	YDR033W	0.0877448	Co-expression	Brauer-Botstein-2008
YER053C	YLR270W	0.0953163	Co-expression	Brauer-Botstein-2008
YER053C	YPL017C	0.120513	Co-expression	Brauer-Botstein-2008
YER068W	YNL034W	0.0758695	Co-expression	Brauer-Botstein-2008
YER072W	YCR098C	0.0283439	Co-expression	Brauer-Botstein-2008
YER072W	YGL224C	0.0387865	Co-expression	Brauer-Botstein-2008
YER072W	YJR042W	0.0361006	Co-expression	Brauer-Botstein-2008
YER072W	YKL209C	0.0308573	Co-expression	Brauer-Botstein-2008
YER072W	YLR433C	0.0422348	Co-expression	Brauer-Botstein-2008
YER072W	YMR266W	0.0455762	Co-expression	Brauer-Botstein-2008
YER072W	YMR269W	0.0299291	Co-expression	Brauer-Botstein-2008
YER072W	YNL323W	0.0266096	Co-expression	Brauer-Botstein-2008
YER091C	YBR011C	0.122643	Co-expression	Brauer-Botstein-2008
YER091C	YER043C	0.127221	Co-expression	Brauer-Botstein-2008
YER091C	YNR032W	0.1183	Co-expression	Brauer-Botstein-2008
YER098W	YNL323W	0.0424166	Co-expression	Brauer-Botstein-2008
YER098W	YPR109W	0.0898895	Co-expression	Brauer-Botstein-2008
YER150W	YDR391C	0.068553	Co-expression	Brauer-Botstein-2008
YER150W	YGR070W	0.0436251	Co-expression	Brauer-Botstein-2008
YFL025C	YBL020W	0.107415	Co-expression	Brauer-Botstein-2008
YFL025C	YBR023C	0.100919	Co-expression	Brauer-Botstein-2008
YFL025C	YDL237W	0.0962316	Co-expression	Brauer-Botstein-2008
YFL025C	YDR119W	0.0986824	Co-expression	Brauer-Botstein-2008
YFR006W	YDL044C	0.105219	Co-expression	Brauer-Botstein-2008
YFR006W	YNL040W	0.0746725	Co-expression	Brauer-Botstein-2008
YFR009W	YLR180W	0.0754583	Co-expression	Brauer-Botstein-2008
YFR009W	YOR272W	0.0618112	Co-expression	Brauer-Botstein-2008
YGL043W	YHL015W	0.0859542	Co-expression	Brauer-Botstein-2008
YGL043W	YML063W	0.0644068	Co-expression	Brauer-Botstein-2008
YGL084C	YCR037C	0.101877	Co-expression	Brauer-Botstein-2008
YGL084C	YHR142W	0.102202	Co-expression	Brauer-Botstein-2008
YGL084C	YLR347C	0.0896902	Co-expression	Brauer-Botstein-2008
YGL098W	YJR013W	0.0744863	Co-expression	Brauer-Botstein-2008
YGL117W	YNR068C	0.0838781	Co-expression	Brauer-Botstein-2008
YGL117W	YPL033C	0.0935843	Co-expression	Brauer-Botstein-2008
YGL125W	YBL020W	0.0946218	Co-expression	Brauer-Botstein-2008
YGL130W	YDR301W	0.0960956	Co-expression	Brauer-Botstein-2008
YGL130W	YIR018W	0.103092	Co-expression	Brauer-Botstein-2008
YGL155W	YIL052C	0.0775023	Co-expression	Brauer-Botstein-2008
YGL155W	YKL053C-A	0.100534	Co-expression	Brauer-Botstein-2008
YGL155W	YPR109W	0.119811	Co-expression	Brauer-Botstein-2008
YGL159W	YFR032C-A	0.0822228	Co-expression	Brauer-Botstein-2008
YGL224C	YCR098C	0.0500998	Co-expression	Brauer-Botstein-2008
YGL224C	YHR078W	0.0891804	Co-expression	Brauer-Botstein-2008
YGL224C	YPR086W	0.0801127	Co-expression	Brauer-Botstein-2008
YGR006W	YNR068C	0.094187	Co-expression	Brauer-Botstein-2008
YGR028W	YDL146W	0.122128	Co-expression	Brauer-Botstein-2008
YGR028W	YER098W	0.0933699	Co-expression	Brauer-Botstein-2008
YGR028W	YPR109W	0.117283	Co-expression	Brauer-Botstein-2008
YGR044C	YDR034C	0.0822276	Co-expression	Brauer-Botstein-2008
YGR044C	YLR257W	0.0576106	Co-expression	Brauer-Botstein-2008
YGR044C	YNL168C	0.0815577	Co-expression	Brauer-Botstein-2008
YGR044C	YNL183C	0.0698161	Co-expression	Brauer-Botstein-2008
YGR044C	YNR067C	0.0884795	Co-expression	Brauer-Botstein-2008
YGR044C	YOR302W	0.0617379	Co-expression	Brauer-Botstein-2008
YGR070W	YER053C	0.0515058	Co-expression	Brauer-Botstein-2008
YGR070W	YLR248W	0.0475368	Co-expression	Brauer-Botstein-2008
YGR070W	YOR298C-A	0.0481078	Co-expression	Brauer-Botstein-2008
YGR070W	YPL258C	0.040892	Co-expression	Brauer-Botstein-2008
YHI9	YBR147W	0.124168	Co-expression	Brauer-Botstein-2008
YHI9	YDL237W	0.110415	Co-expression	Brauer-Botstein-2008
YHI9	YDR090C	0.125052	Co-expression	Brauer-Botstein-2008
YHI9	YDR119W	0.103248	Co-expression	Brauer-Botstein-2008
YHI9	YDR179W-A	0.0960343	Co-expression	Brauer-Botstein-2008
YHI9	YEL006W	0.0895893	Co-expression	Brauer-Botstein-2008
YHI9	YIR031C	0.0997167	Co-expression	Brauer-Botstein-2008
YHI9	YJL172W	0.104259	Co-expression	Brauer-Botstein-2008
YHI9	YJL222W	0.107107	Co-expression	Brauer-Botstein-2008
YHI9	YJR152W	0.0965311	Co-expression	Brauer-Botstein-2008
YHI9	YKR039W	0.0886252	Co-expression	Brauer-Botstein-2008
YHI9	YMR088C	0.0981133	Co-expression	Brauer-Botstein-2008
YHI9	YNL040W	0.0860567	Co-expression	Brauer-Botstein-2008
YHI9	YNR068C	0.101236	Co-expression	Brauer-Botstein-2008
YHI9	YNR069C	0.100716	Co-expression	Brauer-Botstein-2008
YHI9	YOL119C	0.120521	Co-expression	Brauer-Botstein-2008
YHL015W	YMR321C	0.0621538	Co-expression	Brauer-Botstein-2008
YHL015W	YPL143W	0.0732193	Co-expression	Brauer-Botstein-2008
YHL036W	YDL059C	0.0739193	Co-expression	Brauer-Botstein-2008
YHL036W	YIR017C	0.0751135	Co-expression	Brauer-Botstein-2008
YHL036W	YJR137C	0.0837285	Co-expression	Brauer-Botstein-2008
YHL036W	YKL001C	0.0766304	Co-expression	Brauer-Botstein-2008
YHL036W	YKR069W	0.0845624	Co-expression	Brauer-Botstein-2008
YHL036W	YLR092W	0.0842678	Co-expression	Brauer-Botstein-2008
YHL036W	YLR303W	0.0753039	Co-expression	Brauer-Botstein-2008
YHL036W	YNL277W	0.0799735	Co-expression	Brauer-Botstein-2008
YHL036W	YPR167C	0.0719429	Co-expression	Brauer-Botstein-2008
YHR021C	YDR100W	0.0626073	Co-expression	Brauer-Botstein-2008
YHR078W	YGL178W	0.0982106	Co-expression	Brauer-Botstein-2008
YHR112C	YBR294W	0.0913666	Co-expression	Brauer-Botstein-2008
YHR112C	YDL059C	0.079848	Co-expression	Brauer-Botstein-2008
YHR112C	YHL036W	0.081039	Co-expression	Brauer-Botstein-2008
YHR112C	YIL074C	0.115138	Co-expression	Brauer-Botstein-2008
YHR112C	YIR017C	0.0830774	Co-expression	Brauer-Botstein-2008
YHR112C	YJL060W	0.097612	Co-expression	Brauer-Botstein-2008
YHR112C	YJL212C	0.11443	Co-expression	Brauer-Botstein-2008
YHR112C	YJR010W	0.120628	Co-expression	Brauer-Botstein-2008
YHR112C	YJR137C	0.0806952	Co-expression	Brauer-Botstein-2008
YHR112C	YKL001C	0.0932783	Co-expression	Brauer-Botstein-2008
YHR112C	YKR069W	0.0910064	Co-expression	Brauer-Botstein-2008
YHR112C	YLL062C	0.0930777	Co-expression	Brauer-Botstein-2008
YHR112C	YLR092W	0.118891	Co-expression	Brauer-Botstein-2008
YHR112C	YLR303W	0.0937734	Co-expression	Brauer-Botstein-2008
YHR112C	YNL277W	0.101662	Co-expression	Brauer-Botstein-2008
YHR112C	YOL164W	0.0941725	Co-expression	Brauer-Botstein-2008
YHR112C	YPR167C	0.0958266	Co-expression	Brauer-Botstein-2008
YHR142W	YLR347C	0.0821807	Co-expression	Brauer-Botstein-2008
YHR142W	YNR030W	0.0690922	Co-expression	Brauer-Botstein-2008
YIL009C-A	YPL143W	0.112649	Co-expression	Brauer-Botstein-2008
YIL052C	YDL075W	0.0360293	Co-expression	Brauer-Botstein-2008
YIL052C	YLR325C	0.044596	Co-expression	Brauer-Botstein-2008
YIL052C	YMR142C	0.0656639	Co-expression	Brauer-Botstein-2008
YIL072W	YBR003W	0.101745	Co-expression	Brauer-Botstein-2008
YIL074C	YJR010W	0.121601	Co-expression	Brauer-Botstein-2008
YIL074C	YKL001C	0.0935975	Co-expression	Brauer-Botstein-2008
YIL074C	YKR069W	0.087409	Co-expression	Brauer-Botstein-2008
YIL074C	YLL062C	0.084482	Co-expression	Brauer-Botstein-2008
YIL074C	YLR092W	0.116558	Co-expression	Brauer-Botstein-2008
YIL074C	YLR303W	0.0803601	Co-expression	Brauer-Botstein-2008
YIL074C	YOL164W	0.0813183	Co-expression	Brauer-Botstein-2008
YIL138C	YLR441C	0.111151	Co-expression	Brauer-Botstein-2008
YIL165C	NIT1	0.111312	Co-expression	Brauer-Botstein-2008
YIL165C	SRY1	0.0892287	Co-expression	Brauer-Botstein-2008
YIL165C	YBL025W	0.071992	Co-expression	Brauer-Botstein-2008
YIL165C	YBR294W	0.0969515	Co-expression	Brauer-Botstein-2008
YIL165C	YDL059C	0.0682668	Co-expression	Brauer-Botstein-2008
YIL165C	YDL198C	0.107966	Co-expression	Brauer-Botstein-2008
YIL165C	YDR285W	0.0683164	Co-expression	Brauer-Botstein-2008
YIL165C	YEL006W	0.0752504	Co-expression	Brauer-Botstein-2008
YIL165C	YJL060W	0.0949935	Co-expression	Brauer-Botstein-2008
YIL165C	YJL212C	0.0974909	Co-expression	Brauer-Botstein-2008
YIL165C	YJR137C	0.0714648	Co-expression	Brauer-Botstein-2008
YIL165C	YLR257W	0.0561617	Co-expression	Brauer-Botstein-2008
YIL165C	YNL040W	0.0815895	Co-expression	Brauer-Botstein-2008
YIL165C	YNL168C	0.0911666	Co-expression	Brauer-Botstein-2008
YIL165C	YNL183C	0.0722229	Co-expression	Brauer-Botstein-2008
YIR017C	YJR137C	0.0835558	Co-expression	Brauer-Botstein-2008
YIR017C	YKL001C	0.0869371	Co-expression	Brauer-Botstein-2008
YIR017C	YKR069W	0.098049	Co-expression	Brauer-Botstein-2008
YIR017C	YLL062C	0.0781527	Co-expression	Brauer-Botstein-2008
YIR017C	YLR092W	0.095008	Co-expression	Brauer-Botstein-2008
YIR017C	YLR303W	0.08766	Co-expression	Brauer-Botstein-2008
YIR017C	YNL277W	0.0998517	Co-expression	Brauer-Botstein-2008
YIR017C	YOL164W	0.0859073	Co-expression	Brauer-Botstein-2008
YIR018W	YBL025W	0.0843517	Co-expression	Brauer-Botstein-2008
YIR018W	YDL059C	0.0817675	Co-expression	Brauer-Botstein-2008
YIR018W	YIR017C	0.111748	Co-expression	Brauer-Botstein-2008
YIR018W	YJR060W	0.12335	Co-expression	Brauer-Botstein-2008
YIR018W	YKL001C	0.0849565	Co-expression	Brauer-Botstein-2008
YIR018W	YKR069W	0.0991228	Co-expression	Brauer-Botstein-2008
YIR018W	YLR092W	0.105724	Co-expression	Brauer-Botstein-2008
YIR018W	YLR303W	0.0941877	Co-expression	Brauer-Botstein-2008
YIR018W	YNL277W	0.114673	Co-expression	Brauer-Botstein-2008
YIR018W	YOL164W	0.0887239	Co-expression	Brauer-Botstein-2008
YIR025W	YOL036W	0.0716792	Co-expression	Brauer-Botstein-2008
YIR025W	YPL258C	0.0622553	Co-expression	Brauer-Botstein-2008
YIR031C	YDR090C	0.0929477	Co-expression	Brauer-Botstein-2008
YIR031C	YDR242W	0.0822274	Co-expression	Brauer-Botstein-2008
YIR031C	YJL172W	0.104077	Co-expression	Brauer-Botstein-2008
YIR031C	YJL222W	0.0993721	Co-expression	Brauer-Botstein-2008
YIR031C	YJR152W	0.104727	Co-expression	Brauer-Botstein-2008
YJL026W	YAL001C	0.0809878	Co-expression	Brauer-Botstein-2008
YJL060W	YBR294W	0.0945638	Co-expression	Brauer-Botstein-2008
YJL060W	YDL059C	0.085781	Co-expression	Brauer-Botstein-2008
YJL060W	YHL036W	0.0861627	Co-expression	Brauer-Botstein-2008
YJL060W	YIR017C	0.0841868	Co-expression	Brauer-Botstein-2008
YJL060W	YJL212C	0.115234	Co-expression	Brauer-Botstein-2008
YJL060W	YJR137C	0.0883114	Co-expression	Brauer-Botstein-2008
YJL060W	YKR069W	0.0860901	Co-expression	Brauer-Botstein-2008
YJL060W	YLR092W	0.0895023	Co-expression	Brauer-Botstein-2008
YJL060W	YLR303W	0.0958237	Co-expression	Brauer-Botstein-2008
YJL060W	YNL277W	0.0976877	Co-expression	Brauer-Botstein-2008
YJL060W	YOL164W	0.0941551	Co-expression	Brauer-Botstein-2008
YJL101C	YBR011C	0.112785	Co-expression	Brauer-Botstein-2008
YJL101C	YBR281C	0.126688	Co-expression	Brauer-Botstein-2008
YJL101C	YHL036W	0.10182	Co-expression	Brauer-Botstein-2008
YJL101C	YIL074C	0.101185	Co-expression	Brauer-Botstein-2008
YJL101C	YJR137C	0.0854793	Co-expression	Brauer-Botstein-2008
YJL101C	YKL001C	0.0789609	Co-expression	Brauer-Botstein-2008
YJL101C	YPR167C	0.081623	Co-expression	Brauer-Botstein-2008
YJL130C	YHR078W	0.103362	Co-expression	Brauer-Botstein-2008
YJL130C	YMR266W	0.0875113	Co-expression	Brauer-Botstein-2008
YJL172W	YBR147W	0.0786678	Co-expression	Brauer-Botstein-2008
YJL172W	YDR090C	0.100568	Co-expression	Brauer-Botstein-2008
YJL172W	YDR242W	0.0791962	Co-expression	Brauer-Botstein-2008
YJL172W	YJL222W	0.110863	Co-expression	Brauer-Botstein-2008
YJL177W	YFR032C-A	0.0984442	Co-expression	Brauer-Botstein-2008
YJL177W	YHR021C	0.0711229	Co-expression	Brauer-Botstein-2008
YJL177W	YLR344W	0.0607008	Co-expression	Brauer-Botstein-2008
YJL177W	YLR367W	0.0541831	Co-expression	Brauer-Botstein-2008
YJL177W	YML063W	0.0595146	Co-expression	Brauer-Botstein-2008
YJL177W	YPL143W	0.105185	Co-expression	Brauer-Botstein-2008
YJL212C	YBR294W	0.118619	Co-expression	Brauer-Botstein-2008
YJL212C	YDL059C	0.0881683	Co-expression	Brauer-Botstein-2008
YJL212C	YHL036W	0.0837698	Co-expression	Brauer-Botstein-2008
YJL212C	YIL074C	0.0937132	Co-expression	Brauer-Botstein-2008
YJL212C	YJR010W	0.111287	Co-expression	Brauer-Botstein-2008
YJL212C	YJR137C	0.0879811	Co-expression	Brauer-Botstein-2008
YJL212C	YKL001C	0.0871462	Co-expression	Brauer-Botstein-2008
YJL212C	YKR069W	0.0904432	Co-expression	Brauer-Botstein-2008
YJL212C	YLL062C	0.0859872	Co-expression	Brauer-Botstein-2008
YJL212C	YLR092W	0.107153	Co-expression	Brauer-Botstein-2008
YJL212C	YLR303W	0.100716	Co-expression	Brauer-Botstein-2008
YJL212C	YNL277W	0.104084	Co-expression	Brauer-Botstein-2008
YJL212C	YOL164W	0.0956015	Co-expression	Brauer-Botstein-2008
YJL212C	YPR167C	0.0901845	Co-expression	Brauer-Botstein-2008
YJR010W	YKR069W	0.0910697	Co-expression	Brauer-Botstein-2008
YJR010W	YLR092W	0.118452	Co-expression	Brauer-Botstein-2008
YJR010W	YLR303W	0.0961956	Co-expression	Brauer-Botstein-2008
YJR010W	YNL277W	0.0974092	Co-expression	Brauer-Botstein-2008
YJR010W	YOL164W	0.0984061	Co-expression	Brauer-Botstein-2008
YJR013W	YHR078W	0.0624327	Co-expression	Brauer-Botstein-2008
YJR041C	YJR013W	0.041298	Co-expression	Brauer-Botstein-2008
YJR041C	YOL137W	0.0551487	Co-expression	Brauer-Botstein-2008
YJR042W	YGR035C	0.0763329	Co-expression	Brauer-Botstein-2008
YJR060W	YBL025W	0.0968182	Co-expression	Brauer-Botstein-2008
YJR060W	YNL277W	0.106465	Co-expression	Brauer-Botstein-2008
YJR101W	YMR293C	0.0683638	Co-expression	Brauer-Botstein-2008
YJR101W	YNL137C	0.0743507	Co-expression	Brauer-Botstein-2008
YJR101W	YOL023W	0.0748495	Co-expression	Brauer-Botstein-2008
YJR110W	YPR086W	0.107559	Co-expression	Brauer-Botstein-2008
YJR137C	YJR010W	0.0817963	Co-expression	Brauer-Botstein-2008
YJR137C	YKL001C	0.081655	Co-expression	Brauer-Botstein-2008
YJR137C	YKR069W	0.0929422	Co-expression	Brauer-Botstein-2008
YJR137C	YLR092W	0.0870553	Co-expression	Brauer-Botstein-2008
YJR137C	YLR303W	0.0890103	Co-expression	Brauer-Botstein-2008
YJR137C	YNL277W	0.0916309	Co-expression	Brauer-Botstein-2008
YJR137C	YOL164W	0.0833901	Co-expression	Brauer-Botstein-2008
YJR152W	YDR090C	0.084777	Co-expression	Brauer-Botstein-2008
YJR152W	YDR242W	0.0822105	Co-expression	Brauer-Botstein-2008
YJR152W	YJL172W	0.0980058	Co-expression	Brauer-Botstein-2008
YJR152W	YJL222W	0.0916634	Co-expression	Brauer-Botstein-2008
YJR152W	YNL168C	0.0951407	Co-expression	Brauer-Botstein-2008
YKL001C	YJR010W	0.0987595	Co-expression	Brauer-Botstein-2008
YKL001C	YKR069W	0.0951409	Co-expression	Brauer-Botstein-2008
YKL001C	YLL062C	0.084908	Co-expression	Brauer-Botstein-2008
YKL001C	YLR092W	0.100377	Co-expression	Brauer-Botstein-2008
YKL001C	YLR303W	0.0855471	Co-expression	Brauer-Botstein-2008
YKL001C	YNL277W	0.0920702	Co-expression	Brauer-Botstein-2008
YKL001C	YOL164W	0.0875203	Co-expression	Brauer-Botstein-2008
YKL006W	YDL075W	0.0349942	Co-expression	Brauer-Botstein-2008
YKL006W	YIL052C	0.0554537	Co-expression	Brauer-Botstein-2008
YKL006W	YLR325C	0.0434557	Co-expression	Brauer-Botstein-2008
YKL209C	YJR042W	0.0538523	Co-expression	Brauer-Botstein-2008
YKR038C	YLR005W	0.0893983	Co-expression	Brauer-Botstein-2008
YKR039W	YBR043C	0.081509	Co-expression	Brauer-Botstein-2008
YKR039W	YBR147W	0.0695782	Co-expression	Brauer-Botstein-2008
YKR039W	YBR208C	0.0844408	Co-expression	Brauer-Botstein-2008
YKR039W	YDR090C	0.0773341	Co-expression	Brauer-Botstein-2008
YKR039W	YDR242W	0.0825029	Co-expression	Brauer-Botstein-2008
YKR039W	YEL006W	0.0777796	Co-expression	Brauer-Botstein-2008
YKR039W	YIR031C	0.0902402	Co-expression	Brauer-Botstein-2008
YKR039W	YJL172W	0.0902804	Co-expression	Brauer-Botstein-2008
YKR039W	YJR152W	0.0881282	Co-expression	Brauer-Botstein-2008
YKR039W	YMR088C	0.0892381	Co-expression	Brauer-Botstein-2008
YKR039W	YNL101W	0.0876374	Co-expression	Brauer-Botstein-2008
YKR039W	YNL142W	0.0914297	Co-expression	Brauer-Botstein-2008
YKR039W	YOL128C	0.0771702	Co-expression	Brauer-Botstein-2008
YKR069W	YLR092W	0.108887	Co-expression	Brauer-Botstein-2008
YKR069W	YLR303W	0.0904808	Co-expression	Brauer-Botstein-2008
YKR069W	YNL277W	0.105614	Co-expression	Brauer-Botstein-2008
YKR069W	YOL164W	0.0862912	Co-expression	Brauer-Botstein-2008
YKR081C	YDL075W	0.0385293	Co-expression	Brauer-Botstein-2008
YKR081C	YJR041C	0.0516067	Co-expression	Brauer-Botstein-2008
YKR081C	YNL075W	0.0665935	Co-expression	Brauer-Botstein-2008
YLL006W	YCR008W	0.0828878	Co-expression	Brauer-Botstein-2008
YLL006W	YHR078W	0.0688099	Co-expression	Brauer-Botstein-2008
YLL006W	YJR013W	0.0486402	Co-expression	Brauer-Botstein-2008
YLL006W	YOL137W	0.0652073	Co-expression	Brauer-Botstein-2008
YLL006W	YOR153W	0.0553086	Co-expression	Brauer-Botstein-2008
YLL024C	YNL095C	0.104821	Co-expression	Brauer-Botstein-2008
YLL024C	YPL226W	0.0774866	Co-expression	Brauer-Botstein-2008
YLL062C	YJR010W	0.101536	Co-expression	Brauer-Botstein-2008
YLL062C	YLR092W	0.0985246	Co-expression	Brauer-Botstein-2008
YLL062C	YLR303W	0.0885543	Co-expression	Brauer-Botstein-2008
YLL062C	YNL277W	0.0872269	Co-expression	Brauer-Botstein-2008
YLL062C	YOL164W	0.0969754	Co-expression	Brauer-Botstein-2008
YLR005W	YCR068W	0.0966922	Co-expression	Brauer-Botstein-2008
YLR005W	YGR006W	0.087068	Co-expression	Brauer-Botstein-2008
YLR034C	YAR050W	0.11437	Co-expression	Brauer-Botstein-2008
YLR034C	YEL063C	0.109751	Co-expression	Brauer-Botstein-2008
YLR092W	YLR303W	0.0961771	Co-expression	Brauer-Botstein-2008
YLR092W	YNL277W	0.113924	Co-expression	Brauer-Botstein-2008
YLR092W	YOL164W	0.0921814	Co-expression	Brauer-Botstein-2008
YLR094C	YPL033C	0.105858	Co-expression	Brauer-Botstein-2008
YLR180W	YGL125W	0.0779053	Co-expression	Brauer-Botstein-2008
YLR180W	YMR166C	0.0624094	Co-expression	Brauer-Botstein-2008
YLR248W	YOL036W	0.0753484	Co-expression	Brauer-Botstein-2008
YLR257W	YBL025W	0.0553333	Co-expression	Brauer-Botstein-2008
YLR257W	YDR242W	0.0567883	Co-expression	Brauer-Botstein-2008
YLR257W	YNL168C	0.0643416	Co-expression	Brauer-Botstein-2008
YLR266C	YKL033W-A	0.0834139	Co-expression	Brauer-Botstein-2008
YLR266C	YKL053C-A	0.0826972	Co-expression	Brauer-Botstein-2008
YLR266C	YMR321C	0.0764765	Co-expression	Brauer-Botstein-2008
YLR270W	YNL042W	0.0980802	Co-expression	Brauer-Botstein-2008
YLR303W	YNL277W	0.0996655	Co-expression	Brauer-Botstein-2008
YLR303W	YOL164W	0.0969145	Co-expression	Brauer-Botstein-2008
YLR309C	YDR285W	0.0749159	Co-expression	Brauer-Botstein-2008
YLR325C	YDL061C	0.0598784	Co-expression	Brauer-Botstein-2008
[truncated: 21,744 more rows]
[truncated: 260 more columns]

## Sheet: GO
GO id	Description	q-value	Occurrences in Sample	Occurrences in Genome
GO:0006790	sulfur compound metabolic process	5.57819e-17	31	86
GO:0000096	sulfur amino acid metabolic process	2.37579e-16	21	36
GO:0000103	sulfate assimilation	1.35728e-08	9	10
GO:0006555	methionine metabolic process	1.76721e-08	12	21
GO:0044272	sulfur compound biosynthetic process	8.28124e-08	16	47
GO:0000097	sulfur amino acid biosynthetic process	8.28124e-08	11	19
GO:0008509	anion transmembrane transporter activity	1.56934e-06	20	90
GO:0006520	cellular amino acid metabolic process	4.9389e-06	33	241
GO:0006820	anion transport	9.25635e-06	23	131
GO:0015171	amino acid transmembrane transporter activity	1.13781e-05	12	35
GO:0009066	aspartate family amino acid metabolic process	1.46677e-05	13	43
GO:0046943	carboxylic acid transmembrane transporter activity	2.01195e-05	14	52
GO:0005342	organic acid transmembrane transporter activity	4.04557e-05	14	55
GO:0008514	organic anion transmembrane transporter activity	4.30777e-05	16	73
GO:0006865	amino acid transport	0.000174434	12	45
GO:1901682	sulfur compound transmembrane transporter activity	0.0003609	7	14
GO:0009086	methionine biosynthetic process	0.000587337	7	15
GO:0046942	carboxylic acid transport	0.000587337	14	69
GO:0015849	organic acid transport	0.000667846	14	70
GO:0006575	cellular modified amino acid metabolic process	0.000707488	12	52
GO:0002181	cytoplasmic translation	0.000841806	22	162
GO:0015711	organic anion transport	0.00151866	17	108
GO:1901605	alpha-amino acid metabolic process	0.00246836	19	136
GO:0072348	sulfur compound transport	0.00430257	7	20
GO:0022626	cytosolic ribosome	0.00445812	21	168
GO:0008652	cellular amino acid biosynthetic process	0.00476872	18	131
GO:0022891	substrate-specific transmembrane transporter activity	0.00502843	29	282
GO:0006811	ion transport	0.00502843	25	225
GO:0009067	aspartate family amino acid biosynthetic process	0.0082165	8	30
GO:0015075	ion transmembrane transporter activity	0.0142411	23	212
GO:0071705	nitrogen compound transport	0.0142411	23	212
GO:0044283	small molecule biosynthetic process	0.0169443	27	274
GO:0003735	structural constituent of ribosome	0.0169443	23	215
GO:0016053	organic acid biosynthetic process	0.0269577	19	166
GO:0046394	carboxylic acid biosynthetic process	0.0269577	19	166
GO:0044445	cytosolic part	0.0423109	23	230
GO:0015698	inorganic anion transport	0.0919354	6	24
GO:0044391	ribosomal subunit	0.09415	22	229
GO:0022625	cytosolic large ribosomal subunit	0.09415	12	89

## Sheet: Graph
q-value	Description	-log q-value
5.57819e-17	sulfur compound metabolic process	16.2535
2.37579e-16	sulfur amino acid metabolic process	15.6242
1.35728e-08	sulfate assimilation	7.86733
1.76721e-08	methionine metabolic process	7.75271
8.28124e-08	sulfur compound biosynthetic process	7.0819
8.28124e-08	sulfur amino acid biosynthetic process	7.0819
1.56934e-06	anion transmembrane transporter activity	5.80428
4.9389e-06	cellular amino acid metabolic process	5.30637
9.25635e-06	anion transport	5.03356
1.13781e-05	amino acid transmembrane transporter activity	4.94393
1.46677e-05	aspartate family amino acid metabolic process	4.83364
2.01195e-05	carboxylic acid transmembrane transporter activity	4.69638
4.04557e-05	organic acid transmembrane transporter activity	4.39302
4.30777e-05	organic anion transmembrane transporter activity	4.36575
0.000174434	amino acid transport	3.75837
0.0003609	sulfur compound transmembrane transporter activity	3.44261
0.000587337	methionine biosynthetic process	3.23111
0.000587337	carboxylic acid transport	3.23111
0.000667846	organic acid transport	3.17532
0.000707488	cellular modified amino acid metabolic process	3.15028
0.000841806	cytoplasmic translation	3.07479
0.00151866	organic anion transport	2.81854
0.00246836	alpha-amino acid metabolic process	2.60759
0.00430257	sulfur compound transport	2.36627
0.00445812	cytosolic ribosome	2.35085
0.00476872	cellular amino acid biosynthetic process	2.3216
0.00502843	substrate-specific transmembrane transporter activity	2.29857
0.00502843	ion transport	2.29857
0.0082165	aspartate family amino acid biosynthetic process	2.08531
0.0142411	ion transmembrane transporter activity	1.84646
0.0142411	nitrogen compound transport	1.84646
0.0169443	small molecule biosynthetic process	1.77098
0.0169443	structural constituent of ribosome	1.77098
0.0269577	organic acid biosynthetic process	1.56932
0.0269577	carboxylic acid biosynthetic process	1.56932
0.0423109	cytosolic part	1.37355
0.0919354	inorganic anion transport	1.03652
0.09415	ribosomal subunit	1.02618
0.09415	cytosolic large ribosomal subunit	1.02618
