# Supplementary material for: Environmental Interactions and Epistasis Are Revealed in the Proteomic Responses to Complex Stimuli
Source: PLoS One. 2015 Aug 6;10(8):e0134099. doi: 10.1371/journal.pone.0134099 (PMC4527715; doi:10.1371/journal.pone.0134099)
Supplement: S15 Table — (XLSX) [file pone.0134099.s019.xlsx]

## Sheet: AN_DominantGeneMANIA-Report-S. 
GeneMANIA Results
Plugin Version	3.3.4 (20140731-1725)
Data Version	2014-08-12
Report Generated	Mon May 11 08:11:09 CDT 2015
Gene	Score	Description
YBR126W-A		Dubious ORF unlikely to encode a protein, based on available experimental and comparative sequence data; partially overlaps the dubious ORF YBR126W-B; identified by gene-trapping, microarray analysis, and genome-wide homology searches [Source:SGD;Acc:S000028600]
YGR293C		Dubious open reading frame unlikely to encode a protein, based on available experimental and comparative sequence data; partially overlaps the uncharacterized ORF YGR294W [Source:SGD;Acc:S000003525]
YGR073C		Dubious open reading frame unlikely to encode a functional protein, extensively overlaps essential SMD1 gene encoding a U6 snRNP protein [Source:SGD;Acc:S000003305]
PAU6 (YNR076W)		Member of the seripauperin multigene family encoded mainly in subtelomeric regions, active during alcoholic fermentation, regulated by anaerobiosis, negatively regulated by oxygen, repressed by heme; identical to Pau18p [Source:SGD;Acc:S000005359]
YOR331C		Dubious open reading frame unlikely to encode a protein, based on available experimental and comparative sequence data; open reading frame overlaps the verified gene VMA4/YOR332W [Source:SGD;Acc:S000005858]
PAU21 (YOR394W)		Protein of unknown function, member of the seripauperin multigene family encoded mainly in subtelomeric regions; identical to Pau22p; encodes 2 proteins that are translated from 2 different start codons [Source:SGD;Acc:S000005921]
YJR162C		Dubious open reading frame unlikely to encode a protein, based on available experimental and comparative sequence data [Source:SGD;Acc:S000003923]
PAU14 (YIL176C)		Protein of unknown function, member of the seripauperin multigene family encoded mainly in subtelomeric regions; identical to Pau1p [Source:SGD;Acc:S000001438]
IMA4 (YJL221C)		Alpha-glucosidase with broad substrate specificity for alpha-1,4- and alpha-1,6-glucosides; member of IMA isomaltase family; not required for isomaltose utilization, but Ima4p overexpression allows the ima1 null mutant to grow on isomaltose [Source:SGD;Acc:S000003757]
PAU18 (YLL064C)		Protein of unknown function, member of the seripauperin multigene family encoded mainly in subtelomeric regions; identical to Pau6p [Source:SGD;Acc:S000003987]
PAU1 (YJL223C)		Member of the seripauperin multigene family encoded mainly in subtelomeric regions, active during alcoholic fermentation, regulated by anaerobiosis, negatively regulated by oxygen, repressed by heme; identical to Pau14p [Source:SGD;Acc:S000003759]
YML122C		Dubious open reading frame unlikely to encode a protein, based on available experimental and comparative sequence data [Source:SGD;Acc:S000004591]
YGR122C-A		Dubious open reading frame unlikely to encode a functional protein, similar to YLR334C and YOL106W [Source:SGD;Acc:S000007240]
YOR318C		Dubious open reading frame unlikely to encode a protein, based on available experimental and comparative sequence data; transcript is predicted to be spliced but there is no evidence that it is spliced in vivo [Source:SGD;Acc:S000005845]
YLR296W		Dubious open reading frame unlikely to encode a protein, based on available experimental and comparative sequence data [Source:SGD;Acc:S000004287]
YGR050C		Dubious open reading frame unlikely to encode a protein, based on available experimental and comparative sequence data [Source:SGD;Acc:S000003282]
YMR057C		Dubious open reading frame unlikely to encode a protein, based on available experimental and comparative sequence data; partially overlaps verified ORF AAC1 [Source:SGD;Acc:S000004661]
YDL071C		Dubious open reading frame unlikely to encode a protein, based on available experimental and comparative sequence data; partially overlaps the verified ORF BDF2/YDL070W [Source:SGD;Acc:S000002229]
YDL187C		Dubious ORF unlikely to encode a functional protein, based on available experimental and comparative sequence data [Source:SGD;Acc:S000002346]
YIL012W		Dubious open reading frame unlikely to encode a protein, based on available experimental and comparative sequence data [Source:SGD;Acc:S000001274]
YLR311C		Dubious open reading frame unlikely to encode a protein, based on available experimental and comparative sequence data [Source:SGD;Acc:S000004302]
YLR294C		Dubious open reading frame unlikely to encode a protein, based on available experimental and comparative sequence data; partially overlaps the verified gene ATP14 [Source:SGD;Acc:S000004285]
YLR112W		Dubious open reading frame unlikely to encode a protein, based on available experimental and comparative sequence data [Source:SGD;Acc:S000004102]
YBR300C		Dubious open reading frame unlikely to encode a protein, based on available experimental and comparative sequence data; partially overlaps the verified gene YBR301W; YBR300C is not an essential gene [Source:SGD;Acc:S000000504]
IRC11 (YOR013W)		Dubious opening reading frame unlikely to encode a protein, based on available experimental and comparative sequence data; partially overlaps the uncharacterized gene YOR012C; null mutant displays increased levels of spontaneous Rad52 foci [Source:SGD;Acc:S000005539]
YGR039W		Dubious open reading frame unlikely to encode a protein, based on available experimental and comparative sequence data; partially overlaps the Autonomously Replicating Sequence ARS722 [Source:SGD;Acc:S000003271]
YGR182C		Dubious open reading frame unlikely to encode a protein, based on available experimental and comparative sequence data; partially overlaps the verified ORF TIM13/YGR181W [Source:SGD;Acc:S000003414]
YBR099C		Dubious open reading frame unlikely to encode a protein, based on available experimental and comparative sequence data; completely overlaps the verified gene MMS4 [Source:SGD;Acc:S000000303]
YKL066W		Dubious open reading frame, unlikely to encode a protein; not conserved in closely related <i>Saccharomyces</i> species; partially overlaps the verified gene YNK1 [Source:SGD;Acc:S000001549]
YOL160W		Dubious open reading frame unlikely to encode a protein, based on available experimental and comparative sequence data [Source:SGD;Acc:S000005520]
YKL031W		Dubious open reading frame, unlikely to encode a protein; not conserved in closely related Saccharomyces species [Source:SGD;Acc:S000001514]
YCR006C		Dubious open reading frame unlikely to encode a protein, based on available experimental and comparative sequence data [Source:SGD;Acc:S000000599]
IRC9 (YJL142C)		Dubious open reading frame unlikely to encode a protein, based on available experimental and comparative sequence data; partially overlaps verified gene YJL141C; null mutant displays increased levels of spontaneous Rad52p foci [Source:SGD;Acc:S000003678]
YKL123W		Dubious open reading frame, unlikely to encode a protein; partially overlaps the verified gene SSH4 [Source:SGD;Acc:S000001606]
YOR121C		Dubious open reading frame unlikely to encode a protein, based on available experimental and comparative sequence data; open reading frame overlaps the verified gene GCY1/YOR120W [Source:SGD;Acc:S000005647]
YOR248W		Dubious open reading frame unlikely to encode a functional protein, based on available experimental and comparative sequence data [Source:SGD;Acc:S000005774]
YLL020C		Dubious open reading frame unlikely to encode a protein, based on available experimental and comparative sequence data; partially overlaps the verified gene KNS1 [Source:SGD;Acc:S000003943]
PAU8 (YAL068C)		Protein of unknown function, member of the seripauperin multigene family encoded mainly in subtelomeric regions [Source:SGD;Acc:S000002142]
YDL062W		Dubious open reading frame unlikely to encode a protein, based on available experimental and comparative sequence data; partially overlaps uncharacterized ORF YDL063C; YDL062W is not essential [Source:SGD;Acc:S000002220]
RPL12A (YEL054C)		Protein component of the large (60S) ribosomal subunit, nearly identical to Rpl12Bp; rpl12a rpl12b double mutant exhibits slow growth and slow translation; has similarity to E. coli L11 and rat L12 ribosomal proteins [Source:SGD;Acc:S000000780]
PAU20 (YOL161C)		Protein of unknown function, member of the seripauperin multigene family encoded mainly in subtelomeric regions; expression induced by low temperature and also by anaerobic conditions; induced during alcoholic fermentation [Source:SGD;Acc:S000005521]
PAU11 (YGL261C)		Putative protein of unknown function and member of the seripauperin multigene family encoded mainly in subtelomeric regions; mRNA expression appears to be regulated by SUT1 and UPC2 [Source:SGD;Acc:S000003230]
MPH3 (YJR160C)		Alpha-glucoside permease, transports maltose, maltotriose, alpha-methylglucoside, and turanose; identical to Mph2p; encoded in a subtelomeric position in a region likely to have undergone duplication [Source:SGD;Acc:S000003921]
ENA2 (YDR039C)		P-type ATPase sodium pump, involved in Na+ efflux to allow salt tolerance; likely not involved in Li+ efflux [Source:SGD;Acc:S000002446]
SNZ2 (YNL333W)		Member of a stationary phase-induced gene family; transcription of SNZ2 is induced prior to diauxic shift, and also in the absence of thiamin in a Thi2p-dependent manner; forms a coregulated gene pair with SNO2; interacts with Thi11p [Source:SGD;Acc:S000005277]
YRF1-4 (YLR466W)		Helicase encoded by the Y' element of subtelomeric regions, highly expressed in the mutants lacking the telomerase component TLC1; potentially phosphorylated by Cdc28p [Source:SGD;Acc:S000004458]
MOS1 (YCL057C-A)		Mitochondrial protein essential for proper inner membrane organization; conserved component of the mitochondrial inner membrane organizing system (MICOS, MINOS, or MitOS), a scaffold-like structure on the intermembrane space side of the inner membra /.../ch has a role in the maintenance of crista junctions and inner membrane architecture; ortholog of human MINOS1 [Source:SGD;Acc:S000007547]
PAU13 (YHL046C)		Protein of unknown function, member of the seripauperin multigene family encoded mainly in subtelomeric regions; expression is induced after ethanol shock [Source:SGD;Acc:S000001038]
HUG1 (YML058W-A)		Protein involved in the Mec1p-mediated checkpoint pathway that responds to DNA damage or replication arrest, transcription is induced by DNA damage [Source:SGD;Acc:S000007472]
COS1 (YNL336W)		Protein of unknown function, member of the DUP380 subfamily of conserved, often subtelomerically-encoded proteins [Source:SGD;Acc:S000005280]
HHT2 (YNL031C)		Histone H3, core histone protein required for chromatin assembly, part of heterochromatin-mediated telomeric and HM silencing; one of two identical histone H3 proteins (see HHT1); regulated by acetylation, methylation, and phosphorylation [Source:SGD;Acc:S000004976]
YAL037C-A		Putative protein of unknown function [Source:SGD;Acc:S000028732]
YOL038C-A		Putative protein of unknown function; identified by SAGE analysis [Source:SGD;Acc:S000028812]
ATP7 (YKL016C)		Subunit d of the stator stalk of mitochondrial F1F0 ATP synthase, which is a large, evolutionarily conserved enzyme complex required for ATP synthesis [Source:SGD;Acc:S000001499]
PAU10 (YDR542W)		Protein of unknown function, member of the seripauperin multigene family encoded mainly in subtelomeric regions [Source:SGD;Acc:S000002950]
PAU12 (YGR294W)		Protein of unknown function, member of the seripauperin multigene family encoded mainly in subtelomeric regions [Source:SGD;Acc:S000003526]
YDL085C-A		Putative protein of unknown function; green fluorescent protein (GFP)-fusion protein localizes to the cytoplasm and nucleus [Source:SGD;Acc:S000007588]
ATP16 (YDL004W)		Delta subunit of the central stalk of mitochondrial F1F0 ATP synthase, which is a large, evolutionarily conserved enzyme complex required for ATP synthesis; phosphorylated [Source:SGD;Acc:S000002162]
COR1 (YBL045C)		Core subunit of the ubiquinol-cytochrome c reductase complex (bc1 complex), which is a component of the mitochondrial inner membrane electron transport chain [Source:SGD;Acc:S000000141]
PET9 (YBL030C)		Major ADP/ATP carrier of the mitochondrial inner membrane, exchanges cytosolic ADP for mitochondrially synthesized ATP; also imports heme and ATP; phosphorylated; required for viability in many lab strains that carry a sal1 mutation [Source:SGD;Acc:S000000126]
SDH3 (YKL141W)		Cytochrome b subunit of succinate dehydrogenase (Sdh1p, Sdh2p, Sdh3p, Sdh4p), which couples the oxidation of succinate to the transfer of electrons to ubiquinone as part of the TCA cycle and the mitochondrial respiratory chain [Source:SGD;Acc:S000001624]
TRP1 (YDR007W)		Phosphoribosylanthranilate isomerase that catalyzes the third step in tryptophan biosynthesis; in 2004, the sequence of TRP1 from strain S228C was updated by changing the previously annotated internal STOP (TAA) to serine (TCA) [Source:SGD;Acc:S000002414]
ATP1 (YBL099W)		Alpha subunit of the F1 sector of mitochondrial F1F0 ATP synthase, which is a large, evolutionarily conserved enzyme complex required for ATP synthesis; phosphorylated [Source:SGD;Acc:S000000195]
ATP3 (YBR039W)		Gamma subunit of the F1 sector of mitochondrial F1F0 ATP synthase, which is a large, evolutionarily conserved enzyme complex required for ATP synthesis [Source:SGD;Acc:S000000243]
RPM2 (YML091C)		Protein subunit of mitochondrial RNase P, has roles in nuclear transcription, cytoplasmic and mitochondrial RNA processing, and mitochondrial translation; distributed to mitochondria, cytoplasmic processing bodies, and the nucleus [Source:SGD;Acc:S000004556]
ATP17 (YDR377W)		Subunit f of the F0 sector of mitochondrial F1F0 ATP synthase, which is a large, evolutionarily conserved enzyme complex required for ATP synthesis [Source:SGD;Acc:S000002785]
YPL277C		Putative protein of unknown function; localized to the membranes; gene expression regulated by copper levels [Source:SGD;Acc:S000006198]
KGD1 (YIL125W)		Component of the mitochondrial alpha-ketoglutarate dehydrogenase complex, which catalyzes a key step in the tricarboxylic acid (TCA) cycle, the oxidative decarboxylation of alpha-ketoglutarate to form succinyl-CoA [Source:SGD;Acc:S000001387]
TIM11 (YDR322C-A)		Subunit e of mitochondrial F1F0-ATPase, which is a large, evolutionarily conserved enzyme complex required for ATP synthesis; essential for the dimeric and oligomeric state of ATP synthase [Source:SGD;Acc:S000007255]
COX13 (YGL191W)		Subunit VIa of cytochrome c oxidase, which is the terminal member of the mitochondrial inner membrane electron transport chain; not essential for cytochrome c oxidase activity but may modulate activity in response to ATP [Source:SGD;Acc:S000003159]
COX4 (YGL187C)		Subunit IV of cytochrome c oxidase, the terminal member of the mitochondrial inner membrane electron transport chain; precursor N-terminal 25 residues are cleaved during mitochondrial import; phosphorylated; spermidine enhances translation [Source:SGD;Acc:S000003155]
YTP1 (YNL237W)		Probable type-III integral membrane protein of unknown function, has regions of similarity to mitochondrial electron transport proteins [Source:SGD;Acc:S000005181]
YML083C		Putative protein of unknown function; transcriptionally regulated by Upc2p via an upstream sterol response element; strong increase in transcript abundance during anaerobic growth compared to aerobic growth; cells deleted for YML083C do not exhibit /.../ defects in anerobic or anaerobic conditions [Source:SGD;Acc:S000004548]
ATP18 (YML081C-A)		Subunit of the mitochondrial F1F0 ATP synthase, which is a large enzyme complex required for ATP synthesis; termed subunit I or subunit j; does not correspond to known ATP synthase subunits in other organisms [Source:SGD;Acc:S000007247]
LEU5 (YHR002W)		Mitochondrial carrier protein involved in the accumulation of CoA in the mitochondrial matrix; homolog of human Graves disease protein; does not encode an isozyme of Leu4p, as first hypothesized [Source:SGD;Acc:S000001044]
COX8 (YLR395C)		Subunit VIII of cytochrome c oxidase, which is the terminal member of the mitochondrial inner membrane electron transport chain [Source:SGD;Acc:S000004387]
YER039C-A		Putative protein of unknown function; YER039C-A is not an essential gene [Source:SGD;Acc:S000007226]
COX7 (YMR256C)		Subunit VII of cytochrome c oxidase, which is the terminal member of the mitochondrial inner membrane electron transport chain [Source:SGD;Acc:S000004869]
TIM8 (YJR135W-A)		Mitochondrial intermembrane space protein, forms a complex with Tim13p that delivers a subset of hydrophobic proteins to the TIM22 complex for inner membrane insertion; homolog of human TIMM8A, implicated in Mohr-Tranebjaerg syndrome [Source:SGD;Acc:S000007348]
COX5A (YNL052W)		Subunit Va of cytochrome c oxidase, which is the terminal member of the mitochondrial inner membrane electron transport chain; predominantly expressed during aerobic growth while its isoform Vb (Cox5Bp) is expressed during anaerobic growth [Source:SGD;Acc:S000004997]
MEF2 (YJL102W)		Mitochondrial elongation factor involved in translational elongation [Source:SGD;Acc:S000003638]
YAL064W		Protein of unknown function; may interact with ribosomes, based on co-purification experiments [Source:SGD;Acc:S000000060]
QCR10 (YHR001W-A)		Subunit of the ubiqunol-cytochrome c oxidoreductase complex which includes Cobp, Rip1p, Cyt1p, Cor1p, Qcr2p, Qcr6p, Qcr7p, Qcr8p, Qcr9p, and Qcr10p and comprises part of the mitochondrial respiratory chain [Source:SGD;Acc:S000003529]
YLL053C		Putative protein; in the Sigma 1278B strain background YLL053C is contiguous with AQY2 which encodes an aquaporin [Source:SGD;Acc:S000003976]
YOR389W		Putative protein of unknown function; expression regulated by copper levels [Source:SGD;Acc:S000005916]
ATP15 (YPL271W)		Epsilon subunit of the F1 sector of mitochondrial F1F0 ATP synthase, which is a large, evolutionarily conserved enzyme complex required for ATP synthesis; phosphorylated [Source:SGD;Acc:S000006192]
ATP4 (YPL078C)		Subunit b of the stator stalk of mitochondrial F1F0 ATP synthase, which is a large, evolutionarily conserved enzyme complex required for ATP synthesis; contributes to the oligomerization of the complex; phosphorylated [Source:SGD;Acc:S000005999]
HXT14 (YNL318C)		Protein with similarity to hexose transporter family members, expression is induced in low glucose and repressed in high glucose; the authentic, non-tagged protein is detected in highly purified mitochondria in high-throughput studies [Source:SGD;Acc:S000005262]
AAD14 (YNL331C)		Putative aryl-alcohol dehydrogenase; similar to P. chrysosporium aryl-alcohol dehydrogenase; mutational analysis has not yet revealed a physiological role [Source:SGD;Acc:S000005275]
LPD1 (YFL018C)		Dihydrolipoamide dehydrogenase, the lipoamide dehydrogenase component (E3) of the pyruvate dehydrogenase and 2-oxoglutarate dehydrogenase multi-enzyme complexes [Source:SGD;Acc:S000001876]
MGM101 (YJR144W)		Protein with a role in mitochondrial DNA recombinational repair; binds to and catalyzes the annealing of single-stranded mtDNA; oligomerizes to form rings and filaments; related to Rad52-type recombination proteins, with limited overall similarity b /.../ring conserved functionally important residues; component of the mitochondrial nucleoid, required for the repair of oxidative mtDNA damage [Sour…
INH1 (YDL181W)		Protein that inhibits ATP hydrolysis by the F1F0-ATP synthase; inhibitory function is enhanced by stabilizing proteins Stf1p and Stf2p; has similarity to Stf1p; has a calmodulin-binding motif and binds calmodulin in vitro [Source:SGD;Acc:S000002340]
TIR1 (YER011W)		Cell wall mannoprotein of the Srp1p/Tip1p family of serine-alanine-rich proteins; expression is downregulated at acidic pH and induced by cold shock and anaerobiosis; abundance is increased in cells cultured without shaking [Source:SGD;Acc:S000000813]
OSH7 (YHR001W)		Member of an oxysterol-binding protein family with seven members in S. cerevisiae; family members have overlapping, redundant functions in sterol metabolism and collectively perform a function essential for viability [Source:SGD;Acc:S000001043]
GEP4 (YHR100C)		Mitochondrial phosphatidylglycerophosphatase (PGP phosphatase), dephosphorylates phosphatidylglycerolphosphate to generate phosphatidylglycerol, an essential step during cardiolipin biosynthesis; null mutant is sensitive to tunicamycin, DTT [Source:SGD;Acc:S000001142]
HEM14 (YER014W)		Protoporphyrinogen oxidase, a mitochondrial enzyme that catalyzes the seventh step in the heme biosynthetic pathway, converting protoporphyrinogen IX to protoporphyrin IX; inhibited by diphenyl ether-type herbicides [Source:SGD;Acc:S000000816]
QCR2 (YPR191W)		Subunit 2 of the ubiquinol cytochrome-c reductase complex, which is a component of the mitochondrial inner membrane electron transport chain; phosphorylated; transcription is regulated by Hap1p, Hap2p/Hap3p, and heme [Source:SGD;Acc:S000006395]
ACO1 (YLR304C)		Aconitase, required for the tricarboxylic acid (TCA) cycle and also independently required for mitochondrial genome maintenance; phosphorylated; component of the mitochondrial nucleoid; mutation leads to glutamate auxotrophy [Source:SGD;Acc:S000004295]
YML079W		Non-essential protein of unknown function with structural resemblance to plant storage and ligand binding proteins (canavalin, glycinin, auxin binding protein) and to some enzymes (epimerase, germin); localizes to the nucleus and cytoplasm [Source:SGD;Acc:S000004544]
YEL073C		Putative protein of unknown function; located adjacent to ARS503 and the telomere on the left arm of chromosome V; regulated by inositol/choline [Source:SGD;Acc:S000000799]
COX6 (YHR051W)		Subunit VI of cytochrome c oxidase, which is the terminal member of the mitochondrial inner membrane electron transport chain; expression is regulated by oxygen levels [Source:SGD;Acc:S000001093]
COX12 (YLR038C)		Subunit VIb of cytochrome c oxidase, which is the terminal member of the mitochondrial inner membrane electron transport chain; required for assembly of cytochrome c oxidase but not required for activity after assembly; phosphorylated [Source:SGD;Acc:S000004028]
ATP14 (YLR295C)		Subunit h of the F0 sector of mitochondrial F1F0 ATP synthase, which is a large, evolutionarily conserved enzyme complex required for ATP synthesis [Source:SGD;Acc:S000004286]
MDM36 (YPR083W)		Mitochondrial protein required for normal mitochondrial morphology and inheritance; proposed involvement in the formation of Dnm1p and Num1p-containing cortical anchor complexes that promote mitochondrial fission [Source:SGD;Acc:S000006287]
RIP1 (YEL024W)		Ubiquinol-cytochrome-c reductase, a Rieske iron-sulfur protein of the mitochondrial cytochrome bc1 complex; transfers electrons from ubiquinol to cytochrome c1 during respiration [Source:SGD;Acc:S000000750]
YJR085C		Putative protein of unknown function; GFP-fusion protein is induced in response to the DNA-damaging agent MMS; the authentic, non-tagged protein is detected in highly purified mitochondria in high-throughput studies [Source:SGD;Acc:S000003845]
QCR6 (YFR033C)		Subunit 6 of the ubiquinol cytochrome-c reductase complex, which is a component of the mitochondrial inner membrane electron transport chain; highly acidic protein; required for maturation of cytochrome c1 [Source:SGD;Acc:S000001929]
SCS22 (YBL091C-A)		Protein involved in regulation of phospholipid metabolism; homolog of Scs2p; similar to D. melanogaster inturned protein [Source:SGD;Acc:S000007228]
YBL059W		Putative protein of unknown function; the authentic, non-tagged protein is detected in highly purified mitochondria in high-throughput studies [Source:SGD;Acc:S000000155]
ROX3 (YBL093C)		Subunit of the RNA polymerase II mediator complex; associates with core polymerase subunits to form the RNA polymerase II holoenzyme [Source:SGD;Acc:S000000189]
MIR1 (YJR077C)		Mitochondrial phosphate carrier, imports inorganic phosphate into mitochondria; functionally redundant with Pic2p but more abundant than Pic2p under normal conditions; phosphorylated [Source:SGD;Acc:S000003838]
MLS1 (YNL117W)		Malate synthase, enzyme of the glyoxylate cycle, involved in utilization of non-fermentable carbon sources; expression is subject to carbon catabolite repression; localizes in peroxisomes during growth in oleic acid medium [Source:SGD;Acc:S000005061]
CYC1 (YJR048W)		Cytochrome c, isoform 1; electron carrier of the mitochondrial intermembrane space that transfers electrons from ubiquinone-cytochrome c oxidoreductase to cytochrome c oxidase during cellular respiration [Source:SGD;Acc:S000003809]
QCR9 (YGR183C)		Subunit 9 of the ubiquinol cytochrome-c reductase complex, which is a component of the mitochondrial inner membrane electron transport chain; required for electron transfer at the ubiquinol oxidase site of the complex [Source:SGD;Acc:S000003415]
POR1 (YNL055C)		Mitochondrial porin (voltage-dependent anion channel), outer membrane protein required for the maintenance of mitochondrial osmotic stability and mitochondrial membrane permeability; phosphorylated [Source:SGD;Acc:S000005000]
UPS2 (YLR168C)		Mitochondrial intermembrane space protein involved in regulation of mitochondrial cardiolipin and phosphatidylethanolamine levels; null has defects in mitochondrial morphology; similar to Ups1p, Ups3p and to human PRELI [Source:SGD;Acc:S000004158]
PAU23 (YLR037C)		Cell wall mannoprotein with similarity to Tir1p, Tir2p, Tir3p, and Tir4p; member of the seripauperin multigene family encoded mainly in subtelomeric regions; expressed under anaerobic conditions, completely repressed during aerobic growth [Source:SGD;Acc:S000004027]
VHT1 (YGR065C)		High-affinity plasma membrane H+-biotin (vitamin H) symporter; mutation results in fatty acid auxotrophy; 12 transmembrane domain containing major facilitator subfamily member; mRNA levels negatively regulated by iron deprivation and biotin [Source:SGD;Acc:S000003297]
NCE103 (YNL036W)		Carbonic anhydrase; metalloenzyme that catalyzes CO2 hydration to bicarbonate and protons; poorly transcribed under aerobic conditions and at an undetectable level under anaerobic conditions; involved in non-classical protein export pathway [Source:SGD;Acc:S000004981]
SOD1 (YJR104C)		Cytosolic copper-zinc superoxide dismutase; some mutations are analogous to those that cause ALS (amyotrophic lateral sclerosis) in humans [Source:SGD;Acc:S000003865]
SDH2 (YLL041C)		Iron-sulfur protein subunit of succinate dehydrogenase (Sdh1p, Sdh2p, Sdh3p, Sdh4p), which couples the oxidation of succinate to the transfer of electrons to ubiquinone as part of the TCA cycle and the mitochondrial respiratory chain [Source:SGD;Acc:S000003964]
NDI1 (YML120C)		NADH:ubiquinone oxidoreductase, transfers electrons from NADH to ubiquinone in the respiratory chain but does not pump protons, in contrast to the higher eukaryotic multisubunit respiratory complex I; phosphorylated; homolog of human AMID [Source:SGD;Acc:S000004589]
MDM34 (YGL219C)		Mitochondrial component of the ERMES complex that links the ER to mitochondria and may promote inter-organellar calcium and phospholipid exchange as well as coordinating mitochondrial DNA replication and growth [Source:SGD;Acc:S000003187]
SNA2 (YDR525W-A)		Protein of unknown function, has similarity to Pmp3p, which is involved in cation transport; green fluorescent protein (GFP)-fusion protein localizes to the cytoplasm in a punctate pattern [Source:SGD;Acc:S000007236]
ATP5 (YDR298C)		Subunit 5 of the stator stalk of mitochondrial F1F0 ATP synthase, which is an evolutionarily conserved enzyme complex required for ATP synthesis; homologous to bovine subunit OSCP (oligomycin sensitivity-conferring protein); phosphorylated [Source:SGD;Acc:S000002706]
DAN1 (YJR150C)		Cell wall mannoprotein with similarity to Tir1p, Tir2p, Tir3p, and Tir4p; expressed under anaerobic conditions, completely repressed during aerobic growth [Source:SGD;Acc:S000003911]
ATP20 (YPR020W)		Subunit g of the mitochondrial F1F0 ATP synthase; reversibly phosphorylated on two residues; unphosphorylated form is required for dimerization of the ATP synthase complex [Source:SGD;Acc:S000006224]
YOR012W		Putative protein of unknown function [Source:SGD;Acc:S000005538]
MIC17 (YMR002W)		Mitochondrial intermembrane space protein, required for normal oxygen consumption; contains twin cysteine-x9-cysteine motifs [Source:SGD;Acc:S000004604]
YHL042W		Putative protein of unknown function; member of the DUP380 subfamily of conserved, often subtelomerically-encoded proteins [Source:SGD;Acc:S000001034]
CST9 (YLR394W)		SUMO E3 ligase; required for synaptonemal complex formation; localizes to synapsis initiation sites on meiotic chromosomes; potential Cdc28p substrate [Source:SGD;Acc:S000004386]
CCC2 (YDR270W)		Cu(+2)-transporting P-type ATPase, required for export of copper from the cytosol into an extracytosolic compartment; has similarity to human proteins involved in Menkes and Wilsons diseases [Source:SGD;Acc:S000002678]
ECM13 (YBL043W)		Non-essential protein of unknown function; induced by treatment with 8-methoxypsoralen and UVA irradiation [Source:SGD;Acc:S000000139]
TIR2 (YOR010C)		Putative cell wall mannoprotein of the Srp1p/Tip1p family of serine-alanine-rich proteins; transcription is induced by cold shock and anaerobiosis [Source:SGD;Acc:S000005536]
SCC4 (YER147C)		Subunit of cohesin loading factor (Scc2p-Scc4p), a complex required for the loading of cohesin complexes onto chromosomes; involved in establishing sister chromatid cohesion during double-strand break repair via phosphorylated histone H2AX [Source:SGD;Acc:S000000949]
USB1 (YLR132C)		Essential protein that localizes to the nucleus and mitochondria; overexpression suppresses the respiratory defects of oxa1 and mtf2 mutants [Source:SGD;Acc:S000004122]
FHN1 (YGR131W)		Protein of unknown function; induced by ketoconazole; promoter region contains sterol regulatory element motif, which has been identified as a Upc2p-binding site; overexpression complements function of Nce102p in NCE102 deletion strain [Source:SGD;Acc:S000003363]
LSB6 (YJL100W)		Type II phosphatidylinositol 4-kinase that binds Las17p, which is a homolog of human Wiskott-Aldrich Syndrome protein involved in actin patch assembly and actin polymerization [Source:SGD;Acc:S000003636]
CHO1 (YER026C)		Phosphatidylserine synthase, functions in phospholipid biosynthesis; catalyzes the reaction CDP-diaclyglycerol + L-serine = CMP + L-1-phosphatidylserine, transcriptionally repressed by myo-inositol and choline [Source:SGD;Acc:S000000828]
AIM37 (YNL100W)		Mitochondrial inner membrane protein; component of the mitochondrial inner membrane organizing system (MitOS, MICOS, or MINOS), a scaffold-like structure on the intermembrane space side of the inner membrane which has a role in the maintenance of cr /.../unctions and inner membrane architecture [Source:SGD;Acc:S000005044]
ECM34 (YHL043W)		Putative protein of unknown function; member of the DUP380 subfamily of conserved, often subtelomerically-encoded proteins [Source:SGD;Acc:S000001035]
FUM1 (YPL262W)		Fumarase, converts fumaric acid to L-malic acid in the TCA cycle; cytosolic and mitochondrial distribution determined by the N-terminal targeting sequence, protein conformation, and status of glyoxylate shunt; phosphorylated in mitochondria [Source:SGD;Acc:S000006183]
PRP45 (YAL032C)		Protein required for pre-mRNA splicing; associates with the spliceosome and interacts with splicing factors Prp22p and Prp46p; orthologous to human transcriptional coactivator SKIP and can activate transcription of a reporter gene [Source:SGD;Acc:S000000030]
CYT1 (YOR065W)		Cytochrome c1, component of the mitochondrial respiratory chain; expression is regulated by the heme-activated, glucose-repressed Hap2p/3p/4p/5p CCAAT-binding complex [Source:SGD;Acc:S000005591]
GEP7 (YGL057C)		Protein of unknown function; null mutant exhibits a respiratory growth defect and synthetic interactions with prohibitin (phb1) and gem1; authentic, non-tagged protein is detected in highly purified mitochondria in high-throughput studies [Source:SGD;Acc:S000003025]
AIM1 (YAL046C)		Protein involved in mitochondrial function or organization; null mutant displays elevated frequency of mitochondrial genome loss [Source:SGD;Acc:S000000044]
YLR326W		Putative protein of unknown function, predicted to be palmitoylated [Source:SGD;Acc:S000004318]
CFD1 (YIL003W)		Highly conserved, iron-sulfur cluster binding protein localized in the cytoplasm; forms a complex with Nbp35p that is involved in iron-sulfur protein assembly in the cytosol [Source:SGD;Acc:S000001265]
ERG28 (YER044C)		Endoplasmic reticulum membrane protein, may facilitate protein-protein interactions between the Erg26p dehydrogenase and the Erg27p 3-ketoreductase and/or tether these enzymes to the ER, also interacts with Erg6p [Source:SGD;Acc:S000000846]
FZO1 (YBR179C)		Mitofusin; integral membrane protein involved in mitochondrial outer membrane tethering and fusion; role in mitochondrial genome maintenance; efficient tethering and degradation of Fzo1p requires an intact N-terminal GTPase domain; targeted for dest /.../n by the ubiquitin ligase SCF-Mdm30p and the cytosolic ubiquitin-proteasome system [Source:SGD;Acc:S000000383]
YFL012W		Putative protein of unknown function; transcribed during sporulation; null mutant exhibits increased resistance to rapamycin [Source:SGD;Acc:S000001882]
SOD2 (YHR008C)		Mitochondrial manganese superoxide dismutase, protects cells against oxygen toxicity; phosphorylated [Source:SGD;Acc:S000001050]
PRM1 (YNL279W)		Pheromone-regulated multispanning membrane protein involved in membrane fusion during mating; predicted to have 5 transmembrane segments and a coiled coil domain; localizes to the shmoo tip; regulated by Ste12p [Source:SGD;Acc:S000005223]
YER085C		Putative protein of unknown function [Source:SGD;Acc:S000000887]
MDH1 (YKL085W)		Mitochondrial malate dehydrogenase, catalyzes interconversion of malate and oxaloacetate; involved in the tricarboxylic acid (TCA) cycle; phosphorylated [Source:SGD;Acc:S000001568]
CIT1 (YNR001C)		Citrate synthase, catalyzes the condensation of acetyl coenzyme A and oxaloacetate to form citrate; the rate-limiting enzyme of the TCA cycle; nuclear encoded mitochondrial protein [Source:SGD;Acc:S000005284]
PCL10 (YGL134W)		Pho85p cyclin; recruits, activates, and targets Pho85p cyclin-dependent protein kinase to its substrate [Source:SGD;Acc:S000003102]
NDE1 (YMR145C)		Mitochondrial external NADH dehydrogenase, a type II NAD(P)H:quinone oxidoreductase that catalyzes the oxidation of cytosolic NADH; Nde1p and Nde2p provide cytosolic NADH to the mitochondrial respiratory chain [Source:SGD;Acc:S000004753]
YAL018C		Putative protein of unknown function [Source:SGD;Acc:S000000016]
GRX5 (YPL059W)		Hydroperoxide and superoxide-radical responsive glutathione-dependent oxidoreductase; mitochondrial matrix protein involved in the synthesis/assembly of iron-sulfur centers; monothiol glutaredoxin subfamily member along with Grx3p and Grx4p [Source:SGD;Acc:S000005980]
CIR2 (YOR356W)		Putative ortholog of human electron transfer flavoprotein dehydrogenase (ETF-dH); found in a large supramolecular complex with other mitochondrial dehydrogenases; may have a role in oxidative stress response [Source:SGD;Acc:S000005883]
YMR244C-A		Putative protein of unknown function; green fluorescent protein (GFP)-fusion protein localizes to both the cytoplasm and nucleus and is induced in response to the DNA-damaging agent MMS; YMR244C-A is not an essential gene [Source:SGD;Acc:S000004857]
YDL114W		Putative protein of unknown function with similarity to acyl-carrier-protein reductases; YDL114W is not an essential gene [Source:SGD;Acc:S000002272]
CWC2 (YDL209C)		Member of the NineTeen Complex (NTC) that contains Prp19p and stabilizes U6 snRNA in catalytic forms of the spliceosome containing U2, U5, and U6 snRNAs; binds directly to U6 snRNA; similar to S. pombe Cwf2 [Source:SGD;Acc:S000002368]
HVG1 (YER039C)		Protein of unknown function, has homology to Vrg4p [Source:SGD;Acc:S000000841]
BET1 (YIL004C)		Type II membrane protein required for vesicular transport between the endoplasmic reticulum and Golgi complex; v-SNARE with similarity to synaptobrevins [Source:SGD;Acc:S000001266]
SDH1 (YKL148C)		Flavoprotein subunit of succinate dehydrogenase (Sdh1p, Sdh2p, Sdh3p, Sdh4p), which couples the oxidation of succinate to the transfer of electrons to ubiquinone as part of the TCA cycle and the mitochondrial respiratory chain [Source:SGD;Acc:S000001631]
CCS1 (YMR038C)		Copper chaperone for superoxide dismutase Sod1p, involved in oxidative stress protection; Met-X-Cys-X2-Cys motif within the N-terminal portion is involved in insertion of copper into Sod1p under conditions of copper deprivation [Source:SGD;Acc:S000004641]
OSW1 (YOR255W)		Protein involved in sporulation; required for the construction of the outer spore wall layers; required for proper localization of Spo14p [Source:SGD;Acc:S000005781]
GDH3 (YAL062W)		NADP(+)-dependent glutamate dehydrogenase, synthesizes glutamate from ammonia and alpha-ketoglutarate; rate of alpha-ketoglutarate utilization differs from Gdh1p; expression regulated by nitrogen and carbon sources [Source:SGD;Acc:S000000058]
NUF2 (YOL069W)		Component of the evolutionarily conserved kinetochore-associated Ndc80 complex (Ndc80p-Nuf2p-Spc24p-Spc25p); involved in chromosome segregation, spindle checkpoint activity and kinetochore clustering [Source:SGD;Acc:S000005430]
CBP6 (YBR120C)		Mitochondrial protein required for translation of the COB mRNA; forms a complex with Cbp3p that binds to mt ribosomes near the polypeptide tunnel exit and promotes efficient translation of the COB mRNA; Cbp3p-Cbp6p complex also interacts with newly /.../sized cytochrome b (Cobp) and Cbp4p to promote assembly of Cobp into the cytochrome bc1 complex [Source:SGD;Acc:S000000324]
PDR11 (YIL013C)		ATP-binding cassette (ABC) transporter, multidrug transporter involved in multiple drug resistance; mediates sterol uptake when sterol biosynthesis is compromisedregulated by Pdr1p; required for anaerobic growth [Source:SGD;Acc:S000001275]
KGD2 (YDR148C)		Dihydrolipoyl transsuccinylase, component of the mitochondrial alpha-ketoglutarate dehydrogenase complex, which catalyzes the oxidative decarboxylation of alpha-ketoglutarate to succinyl-CoA in the TCA cycle; phosphorylated [Source:SGD;Acc:S000002555]
YNG1 (YOR064C)		Subunit of the NuA3 histone acetyltransferase complex that acetylates histone H3; contains PHD finger domain that interacts with methylated histone H3, has similarity to the human tumor suppressor ING1 [Source:SGD;Acc:S000005590]
UBC11 (YOR339C)		Ubiquitin-conjugating enzyme most similar in sequence to Xenopus ubiquitin-conjugating enzyme E2-C, but not a true functional homolog of this E2; unlike E2-C, not required for the degradation of mitotic cyclin Clb2 [Source:SGD;Acc:S000005866]
PAU24 (YBR301W)		Cell wall mannoprotein with similarity to Tir1p, Tir2p, Tir3p, and Tir4p; member of the seripauperin multigene family encoded mainly in subtelomeric regions; expressed under anaerobic conditions, completely repressed during aerobic growth [Source:SGD;Acc:S000000505]
GPI2 (YPL076W)		Protein involved in the synthesis of N-acetylglucosaminyl phosphatidylinositol (GlcNAc-PI), the first intermediate in the synthesis of glycosylphosphatidylinositol (GPI) anchors; homologous to the human PIG-C protein [Source:SGD;Acc:S000005997]
AIM33 (YML087C)		Putative protein of unknown function, highly conserved across species and orthologous to human CYB5R4; null mutant displays reduced frequency of mitochondrial genome loss [Source:SGD;Acc:S000004552]
DIF1 (YLR437C)		Protein that regulates the nuclear localization of ribonucleotide reductase Rnr2p and Rnr4p subunits; phosphorylated by Dun1p in response to DNA damage and degraded; N-terminal half has similarity to S. pombe Spd1 protein [Source:SGD;Acc:S000004429]
SRO77 (YBL106C)		Protein with roles in exocytosis and cation homeostasis; functions in docking and fusion of post-Golgi vesicles with plasma membrane; homolog of Sro7p and Drosophila lethal giant larvae tumor suppressor; interacts with SNARE protein Sec9p [Source:SGD;Acc:S000000202]
PES4 (YFR023W)		Poly(A) binding protein, suppressor of DNA polymerase epsilon mutation, similar to Mip6p [Source:SGD;Acc:S000001919]
FET5 (YFL041W)		Multicopper oxidase, integral membrane protein with similarity to Fet3p; may have a role in iron transport [Source:SGD;Acc:S000001853]
YHR122W		Protein of unknown function required for establishment of sister chromatid cohesion; synthetically lethal with RFC5, an RF-C subunit that links replication to cohesion establishment; YHR122W is an essential gene [Source:SGD;Acc:S000001164]
YPL107W		Putative protein of unknown function; green fluorescent protein (GFP)-fusion protein localizes to mitochondria; YPL107W is not an essential gene [Source:SGD;Acc:S000006028]
IZH4 (YOL101C)		Membrane protein involved in zinc ion homeostasis, member of the four-protein IZH family, expression induced by fatty acids and altered zinc levels; deletion reduces sensitivity to excess zinc; possible role in sterol metabolism [Source:SGD;Acc:S000005461]
CRC1 (YOR100C)		Mitochondrial inner membrane carnitine transporter, required for carnitine-dependent transport of acetyl-CoA from peroxisomes to mitochondria during fatty acid beta-oxidation [Source:SGD;Acc:S000005626]
GSM1 (YJL103C)		Putative zinc cluster protein of unknown function; proposed to be involved in the regulation of energy metabolism, based on patterns of expression and sequence analysis [Source:SGD;Acc:S000003639]
AAD10 (YJR155W)		Putative aryl-alcohol dehydrogenase; similar to P. chrysosporium aryl-alcohol dehydrogenase; mutational analysis has not yet revealed a physiological role [Source:SGD;Acc:S000003916]
YPP1 (YGR198W)		Cargo-transport protein involved in endocytosis; interacts with phosphatidylinositol-4-kinase Stt4; GFP-fusion protein localizes to the cytoplasm; YGR198W is an essential gene [Source:SGD;Acc:S000003430]
IBA57 (YJR122W)		Mitochondrial matrix protein involved in the incorporation of iron-sulfur clusters into mitochondrial aconitase-type proteins; activates the radical-SAM family members Bio2p and Lip5p; interacts with Ccr4p in the two-hybrid system [Source:SGD;Acc:S000003883]
YDL086W		Putative protein of unknown function; the authentic, non-tagged protein is detected in highly purified mitochondria in high-throughput studies; YDL086W is not an essential gene [Source:SGD;Acc:S000002244]
YLR053C		Putative protein of unknown function [Source:SGD;Acc:S000004043]
PIS1 (YPR113W)		Phosphatidylinositol synthase, required for biosynthesis of phosphatidylinositol, which is a precursor for polyphosphoinositides, sphingolipids, and glycolipid anchors for some of the plasma membrane proteins [Source:SGD;Acc:S000006317]
RIB1 (YBL033C)		GTP cyclohydrolase II; catalyzes the first step of the riboflavin biosynthesis pathway [Source:SGD;Acc:S000000129]
DAN4 (YJR151C)		Cell wall mannoprotein with similarity to Tir1p, Tir2p, Tir3p, and Tir4p; expressed under anaerobic conditions, completely repressed during aerobic growth [Source:SGD;Acc:S000003912]
RRT6 (YGL146C)		Putative protein of unknown function; non-essential gene identified in a screen for mutants with increased levels of rDNA transcription; contains two putative transmembrane spans, but no significant homology to other known proteins [Source:SGD;Acc:S000003114]
FIT3 (YOR383C)		Mannoprotein that is incorporated into the cell wall via a glycosylphosphatidylinositol (GPI) anchor, involved in the retention of siderophore-iron in the cell wall [Source:SGD;Acc:S000005910]
ANB1 (YJR047C)		Translation elongation factor eIF-5A, previously thought to function in translation initiation; similar to and functionally redundant with Hyp2p; undergoes an essential hypusination modification; expressed under anaerobic conditions [Source:SGD;Acc:S000003808]
FTH1 (YBR207W)		Putative high affinity iron transporter involved in transport of intravacuolar stores of iron; forms complex with Fet5p; expression is regulated by iron; proposed to play indirect role in endocytosis [Source:SGD;Acc:S000000411]
TAM41 (YGR046W)		Mitochondrial protein involved in protein import into the mitochondrial matrix; maintains the functional integrity of the TIM23 protein translocator complex; viability of null mutant is strain-dependent; mRNA is targeted to the bud [Source:SGD;Acc:S000003278]
RER2 (YBR002C)		Cis-prenyltransferase involved in dolichol synthesis; participates in endoplasmic reticulum (ER) protein sorting [Source:SGD;Acc:S000000206]
TIR3 (YIL011W)		Cell wall mannoprotein of the Srp1p/Tip1p family of serine-alanine-rich proteins; expressed under anaerobic conditions and required for anaerobic growth [Source:SGD;Acc:S000001273]
TDA4 (YJR116W)		Putative protein of unknown function; null mutant is sensitive to expression of the top1-T722A allele [Source:SGD;Acc:S000003877]
HEM15 (YOR176W)		Ferrochelatase, a mitochondrial inner membrane protein, catalyzes the insertion of ferrous iron into protoporphyrin IX, the eighth and final step in the heme biosynthetic pathway [Source:SGD;Acc:S000005702]
MAM1 (YER106W)		Monopolin, kinetochore associated protein involved in chromosome attachment to meiotic spindle [Source:SGD;Acc:S000000908]
SNU56 (YDR240C)		Component of U1 snRNP required for mRNA splicing via spliceosome; yeast specific, no metazoan counterpart; interacts with mRNA in commitment complex [Source:SGD;Acc:S000002648]
HOR7 (YMR251W-A)		Protein of unknown function; overexpression suppresses Ca2+ sensitivity of mutants lacking inositol phosphorylceramide mannosyltransferases Csg1p and Csh1p; transcription is induced under hyperosmotic stress and repressed by alpha factor [Source:SGD;Acc:S000004864]
SKP1 (YDR328C)		Evolutionarily conserved kinetochore protein that is part of multiple protein complexes, including the SCF ubiquitin ligase complex, the CBF3 complex that binds centromeric DNA, and the RAVE complex that regulates assembly of the V-ATPase [Source:SGD;Acc:S000002736]
ISU1 (YPL135W)		Conserved protein of the mitochondrial matrix, performs a scaffolding function during assembly of iron-sulfur clusters, interacts physically and functionally with yeast frataxin (Yfh1p); isu1 isu2 double mutant is inviable [Source:SGD;Acc:S000006056]
MCR1 (YKL150W)		Mitochondrial NADH-cytochrome b5 reductase, involved in ergosterol biosynthesis [Source:SGD;Acc:S000001633]
ATP22 (YDR350C)		Specific translational activator for the mitochondrial ATP6 mRNA, encoding a subunit of F1F0 ATP synthase; localized to the mitochondrial inner membrane [Source:SGD;Acc:S000002758]
SPO23 (YBR250W)		Protein of unknown function; associates with meiosis-specific protein Spo1p [Source:SGD;Acc:S000000454]
YMR279C		Putative boron transporter involved in boron efflux and resistance; overexpression mutant but not null mutant displays boron tolerance phenotype; identified as a heat-induced gene in a high-throughout screen; YMR279C is not an essential gene; paralo /.../he efflux pump ATR1 [Source:SGD;Acc:S000004892]
YNL193W		Putative protein of unknown function; exhibits a two-hybrid interaction with Yhr151cp in a large-scale analysis [Source:SGD;Acc:S000005137]
VMA4 (YOR332W)		Subunit E of the eight-subunit V1 peripheral membrane domain of the vacuolar H+-ATPase (V-ATPase), an electrogenic proton pump found throughout the endomembrane system; required for the V1 domain to assemble onto the vacuolar membrane [Source:SGD;Acc:S000005859]
FIS1 (YIL065C)		Protein involved in mitochondrial membrane fission and peroxisome abundance; required for localization of Dnm1p and Mdv1p during mitochondrial division; mediates ethanol-induced apoptosis and ethanol-induced mitochondrial fragmentation [Source:SGD;Acc:S000001327]
PSF2 (YJL072C)		Subunit of the GINS complex (Sld5p, Psf1p, Psf2p, Psf3p), which is localized to DNA replication origins and implicated in assembly of the DNA replication machinery [Source:SGD;Acc:S000003608]
IRC10 (YOL015W)		Putative protein of unknown function; null mutant displays increased levels of spontaneous Rad52p foci [Source:SGD;Acc:S000005375]
DRE2 (YKR071C)		Conserved component of an early step in the cytosolic Fe-S protein assembly (CIA) machinery; contains an Fe-S cluster that receives electrons from NADPH via the action of Tah18p; ortholog of human Ciapin1 [Source:SGD;Acc:S000001779]
PMT5 (YDL093W)		Protein O-mannosyltransferase, transfers mannose residues from dolichyl phosphate-D-mannose to protein serine/threonine residues; acts in a complex with Pmt3p, can instead interact with Pmt2p in some conditions; target for new antifungals [Source:SGD;Acc:S000002251]
LOH1 (YJL038C)		Protein of unknown function with proposed roles in maintenance of genome integrity and also in spore wall assembly; induced during sporulation; repressed during vegetative growth by Sum1p and Hst1p; sequence similar to IRC1 [Source:SGD;Acc:S000003575]
MRPL28 (YDR462W)		Mitochondrial ribosomal protein of the large subunit [Source:SGD;Acc:S000002870]
GPM2 (YDL021W)		Homolog of Gpm1p phosphoglycerate mutase, which converts 3-phosphoglycerate to 2-phosphoglycerate in glycolysis; may be non-functional derivative of a gene duplication event [Source:SGD;Acc:S000002179]
YGL138C		Putative protein of unknown function; has no significant sequence similarity to any known protein [Source:SGD;Acc:S000003106]
PHS1 (YJL097W)		Essential 3-hydroxyacyl-CoA dehydratase of the ER membrane, involved in elongation of very long-chain fatty acids; evolutionarily conserved, similar to mammalian PTPLA and PTPLB; involved in sphingolipid biosynthesis and protein trafficking [Source:SGD;Acc:S000003633]
VFA1 (YER128W)		Protein that interacts with Vps4p and has a role in vacuolar sorting; localizes to endosomes in a Vps4-dependent manner; overexpression causes canavanine sensitivity and confers a partial class D vacuole morphology [Source:SGD;Acc:S000000930]
VMA7 (YGR020C)		Subunit F of the eight-subunit V1 peripheral membrane domain of vacuolar H+-ATPase (V-ATPase), an electrogenic proton pump found throughout the endomembrane system; required for the V1 domain to assemble onto the vacuolar membrane [Source:SGD;Acc:S000003252]
CKS1 (YBR135W)		Cyclin-dependent protein kinase regulatory subunit and adaptor; modulates proteolysis of M-phase targets through interactions with the proteasome; role in transcriptional regulation, recruiting proteasomal subunits to target gene promoters [Source:SGD;Acc:S000000339]
TCA17 (YEL048C)		Subunit of TRAPPII, a multimeric GEF involved in intra-Golgi and endosome-to-Golgi transport; promotes association of TRAPPII-specific subunits with the core complex; sedlin related; human Sedlin mutations cause SEDT, a skeletal disorder [Source:SGD;Acc:S000000774]
MED6 (YHR058C)		Subunit of the RNA polymerase II mediator complex; associates with core polymerase subunits to form the RNA polymerase II holoenzyme; essential for transcriptional regulation [Source:SGD;Acc:S000001100]
AGX1 (YFL030W)		Alanine:glyoxylate aminotransferase (AGT), catalyzes the synthesis of glycine from glyoxylate, which is one of three pathways for glycine biosynthesis in yeast; has similarity to mammalian and plant alanine:glyoxylate aminotransferases [Source:SGD;Acc:S000001864]
YGL262W		Putative protein of unknown function; null mutant displays elevated sensitivity to expression of a mutant huntingtin fragment or of alpha-synuclein; YGL262W is not an essential gene [Source:SGD;Acc:S000003231]
COS12 (YGL263W)		Protein of unknown function, member of the DUP380 subfamily of conserved, often subtelomerically-encoded proteins [Source:SGD;Acc:S000003232]
PEX21 (YGR239C)		Peroxin required for targeting of peroxisomal matrix proteins containing PTS2; interacts with Pex7p; partially redundant with Pex18p [Source:SGD;Acc:S000003471]
POP6 (YGR030C)		Subunit of both RNase MRP and nuclear RNase P; RNase MRP cleaves pre-rRNA, while nuclear RNase P cleaves tRNA precursors to generate mature 5' ends and facilitates turnover of nuclear RNAs [Source:SGD;Acc:S000003262]
STF1 (YDL130W-A)		Protein involved in regulation of the mitochondrial F1F0-ATP synthase; Stf1p and Stf2p may act as stabilizing factors that enhance inhibitory action of the Inh1p protein [Source:SGD;Acc:S000007232]
AUS1 (YOR011W)		Plasma membrane sterol transporter of the ATP-binding cassette family; required, along with Pdr11p, for uptake of exogenous sterols and their incorporation into the plasma membrane; activity is stimulated by phosphatidylserine; sterol uptake is requ /.../or anaerobic growth because sterol biosynthesis requires oxygen [Source:SGD;Acc:S000005537]
HES1 (YOR237W)		Protein implicated in the regulation of ergosterol biosynthesis; one of a seven member gene family with a common essential function and non-essential unique functions; similar to human oxysterol binding protein (OSBP) [Source:SGD;Acc:S000005763]
MRPS12 (YNR036C)		Mitochondrial protein; may interact with ribosomes based on co-purification experiments; similar to E. coli and human mitochondrial S12 ribosomal proteins [Source:SGD;Acc:S000005319]
HIT1 (YJR055W)		Protein of unknown function, required for growth at high temperature [Source:SGD;Acc:S000003816]
PEX7 (YDR142C)		Peroxisomal signal receptor for the N-terminal nonapeptide signal (PTS2) of peroxisomal matrix proteins; WD repeat protein; defects in human homolog cause lethal rhizomelic chondrodysplasia punctata (RCDP) [Source:SGD;Acc:S000002549]
YPL041C		Protein of unknown function involved in maintenance of proper telomere length [Source:SGD;Acc:S000005962]
LSC1 (YOR142W)		Alpha subunit of succinyl-CoA ligase, which is a mitochondrial enzyme of the TCA cycle that catalyzes the nucleotide-dependent conversion of succinyl-CoA to succinate; phosphorylated [Source:SGD;Acc:S000005668]
GLY1 (YEL046C)		Threonine aldolase, catalyzes the cleavage of L-allo-threonine and L-threonine to glycine; involved in glycine biosynthesis [Source:SGD;Acc:S000000772]
OMA1 (YKR087C)		Metalloendopeptidase of the mitochondrial inner membrane, involved in turnover of membrane-embedded proteins; member of a family of predicted membrane-bound metallopeptidases in prokaryotes and higher eukaryotes [Source:SGD;Acc:S000001795]
GAS4 (YOL132W)		1,3-beta-glucanosyltransferase, involved with Gas2p in spore wall assembly; has similarity to Gas1p; localizes to the cell wall [Source:SGD;Acc:S000005492]
SWI1 (YPL016W)		Subunit of the SWI/SNF chromatin remodeling complex, which regulates transcription by remodeling chromosomes; required for transcription of many genes, including ADH1, ADH2, GAL1, HO, INO1 and SUC2; can form the prion [SWI+]; human homolog ARID1A is /.../didate tumor suppressor gene in breast cancer [Source:SGD;Acc:S000005937]
SDH4 (YDR178W)		Membrane anchor subunit of succinate dehydrogenase (Sdh1p, Sdh2p, Sdh3p, Sdh4p), which couples the oxidation of succinate to the transfer of electrons to ubiquinone as part of the TCA cycle and the mitochondrial respiratory chain [Source:SGD;Acc:S000002585]
AQY2 (YLL052C)		Water channel that mediates the transport of water across cell membranes, only expressed in proliferating cells, controlled by osmotic signals, may be involved in freeze tolerance; disrupted by a stop codon in many S. cerevisiae strains [Source:SGD;Acc:S000003975]
PDH1 (YPR002W)		Mitochondrial protein that participates in respiration, induced by diauxic shift; homologous to E. coli PrpD, may take part in the conversion of 2-methylcitrate to 2-methylisocitrate [Source:SGD;Acc:S000006206]
YHR033W		Putative protein of unknown function; epitope-tagged protein localizes to the cytoplasm [Source:SGD;Acc:S000001075]
ALG11 (YNL048W)		Alpha-1,2-mannosyltransferase, catalyzes sequential addition of the two terminal alpha 1,2-mannose residues to the Man5GlcNAc2-PP-dolichol intermediate during asparagine-linked glycosylation in the ER [Source:SGD;Acc:S000004993]
SMA1 (YPL027W)		Protein of unknown function involved in the assembly of the prospore membrane during sporulation; interacts with Spo14p [Source:SGD;Acc:S000005948]
SPG3 (YDR504C)		Protein required for survival at high temperature during stationary phase; not required for growth on nonfermentable carbon sources [Source:SGD;Acc:S000002912]
IAH1 (YOR126C)		Isoamyl acetate-hydrolyzing esterase, required in balance with alcohol acetyltransferase to maintain optimal amounts of isoamyl acetate, which is particularly important in sake brewing [Source:SGD;Acc:S000005652]
YFL054C		Putative channel-like protein; similar to Fps1p; mediates passive diffusion of glycerol in the presence of ethanol [Source:SGD;Acc:S000001840]
QRI5 (YLR204W)		Mitochondrial inner membrane protein, required for accumulation of spliced COX1 mRNA; may have an additional role in translation of COX1 mRNA [Source:SGD;Acc:S000004194]
IZH2 (YOL002C)		Plasma membrane protein involved in zinc homeostasis and osmotin-induced apoptosis; transcription regulated by Zap1p, zinc and fatty acid levels; similar to mammalian adiponectins; deletion increases sensitivity to elevated zinc [Source:SGD;Acc:S000005362]
YOL024W		Putative protein of unknown function; predicted to have thiol-disulfide oxidoreductase active site [Source:SGD;Acc:S000005384]
JID1 (YPR061C)		Probable Hsp40p co-chaperone, has a DnaJ-like domain and appears to be involved in ER-associated degradation of misfolded proteins containing a tightly folded cytoplasmic domain; inhibits replication of Brome mosaic virus in S. cerevisiae [Source:SGD;Acc:S000006265]
SET4 (YJL105W)		Protein of unknown function, contains a SET domain [Source:SGD;Acc:S000003641]
IML3 (YBR107C)		Protein with a role in kinetochore function, localizes to the outer kinetochore in a Ctf19p-dependent manner, interacts with Chl4p and Ctf19p [Source:SGD;Acc:S000000311]
GPI11 (YDR302W)		ER membrane protein involved in a late step of glycosylphosphatidylinositol (GPI) anchor assembly; involved in the addition of phosphoethanolamine to the multiply mannosylated GPI intermediate; human PIG-Fp is a functional homolog [Source:SGD;Acc:S000002710]
IDH1 (YNL037C)		Subunit of mitochondrial NAD(+)-dependent isocitrate dehydrogenase, which catalyzes the oxidation of isocitrate to alpha-ketoglutarate in the TCA cycle [Source:SGD;Acc:S000004982]
HMS1 (YOR032C)		Basic helix-loop-helix (bHLH) protein with similarity to myc-family transcription factors; overexpression confers hyperfilamentous growth and suppresses the pseudohyphal filamentation defect of a diploid mep1 mep2 homozygous null mutant [Source:SGD;Acc:S000005558]
YLR413W		Putative protein of unknown function; YLR413W is not an essential gene [Source:SGD;Acc:S000004405]
MEC1 (YBR136W)		Genome integrity checkpoint protein and PI kinase superfamily member; signal transducer required for cell cycle arrest and transcriptional responses prompted by damaged or unreplicated DNA; monitors and participates in meiotic recombination [Source:SGD;Acc:S000000340]
FRE7 (YOL152W)		Putative ferric reductase with similarity to Fre2p; expression induced by low copper levels [Source:SGD;Acc:S000005512]
YJL218W		Putative protein of unknown function, similar to bacterial galactoside O-acetyltransferases; induced by oleate in an OAF1/PIP2-dependent manner; promoter contains an oleate response element consensus sequence; non-essential gene [Source:SGD;Acc:S000003754]
TIS11 (YLR136C)		mRNA-binding protein expressed during iron starvation; binds to a sequence element in the 3'-untranslated regions of specific mRNAs to mediate their degradation; involved in iron homeostasis [Source:SGD;Acc:S000004126]
TIR4 (YOR009W)		Cell wall mannoprotein of the Srp1p/Tip1p family of serine-alanine-rich proteins; expressed under anaerobic conditions and required for anaerobic growth; transcription is also induced by cold shock [Source:SGD;Acc:S000005535]
SEF1 (YBL066C)		Putative transcription factor, has homolog in Kluyveromyces lactis [Source:SGD;Acc:S000000162]
MSH4 (YFL003C)		Protein involved in meiotic recombination, required for normal levels of crossing over, colocalizes with Zip2p to discrete foci on meiotic chromosomes, has homology to bacterial MutS protein [Source:SGD;Acc:S000001891]
HIM1 (YDR317W)		Protein of unknown function involved in DNA repair [Source:SGD;Acc:S000002725]
AIM43 (YPL099C)		Protein of unknown function; the authentic, non-tagged protein is detected in purified mitochondria in high-throughput studies; null mutant displays elevated frequency of mitochondrial genome loss [Source:SGD;Acc:S000006020]
TID3 (YIL144W)		Component of the evolutionarily conserved kinetochore-associated Ndc80 complex (Ndc80p-Nuf2p-Spc24p-Spc25p); conserved coiled-coil protein involved in chromosome segregation, spindle checkpoint activity, kinetochore assembly and clustering [Source:SGD;Acc:S000001406]
YAR029W		Member of DUP240 gene family but contains no transmembrane domains; green fluorescent protein (GFP)-fusion protein localizes to the cytoplasm in a punctate pattern [Source:SGD;Acc:S000000077]
CDC39 (YCR093W)		Component of the CCR4-NOT complex, which has multiple roles in regulating mRNA levels including regulation of transcription and destabilizing mRNAs by deadenylation; basal transcription factor [Source:SGD;Acc:S000000689]
FET3 (YMR058W)		Ferro-O2-oxidoreductase required for high-affinity iron uptake and involved in mediating resistance to copper ion toxicity, belongs to class of integral membrane multicopper oxidases [Source:SGD;Acc:S000004662]
RHO3 (YIL118W)		Non-essential small GTPase of the Rho/Rac subfamily of Ras-like proteins involved in the establishment of cell polarity; GTPase activity positively regulated by the GTPase activating protein (GAP) Rgd1p [Source:SGD;Acc:S000001380]
PHO88 (YBR106W)		Probable membrane protein, involved in phosphate transport; pho88 pho86 double null mutant exhibits enhanced synthesis of repressible acid phosphatase at high inorganic phosphate concentrations [Source:SGD;Acc:S000000310]
PAU4 (YLR461W)		Member of the seripauperin multigene family encoded mainly in subtelomeric regions; active during alcoholic fermentation, regulated by anaerobiosis, negatively regulated by oxygen, repressed by heme [Source:SGD;Acc:S000004453]
DNM1 (YLL001W)		Dynamin-related GTPase required for mitochondrial fission and morphology; assembles on the cytoplasmic face of mitochondrial tubules at sites at which division will occur; also participates in endocytosis and regulating peroxisome abundance [Source:SGD;Acc:S000003924]
YBL095W		Putative protein of unknown function; the authentic, non-tagged protein is detected in highly purified mitochondria in high-throughput studies [Source:SGD;Acc:S000000191]
PAP1 (YKR002W)		Poly(A) polymerase, one of three factors required for mRNA 3'-end polyadenylation, forms multiprotein complex with polyadenylation factor I (PF I), also required for mRNA nuclear export; may also polyadenylate rRNAs; required for gene looping [Source:SGD;Acc:S000001710]
ATO2 (YNR002C)		Putative transmembrane protein involved in export of ammonia, a starvation signal that promotes cell death in aging colonies; phosphorylated in mitochondria; member of the TC 9.B.33 YaaH family; homolog of Ady2p and Y. lipolytica Gpr1p [Source:SGD;Acc:S000005285]
FMP23 (YBR047W)		Putative protein of unknown function; proposed to be involved in iron or copper homeostasis; the authentic, non-tagged protein is detected in highly purified mitochondria in high-throughput studies [Source:SGD;Acc:S000000251]
FRA2 (YGL220W)		Protein involved in negative regulation of transcription of iron regulon; forms an iron independent complex with Fra2p, Grx3p, and Grx4p; null mutant fails to repress iron regulon and is sensitive to nickel [Source:SGD;Acc:S000003188]
YPL229W		Putative protein of unknown function; green fluorescent protein (GFP)-fusion protein localizes to the cytoplasm; YPL229W is not an essential gene [Source:SGD;Acc:S000006150]
AFG1 (YEL052W)		Conserved protein that may act as a chaperone in the degradation of misfolded or unassembled cytochrome c oxidase subunits; localized to matrix face of the mitochondrial inner membrane; member of the AAA family but lacks a protease domain [Source:SGD;Acc:S000000778]
TRR1 (YDR353W)		Cytoplasmic thioredoxin reductase, key regulatory enzyme that determines the redox state of the thioredoxin system, which acts as a disulfide reductase system and protects cells against both oxidative and reductive stress [Source:SGD;Acc:S000002761]
LSM5 (YER146W)		Lsm (Like Sm) protein; part of heteroheptameric complexes (Lsm2p-7p and either Lsm1p or 8p): cytoplasmic Lsm1p complex involved in mRNA decay; nuclear Lsm8p complex part of U6 snRNP and possibly involved in processing tRNA, snoRNA, and rRNA [Source:SGD;Acc:S000000948]
PRM6 (YML047C)		Pheromone-regulated protein, predicted to have 2 transmembrane segments; regulated by Ste12p during mating [Source:SGD;Acc:S000004510]
YDR042C		Putative protein of unknown function; expression is increased in ssu72-ts69 mutant [Source:SGD;Acc:S000002449]
PEX13 (YLR191W)		Integral peroxisomal membrane protein required for translocation of peroxisomal matrix proteins, interacts with the PTS1 signal recognition factor Pex5p and the PTS2 signal recognition factor Pex7p, forms a complex with Pex14p and Pex17p [Source:SGD;Acc:S000004181]
YPL088W		Putative aryl alcohol dehydrogenase; transcription is activated by paralogous transcription factors Yrm1p and Yrr1p along with genes involved in multidrug resistance [Source:SGD;Acc:S000006009]
SSK22 (YCR073C)		MAP kinase kinase kinase of the HOG1 mitogen-activated signaling pathway; functionally redundant with, and homologous to, Ssk2p; interacts with and is activated by Ssk1p; phosphorylates Pbs2p [Source:SGD;Acc:S000000669]
AAC1 (YMR056C)		Mitochondrial inner membrane ADP/ATP translocator, exchanges cytosolic ADP for mitochondrially synthesized ATP; phosphorylated; Aac1p is a minor isoform while Pet9p is the major ADP/ATP translocator [Source:SGD;Acc:S000004660]
SPO74 (YGL170C)		Component of the meiotic outer plaque of the spindle pole body, involved in modifying the meiotic outer plaque that is required prior to prospore membrane formation [Source:SGD;Acc:S000003138]
MOS2 (YGR235C)		Mitochondrial inner membrane protein; non-essential component of the mitochondrial inner membrane organizing system (MINOS, MitOS, or MICOS), a scaffold-like structure on the intermembrane space side of the inner membrane which has a role in the mai /.../ce of crista junctions and inner membrane architecture [Source:SGD;Acc:S000003467]
SPC29 (YPL124W)		Inner plaque spindle pole body (SPB) component, links the central plaque component Spc42p to the inner plaque component Spc110p; required for SPB duplication [Source:SGD;Acc:S000006045]
ICL1 (YER065C)		Isocitrate lyase, catalyzes the formation of succinate and glyoxylate from isocitrate, a key reaction of the glyoxylate cycle; expression of ICL1 is induced by growth on ethanol and repressed by growth on glucose [Source:SGD;Acc:S000000867]
CBP4 (YGR174C)		Mitochondrial protein required for assembly of cytochrome bc1 complex; interacts with the Cbp3p-Cbp6p complex and newly synthesized cytochrome b (Cobp) to promote assembly of Cobp into the cytochrome bc1 complex [Source:SGD;Acc:S000003406]
HPA2 (YPR193C)		Tetrameric histone acetyltransferase with similarity to Gcn5p, Hat1p, Elp3p, and Hpa3p; acetylates histones H3 and H4 in vitro and exhibits autoacetylation activity [Source:SGD;Acc:S000006397]
SLD2 (YKL108W)		Single-stranded DNA origin-binding and annealing protein; required for the initiation of DNA replication; phosphorylated in S phase by cyclin-dependent kinases (Cdks), promoting origin binding, DNA replication and Dpb11p complex formation; component /.../e preloading complex; unphosphorylated or CDK-phosphorylated Sld2p binds to the MCM2-7 complex;required for the S phase checkpoint [Source:SGD;A…
GSY1 (YFR015C)		Glycogen synthase with similarity to Gsy2p, the more highly expressed yeast homolog; expression induced by glucose limitation, nitrogen starvation, environmental stress, and entry into stationary phase [Source:SGD;Acc:S000001911]
TAF2 (YCR042C)		TFIID subunit (150 kDa), involved in RNA polymerase II transcription initiation [Source:SGD;Acc:S000000638]
MDM38 (YOL027C)		Mitochondrial protein, forms a complex with Mba1p to facilitate recruitment of mRNA-specific translational activators to ribosomes; roles in protein export and K+/H+ exchange; human ortholog Letm1 implicated in Wolf-Hirschhorn syndrome [Source:SGD;Acc:S000005387]
FRE2 (YKL220C)		Ferric reductase and cupric reductase, reduces siderophore-bound iron and oxidized copper prior to uptake by transporters; expression induced by low iron levels but not by low copper levels [Source:SGD;Acc:S000001703]
ARO9 (YHR137W)		Aromatic aminotransferase II, catalyzes the first step of tryptophan, phenylalanine, and tyrosine catabolism [Source:SGD;Acc:S000001179]
ATF1 (YOR377W)		Alcohol acetyltransferase with potential roles in lipid and sterol metabolism; responsible for the major part of volatile acetate ester production during fermentation [Source:SGD;Acc:S000005904]
CDA1 (YLR307W)		Chitin deacetylase, together with Cda2p involved in the biosynthesis ascospore wall component, chitosan; required for proper rigidity of the ascospore wall [Source:SGD;Acc:S000004298]
NRT1 (YOR071C)		High-affinity nicotinamide riboside transporter; also transports thiamine with low affinity; shares sequence similarity with Thi7p and Thi72p; proposed to be involved in 5-fluorocytosine sensitivity [Source:SGD;Acc:S000005597]
PRM9 (YAR031W)		Pheromone-regulated protein with 3 predicted transmembrane segments and an FF sequence, a motif involved in COPII binding; member of DUP240 gene family [Source:SGD;Acc:S000000078]
PKP1 (YIL042C)		Mitochondrial protein kinase involved in negative regulation of pyruvate dehydrogenase complex activity by phosphorylating the ser-133 residue of the Pda1p subunit; acts in concert with kinase Pkp2p and phosphatases Ptc5p and Ptc6p [Source:SGD;Acc:S000001304]
YPL272C		Putative protein of unknown function; gene expression induced in response to ketoconazole; YPL272C is not an essential gene [Source:SGD;Acc:S000006193]
YFR045W		Putative mitochondrial transport protein; null mutant is viable, exhibits decreased levels of chitin and normal resistance to calcofluor white [Source:SGD;Acc:S000001941]
GPM1 (YKL152C)		Tetrameric phosphoglycerate mutase, mediates the conversion of 3-phosphoglycerate to 2-phosphoglycerate during glycolysis and the reverse reaction during gluconeogenesis [Source:SGD;Acc:S000001635]
YMR31 (YFR049W)		Mitochondrial ribosomal protein of the small subunit, has similarity to human mitochondrial ribosomal protein MRP-S36 [Source:SGD;Acc:S000001945]
MRPL16 (YBL038W)		Mitochondrial ribosomal protein of the large subunit [Source:SGD;Acc:S000000134]
ADK2 (YER170W)		Mitochondrial adenylate kinase, catalyzes the reversible synthesis of GTP and AMP from GDP and ADP; may serve as a back-up for synthesizing GTP or ADP depending on metabolic conditions; 3' sequence of ADK2 varies with strain background [Source:SGD;Acc:S000000972]
PUP3 (YER094C)		Beta 3 subunit of the 20S proteasome involved in ubiquitin-dependent catabolism; human homolog is subunit C10 [Source:SGD;Acc:S000000896]
FRT2 (YAL028W)		Tail-anchored ER membrane protein, interacts with homolog Frt1p; promotes growth in conditions of high Na+, alkaline pH, or cell wall stress, possibly via a role in posttranslational translocation; potential Cdc28p substrate [Source:SGD;Acc:S000000026]
GUT2 (YIL155C)		Mitochondrial glycerol-3-phosphate dehydrogenase; expression is repressed by both glucose and cAMP and derepressed by non-fermentable carbon sources in a Snf1p, Rsf1p, Hap2/3/4/5 complex dependent manner [Source:SGD;Acc:S000001417]
HXT10 (YFL011W)		Putative hexose transporter, expressed at low levels and expression is repressed by glucose [Source:SGD;Acc:S000001883]
GAL1 (YBR020W)		Galactokinase, phosphorylates alpha-D-galactose to alpha-D-galactose-1-phosphate in the first step of galactose catabolism; expression regulated by Gal4p [Source:SGD;Acc:S000000224]
CAT8 (YMR280C)		Zinc cluster transcriptional activator necessary for derepression of a variety of genes under non-fermentative growth conditions, active after diauxic shift, binds carbon source responsive elements [Source:SGD;Acc:S000004893]
MIP6 (YHR015W)		Putative RNA-binding protein, interacts with Mex67p, which is a component of the nuclear pore involved in nuclear mRNA export [Source:SGD;Acc:S000001057]
KTR5 (YNL029C)		Putative mannosyltransferase involved in protein glycosylation; member of the KRE2/MNT1 mannosyltransferase family [Source:SGD;Acc:S000004974]
YNR014W		Putative protein of unknown function; expression is cell-cycle regulated, Azf1p-dependent, and heat-inducible [Source:SGD;Acc:S000005297]
MDV1 (YJL112W)		Peripheral protein of the cytosolic face of the mitochondrial outer membrane, required for mitochondrial fission; interacts with Fis1p and with the dynamin-related GTPase Dnm1p; contains WD repeats [Source:SGD;Acc:S000003648]
NCP1 (YHR042W)		NADP-cytochrome P450 reductase; involved in ergosterol biosynthesis; associated and coordinately regulated with Erg11p [Source:SGD;Acc:S000001084]
RSC9 (YML127W)		Component of the RSC chromatin remodeling complex; DNA-binding protein involved in the synthesis of rRNA and in transcriptional repression and activation of genes regulated by the Target of Rapamycin (TOR) pathway [Source:SGD;Acc:S000004596]
VMA10 (YHR039C-B)		Subunit G of the eight-subunit V1 peripheral membrane domain of the vacuolar H+-ATPase (V-ATPase), an electrogenic proton pump found throughout the endomembrane system; involved in vacuolar acidification [Source:SGD;Acc:S000002100]
YLR460C		Member of the quinone oxidoreductase family, up-regulated in response to the fungicide mancozeb; possibly up-regulated by iodine [Source:SGD;Acc:S000004452]
SEC26 (YDR238C)		Essential beta-coat protein of the COPI coatomer, involved in ER-to-Golgi protein trafficking and maintenance of normal ER morphology; shares 43% sequence identity with mammalian beta-coat protein (beta-COP) [Source:SGD;Acc:S000002646]
NBP35 (YGL091C)		Essential iron-sulfur cluster binding protein localized in the cytoplasm; forms a complex with Cfd1p that is involved in iron-sulfur protein assembly in the cytosol; similar to P-loop NTPases [Source:SGD;Acc:S000003059]
LSC2 (YGR244C)		Beta subunit of succinyl-CoA ligase, which is a mitochondrial enzyme of the TCA cycle that catalyzes the nucleotide-dependent conversion of succinyl-CoA to succinate [Source:SGD;Acc:S000003476]
MUC1 (YIR019C)		GPI-anchored cell surface glycoprotein (flocculin); required for pseudohyphal formation, invasive growth, flocculation, and biofilms; transcriptionally regulated by the MAPK pathway (via Ste12p and Tec1p) and the cAMP pathway (via Flo8p); required f /.../ formation of fibrous interconnections between cells in a colony of a wild S. cerevisiae strain [Source:SGD;Acc:S000001458]
YIR035C		Putative cytoplasmic protein of unknown function [Source:SGD;Acc:S000001474]
YDR286C		Putative protein of unknown function; predicted to have thiol-disulfide oxidoreductase active site [Source:SGD;Acc:S000002694]
EMI1 (YDR512C)		Non-essential protein required for transcriptional induction of the early meiotic-specific transcription factor IME1, also required for sporulation; contains twin cysteine-x9-cysteine motifs [Source:SGD;Acc:S000002920]
PGU1 (YJR153W)		Endo-polygalacturonase, pectolytic enzyme that hydrolyzes the alpha-1,4-glycosidic bonds in the rhamnogalacturonan chains in pectins [Source:SGD;Acc:S000003914]
YKR005C		Putative protein of unknown function [Source:SGD;Acc:S000001713]
CSH1 (YBR161W)		Probable catalytic subunit of a mannosylinositol phosphorylceramide (MIPC) synthase, forms a complex with probable regulatory subunit Csg2p; function in sphingolipid biosynthesis is overlapping with that of Sur1p [Source:SGD;Acc:S000000365]
ARG2 (YJL071W)		Acetylglutamate synthase (glutamate N-acetyltransferase), mitochondrial enzyme that catalyzes the first step in the biosynthesis of the arginine precursor ornithine; forms a complex with Arg5,6p [Source:SGD;Acc:S000003607]
COS6 (YGR295C)		Protein of unknown function, member of the DUP380 subfamily of conserved, often subtelomerically-encoded proteins [Source:SGD;Acc:S000003527]
LYS5 (YGL154C)		Phosphopantetheinyl transferase involved in lysine biosynthesis; converts inactive apo-form of Lys2p (alpha-aminoadipate reductase) into catalytically active holo-form by posttranslational addition of phosphopantetheine [Source:SGD;Acc:S000003122]
ADR1 (YDR216W)		Carbon source-responsive zinc-finger transcription factor, required for transcription of the glucose-repressed gene ADH2, of peroxisomal protein genes, and of genes required for ethanol, glycerol, and fatty acid utilization [Source:SGD;Acc:S000002624]
YNL024C		Putative protein of unknown function with seven beta-strand methyltransferase motif; green fluorescent protein (GFP)-fusion protein localizes to the cytoplasm; YNL024C is not an essential gene [Source:SGD;Acc:S000004969]
YCR061W		Protein of unknown function; green fluorescent protein (GFP)-fusion protein localizes to the cytoplasm in a punctate pattern; induced by treatment with 8-methoxypsoralen and UVA irradiation [Source:SGD;Acc:S000000657]
ICL2 (YPR006C)		2-methylisocitrate lyase of the mitochondrial matrix, functions in the methylcitrate cycle to catalyze the conversion of 2-methylisocitrate to succinate and pyruvate; ICL2 transcription is repressed by glucose and induced by ethanol [Source:SGD;Acc:S000006210]
AIM32 (YML050W)		Putative protein of unknown function; null mutant is viable and displays elevated frequency of mitochondrial genome loss [Source:SGD;Acc:S000004514]
NTC20 (YBR188C)		Member of the NineTeen Complex (NTC) that contains Prp19p and stabilizes U6 snRNA in catalytic forms of the spliceosome containing U2, U5, and U6 snRNAs [Source:SGD;Acc:S000000392]
DOP1 (YDR141C)		Golgi-localized, leucine-zipper domain containing protein; involved in endosome to Golgi transport, organization of the ER, establishing cell polarity, and morphogenesis; detected in highly purified mitochondria in high-throughput studies [Source:SGD;Acc:S000002548]
ATF2 (YGR177C)		Alcohol acetyltransferase, may play a role in steroid detoxification; forms volatile esters during fermentation, which is important for brewing and winemaking [Source:SGD;Acc:S000003409]
NHP2 (YDL208W)		Nuclear protein related to mammalian high mobility group (HMG) proteins, essential for function of H/ACA-type snoRNPs, which are involved in 18S rRNA processing [Source:SGD;Acc:S000002367]
TOM22 (YNL131W)		Component of the TOM (translocase of outer mitochondrial membrane) complex responsible for initial import of mitochondrially directed proteins; acts as a receptor for precursor proteins and mediates interaction between TOM and TIM complexes [Source:SGD;Acc:S000005075]
DPB2 (YPR175W)		Second largest subunit of DNA polymerase II (DNA polymerase epsilon), required for normal yeast chromosomal replication; expression peaks at the G1/S phase boundary; potential Cdc28p substrate [Source:SGD;Acc:S000006379]
SIP2 (YGL208W)		One of three beta subunits of the Snf1 serine/threonine protein kinase complex involved in the response to glucose starvation; null mutants exhibit accelerated aging; N-myristoylprotein localized to the cytoplasm and the plasma membrane [Source:SGD;Acc:S000003176]
SSH4 (YKL124W)		Specificity factor required for Rsp5p-dependent ubiquitination and sorting of cargo proteins at the multivesicular body; identified as a high-copy suppressor of a SHR3 deletion, increasing steady-state levels of amino acid permeases [Source:SGD;Acc:S000001607]
VCX1 (YDL128W)		Vacuolar membrane antiporter with Ca2+/H+ and K+/H+ exchange activity, involved in control of cytosolic Ca2+ and K+ concentrations; has similarity to sodium/calcium exchangers, including the bovine Na+/Ca2+,K+ antiporter [Source:SGD;Acc:S000002286]
MOG1 (YJR074W)		Conserved nuclear protein that interacts with GTP-Gsp1p, which is a Ran homolog of the Ras GTPase family, and stimulates nucleotide release, involved in nuclear protein import, nucleotide release is inhibited by Yrb1p [Source:SGD;Acc:S000003835]
ODC1 (YPL134C)		Mitochondrial inner membrane transporter, exports 2-oxoadipate and 2-oxoglutarate from the mitochondrial matrix to the cytosol for lysine and glutamate biosynthesis and lysine catabolism; suppresses, in multicopy, an fmc1 null mutation [Source:SGD;Acc:S000006055]
FES1 (YBR101C)		Hsp70 (Ssa1p) nucleotide exchange factor, cytosolic homolog of Sil1p, which is the nucleotide exchange factor for BiP (Kar2p) in the endoplasmic reticulum [Source:SGD;Acc:S000000305]
YDR056C		Putative protein of unknown function; green fluorescent protein (GFP)-fusion protein localizes to the endoplasmic reticulum; YDR056C is not an essential protein [Source:SGD;Acc:S000002463]
OAF1 (YAL051W)		Oleate-activated transcription factor, acts alone and as a heterodimer with Pip2p; activates genes involved in beta-oxidation of fatty acids and peroxisome organization and biogenesis [Source:SGD;Acc:S000000048]
YGR067C		Putative protein of unknown function; contains a zinc finger motif similar to that of Adr1p [Source:SGD;Acc:S000003299]
YSR3 (YKR053C)		Dihydrosphingosine 1-phosphate phosphatase, membrane protein involved in sphingolipid metabolism; has similarity to Lcb3p [Source:SGD;Acc:S000001761]
SPS1 (YDR523C)		Putative protein serine/threonine kinase expressed at the end of meiosis and localized to the prospore membrane, required for correct localization of enzymes involved in spore wall synthesis [Source:SGD;Acc:S000002931]
YHR202W		Putative protein of unknown function; green fluorescent protein (GFP)-fusion protein localizes to the vacuole, while HA-tagged protein is found in the soluble fraction, suggesting cytoplasmic localization [Source:SGD;Acc:S000001245]
SPO75 (YLL005C)		Meiosis-specific protein of unknown function, required for spore wall formation during sporulation; dispensable for both nuclear divisions during meiosis [Source:SGD;Acc:S000003928]
HSF1 (YGL073W)		Trimeric heat shock transcription factor, activates multiple genes in response to stresses that include hyperthermia; recognizes variable heat shock elements (HSEs) consisting of inverted NGAAN repeats; posttranslationally regulated [Source:SGD;Acc:S000003041]
SOL1 (YNR034W)		Protein with a possible role in tRNA export; shows similarity to 6-phosphogluconolactonase non-catalytic domains but does not exhibit this enzymatic activity; homologous to Sol2p, Sol3p, and Sol4p [Source:SGD;Acc:S000005317]
STE50 (YCL032W)		Protein involved in mating response, invasive/filamentous growth, and osmotolerance, acts as an adaptor that links G protein-associated Cdc42p-Ste20p complex to the effector Ste11p to modulate signal transduction [Source:SGD;Acc:S000000537]
GAS2 (YLR343W)		1,3-beta-glucanosyltransferase, involved with Gas4p in spore wall assembly; has similarity to Gas1p [Source:SGD;Acc:S000004335]
YDL211C		Putative protein of unknown function; green fluorescent protein (GFP)-fusion protein localizes to the vacuole [Source:SGD;Acc:S000002370]
PLB2 (YMR006C)		Phospholipase B (lysophospholipase) involved in phospholipid metabolism; displays transacylase activity in vitro; overproduction confers resistance to lysophosphatidylcholine [Source:SGD;Acc:S000004608]
SPT15 (YER148W)		TATA-binding protein, general transcription factor that interacts with other factors to form the preinitiation complex at promoters, essential for viability [Source:SGD;Acc:S000000950]
YGR153W		Putative protein of unknown function [Source:SGD;Acc:S000003385]
ULA1 (YPL003W)		Protein that acts together with Uba3p to activate Rub1p before its conjugation to proteins (neddylation), which may play a role in protein degradation [Source:SGD;Acc:S000005924]
MRK1 (YDL079C)		Glycogen synthase kinase 3 (GSK-3) homolog; one of four GSK-3 homologs in S. cerevisiae that function to activate Msn2p-dependent transcription of stress responsive genes and that function in protein degradation [Source:SGD;Acc:S000002237]
ACH1 (YBL015W)		Protein with CoA transferase activity, particularly for CoASH transfer from succinyl-CoA to acetate; has minor acetyl-CoA-hydrolase activity; phosphorylated; required for acetate utilization and for diploid pseudohyphal growth [Source:SGD;Acc:S000000111]
CLD1 (YGR110W)		Mitochondrial cardiolipin-specific phospholipase; functions upstream of Taz1p to generate monolyso-cardiolipin; transcription increases upon genotoxic stress; involved in restricting Ty1 transposition; has homology to mammalian CGI-58 [Source:SGD;Acc:S000003342]
FIG1 (YBR040W)		Integral membrane protein required for efficient mating; may participate in or regulate the low affinity Ca2+ influx system, which affects intracellular signaling and cell-cell fusion during mating [Source:SGD;Acc:S000000244]
YHR045W		Putative protein of unknown function; possible role in iron metabolism and/or amino acid and carbohydrate metabolism; green fluorescent protein (GFP)-fusion protein localizes to the endoplasmic reticulum [Source:SGD;Acc:S000001087]
FMP21 (YBR269C)		Putative protein of unknown function; the authentic, non-tagged protein is detected in highly purified mitochondria in high-throughput studies [Source:SGD;Acc:S000000473]
YOR062C		Protein of unknown function; similar to YKR075Cp and Reg1p; expression regulated by glucose and Rgt1p; GFP-fusion protein is induced in response to the DNA-damaging agent MMS [Source:SGD;Acc:S000005588]
YPC1 (YBR183W)		Alkaline ceramidase that also has reverse (CoA-independent) ceramide synthase activity, catalyzes both breakdown and synthesis of phytoceramide; overexpression confers fumonisin B1 resistance [Source:SGD;Acc:S000000387]
GRX4 (YER174C)		Hydroperoxide and superoxide-radical responsive glutathione-dependent oxidoreductase; monothiol glutaredoxin subfamily member along with Grx3p and Grx5p; protects cells from oxidative damage; mutant has increased aneuploidy tolerance [Source:SGD;Acc:S000000976]
MAL33 (YBR297W)		MAL-activator protein, part of complex locus MAL3; nonfunctional in genomic reference strain S288C [Source:SGD;Acc:S000000501]
AIM13 (YFR011C)		Mitochondrial protein peripheral to the inner membrane; component of the mitochondrial inner membrane organizing system (MINOS, MitOS, or MICOS), a scaffold-like structure on the intermembrane space side of the inner membrane which has a role in the /.../enance of crista junctions and inner membrane architecture [Source:SGD;Acc:S000001907]
YMR226C		NADP(+)-dependent dehydrogenase; acts on serine, L-allo-threonine, and other 3-hydroxy acids; green fluorescent protein fusion protein localizes to the cytoplasm and nucleus; may interact with ribosomes, based on co-purification experiments [Source:SGD;Acc:S000004839]
MAL32 (YBR299W)		Maltase (alpha-D-glucosidase), inducible protein involved in maltose catabolism; encoded in the MAL3 complex locus; functional in genomic reference strain S288C; hydrolyzes the disaccharides maltose, turanose, maltotriose, and sucrose [Source:SGD;Acc:S000000503]
HYP2 (YEL034W)		Translation elongation factor eIF-5A that may function in translation initiation; similar to and functionally redundant with Anb1p; structural homolog of bacterial EF-P; undergoes an essential hypusination modification [Source:SGD;Acc:S000000760]
YHL044W		Putative integral membrane protein, member of DUP240 gene family; green fluorescent protein (GFP)-fusion protein localizes to the plasma membrane in a punctate pattern [Source:SGD;Acc:S000001036]
YNG2 (YHR090C)		Subunit of NuA4, an essential histone acetyltransferase complex; positions Piccolo NuA4 for efficient acetylation of histone H4 or histone H2A; has similarity to the human tumor suppressor ING1 and its isoforms ING4 and ING5 [Source:SGD;Acc:S000001132]
YAT1 (YAR035W)		Outer mitochondrial carnitine acetyltransferase, minor ethanol-inducible enzyme involved in transport of activated acyl groups from the cytoplasm into the mitochondrial matrix; phosphorylated [Source:SGD;Acc:S000000080]
MMT1 (YMR177W)		Putative metal transporter involved in mitochondrial iron accumulation; closely related to Mmt2p [Source:SGD;Acc:S000004789]
YIL152W		Putative protein of unknown function [Source:SGD;Acc:S000001414]
YBL086C		Protein of unknown function; green fluorescent protein (GFP)-fusion protein localizes to the cell periphery [Source:SGD;Acc:S000000182]
ARG5,6 (YER069W)		Protein that is processed in the mitochondrion to yield acetylglutamate kinase and N-acetyl-gamma-glutamyl-phosphate reductase, which catalyze the 2nd and 3rd steps in arginine biosynthesis; enzymes form a complex with Arg2p [Source:SGD;Acc:S000000871]
DSD1 (YGL196W)		D-serine dehydratase (aka D-serine ammonia-lyase); converts D-serine to pyruvate and ammonia by a reaction dependent on pyridoxal 5'-phosphate and zinc; may play a role in D-serine detoxification; L-serine is not a substrate [Source:SGD;Acc:S000003164]
EMI5 (YOL071W)		Subunit of succinate dehydrogenase, which couples succinate oxidation to ubiquinone reduction; required for FAD cofactor attachment to Sdh1p; mutations in human ortholog PGL2 are associated with neuroendocrine tumors (paraganglioma) [Source:SGD;Acc:S000005432]
YKR017C		Putative protein of unknown function; contains a RING finger motif [Source:SGD;Acc:S000001725]
POR2 (YIL114C)		Putative mitochondrial porin (voltage-dependent anion channel), related to Por1p but not required for mitochondrial membrane permeability or mitochondrial osmotic stability [Source:SGD;Acc:S000001376]
GNT1 (YOR320C)		N-acetylglucosaminyltransferase capable of modification of N-linked glycans in the Golgi apparatus [Source:SGD;Acc:S000005847]
ERG13 (YML126C)		3-hydroxy-3-methylglutaryl-CoA (HMG-CoA) synthase, catalyzes the formation of HMG-CoA from acetyl-CoA and acetoacetyl-CoA; involved in the second step in mevalonate biosynthesis [Source:SGD;Acc:S000004595]
AGA2 (YGL032C)		Adhesion subunit of a-agglutinin of a-cells, C-terminal sequence acts as a ligand for alpha-agglutinin (Sag1p) during agglutination, modified with O-linked oligomannosyl chains, linked to anchorage subunit Aga1p via two disulfide bonds [Source:SGD;Acc:S000003000]
EFR3 (YMR212C)		Protein required for Stt4-containing phosphoinositide kinase patch assembly at the plasma membrane; exhibits synthetic lethal genetic interactions with PHO85; has sequence similarity to the Drosophila rolling blackout (RBO) gene [Source:SGD;Acc:S000004825]
HNT2 (YDR305C)		Dinucleoside triphosphate hydrolase; has similarity to the tumor suppressor FHIT and belongs to the histidine triad (HIT) superfamily of nucleotide-binding proteins [Source:SGD;Acc:S000002713]
SNF3 (YDL194W)		Plasma membrane low glucose sensor that regulates glucose transport; contains 12 predicted transmembrane segments and a long C-terminal tail required for induction of hexose transporters; also senses fructose and mannose; similar to Rgt2p [Source:SGD;Acc:S000002353]
TRX3 (YCR083W)		Mitochondrial thioredoxin, highly conserved oxidoreductase required to maintain the redox homeostasis of the cell, forms the mitochondrial thioredoxin system with Trr2p, redox state is maintained by both Trr2p and Glr1p [Source:SGD;Acc:S000000679]
YIR007W		Putative protein of unknown function; green fluorescent protein (GFP)-fusion protein localizes to the cytoplasm; YIR007W is a non-essential gene [Source:SGD;Acc:S000001446]
AIM24 (YJR080C)		Protein of unknown function; the authentic, non-tagged protein is detected in purified mitochondria in high-throughput studies; null mutant displays reduced respiratory growth and elevated frequency of mitochondrial genome loss [Source:SGD;Acc:S000003841]
CIT3 (YPR001W)		Dual specificity mitochondrial citrate and methylcitrate synthase; catalyzes the condensation of acetyl-CoA and oxaloacetate to form citrate and that of propionyl-CoA and oxaloacetate to form 2-methylcitrate [Source:SGD;Acc:S000006205]
RGT2 (YDL138W)		Plasma membrane high glucose sensor that regulates glucose transport; contains 12 predicted transmembrane segments and a long C-terminal tail required for induction of hexose transporters; highly similar to Snf3p [Source:SGD;Acc:S000002297]
EUG1 (YDR518W)		Protein disulfide isomerase of the endoplasmic reticulum lumen, function overlaps with that of Pdi1p; may interact with nascent polypeptides in the ER [Source:SGD;Acc:S000002926]
HFI1 (YPL254W)		Adaptor protein required for structural integrity of the SAGA complex, a histone acetyltransferase-coactivator complex that is involved in global regulation of gene expression through acetylation and transcription functions [Source:SGD;Acc:S000006175]
YJR124C		Putative protein of unknown function; expression induced under calcium shortage [Source:SGD;Acc:S000003885]
SEE1 (YIL064W)		Probable lysine methyltransferase involved in the dimethylation of eEF1A (Tef1p/Tef2p); sequence similarity to S-adenosylmethionine-dependent methyltransferases of the seven beta-strand family; role in vesicular transport [Source:SGD;Acc:S000001326]
SEC53 (YFL045C)		Phosphomannomutase, involved in synthesis of GDP-mannose and dolichol-phosphate-mannose; required for folding and glycosylation of secretory proteins in the ER lumen [Source:SGD;Acc:S000001849]
EXO5 (YBR163W)		Mitochondrial 5'-3' exonuclease and sliding exonuclease, required for mitochondrial genome maintenance; distantly related to the RecB nuclease domain of bacterial RecBCD recombinases; may be regulated by the transcription factor Ace2 [Source:SGD;Acc:S000000367]
SIT1 (YEL065W)		Ferrioxamine B transporter, member of the ARN family of transporters that specifically recognize siderophore-iron chelates; transcription is induced during iron deprivation and diauxic shift; potentially phosphorylated by Cdc28p [Source:SGD;Acc:S000000791]
COQ4 (YDR204W)		Protein with a role in ubiquinone (Coenzyme Q) biosynthesis, possibly functioning in stabilization of Coq7p; located on the matrix face of the mitochondrial inner membrane; component of a mitochondrial ubiquinone-synthesizing complex [Source:SGD;Acc:S000002612]
TEP1 (YNL128W)		Homolog of human tumor suppressor gene PTEN/MMAC1/TEP1 that has lipid phosphatase activity and is linked to the phosphatidylinositol signaling pathway; plays a role in normal sporulation [Source:SGD;Acc:S000005072]
MRS1 (YIR021W)		Protein required for the splicing of two mitochondrial group I introns (BI3 in COB and AI5beta in COX1); forms a splicing complex, containing four subunits of Mrs1p and two subunits of the BI3-encoded maturase, that binds to the BI3 RNA [Source:SGD;Acc:S000001460]
NCE101 (YJL206C-A)		Protein of unknown function, involved in secretion of proteins that lack classical secretory signal sequences [Source:SGD;Acc:S000003742]
ERG26 (YGL001C)		C-3 sterol dehydrogenase, catalyzes the second of three steps required to remove two C-4 methyl groups from an intermediate in ergosterol biosynthesis [Source:SGD;Acc:S000002969]
YBR184W		Putative protein of unknown function; YBR184W is not an essential gene [Source:SGD;Acc:S000000388]
YEL047C		Soluble fumarate reductase, required with isoenzyme Osm1p for anaerobic growth; may interact with ribosomes, based on co-purification experiments; authentic, non-tagged protein is detected in purified mitochondria in high-throughput studies [Source:SGD;Acc:S000000773]
IRC4 (YDR540C)		Putative protein of unknown function; null mutant displays increased levels of spontaneous Rad52p foci; green fluorescent protein (GFP)-fusion protein localizes to the cytoplasm and nucleus [Source:SGD;Acc:S000002948]
SEC6 (YIL068C)		Essential 88kDa subunit of the exocyst complex, which mediates polarized targeting of secretory vesicles to active sites of exocytosis; dimeric form of Sec6p interacts with Sec9p in vitro and inhibits t-SNARE assembly [Source:SGD;Acc:S000001330]
YMR147W		Putative protein of unknown function [Source:SGD;Acc:S000004755]
CPR4 (YCR069W)		Peptidyl-prolyl cis-trans isomerase (cyclophilin), catalyzes the cis-trans isomerization of peptide bonds N-terminal to proline residues; has a potential role in the secretory pathway [Source:SGD;Acc:S000000665]
YJL147C		Mitochondrial protein of unknown function; homozygous diploid deletion strain has a sporulation defect characterized by elevated dityrosine in the soluble fraction; expression induced by calcium shortage; YJL147W is a non-essential gene [Source:SGD;Acc:S000003683]
UGX2 (YDL169C)		Protein of unknown function, transcript accumulates in response to any combination of stress conditions [Source:SGD;Acc:S000002328]
TIM21 (YGR033C)		Nonessential subunit of the Translocase of the Inner Mitochondrial membrane (TIM23 complex); interacts with the Translocase of the Outer Mitochondrial membrane (TOM complex) and with respiratory enzymes; may regulate TIM23 complex activity [Source:SGD;Acc:S000003265]
ZEO1 (YOL109W)		Peripheral membrane protein of the plasma membrane that interacts with Mid2p; regulates the cell integrity pathway mediated by Pkc1p and Slt2p; the authentic protein is detected in a phosphorylated state in highly purified mitochondria [Source:SGD;Acc:S000005469]
YKL162C		Putative protein of unknown function; green fluorescent protein (GFP)-fusion protein localizes to the mitochondrion [Source:SGD;Acc:S000001645]
YDR210W		Predicted tail-anchored plasma membrane protein containing a conserved CYSTM module; related proteins in other organisms may be involved in response to stress; green fluorescent protein (GFP)-fusion protein localizes to the cell periphery [Source:SGD;Acc:S000002618]
ALE1 (YOR175C)		Broad-specificity lysophospholipid acyltransferase, part of MBOAT family of membrane-bound O-acyltransferases; key component of Lands cycle; may have role in fatty acid exchange at sn-2 position of mature glycerophospholipids [Source:SGD;Acc:S000005701]
IRC24 (YIR036C)		Putative benzil reductase;(GFP)-fusion protein localizes to the cytoplasm and is induced by the DNA-damaging agent MMS; sequence similarity with short-chain dehydrogenase/reductases; null mutant has increased spontaneous Rad52p foci [Source:SGD;Acc:S000001475]
YOL014W		Putative protein of unknown function [Source:SGD;Acc:S000005374]
YIR014W		Putative protein of unknown function; green fluorescent protein (GFP)-fusion protein localizes to the vacuole; expression directly regulated by the metabolic and meiotic transcriptional regulator Ume6p; YIR014W is a non-essential gene [Source:SGD;Acc:S000001453]
MPM1 (YJL066C)		Mitochondrial membrane protein of unknown function, contains no hydrophobic stretches [Source:SGD;Acc:S000003602]
YLR152C		Putative protein of unknown function; YLR152C is not an essential gene [Source:SGD;Acc:S000004142]
MCH5 (YOR306C)		Plasma membrane riboflavin transporter; facilitates the uptake of vitamin B2; required for FAD-dependent processes; sequence similarity to mammalian monocarboxylate permeases, however mutants are not deficient in monocarboxylate transport [Source:SGD;Acc:S000005833]
GRH1 (YDR517W)		Acetylated, cis-golgi localized protein involved in ER to Golgi transport; homolog of human GRASP65; forms a complex with the coiled-coil protein Bug1p; mutants are compromised for the fusion of ER-derived vesicles with Golgi membranes [Source:SGD;Acc:S000002925]
SNQ2 (YDR011W)		Plasma membrane ATP-binding cassette (ABC) transporter, multidrug transporter involved in multidrug resistance and resistance to singlet oxygen species [Source:SGD;Acc:S000002418]
BNA7 (YDR428C)		Formylkynurenine formamidase, involved in the de novo biosynthesis of NAD from tryptophan via kynurenine [Source:SGD;Acc:S000002836]
GLG2 (YJL137C)		Self-glucosylating initiator of glycogen synthesis, also glucosylates n-dodecyl-beta-D-maltoside; similar to mammalian glycogenin [Source:SGD;Acc:S000003673]
DBF20 (YPR111W)		Ser/Thr kinase involved in late nuclear division, one of the mitotic exit network (MEN) proteins; necessary for the execution of cytokinesis [Source:SGD;Acc:S000006315]
YJL181W		Putative protein of unknown function; expression is cell-cycle regulated as shown by microarray analysis; potential regulatory target of Mbp1p, which binds to the YJL181W promoter region [Source:SGD;Acc:S000003717]
MBA1 (YBR185C)		Membrane-associated mitochondrial ribosome receptor; forms a complex with Mdm38p that may facilitate recruitment of mRNA-specific translational activators to ribosomes; possible role in protein export from the matrix to inner membrane [Source:SGD;Acc:S000000389]
APA2 (YDR530C)		Diadenosine 5',5''-P1,P4-tetraphosphate phosphorylase II (AP4A phosphorylase), involved in catabolism of bis(5'-nucleosidyl) tetraphosphates; has similarity to Apa1p [Source:SGD;Acc:S000002938]
RBS1 (YDL189W)		Protein of unknown function, identified as a high copy suppressor of psk1 psk2 mutations that confer temperature-sensitivity for galactose utilization; proposed to bind single-stranded nucleic acids via its R3H domain [Source:SGD;Acc:S000002348]
SFK1 (YKL051W)		Plasma membrane protein that may act together with or upstream of Stt4p to generate normal levels of the essential phospholipid PI4P, at least partially mediates proper localization of Stt4p to the plasma membrane [Source:SGD;Acc:S000001534]
YNK1 (YKL067W)		Nucleoside diphosphate kinase, catalyzes the transfer of gamma phosphates from nucleoside triphosphates, usually ATP, to nucleoside diphosphates by a mechanism that involves formation of an autophosphorylated enzyme intermediate [Source:SGD;Acc:S000001550]
NEM1 (YHR004C)		Probable catalytic subunit of Nem1p-Spo7p phosphatase holoenzyme; regulates nuclear growth by controlling phospholipid biosynthesis, required for normal nuclear envelope morphology and sporulation; homolog of the human protein Dullard [Source:SGD;Acc:S000001046]
AIM18 (YHR198C)		Putative protein of unknown function; the authentic, non-tagged protein is detected in highly purified mitochondria in high-throughput studies; null mutant displays elevated frequency of mitochondrial genome loss [Source:SGD;Acc:S000001241]
ACK1 (YDL203C)		Protein that functions upstream of Pkc1p in the cell wall integrity pathway; GFP-fusion protein expression is induced in response to the DNA-damaging agent MMS; non-tagged Ack1p is detected in purified mitochondria [Source:SGD;Acc:S000002362]
PUT4 (YOR348C)		Proline permease, required for high-affinity transport of proline; also transports the toxic proline analog azetidine-2-carboxylate (AzC); PUT4 transcription is repressed in ammonia-grown cells [Source:SGD;Acc:S000005875]
YGL101W		Putative protein of unknown function; non-essential gene with similarity to YBR242W; interacts with the DNA helicase Hpr5p [Source:SGD;Acc:S000003069]
CWC15 (YDR163W)		Non-essential protein involved in pre-mRNA splicing, component of a complex containing Cef1p; has similarity to S. pombe Cwf15p [Source:SGD;Acc:S000002570]
YCR076C		Putative protein of unknown function; YCR076C is not an essential gene [Source:SGD;Acc:S000000672]
GLN3 (YER040W)		Transcriptional activator of genes regulated by nitrogen catabolite repression (NCR), localization and activity regulated by quality of nitrogen source [Source:SGD;Acc:S000000842]
YDR262W		Putative protein of unknown function; green fluorescent protein (GFP)-fusion protein localizes to the vacuole and is induced in response to the DNA-damaging agent MMS; gene expression increases in response to Zymoliase treatment [Source:SGD;Acc:S000002670]
PTC6 (YCR079W)		Mitochondrial type 2C protein phosphatase (PP2C) with similarity to mammalian PP1Ks; involved in mitophagy; null mutant is sensitive to rapamycin and has decreased phosphorylation of the Pda1 subunit of pyruvate dehydrogenase [Source:SGD;Acc:S000002133]
MAP1 (YLR244C)		Methionine aminopeptidase, catalyzes the cotranslational removal of N-terminal methionine from nascent polypeptides; function is partially redundant with that of Map2p [Source:SGD;Acc:S000004234]
NUM1 (YDR150W)		Protein required for nuclear migration, localizes to the mother cell cortex and the bud tip; may mediate interactions of dynein and cytoplasmic microtubules with the cell cortex [Source:SGD;Acc:S000002557]
PDI1 (YCL043C)		Protein disulfide isomerase; multifunctional protein resident in the endoplasmic reticulum lumen, essential for the formation of disulfide bonds in secretory and cell-surface proteins, unscrambles non-native disulfide bonds; forms a complex with Mnl /.../t has exomannosidase activity, processing unfolded protein-bound Man8GlcNAc2 oligosaccharides to Man7GlcNAc2 which promotes degradation in the u…
NSG2 (YNL156C)		Protein involved in regulation of sterol biosynthesis; specifically stabilizes Hmg2p, one of two HMG-CoA isoenzymes that catalyze the rate-limiting step in sterol biosynthesis; homolog of mammalian INSIG proteins [Source:SGD;Acc:S000005100]
FSH1 (YHR049W)		Putative serine hydrolase that localizes to both the nucleus and cytoplasm; sequence is similar to S. cerevisiae Fsh2p and Fsh3p and the human candidate tumor suppressor OVCA2 [Source:SGD;Acc:S000001091]
VRG4 (YGL225W)		Golgi GDP-mannose transporter; regulates Golgi function and glycosylation in Golgi [Source:SGD;Acc:S000003193]
TAH1 (YCR060W)		HSP90 cofactor; interacts with Hsp82p, Pih1p, Rvb1 and Rvb2, contains a single TPR domain with at least two TPR motifs [Source:SGD;Acc:S000000656]
YBR241C		Putative transporter, member of the sugar porter family; green fluorescent protein (GFP)-fusion protein localizes to the vacuolar membrane; YBR241C is not an essential gene [Source:SGD;Acc:S000000445]
SUR2 (YDR297W)		Sphinganine C4-hydroxylase, catalyses the conversion of sphinganine to phytosphingosine in sphingolipid biosyntheis [Source:SGD;Acc:S000002705]
ACN9 (YDR511W)		Protein of the mitochondrial intermembrane space, required for acetate utilization and gluconeogenesis; has orthologs in higher eukaryotes [Source:SGD;Acc:S000002919]
SKP2 (YNL311C)		F-box protein of unknown function predicted to be part of an SCF ubiquitin protease complex; involved in regulating protein levels of sulfur metabolism enzymes; may interact with ribosomes, based on co-purification experiments [Source:SGD;Acc:S000005255]
RTC1 (YOL138C)		Subunit of the SEA (Seh1-associated) complex, a coatomer-related complex that associates dynamically with the vacuole; null mutation suppresses cdc13-1 temperature sensitivity; has N-terminal WD-40 repeats and a C-terminal RING motif [Source:SGD;Acc:S000005498]
MGA2 (YIR033W)		ER membrane protein involved in regulation of OLE1 transcription, acts with homolog Spt23p; inactive ER form dimerizes and one subunit is then activated by ubiquitin/proteasome-dependent processing followed by nuclear targeting [Source:SGD;Acc:S000001472]
EGT2 (YNL327W)		Glycosylphosphatidylinositol (GPI)-anchored cell wall endoglucanase required for proper cell separation after cytokinesis, expression is activated by Swi5p and tightly regulated in a cell cycle-dependent manner [Source:SGD;Acc:S000005271]
YPR117W		Putative protein of unknown function [Source:SGD;Acc:S000006321]
YOR186W		Putative protein of unknown function; proper regulation of expression during heat stress is sphingolipid-dependent [Source:SGD;Acc:S000005712]
TFA1 (YKL028W)		TFIIE large subunit, involved in recruitment of RNA polymerase II to the promoter, activation of TFIIH, and promoter opening [Source:SGD;Acc:S000001511]
FTR1 (YER145C)		High affinity iron permease involved in the transport of iron across the plasma membrane; forms complex with Fet3p; expression is regulated by iron [Source:SGD;Acc:S000000947]
RKM5 (YLR137W)		Protein lysine methyltransferase; monomethylates Lys-46 of the ribosomal large subunit Rpl1a/Rpl1b; member of the seven beta-strand methyltransferase superfamily; orthologs only found among fungal species [Source:SGD;Acc:S000004127]
TRK2 (YKR050W)		Component of the Trk1p-Trk2p potassium transport system [Source:SGD;Acc:S000001758]
ECM10 (YEL030W)		Heat shock protein of the Hsp70 family, localized in mitochondrial nucleoids, plays a role in protein translocation, interacts with Mge1p in an ATP-dependent manner; overexpression induces extensive mitochondrial DNA aggregations [Source:SGD;Acc:S000000756]
ARG7 (YMR062C)		Mitochondrial ornithine acetyltransferase, catalyzes the fifth step in arginine biosynthesis; also possesses acetylglutamate synthase activity, regenerates acetylglutamate while forming ornithine [Source:SGD;Acc:S000004666]
GAT2 (YMR136W)		Protein containing GATA family zinc finger motifs; similar to Gln3p and Dal80p; expression repressed by leucine [Source:SGD;Acc:S000004744]
PET10 (YKR046C)		Protein of unknown function that co-purifies with lipid particles; expression pattern suggests a role in respiratory growth; computational analysis of large-scale protein-protein interaction data suggests a role in ATP/ADP exchange [Source:SGD;Acc:S000001754]
WRS1 (YOL097C)		Cytoplasmic tryptophanyl-tRNA synthetase, aminoacylates tryptophanyl-tRNA [Source:SGD;Acc:S000005457]
MNN1 (YER001W)		Alpha-1,3-mannosyltransferase, integral membrane glycoprotein of the Golgi complex, required for addition of alpha1,3-mannose linkages to N-linked and O-linked oligosaccharides, one of five S. cerevisiae proteins of the MNN1 family [Source:SGD;Acc:S000000803]
STB5 (YHR178W)		Transcription factor, involved in regulating multidrug resistance and oxidative stress response; forms a heterodimer with Pdr1p; contains a Zn(II)2Cys6 zinc finger domain that interacts with a pleiotropic drug resistance element in vitro [Source:SGD;Acc:S000001221]
MOH1 (YBL049W)		Protein of unknown function, has homology to kinase Snf7p; not required for growth on nonfermentable carbon sources; essential for survival in stationary phase [Source:SGD;Acc:S000000145]
YDL144C		Putative protein of unknown function; green fluorescent protein (GFP)-fusion protein localizes to the cytoplasm and nucleus; YDL144C is not an essential gene. [Source:SGD;Acc:S000002303]
SKG1 (YKR100C)		Transmembrane protein with a role in cell wall polymer composition; localizes on the inner surface of the plasma membrane at the bud and in the daughter cell [Source:SGD;Acc:S000001808]
FMP10 (YER182W)		Putative protein of unknown function; the authentic, non-tagged protein is detected in highly purified mitochondria in high-throughput studies [Source:SGD;Acc:S000000984]
AST2 (YER101C)		Protein that may have a role in targeting of plasma membrane [H+]ATPase (Pma1p) to the plasma membrane, as suggested by analysis of genetic interactions [Source:SGD;Acc:S000000903]
YGL010W		Putative protein of unknown function; YGL010W is not an essential gene [Source:SGD;Acc:S000002978]
PAM17 (YKR065C)		Constituent of the Translocase of the Inner Mitochondrial membrane (TIM23 complex); proposed alternatively to be a component of the import motor (PAM complex) or to interact with and modulate the core TIM23 complex [Source:SGD;Acc:S000001773]
SAP1 (YER047C)		Putative ATPase of the AAA family, interacts with the Sin1p transcriptional repressor in the two-hybrid system [Source:SGD;Acc:S000000849]
AFI1 (YOR129C)		Arf3p polarization-specific docking factor, required for the polarized distribution of the ADP-ribosylation factor, Arf3p; participates in polarity development and maintenance of a normal haploid budding pattern; interacts with Cnm7p [Source:SGD;Acc:S000005655]
MCH1 (YDL054C)		Protein with similarity to mammalian monocarboxylate permeases, which are involved in transport of monocarboxylic acids across the plasma membrane; mutant is not deficient in monocarboxylate transport [Source:SGD;Acc:S000002212]
YDL119C		Putative mitochondrial transport protein; GFP-fusion protein is induced in response to the DNA-damaging agent MMS; the authentic, non-tagged protein is detected in purified mitochondria [Source:SGD;Acc:S000002277]
SPO19 (YPL130W)		Meiosis-specific prospore protein; required to produce bending force necessary for proper assembly of the prospore membrane during sporulation; identified as a weak high-copy suppressor of the spo1-1 ts mutation [Source:SGD;Acc:S000006051]
PMT3 (YOR321W)		Protein O-mannosyltransferase, transfers mannose residues from dolichyl phosphate-D-mannose to protein serine/threonine residues; acts in a complex with Pmt5p, can instead interact with Pmt1p in some conditions; target for new antifungals [Source:SGD;Acc:S000005848]
SHE3 (YBR130C)		Protein that acts as an adaptor between Myo4p and the She2p-mRNA complex; part of the mRNA localization machinery that restricts accumulation of certain proteins to the bud; also required for cortical ER inheritance [Source:SGD;Acc:S000000334]
GCV1 (YDR019C)		T subunit of the mitochondrial glycine decarboxylase complex, required for the catabolism of glycine to 5,10-methylene-THF; expression is regulated by levels of levels of 5,10-methylene-THF in the cytoplasm [Source:SGD;Acc:S000002426]
YOR214C		Putative protein of unknown function; YOR214C is not an essential gene [Source:SGD;Acc:S000005740]
ZTA1 (YBR046C)		NADPH-dependent quinone reductase, GFP-tagged protein localizes to the cytoplasm and nucleus; has similarity to E. coli quinone oxidoreductase and to human zeta-crystallin [Source:SGD;Acc:S000000250]
YML082W		Putative protein predicted to have carbon-sulfur lyase activity; transcriptionally regulated by Upc2p via an upstream sterol response element; green fluorescent protein (GFP)-fusion protein localizes to the nucleus and the cytoplasm; YML082W is not /.../ential gene [Source:SGD;Acc:S000004547]
HMS2 (YJR147W)		Protein with similarity to heat shock transcription factors; overexpression suppresses the pseudohyphal filamentation defect of a diploid mep1 mep2 homozygous null mutant [Source:SGD;Acc:S000003908]
YKR075C		Protein of unknown function; similar to YOR062Cp and Reg1p; expression regulated by glucose and Rgt1p; GFP-fusion protein is induced in response to the DNA-damaging agent MMS [Source:SGD;Acc:S000001783]
SAW1 (YAL027W)		Protein involved in Rad1p/Rad10p-dependent removal of 3'-nonhomologous tails during double-strand break repair via single-strand annealing; green fluorescent protein (GFP)-fusion protein localizes to the nucleus [Source:SGD;Acc:S000000025]
CAR2 (YLR438W)		L-ornithine transaminase (OTAse), catalyzes the second step of arginine degradation, expression is dually-regulated by allophanate induction and a specific arginine induction process; not nitrogen catabolite repression sensitive [Source:SGD;Acc:S000004430]
YPR172W		Protein of unknown function, transcriptionally activated by Yrm1p along with genes involved in multidrug resistance [Source:SGD;Acc:S000006376]
STE20 (YHL007C)		Cdc42p-activated signal transducing kinase of the PAK (p21-activated kinase) family; involved in pheromone response, pseudohyphal/invasive growth, vacuole inheritance, down-regulation of sterol uptake; GBB motif binds Ste4p [Source:SGD;Acc:S000000999]
INO1 (YJL153C)		Inositol-3-phosphate synthase, involved in synthesis of inositol phosphates and inositol-containing phospholipids; transcription is coregulated with other phospholipid biosynthetic genes by Ino2p and Ino4p, which bind the UASINO DNA element [Source:SGD;Acc:S000003689]
YKL133C		Putative protein of unknown function; has similarity to Mgr3p, but unlike MGR3, is not required for growth of cells lacking the mitochondrial genome (null mutation does not confer a petite-negative phenotype) [Source:SGD;Acc:S000001616]
ARO80 (YDR421W)		Zinc finger transcriptional activator of the Zn2Cys6 family; activates transcription of aromatic amino acid catabolic genes in the presence of aromatic amino acids [Source:SGD;Acc:S000002829]
YDL129W		Putative protein of unknown function; green fluorescent protein (GFP)-fusion protein localizes to the cytoplasm and the nucleus; YDL129W is not an essential gene [Source:SGD;Acc:S000002287]
YDL121C		Putative protein of unknown function; green fluorescent protein (GFP)-fusion protein localizes to the endoplasmic reticulum; YDL121C is not an essential protein [Source:SGD;Acc:S000002279]
PMP3 (YDR276C)		Small plasma membrane protein related to a family of plant polypeptides that are overexpressed under high salt concentration or low temperature, not essential for viability, deletion causes hyperpolarization of the plasma membrane potential [Source:SGD;Acc:S000002684]
MGT1 (YDL200C)		DNA repair methyltransferase (6-O-methylguanine-DNA methylase) involved in protection against DNA alkylation damage [Source:SGD;Acc:S000002359]
PXR1 (YGR280C)		Essential protein involved in rRNA and snoRNA maturation; competes with TLC1 RNA for binding to Est2p, suggesting a role in negative regulation of telomerase; human homolog inhibits telomerase; contains a G-patch RNA interacting domain [Source:SGD;Acc:S000003512]
BNA4 (YBL098W)		Kynurenine 3-mono oxygenase, required for the de novo biosynthesis of NAD from tryptophan via kynurenine; expression regulated by Hst1p; putative therapeutic target for Huntington disease [Source:SGD;Acc:S000000194]
RGM1 (YMR182C)		Putative transcriptional repressor with proline-rich zinc fingers; overproduction impairs cell growth [Source:SGD;Acc:S000004794]
KTR1 (YOR099W)		Alpha-1,2-mannosyltransferase involved in O- and N-linked protein glycosylation; type II membrane protein; member of the KRE2/MNT1 mannosyltransferase family [Source:SGD;Acc:S000005625]
CSR2 (YPR030W)		Nuclear protein proposed to regulate utilization of nonfermentable carbon sources and endocytosis of plasma membrane proteins; overproduction suppresses chs5 spa2 lethality at high temp; ubiquitinated by Rsp5p, deubiquitinated by Ubp2p [Source:SGD;Acc:S000006234]
ATG33 (YLR356W)		Mitochondrial mitophagy-specific protein; required primarily for mitophagy induced at the post-log phase; not required for other types of selective autophagy or macroautophagy; conserved within fungi, but not in higher eukaryotes [Source:SGD;Acc:S000004348]
CCC1 (YLR220W)		Putative vacuolar Fe2+/Mn2+ transporter; suppresses respiratory deficit of yfh1 mutants, which lack the ortholog of mammalian frataxin, by preventing mitochondrial iron accumulation [Source:SGD;Acc:S000004210]
VMA2 (YBR127C)		Subunit B of the eight-subunit V1 peripheral membrane domain of the vacuolar H+-ATPase (V-ATPase), an electrogenic proton pump found throughout the endomembrane system; contains nucleotide binding sites; also detected in the cytoplasm [Source:SGD;Acc:S000000331]
STB6 (YKL072W)		Protein that binds Sin3p in a two-hybrid assay [Source:SGD;Acc:S000001555]
XPT1 (YJR133W)		Xanthine-guanine phosphoribosyl transferase, required for xanthine utilization and for optimal utilization of guanine [Source:SGD;Acc:S000003894]
DBP5 (YOR046C)		Cytoplasmic ATP-dependent RNA helicase of the DEAD-box family; involved in mRNA export from the nucleus; involved in translation termination; ATP/ADP cycling is regulated by Gle1p and Nup159p [Source:SGD;Acc:S000005572]
BOP2 (YLR267W)		Protein of unknown function [Source:SGD;Acc:S000004257]
BUD31 (YCR063W)		Component of the SF3b subcomplex of the U2 snRNP; diploid mutants display a random budding pattern instead of the wild-type bipolar pattern [Source:SGD;Acc:S000000659]
PEX10 (YDR265W)		Peroxisomal membrane E3 ubiquitin ligase, required for for Ubc4p-dependent Pex5p ubiquitination and peroxisomal matrix protein import; contains zinc-binding RING domain; mutations in human homolog cause various peroxisomal disorders [Source:SGD;Acc:S000002673]
YPR071W		Putative membrane protein; YPR071W is not an essential gene [Source:SGD;Acc:S000006275]
YPR098C		Protein of unknown function, localized to the mitochondrial outer membrane [Source:SGD;Acc:S000006302]
CSM1 (YCR086W)		Nucleolar protein that forms a complex with Lrs4p and then Mam1p at kinetochores during meiosis I to mediate accurate homolog segregation; required for condensin recruitment to the replication fork barrier site and rDNA repeat segregation [Source:SGD;Acc:S000000682]
YHR097C		Putative protein of unknown function; green fluorescent protein (GFP)-fusion protein localizes to the cytoplasm and the nucleus [Source:SGD;Acc:S000001139]
YCR051W		Putative protein of unknown function; green fluorescent protein (GFP)-fusion protein localizes to the cytoplasm and nucleus; contains ankyrin (Ank) repeats; YCR051W is not an essential gene [Source:SGD;Acc:S000000647]
PIR3 (YKL163W)		O-glycosylated covalently-bound cell wall protein required for cell wall stability; expression is cell cycle regulated, peaking in M/G1 and also subject to regulation by the cell integrity pathway [Source:SGD;Acc:S000001646]
CPR5 (YDR304C)		Peptidyl-prolyl cis-trans isomerase (cyclophilin) of the endoplasmic reticulum, catalyzes the cis-trans isomerization of peptide bonds N-terminal to proline residues; transcriptionally induced in response to unfolded proteins in the ER [Source:SGD;Acc:S000002712]
TGL2 (YDR058C)		Triacylglycerol lipase that is localized to the mitochondria; has lipolytic activity towards triacylglycerols and diacylglycerols when expressed in E. coli [Source:SGD;Acc:S000002465]
CPT1 (YNL130C)		Cholinephosphotransferase, required for phosphatidylcholine biosynthesis and for inositol-dependent regulation of EPT1 transcription [Source:SGD;Acc:S000005074]
PEX8 (YGR077C)		Intraperoxisomal organizer of the peroxisomal import machinery, tightly associated with the lumenal face of the peroxisomal membrane, essential for peroxisome biogenesis, binds PTS1-signal receptor Pex5p [Source:SGD;Acc:S000003309]
YOR152C		Putative protein of unknown function; YOR152C is not an essential gene [Source:SGD;Acc:S000005678]
HLR1 (YDR528W)		Protein involved in regulation of cell wall composition and integrity and response to osmotic stress; overproduction suppresses a lysis sensitive PKC mutation; similar to Lre1p, which functions antagonistically to protein kinase A [Source:SGD;Acc:S000002936]
YJL185C		Putative protein of unknown function; mRNA is weakly cell cycle regulated, peaking in G2 phase; YJL185C is a non-essential gene [Source:SGD;Acc:S000003721]
ALK1 (YGL021W)		Protein kinase; accumulation and phosphorylation are periodic during the cell cycle; phosphorylated in response to DNA damage; contains characteristic motifs for degradation via the APC pathway; similar to Alk2p and to mammalian haspins [Source:SGD;Acc:S000002989]
AIM14 (YGL160W)		Protein with similarity to iron/copper reductases (FRE1-8), possibly involved in iron homeostasis; may interact with ribosomes; null mutant displays elevated frequency of mitochondrial genome loss [Source:SGD;Acc:S000003128]
BIO2 (YGR286C)		Biotin synthase, catalyzes the conversion of dethiobiotin to biotin, which is the last step of the biotin biosynthesis pathway; complements E. coli bioB mutant [Source:SGD;Acc:S000003518]
IRC21 (YMR073C)		Putative protein of unknown function; may be involved in resistance to carboplatin and cisplatin; null mutant displays increase in spontaneous Rad52p foci; contains a lipid-binding domain and binds cardiolipin in a large-scale study [Source:SGD;Acc:S000004677]
YDR132C		Putative protein of unknown function [Source:SGD;Acc:S000002539]
YRO2 (YBR054W)		Protein of unknown function with similarity to archaeal rhodopsins; the authentic, non-tagged protein is detected in a phosphorylated state in highly purified mitochondria in high-throughput studies; transcriptionally regulated by Haa1p [Source:SGD;Acc:S000000258]
YFH7 (YFR007W)		Putative kinase with similarity to the phosphoribulokinase/uridine kinase/bacterial pantothenate kinase (PRK/URK/PANK) subfamily of P-loop kinases [Source:SGD;Acc:S000001903]
ITR2 (YOL103W)		Myo-inositol transporter with strong similarity to the major myo-inositol transporter Itr1p, member of the sugar transporter superfamily; expressed constitutively [Source:SGD;Acc:S000005463]
YEL057C		Protein of unknown function involved in telomere maintenance; target of UME6 regulation [Source:SGD;Acc:S000000783]
WTM1 (YOR230W)		Transcriptional modulator involved in regulation of meiosis, silencing, and expression of RNR genes; required for nuclear localization of the ribonucleotide reductase small subunit Rnr2p and Rnr4p; contains WD repeats [Source:SGD;Acc:S000005756]
SKM1 (YOL113W)		Member of the PAK family of serine/threonine protein kinases with similarity to Ste20p and Cla4p; involved in down-regulation of sterol uptake; proposed to be a downstream effector of Cdc42p during polarized growth [Source:SGD;Acc:S000005473]
VPS1 (YKR001C)		Dynamin-like GTPase required for vacuolar sorting; also involved in actin cytoskeleton organization, endocytosis, late Golgi-retention of some proteins, regulation of peroxisome biogenesis [Source:SGD;Acc:S000001709]
HSP78 (YDR258C)		Oligomeric mitochondrial matrix chaperone that cooperates with Ssc1p in mitochondrial thermotolerance after heat shock; able to prevent the aggregation of misfolded proteins as well as resolubilize protein aggregates [Source:SGD;Acc:S000002666]
YME2 (YMR302C)		Integral inner mitochondrial membrane protein with a role in maintaining mitochondrial nucleoid structure and number; mutants exhibit an increased rate of mitochondrial DNA escape; shows some sequence similarity to exonucleases [Source:SGD;Acc:S000004917]
ATX1 (YNL259C)		Cytosolic copper metallochaperone that transports copper to the secretory vesicle copper transporter Ccc2p for eventual insertion into Fet3p, which is a multicopper oxidase required for high-affinity iron uptake [Source:SGD;Acc:S000005203]
GUD1 (YDL238C)		Guanine deaminase, a catabolic enzyme of the guanine salvage pathway producing xanthine and ammonia from guanine; activity is low in exponentially-growing cultures but expression is increased in post-diauxic and stationary-phase cultures [Source:SGD;Acc:S000002397]
PRC1 (YMR297W)		Vacuolar carboxypeptidase Y (proteinase C; CPY), broad-specificity C-terminal exopeptidase involved in non-specific protein degradation in the vacuole; member of the serine carboxypeptidase family [Source:SGD;Acc:S000004912]
NTO1 (YPR031W)		Subunit of the NuA3 histone acetyltransferase complex that acetylates histone H3; contains PHD finger domain that interacts with methylated histone H3 [Source:SGD;Acc:S000006235]
TMT1 (YER175C)		Trans-aconitate methyltransferase, cytosolic enzyme that catalyzes the methyl esterification of 3-isopropylmalate, an intermediate of the leucine biosynthetic pathway, and trans-aconitate, which inhibits the citric acid cycle [Source:SGD;Acc:S000000977]
PTR3 (YFR029W)		Component of the SPS plasma membrane amino acid sensor system (Ssy1p-Ptr3p-Ssy5p), which senses external amino acid concentration and transmits intracellular signals that result in regulation of expression of amino acid permease genes [Source:SGD;Acc:S000001925]
DAL2 (YIR029W)		Allantoicase, converts allantoate to urea and ureidoglycolate in the second step of allantoin degradation; expression sensitive to nitrogen catabolite repression and induced by allophanate, an intermediate in allantoin degradation [Source:SGD;Acc:S000001468]
PTC4 (YBR125C)		Cytoplasmic type 2C protein phosphatase (PP2C); identified as a high-copy number suppressor of cnb1 mpk1 synthetic lethality; overexpression decreases high-osmolarity induced Hog1p phosphorylation and kinase activity [Source:SGD;Acc:S000000329]
GFD1 (YMR255W)		Coiled-coiled protein of unknown function, identified as a high-copy suppressor of a dbp5 mutation [Source:SGD;Acc:S000004868]
ALD3 (YMR169C)		Cytoplasmic aldehyde dehydrogenase, involved in beta-alanine synthesis; uses NAD+ as the preferred coenzyme; very similar to Ald2p; expression is induced by stress and repressed by glucose [Source:SGD;Acc:S000004779]
PAR32 (YDL173W)		Putative protein of unknown function; hyperphosphorylated upon rapamycin treatment in a Tap42p-dependent manner; green fluorescent protein (GFP)-fusion protein localizes to the cytoplasm; PAR32 is not an essential gene [Source:SGD;Acc:S000002332]
UPC2 (YDR213W)		Sterol regulatory element binding protein, induces transcription of sterol biosynthetic genes and of DAN/TIR gene products; Ecm22p homolog; relocates from intracellular membranes to perinuclear foci on sterol depletion [Source:SGD;Acc:S000002621]
SPO71 (YDR104C)		Meiosis-specific protein of unknown function, required for spore wall formation during sporulation; dispensable for both nuclear divisions during meiosis [Source:SGD;Acc:S000002511]
CIS3 (YJL158C)		Mannose-containing glycoprotein constituent of the cell wall; member of the PIR (proteins with internal repeats) family [Source:SGD;Acc:S000003694]
YNR065C		Protein of unknown function; protein-protein interactions suggest a possible role in actin patch formation; YNR065C is not an essential gene [Source:SGD;Acc:S000005348]
YDL233W		Putative protein of unknown function; green fluorescent protein (GFP)-fusion protein localizes to the cytoplasm and nucleus; YDL233W is not an essential gene [Source:SGD;Acc:S000002392]
DET1 (YDR051C)		Acid phosphatase involved in the non-vesicular transport of sterols in both directions between the endoplasmic reticulum and plasma membrane; deletion confers sensitivity to nickel [Source:SGD;Acc:S000002458]
HAP3 (YBL021C)		Subunit of the heme-activated, glucose-repressed Hap2p/3p/4p/5p CCAAT-binding complex, a transcriptional activator and global regulator of respiratory gene expression; contains sequences contributing to both complex assembly and DNA binding [Source:SGD;Acc:S000000117]
YLR297W		Putative protein of unknown function; green fluorescent protein (GFP)-fusion protein localizes to the vacuole; YLR297W is not an essential gene; induced by treatment with 8-methoxypsoralen and UVA irradiation [Source:SGD;Acc:S000004288]
IDS2 (YJL146W)		Protein involved in modulation of Ime2p activity during meiosis, appears to act indirectly to promote Ime2p-mediated late meiotic functions; found in growing cells and degraded during sporulation [Source:SGD;Acc:S000003682]
PIP2 (YOR363C)		Autoregulatory oleate-specific transcriptional activator of peroxisome proliferation, contains Zn(2)-Cys(6) cluster domain, forms heterodimer with Oaf1p, binds oleate response elements (OREs), activates beta-oxidation genes [Source:SGD;Acc:S000005890]
PPZ2 (YDR436W)		Serine/threonine protein phosphatase Z, isoform of Ppz1p; involved in regulation of potassium transport, which affects osmotic stability, cell cycle progression, and halotolerance [Source:SGD;Acc:S000002844]
UTP6 (YDR449C)		Nucleolar protein, component of the small subunit (SSU) processome containing the U3 snoRNA that is involved in processing of pre-18S rRNA [Source:SGD;Acc:S000002857]
PKP2 (YGL059W)		Mitochondrial protein kinase that negatively regulates activity of the pyruvate dehydrogenase complex by phosphorylating the ser-133 residue of the Pda1p subunit; acts in concert with kinase Pkp1p and phosphatases Ptc5p and Ptc6p [Source:SGD;Acc:S000003027]
FET4 (YMR319C)		Low-affinity Fe(II) transporter of the plasma membrane [Source:SGD;Acc:S000004938]
GLT1 (YDL171C)		NAD(+)-dependent glutamate synthase (GOGAT), synthesizes glutamate from glutamine and alpha-ketoglutarate; with Gln1p, forms the secondary pathway for glutamate biosynthesis from ammonia; expression regulated by nitrogen source [Source:SGD;Acc:S000002330]
CIN4 (YMR138W)		GTP-binding protein involved in beta-tubulin (Tub2p) folding; isolated as mutant with increased chromosome loss and sensitivity to benomyl; regulated by the GTPase-activating protein, Cin2p, the human retinitis pigmentosa 2 (RP2) homolog [Source:SGD;Acc:S000004746]
YKL105C		Putative protein of unknown function; similar to A. gossypii SEG gene which is important for stabilizing eisosomes [Source:SGD;Acc:S000001588]
KNS1 (YLL019C)		Nonessential putative protein kinase of unknown cellular role; member of the LAMMER family of protein kinases, which are serine/threonine kinases also capable of phosphorylating tyrosine residues [Source:SGD;Acc:S000003942]
GLO2 (YDR272W)		Cytoplasmic glyoxalase II, catalyzes the hydrolysis of S-D-lactoylglutathione into glutathione and D-lactate [Source:SGD;Acc:S000002680]
SWC5 (YBR231C)		Protein of unknown function, component of the SWR1 complex, which exchanges histone variant H2AZ (Htz1p) for chromatin-bound histone H2A [Source:SGD;Acc:S000000435]
HSP30 (YCR021C)		Hydrophobic plasma membrane localized, stress-responsive protein that negatively regulates the H(+)-ATPase Pma1p; induced by heat shock, ethanol treatment, weak organic acid, glucose limitation, and entry into stationary phase [Source:SGD;Acc:S000000615]
ATG32 (YIL146C)		Mitochondrial-anchored transmembrane receptor that interacts with the autophagy adaptor protein, Atg11p, and is essential for mitophagy, the selective vacuolar degradation of mitochondria in response to starvation [Source:SGD;Acc:S000001408]
FLO9 (YAL063C)		Lectin-like protein with similarity to Flo1p, thought to be expressed and involved in flocculation [Source:SGD;Acc:S000000059]
CTF4 (YPR135W)		Chromatin-associated protein, required for sister chromatid cohesion; interacts with DNA polymerase alpha (Pol1p) and may link DNA synthesis to sister chromatid cohesion [Source:SGD;Acc:S000006339]
MES1 (YGR264C)		Methionyl-tRNA synthetase, forms a complex with glutamyl-tRNA synthetase (Gus1p) and Arc1p, which increases the catalytic efficiency of both tRNA synthetases; also has a role in nuclear export of tRNAs [Source:SGD;Acc:S000003496]
SOK2 (YMR016C)		Nuclear protein that plays a regulatory role in the cyclic AMP (cAMP)-dependent protein kinase (PKA) signal transduction pathway; negatively regulates pseudohyphal differentiation; homologous to several transcription factors [Source:SGD;Acc:S000004618]
DBP1 (YPL119C)		Putative ATP-dependent RNA helicase of the DEAD-box protein family; mutants show reduced stability of the 40S ribosomal subunit scanning through 5' untranslated regions of mRNAs [Source:SGD;Acc:S000006040]
AHP1 (YLR109W)		Thiol-specific peroxiredoxin, reduces hydroperoxides to protect against oxidative damage; function in vivo requires covalent conjugation to Urm1p [Source:SGD;Acc:S000004099]
YPL260W		Putative substrate of cAMP-dependent protein kinase (PKA); green fluorescent protein (GFP)-fusion protein localizes to the cytoplasm and nucleus; YPL260W is not an essential gene [Source:SGD;Acc:S000006181]
OPY1 (YBR129C)		Protein of unknown function, overproduction blocks cell cycle arrest in the presence of mating pheromone; the authentic, non-tagged protein is detected in highly purified mitochondria in high-throughput studies [Source:SGD;Acc:S000000333]
YMR099C		Glucose-6-phosphate 1-epimerase (hexose-6-phosphate mutarotase), likely involved in carbohydrate metabolism; GFP-fusion protein localizes to both the nucleus and cytoplasm and is induced in response to the DNA-damaging agent MMS [Source:SGD;Acc:S000004705]
WAR1 (YML076C)		Homodimeric Zn2Cys6 zinc finger transcription factor; binds to a weak acid response element to induce transcription of PDR12 and FUN34, encoding an acid transporter and a putative ammonia transporter, respectively [Source:SGD;Acc:S000004541]
YJR107W		Putative protein of unknown function; has sequence or structural similarity to lipases [Source:SGD;Acc:S000003868]
CAD1 (YDR423C)		AP-1-like basic leucine zipper (bZIP) transcriptional activator involved in stress responses, iron metabolism, and pleiotropic drug resistance; controls a set of genes involved in stabilizing proteins; binds consensus sequence TTACTAA [Source:SGD;Acc:S000002831]
ATE1 (YGL017W)		Arginyl-tRNA-protein transferase, catalyzes post-translational conjugation of arginine to the amino termini of acceptor proteins which are then subject to degradation via the N-end rule pathway [Source:SGD;Acc:S000002985]
BNI5 (YNL166C)		Protein involved in organization of septins at the mother-bud neck, may interact directly with the Cdc11p septin, localizes to bud neck in a septin-dependent manner [Source:SGD;Acc:S000005110]
TEL1 (YBL088C)		Protein kinase primarily involved in telomere length regulation; contributes to cell cycle checkpoint control in response to DNA damage; functionally redundant with Mec1p; homolog of human ataxia telangiectasia (ATM) gene [Source:SGD;Acc:S000000184]
MFA2 (YNL145W)		Mating pheromone a-factor, made by a cells; interacts with alpha cells to induce cell cycle arrest and other responses leading to mating; biogenesis involves C-terminal modification, N-terminal proteolysis, and export; also encoded by MFA1 [Source:SGD;Acc:S000005089]
CBR1 (YIL043C)		Microsomal cytochrome b reductase, not essential for viability; also detected in mitochondria; mutation in conserved NADH binding domain of the human ortholog results in type I methemoglobinemia [Source:SGD;Acc:S000001305]
YHL017W		Putative protein of unknown function; green fluorescent protein (GFP)-fusion protein co-localizes with clathrin-coated vesicles [Source:SGD;Acc:S000001009]
FRS1 (YLR060W)		Beta subunit of cytoplasmic phenylalanyl-tRNA synthetase, forms a tetramer with Frs2p to generate active enzyme; able to hydrolyze mis-aminoacylated tRNA-Phe, which could contribute to translational quality control [Source:SGD;Acc:S000004050]
EPT1 (YHR123W)		sn-1,2-diacylglycerol ethanolamine- and cholinephosphotranferase; not essential for viability [Source:SGD;Acc:S000001165]
YGL114W		Putative protein of unknown function; predicted member of the oligopeptide transporter (OPT) family of membrane transporters [Source:SGD;Acc:S000003082]
SHY1 (YGR112W)		Mitochondrial inner membrane protein required for assembly of cytochrome c oxidase (complex IV); associates with complex IV assembly intermediates and complex III/complex IV supercomplexes; similar to human SURF1 involved in Leigh Syndrome [Source:SGD;Acc:S000003344]
YBL029W		Non-essential protein of unknown function [Source:SGD;Acc:S000000125]
BUD7 (YOR299W)		Member of the ChAPs family of proteins (Chs5p-Arf1p-binding proteins: Bch1p, Bch2p, Bud7p, Chs6p), that forms the exomer complex with Chs5p to mediate export of specific cargo proteins, including Chs3p, from the Golgi to the plasma membrane [Source:SGD;Acc:S000005825]
DOG2 (YHR043C)		2-deoxyglucose-6-phosphate phosphatase, member of a family of low molecular weight phosphatases, similar to Dog1p, induced by oxidative and osmotic stress, confers 2-deoxyglucose resistance when overexpressed [Source:SGD;Acc:S000001085]
YHP1 (YDR451C)		One of two homeobox transcriptional repressors (see also Yox1p), that bind to Mcm1p and to early cell cycle box (ECB) elements of cell cycle regulated genes, thereby restricting ECB-mediated transcription to the M/G1 interval [Source:SGD;Acc:S000002859]
YLR253W		Putative protein of unknown function; the authentic, non-tagged protein is detected in highly purified mitochondria in high-throughput studies; transcription is periodic during the metabolic cycle; YLR253W is not an essential gene [Source:SGD;Acc:S000004243]
YNR029C		Putative protein of unknown function, deletion confers reduced fitness in saline [Source:SGD;Acc:S000005312]
YPR013C		Putative zinc finger protein; YPR013C is not an essential gene [Source:SGD;Acc:S000006217]
FRE8 (YLR047C)		Protein with sequence similarity to iron/copper reductases, involved in iron homeostasis; deletion mutant has iron deficiency/accumulation growth defects; expression increased in the absence of copper-responsive transcription factor Mac1p [Source:SGD;Acc:S000004037]
PBA1 (YLR199C)		Protein involved in 20S proteasome assembly; forms a heterodimer with Add66p that binds to proteasome precursors; similar to human PAC1 constituent of the PAC1-PAC2 complex involved in proteasome assembly [Source:SGD;Acc:S000004189]
FUS2 (YMR232W)		Cytoplasmic protein localized to the shmoo tip; required for the alignment of parental nuclei before nuclear fusion during mating [Source:SGD;Acc:S000004845]
CDC27 (YBL084C)		Subunit of the Anaphase-Promoting Complex/Cyclosome (APC/C), which is a ubiquitin-protein ligase required for degradation of anaphase inhibitors, including mitotic cyclins, during the metaphase/anaphase transition [Source:SGD;Acc:S000000180]
AIM19 (YIL087C)		Putative protein of unknown function; the authentic, non-tagged protein is detected in purified mitochondria in high-throughput studies; null mutant displays reduced respiratory growth [Source:SGD;Acc:S000001349]
AHA1 (YDR214W)		Co-chaperone that binds to Hsp82p and activates its ATPase activity; similar to Hch1p; expression is regulated by stresses such as heat shock [Source:SGD;Acc:S000002622]
YOR289W		Putative protein of unknown function; transcription induced by the unfolded protein response; green fluorescent protein (GFP)-fusion protein localizes to both the cytoplasm and the nucleus [Source:SGD;Acc:S000005815]
GTO1 (YGR154C)		Omega-class glutathione transferase; induced under oxidative stress; putative peroxisomal localization [Source:SGD;Acc:S000003386]
YMR252C		Putative protein of unknown function; green fluorescent protein (GFP)-fusion protein localizes to mitochondria; YMR252C is not an essential gene [Source:SGD;Acc:S000004865]
MRP8 (YKL142W)		Protein of unknown function; undergoes sumoylation; transcription induced under cell wall stress; protein levels are reduced under anaerobic conditions; originally thought to be a mitochondrial ribosomal protein based on sequence analysis [Source:SGD;Acc:S000001625]
YLR312C		Putative protein of unknown function [Source:SGD;Acc:S000004303]
FMP32 (YFL046W)		Putative protein of unknown function; the authentic, non-tagged protein is detected in highly purified mitochondria in high-throughput studies [Source:SGD;Acc:S000001848]
CUP2 (YGL166W)		Copper-binding transcription factor; activates transcription of the metallothionein genes CUP1-1 and CUP1-2 in response to elevated copper concentrations [Source:SGD;Acc:S000003134]
NRG2 (YBR066C)		Transcriptional repressor that mediates glucose repression and negatively regulates filamentous growth; has similarity to Nrg1p [Source:SGD;Acc:S000000270]
YOL162W		Putative protein of unknown function; member of the Dal5p subfamily of the major facilitator family [Source:SGD;Acc:S000005522]
HRI1 (YLR301W)		Protein of unknown function that interacts with Sec72p and Hrr25p [Source:SGD;Acc:S000004292]
YDL177C		Putative protein of unknown function; similar to the mouse IMPACT gene; YDL177C is not an essential gene [Source:SGD;Acc:S000002336]
FMP27 (YLR454W)		Putative protein of unknown function; the authentic, non-tagged protein is detected in highly purified mitochondria in high-throughput studies [Source:SGD;Acc:S000004446]
UTP15 (YMR093W)		Nucleolar protein, component of the small subunit (SSU) processome containing the U3 snoRNA that is involved in processing of pre-18S rRNA [Source:SGD;Acc:S000004699]
SAF1 (YBR280C)		F-Box protein involved in proteasome-dependent degradation of Aah1p during entry of cells into quiescence; interacts with Skp1 [Source:SGD;Acc:S000000484]
PEX29 (YDR479C)		Peroxisomal integral membrane peroxin, involved in the regulation of peroxisomal size, number and distribution; genetic interactions suggest that Pex28p and Pex29p act at steps upstream of those mediated by Pex30p, Pex31p, and Pex32p [Source:SGD;Acc:S000002887]
ISU2 (YOR226C)		Conserved protein of the mitochondrial matrix, required for synthesis of mitochondrial and cytosolic iron-sulfur proteins, performs a scaffolding function in mitochondria during Fe/S cluster assembly; isu1 isu2 double mutant is inviable [Source:SGD;Acc:S000005752]
CMK1 (YFR014C)		Calmodulin-dependent protein kinase; may play a role in stress response, many CA++/calmodulan dependent phosphorylation substrates demonstrated in vitro, amino acid sequence similar to Cmk2p and mammalian Cam Kinase II [Source:SGD;Acc:S000001910]
MRE11 (YMR224C)		Subunit of a complex with Rad50p and Xrs2p (MRX complex) that functions in repair of DNA double-strand breaks and in telomere stability, exhibits nuclease activity that appears to be required for MRX function; widely conserved [Source:SGD;Acc:S000004837]
NNK1 (YKL171W)		Protein kinase; implicated in proteasome function; interacts with TORC1, Ure2 and Gdh2; overexpression leads to hypersensitivity to rapamycin and nuclear accumulation of Gln3; epitope-tagged protein localizes to the cytoplasm [Source:SGD;Acc:S000001654]
ESF2 (YNR054C)		Essential nucleolar protein involved in pre-18S rRNA processing; binds to RNA and stimulates ATPase activity of Dbp8; involved in assembly of the small subunit (SSU) processome [Source:SGD;Acc:S000005337]
MAK3 (YPR051W)		Catalytic subunit of N-terminal acetyltransferase of the NatC type; required for replication of dsRNA virus [Source:SGD;Acc:S000006255]
ALD4 (YOR374W)		Mitochondrial aldehyde dehydrogenase, required for growth on ethanol and conversion of acetaldehyde to acetate; phosphorylated; activity is K+ dependent; utilizes NADP+ or NAD+ equally as coenzymes; expression is glucose repressed [Source:SGD;Acc:S000005901]
HSP42 (YDR171W)		Small heat shock protein (sHSP) with chaperone activity; forms barrel-shaped oligomers that suppress unfolded protein aggregation; involved in cytoskeleton reorganization after heat shock [Source:SGD;Acc:S000002578]
YDR319C		Putative protein of unknown function, identified as an ortholog of the highly conserved FIT family of proteins involved in triglyceride droplet biosynthesis; interacts with Sst2p and Hsp82p in high-throughput two-hybrid screens [Source:SGD;Acc:S000002727]
SHE1 (YBL031W)		Mitotic spindle protein that interacts with components of the Dam1 (DASH) complex, its effector Sli15p, and microtubule-associated protein Bim1p; also localizes to nuclear microtubules and to the bud neck in a ring-shaped structure [Source:SGD;Acc:S000000127]
GDT1 (YBR187W)		Putative protein of unknown function; expression is reduced in a gcr1 null mutant; GFP-fusion protein localizes to the vacuole; expression pattern and physical interactions suggest a possible role in ribosome biogenesis [Source:SGD;Acc:S000000391]
MSC2 (YDR205W)		Member of the cation diffusion facilitator family, localizes to the endoplasmic reticulum and nucleus; mutations affect the cellular distribution of zinc and also confer defects in meiotic recombination between homologous chromatids [Source:SGD;Acc:S000002613]
PHR1 (YOR386W)		DNA photolyase involved in photoreactivation, repairs pyrimidine dimers in the presence of visible light; induced by DNA damage; regulated by transcriptional repressor Rph1p [Source:SGD;Acc:S000005913]
APA1 (YCL050C)		Diadenosine 5',5''-P1,P4-tetraphosphate phosphorylase I (AP4A phosphorylase), involved in catabolism of bis(5'-nucleosidyl) tetraphosphates; has similarity to Apa2p [Source:SGD;Acc:S000000555]
RRP9 (YPR137W)		Protein involved in pre-rRNA processing, associated with U3 snRNP; component of small ribosomal subunit (SSU) processosome; ortholog of the human U3-55k protein [Source:SGD;Acc:S000006341]
GCD14 (YJL125C)		Subunit of tRNA (1-methyladenosine) methyltransferase, with Gcd10p, required for the modification of the adenine at position 58 in tRNAs, especially tRNAi-Met; first identified as a negative regulator of GCN4 expression [Source:SGD;Acc:S000003661]
YBR053C		Putative protein of unknown function; induced by cell wall perturbation [Source:SGD;Acc:S000000257]
YPL108W		Cytoplasmic protein of unknown function; non-essential gene that is induced in a GDH1 deleted strain with altered redox metabolism; GFP-fusion protein is induced in response to the DNA-damaging agent MMS [Source:SGD;Acc:S000006029]
HXK1 (YFR053C)		Hexokinase isoenzyme 1, a cytosolic protein that catalyzes phosphorylation of glucose during glucose metabolism; expression is highest during growth on non-glucose carbon sources; glucose-induced repression involves the hexokinase Hxk2p [Source:SGD;Acc:S000001949]
ADE17 (YMR120C)		Enzyme of 'de novo' purine biosynthesis containing both 5-aminoimidazole-4-carboxamide ribonucleotide transformylase and inosine monophosphate cyclohydrolase activities, isozyme of Ade16p; ade16 ade17 mutants require adenine and histidine [Source:SGD;Acc:S000004727]
RSM28 (YDR494W)		Mitochondrial ribosomal protein of the small subunit; genetic interactions suggest a possible role in promoting translation initiation [Source:SGD;Acc:S000002902]
PAN6 (YIL145C)		Pantothenate synthase, also known as pantoate-beta-alanine ligase, required for pantothenic acid biosynthesis, deletion causes pantothenic acid auxotrophy, homologous to E. coli panC [Source:SGD;Acc:S000001407]
AHC1 (YOR023C)		Subunit of the Ada histone acetyltransferase complex, required for structural integrity of the complex [Source:SGD;Acc:S000005549]
ATG3 (YNR007C)		E2-like enzyme involved in autophagy and the cytoplasm-to-vacuole targeting (Cvt) pathway; plays a role in formation of Atg8p-phosphatidylethanolamine conjugates, which are involved in membrane dynamics during autophagy and Cvt [Source:SGD;Acc:S000005290]
RAD57 (YDR004W)		Protein that stimulates strand exchange by stabilizing the binding of Rad51p to single-stranded DNA; involved in the recombinational repair of double-strand breaks in DNA during vegetative growth and meiosis; forms heterodimer with Rad55p [Source:SGD;Acc:S000002411]
SRL1 (YOR247W)		Mannoprotein that exhibits a tight association with the cell wall, required for cell wall stability in the absence of GPI-anchored mannoproteins; has a high serine-threonine content; expression is induced in cell wall mutants [Source:SGD;Acc:S000005773]
PAC11 (YDR488C)		Dynein intermediate chain, acts in the cytoplasmic dynein pathway, forms cortical cytoplasmic microtubule capture site with Num1p; null mutant is defective in nuclear migration, essential in the absence of CIN8 [Source:SGD;Acc:S000002896]
TDH3 (YGR192C)		Glyceraldehyde-3-phosphate dehydrogenase, isozyme 3, involved in glycolysis and gluconeogenesis; tetramer that catalyzes the reaction of glyceraldehyde-3-phosphate to 1,3 bis-phosphoglycerate; detected in the cytoplasm and cell wall [Source:SGD;Acc:S000003424]
EXG2 (YDR261C)		Exo-1,3-beta-glucanase, involved in cell wall beta-glucan assembly; may be anchored to the plasma membrane via a glycosylphosphatidylinositol (GPI) anchor [Source:SGD;Acc:S000002669]
ERG2 (YMR202W)		C-8 sterol isomerase, catalyzes the isomerization of the delta-8 double bond to the delta-7 position at an intermediate step in ergosterol biosynthesis [Source:SGD;Acc:S000004815]
UNG1 (YML021C)		Uracil-DNA glycosylase, required for repair of uracil in DNA formed by spontaneous cytosine deamination, not required for strand-specific mismatch repair, cell-cycle regulated, expressed in late G1, localizes to mitochondria and nucleus [Source:SGD;Acc:S000004483]
CLN2 (YPL256C)		G1 cyclin involved in regulation of the cell cycle; activates Cdc28p kinase to promote the G1 to S phase transition; late G1 specific expression depends on transcription factor complexes, MBF (Swi6p-Mbp1p) and SBF (Swi6p-Swi4p) [Source:SGD;Acc:S000006177]
CAJ1 (YER048C)		Nuclear type II J heat shock protein of the E. coli dnaJ family, contains a leucine zipper-like motif, binds to non-native substrates for presentation to Ssa3p, may function during protein translocation, assembly and disassembly [Source:SGD;Acc:S000000850]
SES1 (YDR023W)		Cytosolic seryl-tRNA synthetase, class II aminoacyl-tRNA synthetase that aminoacylates tRNA(Ser), displays tRNA-dependent amino acid recognition which enhances discrimination of the serine substrate, interacts with peroxin Pex21p [Source:SGD;Acc:S000002430]
STI1 (YOR027W)		Hsp90 cochaperone, interacts with the Ssa group of the cytosolic Hsp70 chaperones and activates Ssa1p ATPase activity; interacts with Hsp90 chaperones and inhibits their ATPase activity; homolog of mammalian Hop [Source:SGD;Acc:S000005553]
SAC1 (YKL212W)		Phosphatidylinositol phosphate (PtdInsP) phosphatase involved in hydrolysis of PtdIns[4]P; transmembrane protein localizes to ER and Golgi; involved in protein trafficking and processing, secretion, and cell wall maintenance [Source:SGD;Acc:S000001695]
YDR348C		Protein of unknown function; green fluorescent protein (GFP)-fusion protein localizes to the cell periphery and bud neck; potential Cdc28p substrate [Source:SGD;Acc:S000002756]
YGL082W		Putative protein of unknown function; predicted prenylation/proteolysis target of Afc1p and Rce1p; green fluorescent protein (GFP)-fusion protein localizes to the cytoplasm and nucleus; YGL082W is not an essential gene [Source:SGD;Acc:S000003050]
SCW11 (YGL028C)		Cell wall protein with similarity to glucanases; may play a role in conjugation during mating based on its regulation by Ste12p [Source:SGD;Acc:S000002996]
EAF3 (YPR023C)		Esa1p-associated factor, nonessential component of the NuA4 acetyltransferase complex, homologous to Drosophila dosage compensation protein MSL3; plays a role in regulating Ty1 transposition [Source:SGD;Acc:S000006227]
YJL068C		Non-essential intracellular esterase that can function as an S-formylglutathione hydrolase; may be involved in the detoxification of formaldehyde, which can be metabolized to S-formylglutathione; similar to human esterase D [Source:SGD;Acc:S000003604]
EAF1 (YDR359C)		Component of the NuA4 histone acetyltransferase complex; acts as a platform for assembly of NuA4 subunits into the native complex; required for initiation of pre-meiotic DNA replication, likely due to its requirement for expression of IME1 [Source:SGD;Acc:S000002767]
EIS1 (YMR031C)		Component of the eisosome that is required for proper eisosome assembly; similarity to Ykl050cp and Uso1p; the authentic, non-tagged protein is detected in a phosphorylated state in highly purified mitochondria in high-throughput studies [Source:SGD;Acc:S000004633]
MMR1 (YLR190W)		Phosphorylated protein of the mitochondrial outer membrane, localizes only to mitochondria of the bud; interacts with Myo2p to mediate mitochondrial distribution to buds; mRNA is targeted to the bud via the transport system involving She2p [Source:SGD;Acc:S000004180]
YKL091C		Putative homolog of Sec14p, which is a phosphatidylinositol/phosphatidylcholine transfer protein involved in lipid metabolism; localizes to the nucleus; contains a CRAL/TRIO domain and binds several lipids in a large-scale study [Source:SGD;Acc:S000001574]
LAC1 (YKL008C)		Ceramide synthase component, involved in synthesis of ceramide from C26(acyl)-coenzyme A and dihydrosphingosine or phytosphingosine, functionally equivalent to Lag1p [Source:SGD;Acc:S000001491]
AIM21 (YIR003W)		Protein of unknown function involved in mitochondrial migration along actin filament; may interact with ribosomes; GFP-fusion protein colocalizes with Sac1p to the actin cytoskeleton [Source:SGD;Acc:S000001442]
LSB1 (YGR136W)		Protein containing an N-terminal SH3 domain; binds Las17p, which is a homolog of human Wiskott-Aldrich Syndrome protein involved in actin patch assembly and actin polymerization [Source:SGD;Acc:S000003368]
RRT2 (YBR246W)		WD40 domain-containing protein involved in endosomal recycling; forms a complex with Rtt10p that functions in the retromer-mediated pathway for recycling internalized cell-surface proteins; non-essential gene identified in a screen for mutants with /.../sed levels of rDNA transcription; null mutants display a weak carboxypeptidase Y missorting/secretion phenotype; human ortholog is WDR85 [Source:…
YEH2 (YLR020C)		Steryl ester hydrolase, catalyzes steryl ester hydrolysis at the plasma membrane; involved in sterol metabolism [Source:SGD;Acc:S000004010]
GVP36 (YIL041W)		BAR domain-containing protein that localizes to both early and late Golgi vesicles; required for adaptation to varying nutrient concentrations, fluid-phase endocytosis, polarization of the actin cytoskeleton, and vacuole biogenesis [Source:SGD;Acc:S000001303]
FMP52 (YER004W)		Protein of unknown function, localized to the mitochondrial outer membrane; induced by treatment with 8-methoxypsoralen and UVA irradiation [Source:SGD;Acc:S000000806]
YJL193W		Putative protein of unknown function, predicted to encode a triose phosphate transporter subfamily member based on phylogenetic analysis; similar to YOR307C/SLY41; deletion mutant has a respiratory growth defect [Source:SGD;Acc:S000003729]
MMS2 (YGL087C)		Ubiquitin-conjugating enzyme variant involved in error-free postreplication repair; forms a heteromeric complex with Ubc13p, an active ubiquitin-conjugating enzyme; cooperates with chromatin-associated RING finger proteins, Rad18p and Rad5p [Source:SGD;Acc:S000003055]
EKI1 (YDR147W)		Ethanolamine kinase, primarily responsible for phosphatidylethanolamine synthesis via the CDP-ethanolamine pathway; exhibits some choline kinase activity, thus contributing to phosphatidylcholine synthesis via the CDP-choline pathway [Source:SGD;Acc:S000002554]
PET20 (YPL159C)		Mitochondrial protein, required for respiratory growth under some conditions and for stability of the mitochondrial genome [Source:SGD;Acc:S000006080]
YLR149C		Putative protein of unknown function; overexpression causes a cell cycle delay or arrest; null mutation results in a decrease in plasma membrane electron transport; YLR149C is not an essential gene [Source:SGD;Acc:S000004139]
ETT1 (YOR051C)		Nuclear protein that inhibits replication of Brome mosaic virus in S. cerevisiae, which is a model system for studying replication of positive-strand RNA viruses in their natural hosts; deletion increases stop codon readthrough [Source:SGD;Acc:S000005577]
APE4 (YHR113W)		Cytoplasmic aspartyl aminopeptidase that may also function in the vacuole; CVT pathway cargo protein; cleaves unblocked N-terminal acidic amino acids from peptide substrates; forms a 12-subunit homo-oligomer; M18 metalloprotease family [Source:SGD;Acc:S000001155]
RNT1 (YMR239C)		RNAase III; involved in rDNA transcription and rRNA processing; also cleaves a stem-loop structure at the 3' end of U2 snRNA to ensure formation of the correct U2 3' end; involved in polyadenylation-independent transcription termination [Source:SGD;Acc:S000004852]
TFS1 (YLR178C)		Protein that interacts with and inhibits carboxypeptidase Y and Ira2p; phosphatidylethanolamine-binding protein (PEBP) family member; targets to vacuolar membranes during stationary phase; acetylated by NatB N-terminal acetyltransferase [Source:SGD;Acc:S000004168]
TOD6 (YBL054W)		PAC motif binding protein involved in rRNA and ribosome biogenesis; subunit of the RPD3L histone deacetylase complex; Myb-like HTH transcription factor, similar to Dot6p; hypophosphorylated by rapamycin treatment in a Sch9p-dependent manne [Source:SGD;Acc:S000000150]
SWT21 (YNL187W)		Protein involved in mRNA splicing; contains a consensus nuclear export signal (NES) sequence similar to the consensus sequence recognized by Crm1p; interacts genetically with Prp40p and Tgs1p; contains WD40 repeats [Source:SGD;Acc:S000005131]
OCA5 (YHL029C)		Cytoplasmic protein required for replication of Brome mosaic virus in S. cerevisiae, which is a model system for studying replication of positive-strand RNA viruses in their natural hosts [Source:SGD;Acc:S000001021]
GRX3 (YDR098C)		Hydroperoxide and superoxide-radical responsive glutathione-dependent oxidoreductase; monothiol glutaredoxin subfamily member along with Grx4p and Grx5p; protects cells from oxidative damage [Source:SGD;Acc:S000002505]
BCY1 (YIL033C)		Regulatory subunit of the cyclic AMP-dependent protein kinase (PKA), a component of a signaling pathway that controls a variety of cellular processes, including metabolism, cell cycle, stress response, stationary phase, and sporulation [Source:SGD;Acc:S000001295]
PAN2 (YGL094C)		Essential subunit of the Pan2p-Pan3p poly(A)-ribonuclease complex, which acts to control poly(A) tail length and regulate the stoichiometry and activity of postreplication repair complexes [Source:SGD;Acc:S000003062]
PHO11 (YAR071W)		One of three repressible acid phosphatases, a glycoprotein that is transported to the cell surface by the secretory pathway; induced by phosphate starvation and coordinately regulated by PHO4 and PHO2 [Source:SGD;Acc:S000000094]
GAD1 (YMR250W)		Glutamate decarboxylase, converts glutamate into gamma-aminobutyric acid (GABA) during glutamate catabolism; involved in response to oxidative stress [Source:SGD;Acc:S000004862]
SPO12 (YHR152W)		Nucleolar protein of unknown function, positive regulator of mitotic exit; involved in regulating release of Cdc14p from the nucleolus in early anaphase, may play similar role in meiosis [Source:SGD;Acc:S000001195]
ADE4 (YMR300C)		Phosphoribosylpyrophosphate amidotransferase (PRPPAT; amidophosphoribosyltransferase), catalyzes first step of the 'de novo' purine nucleotide biosynthetic pathway [Source:SGD;Acc:S000004915]
NOP6 (YDL213C)		rRNA-binding protein required for 40S ribosomal subunit biogenesis; contains an RNA recognition motif (RRM) and has similarity to hydrophilins; NOP6 may be a fungal-specific gene as no homologs have been yet identified in higher eukaryotes [Source:SGD;Acc:S000002372]
SEC17 (YBL050W)		Peripheral membrane protein required for vesicular transport between ER and Golgi, the 'priming' step in homotypic vacuole fusion, and autophagy; stimulates the ATPase activity of Sec18p; has similarity to mammalian alpha-SNAP [Source:SGD;Acc:S000000146]
LSM12 (YHR121W)		Protein of unknown function that may function in RNA processing; interacts with Pbp1p and Pbp4p and associates with ribosomes; contains an RNA-binding LSM domain and an AD domain; GFP-fusion protein is induced by the DNA-damaging agent MMS [Source:SGD;Acc:S000001163]
INM1 (YHR046C)		Inositol monophosphatase, involved in biosynthesis of inositol and in phosphoinositide second messenger signaling; INM1 expression increases in the presence of inositol and decreases upon exposure to antibipolar drugs lithium and valproate [Source:SGD;Acc:S000001088]
CUE5 (YOR042W)		Protein containing a CUE domain that binds ubiquitin, which may facilitate intramolecular monoubiquitination; green fluorescent protein (GFP)-fusion protein localizes to the cytoplasm in a punctate pattern [Source:SGD;Acc:S000005568]
YML018C		Putative protein of unknown function; green fluorescent protein (GFP)-fusion protein localizes to the membrane of the vacuole; physical interaction with Atg27p suggests a possible role in autophagy; YML018C is not an essential gene [Source:SGD;Acc:S000004480]
PDS1 (YDR113C)		Securin, inhibits anaphase by binding separin Esp1p; blocks cyclin destruction and mitotic exit, essential for meiotic progression and mitotic cell cycle arrest; localization is cell-cycle dependent and regulated by Cdc28p phosphorylation [Source:SGD;Acc:S000002520]
PDR16 (YNL231C)		Phosphatidylinositol transfer protein (PITP) controlled by the multiple drug resistance regulator Pdr1p, localizes to lipid particles and microsomes, controls levels of various lipids, may regulate lipid synthesis, homologous to Pdr17p [Source:SGD;Acc:S000005175]
FMP33 (YJL161W)		Putative protein of unknown function; the authentic, non-tagged protein is detected in highly purified mitochondria in high-throughput studies [Source:SGD;Acc:S000003697]
DOT6 (YER088C)		Protein involved in rRNA and ribosome biogenesis; binds polymerase A and C motif; subunit of the RPD3L histone deacetylase complex; similar to Tod6p; has chromatin specific SANT domain; involved in telomeric gene silencing and filamentation [Source:SGD;Acc:S000000890]
GCY1 (YOR120W)		Putative NADP(+) coupled glycerol dehydrogenase, proposed to be involved in an alternative pathway for glycerol catabolism; also has mRNA binding activity; member of the aldo-keto reductase (AKR) family [Source:SGD;Acc:S000005646]
LCB4 (YOR171C)		Sphingoid long-chain base kinase, responsible for synthesis of long-chain base phosphates, which function as signaling molecules, regulates synthesis of ceramide from exogenous long-chain bases, localizes to the Golgi and late endosomes [Source:SGD;Acc:S000005697]
OSM1 (YJR051W)		Fumarate reductase, catalyzes the reduction of fumarate to succinate, required for the reoxidation of intracellular NADH under anaerobic conditions; mutations cause osmotic sensitivity [Source:SGD;Acc:S000003812]
THP2 (YHR167W)		Subunit of the THO complex, which connects transcription elongation and mitotic recombination, and of the TREX complex, which is recruited to activated genes and couples transcription to mRNA export; involved in telomere maintenance [Source:SGD;Acc:S000001210]
CBS2 (YDR197W)		Mitochondrial translational activator of the COB mRNA; interacts with translating ribosomes, acts on the COB mRNA 5'-untranslated leader [Source:SGD;Acc:S000002605]
VMA8 (YEL051W)		Subunit D of the eight-subunit V1 peripheral membrane domain of the vacuolar H+-ATPase (V-ATPase), an electrogenic proton pump found throughout the endomembrane system; plays a role in the coupling of proton transport and ATP hydrolysis [Source:SGD;Acc:S000000777]
NMD3 (YHR170W)		Protein involved in nuclear export of the large ribosomal subunit; acts as a Crm1p-dependent adapter protein for export of nascent ribosomal subunits through the nuclear pore complex [Source:SGD;Acc:S000001213]
PGI1 (YBR196C)		Glycolytic enzyme phosphoglucose isomerase, catalyzes the interconversion of glucose-6-phosphate and fructose-6-phosphate; required for cell cycle progression and completion of the gluconeogenic events of sporulation [Source:SGD;Acc:S000000400]
OLA1 (YBR025C)		P-loop ATPase with similarity to human OLA1 and bacterial YchF; identified as specifically interacting with the proteasome; protein levels are induced by hydrogen peroxide [Source:SGD;Acc:S000000229]
RAX2 (YLR084C)		N-glycosylated protein involved in the maintenance of bud site selection during bipolar budding; localization requires Rax1p; RAX2 mRNA stability is regulated by Mpt5p [Source:SGD;Acc:S000004074]
GOT1 (YMR292W)		Homodimeric protein that is packaged into COPII vesicles and cycles between the ER and Golgi; involved in secretory transport but not directly required for aspects of transport assayed in vitro; may influence membrane composition [Source:SGD;Acc:S000004906]
VMA13 (YPR036W)		Subunit H of the eight-subunit V1 peripheral membrane domain of the vacuolar H+-ATPase (V-ATPase), an electrogenic proton pump found throughout the endomembrane system; serves as an activator or a structural stabilizer of the V-ATPase [Source:SGD;Acc:S000006240]
YTA6 (YPL074W)		Putative ATPase of the CDC48/PAS1/SEC18 (AAA) family, localized to the cortex of mother cells but not to daughter cells [Source:SGD;Acc:S000005995]
YOR021C		Putative protein of unknown function; YOR021C is not an essential gene; predicted to be involved in rRNA processing and ribosome biogenesis and in biopolymer catabolism [Source:SGD;Acc:S000005547]
WSC4 (YHL028W)		ER membrane protein involved in the translocation of soluble secretory proteins and insertion of membrane proteins into the ER membrane; may also have a role in the stress response but has only partial functional overlap with WSC1-3 [Source:SGD;Acc:S000001020]
ISY1 (YJR050W)		Member of NineTeen Complex (NTC) that contains Prp19p and stabilizes U6 snRNA in catalytic forms of spliceosome containing U2, U5, and U6 snRNAs, interacts with Prp16p to modulate splicing fidelity; isy1 syf2 cells have defective spindles [Source:SGD;Acc:S000003811]
PRP31 (YGR091W)		Splicing factor, component of the U4/U6-U5 snRNP complex [Source:SGD;Acc:S000003323]
SAM35 (YHR083W)		Essential component of the sorting and assembly machinery (SAM complex or TOB complex) of the mitochondrial outer membrane, which binds precursors of beta-barrel proteins and facilitates their insertion into the outer membrane [Source:SGD;Acc:S000001125]
DIP2 (YLR129W)		Nucleolar protein, specifically associated with the U3 snoRNA, part of the large ribonucleoprotein complex known as the small subunit (SSU) processome, required for 18S rRNA biogenesis, part of the active pre-rRNA processing complex [Source:SGD;Acc:S000004119]
CDC45 (YLR103C)		DNA replication initiation factor; recruited to MCM pre-RC complexes at replication origins; promotes release of MCM from Mcm10p, recruits elongation machinery; mutants in human homolog may cause velocardiofacial and DiGeorge syndromes [Source:SGD;Acc:S000004093]
VMA3 (YEL027W)		Proteolipid subunit of the vacuolar H(+)-ATPase V0 sector (subunit c; dicyclohexylcarbodiimide binding subunit); required for vacuolar acidification and important for copper and iron metal ion homeostasis [Source:SGD;Acc:S000000753]
YIF1 (YNL263C)		Integral membrane protein required for the fusion of ER-derived COPII transport vesicles with the Golgi; interacts with Yip1p and Yos1p; localizes to the Golgi, the ER, and COPII vesicles; homolog of human YIPF3 [Source:SGD;Acc:S000005207]
FRA1 (YLL029W)		Protein involved in negative regulation of transcription of iron regulon; forms an iron independent complex with Fra2p, Grx3p, and Grx4p; cytosolic; mutant fails to repress transcription of iron regulon and is defective in spore formation [Source:SGD;Acc:S000003952]
ATG8 (YBL078C)		Component of autophagosomes and Cvt vesicles; undergoes conjugation to phosphatidylethanolamine (PE); Atg8p-PE is anchored to membranes, is involved in phagophore expansion, and may mediate membrane fusion during autophagosome formation [Source:SGD;Acc:S000000174]
EXG1 (YLR300W)		Major exo-1,3-beta-glucanase of the cell wall, involved in cell wall beta-glucan assembly; exists as three differentially glycosylated isoenzymes [Source:SGD;Acc:S000004291]
TRS33 (YOR115C)		One of 10 subunits of the transport protein particle (TRAPP) complex of the cis-Golgi which mediates vesicle docking and fusion; involved in endoplasmic reticulum (ER) to Golgi membrane traffic [Source:SGD;Acc:S000005641]
YDR026C		Protein of unknown function that may interact with ribosomes, based on co-purification experiments; Myb-like DNA-binding protein that may bind to the Ter region of rDNA; interacts physically with Fob1p [Source:SGD;Acc:S000002433]
BAS1 (YKR099W)		Myb-related transcription factor involved in regulating basal and induced expression of genes of the purine and histidine biosynthesis pathways; also involved in regulation of meiotic recombination at specific genes [Source:SGD;Acc:S000001807]
VHS1 (YDR247W)		Cytoplasmic serine/threonine protein kinase; identified as a high-copy suppressor of the synthetic lethality of a sis2 sit4 double mutant, suggesting a role in G1/S phase progression; homolog of Sks1p [Source:SGD;Acc:S000002655]
STP2 (YHR006W)		Transcription factor, activated by proteolytic processing in response to signals from the SPS sensor system for external amino acids; activates transcription of amino acid permease genes [Source:SGD;Acc:S000001048]
MET22 (YOL064C)		Bisphosphate-3'-nucleotidase, involved in salt tolerance and methionine biogenesis; dephosphorylates 3'-phosphoadenosine-5'-phosphate and 3'-phosphoadenosine-5'-phosphosulfate, intermediates of the sulfate assimilation pathway [Source:SGD;Acc:S000005425]
ECM33 (YBR078W)		GPI-anchored protein of unknown function, has a possible role in apical bud growth; GPI-anchoring on the plasma membrane crucial to function; phosphorylated in mitochondria; similar to Sps2p and Pst1p [Source:SGD;Acc:S000000282]
PGA3 (YML125C)		Putative cytochrome b5 reductase, localized to the plasma membrane; may be involved in regulation of lifespan; required for maturation of Gas1p and Pho8p, proposed to be involved in protein trafficking [Source:SGD;Acc:S000004594]
BUD9 (YGR041W)		Protein involved in bud-site selection; mutant has increased aneuploidy tolerance; diploid mutants display a unipolar budding pattern instead of the wild-type bipolar pattern, and bud at the distal pole [Source:SGD;Acc:S000003273]
ATG11 (YPR049C)		Adapter protein for pexophagy and the cytoplasm-to-vacuole targeting (Cvt) pathway; directs receptor-bound cargo to the phagophore assembly site (PAS) for packaging into vesicles; required for recruiting other proteins to the (PAS) [Source:SGD;Acc:S000006253]
DAL82 (YNL314W)		Positive regulator of allophanate inducible genes; binds a dodecanucleotide sequence upstream of all genes that are induced by allophanate; contains an UISALL DNA-binding, a transcriptional activation, and a coiled-coil domain [Source:SGD;Acc:S000005258]
FPR1 (YNL135C)		Peptidyl-prolyl cis-trans isomerase (PPIase), binds to the drugs FK506 and rapamycin; also binds to the nonhistone chromatin binding protein Hmo1p and may regulate its assembly or function [Source:SGD;Acc:S000005079]
YAK1 (YJL141C)		Serine-threonine protein kinase; component of a glucose-sensing system that inhibits growth in response to glucose availability; upon nutrient deprivation Yak1p phosphorylates Pop2p to regulate mRNA deadenylation, the co-repressor Crf1p to inhibit t /.../iption of ribosomal genes, and the stress-responsive transcription factors Hsf1p and Msn2p; nuclear localization negatively regulated by the Ras…
ELA1 (YNL230C)		Elongin A; F-box protein that forms a heterodimer with Elc1p and is required for ubiquitin-dependent degradation of the RNA Polymerase II subunit Rpo21p; subunit of the Elongin-Cullin-Socs (ECS) ligase complex [Source:SGD;Acc:S000005174]
INO2 (YDR123C)		Component of the heteromeric Ino2p/Ino4p basic helix-loop-helix transcription activator that binds inositol/choline-responsive elements (ICREs), required for derepression of phospholipid biosynthetic genes in response to inositol depletion [Source:SGD;Acc:S000002530]
FPR3 (YML074C)		Nucleolar peptidyl-prolyl cis-trans isomerase (PPIase); FK506 binding protein; phosphorylated by casein kinase II (Cka1p-Cka2p-Ckb1p-Ckb2p) and dephosphorylated by Ptp1p [Source:SGD;Acc:S000004539]
DYS1 (YHR068W)		Deoxyhypusine synthase, catalyzes formation of deoxyhypusine, the first step in hypusine biosynthesis; triggers posttranslational hypusination of translation elongation factor eIF-5A and regulates its intracellular levels; tetrameric [Source:SGD;Acc:S000001110]
YNL247W		Cysteinyl-tRNA synthetase; may interact with ribosomes, based on co-purification experiments [Source:SGD;Acc:S000005191]
SCJ1 (YMR214W)		One of several homologs of bacterial chaperone DnaJ, located in the ER lumen where it cooperates with Kar2p to mediate maturation of proteins [Source:SGD;Acc:S000004827]
ATG1 (YGL180W)		Protein ser/thr kinase required for vesicle formation in autophagy and the cytoplasm-to-vacuole targeting (Cvt) pathway; structurally required for phagophore assembly site formation; during autophagy forms a complex with Atg13p and Atg17p [Source:SGD;Acc:S000003148]
GYP8 (YFL027C)		GTPase-activating protein for yeast Rab family members; Ypt1p is the preferred in vitro substrate but also acts on Sec4p, Ypt31p and Ypt32p; involved in the regulation of ER to Golgi vesicle transport [Source:SGD;Acc:S000001867]
RAD24 (YER173W)		Checkpoint protein, involved in the activation of the DNA damage and meiotic pachytene checkpoints; subunit of a clamp loader that loads Rad17p-Mec3p-Ddc1p onto DNA; homolog of human and S. pombe Rad17 protein [Source:SGD;Acc:S000000975]
DSF2 (YBR007C)		Deletion suppressor of mpt5 mutation [Source:SGD;Acc:S000000211]
NPY1 (YGL067W)		NADH diphosphatase (pyrophosphatase), hydrolyzes the pyrophosphate linkage in NADH and related nucleotides; localizes to peroxisomes [Source:SGD;Acc:S000003035]
NMA1 (YLR328W)		Nicotinic acid mononucleotide adenylyltransferase, involved in pathways of NAD biosynthesis, including the de novo, NAD(+) salvage, and nicotinamide riboside salvage pathways [Source:SGD;Acc:S000004320]
HPT1 (YDR399W)		Dimeric hypoxanthine-guanine phosphoribosyltransferase, catalyzes the formation of both inosine monophosphate and guanosine monophosphate; mutations in the human homolog HPRT1 can cause Lesch-Nyhan syndrome and Kelley-Seegmiller syndrome [Source:SGD;Acc:S000002807]
RTT101 (YJL047C)		Cullin subunit of a Roc1p-dependent E3 ubiquitin ligase complex with a role in anaphase progression; implicated in Mms22-dependent DNA repair; involved with Mms1p in nonfunctional rRNA decay; modified by the ubiquitin-like protein, Rub1p [Source:SGD;Acc:S000003583]
CSG2 (YBR036C)		Endoplasmic reticulum membrane protein, required for mannosylation of inositolphosphorylceramide and for growth at high calcium concentrations [Source:SGD;Acc:S000000240]
EMP46 (YLR080W)		Integral membrane component of endoplasmic reticulum-derived COPII-coated vesicles, which function in ER to Golgi transport [Source:SGD;Acc:S000004070]
SLM1 (YIL105C)		Phosphoinositide PI4,5P(2) binding protein, forms a complex with Slm2p; acts downstream of Mss4p in a pathway regulating actin cytoskeleton organization in response to stress; phosphorylated by the TORC2 complex [Source:SGD;Acc:S000001367]
SIW14 (YNL032W)		Tyrosine phosphatase that plays a role in actin filament organization and endocytosis; localized to the cytoplasm [Source:SGD;Acc:S000004977]
RPA49 (YNL248C)		RNA polymerase I subunit A49 [Source:SGD;Acc:S000005192]
MUP1 (YGR055W)		High affinity methionine permease, integral membrane protein with 13 putative membrane-spanning regions; also involved in cysteine uptake [Source:SGD;Acc:S000003287]
UBC8 (YEL012W)		Ubiquitin-conjugating enzyme that negatively regulates gluconeogenesis by mediating the glucose-induced ubiquitination of fructose-1,6-bisphosphatase (FBPase); cytoplasmic enzyme that catalyzes the ubiquitination of histones in vitro [Source:SGD;Acc:S000000738]
NGL2 (YMR285C)		Protein involved in 5.8S rRNA processing; Ccr4p-like RNase required for correct 3'-end formation of 5.8S rRNA at site E; similar to Ngl1p and Ngl3p [Source:SGD;Acc:S000004898]
CAF16 (YFL028C)		Part of evolutionarily-conserved CCR4-NOT regulatory complex; contains single ABC-type ATPase domain but no transmembrane domain; interacts with several subunits of Mediator [Source:SGD;Acc:S000001866]
ALG6 (YOR002W)		Alpha 1,3 glucosyltransferase, involved in transfer of oligosaccharides from dolichyl pyrophosphate to asparagine residues of proteins during N-linked protein glycosylation; mutations in human ortholog are associated with disease [Source:SGD;Acc:S000005528]
TSC10 (YBR265W)		3-ketosphinganine reductase, catalyzes the second step in phytosphingosine synthesis, essential for growth in the absence of exogenous dihydrosphingosine or phytosphingosine, member of short chain dehydrogenase/reductase protein family [Source:SGD;Acc:S000000469]
YGR210C		Putative protein of unknown function; green fluorescent protein (GFP)-fusion protein localizes to the cytoplasm [Source:SGD;Acc:S000003442]
YMR178W		Putative protein of unknown function; green fluorescent protein (GFP)-fusion protein localizes to both the cytoplasm and nucleus and is induced in response to the DNA-damaging agent MMS; YMR178W is not an essential gene [Source:SGD;Acc:S000004790]
PDC1 (YLR044C)		Major of three pyruvate decarboxylase isozymes, key enzyme in alcoholic fermentation, decarboxylates pyruvate to acetaldehyde; subject to glucose-, ethanol-, and autoregulation; involved in amino acid catabolism [Source:SGD;Acc:S000004034]
VPS72 (YDR485C)		Htz1p-binding component of the SWR1 complex, which exchanges histone variant H2AZ (Htz1p) for chromatin-bound histone H2A; required for vacuolar protein sorting [Source:SGD;Acc:S000002893]
FEN1 (YCR034W)		Fatty acid elongase, involved in sphingolipid biosynthesis; acts on fatty acids of up to 24 carbons in length; mutations have regulatory effects on 1,3-beta-glucan synthase, vacuolar ATPase, and the secretory pathway [Source:SGD;Acc:S000000630]
ESA1 (YOR244W)		Catalytic subunit of the histone acetyltransferase complex (NuA4) that acetylates four conserved internal lysines of histone H4 N-terminal tail; required for cell cycle progression and transcriptional silencing at the rDNA locus [Source:SGD;Acc:S000005770]
TGL4 (YKR089C)		Multifunctional triacylglycerol lipase, steryl ester hydrolase, and Ca2+-independent phospholipase A2; catalyzes acyl-CoA dependent acylation of LPA to PA; required with Tgl3p for timely bud formation; phosphorylated and activated by Cdc28p [Source:SGD;Acc:S000001797]
PCL6 (YER059W)		Pho85p cyclin of the Pho80p subfamily; forms the major Glc8p kinase together with Pcl7p and Pho85p; involved in the control of glycogen storage by Pho85p; stabilized by Elongin C binding [Source:SGD;Acc:S000000861]
MEX67 (YPL169C)		Poly(A)RNA binding protein involved in nuclear mRNA export, component of the nuclear pore; ortholog of human TAP [Source:SGD;Acc:S000006090]
DCS2 (YOR173W)		Non-essential, stress induced regulatory protein; modulates m7G-oligoribonucleotide metabolism; inhibits Dcs1p; regulated by Msn2p, Msn4p, and the Ras-cAMP-cAPK signaling pathway; mutant has increased aneuploidy tolerance [Source:SGD;Acc:S000005699]
TUB3 (YML124C)		Alpha-tubulin; associates with beta-tubulin (Tub2p) to form tubulin dimer, which polymerizes to form microtubules; expressed at lower level than Tub1p [Source:SGD;Acc:S000004593]
SOL4 (YGR248W)		6-phosphogluconolactonase with similarity to Sol3p [Source:SGD;Acc:S000003480]
EXO1 (YOR033C)		5'-3' exonuclease and flap-endonuclease involved in recombination, double-strand break repair and DNA mismatch repair; member of the Rad2p nuclease family, with conserved N and I nuclease domains [Source:SGD;Acc:S000005559]
HUT1 (YPL244C)		Protein with a role in UDP-galactose transport to the Golgi lumen, has similarity to human UDP-galactose transporter UGTrel1, exhibits a genetic interaction with S. cerevisiae ERO1 [Source:SGD;Acc:S000006165]
YKR018C		Putative protein of unknown function; green fluorescent protein (GFP)-fusion protein localizes to the cytoplasm and nucleus [Source:SGD;Acc:S000001726]
PAC1 (YOR269W)		Protein involved in nuclear migration, part of the dynein/dynactin pathway; targets dynein to microtubule tips, which is necessary for sliding of microtubules along bud cortex; synthetic lethal with bni1; homolog of human LIS1 [Source:SGD;Acc:S000005795]
ALG8 (YOR067C)		Glucosyl transferase, involved in N-linked glycosylation; adds glucose to the dolichol-linked oligosaccharide precursor prior to transfer to protein during lipid-linked oligosaccharide biosynthesis; similar to Alg6p [Source:SGD;Acc:S000005593]
ILM1 (YJR118C)		Protein of unknown function; may be involved in mitochondrial DNA maintenance; required for slowed DNA synthesis-induced filamentous growth [Source:SGD;Acc:S000003879]
MON1 (YGL124C)		Protein required for fusion of cvt-vesicles and autophagosomes with the vacuole; associates, as a complex with Ccz1p, with a perivacuolar compartment; potential Cdc28p substrate [Source:SGD;Acc:S000003092]
NUP60 (YAR002W)		Subunit of the nuclear pore complex (NPC), functions to anchor Nup2p to the NPC in a process controlled by the nucleoplasmic concentration of Gsp1p-GTP; involved in nuclear export and cytoplasmic localization of specific mRNAs such as ASH1 [Source:SGD;Acc:S000000063]
SWE1 (YJL187C)		Protein kinase that regulates the G2/M transition by inhibition of Cdc28p kinase activity; localizes to the nucleus and to the daughter side of the mother-bud neck; homolog of S. pombe Wee1p; potential Cdc28p substrate [Source:SGD;Acc:S000003723]
GPI8 (YDR331W)		ER membrane glycoprotein subunit of the glycosylphosphatidylinositol transamidase complex that adds glycosylphosphatidylinositol (GPI) anchors to newly synthesized proteins; human PIG-K protein is a functional homolog [Source:SGD;Acc:S000002739]
BTN2 (YGR142W)		v-SNARE binding protein that facilitates specific protein retrieval from a late endosome to the Golgi; modulates arginine uptake, possible role in mediating pH homeostasis between the vacuole and plasma membrane H(+)-ATPase [Source:SGD;Acc:S000003374]
MID1 (YNL291C)		N-glycosylated integral membrane protein of the ER membrane and plasma membrane, functions as a stretch-activated Ca2+-permeable cation channel required for Ca2+ influx stimulated by pheromone; interacts with Cch1p; forms an oligomer [Source:SGD;Acc:S000005235]
STU2 (YLR045C)		Microtubule-associated protein (MAP) of the XMAP215/Dis1 family; regulates microtubule dynamics during spindle orientation and metaphase chromosome alignment; interacts with spindle pole body component Spc72p [Source:SGD;Acc:S000004035]
PMT2 (YAL023C)		Protein O-mannosyltransferase, transfers mannose residues from dolichyl phosphate-D-mannose to protein Ser/Thr residues; involved in ER quality control; acts in a complex with Pmt1p, can instead interact with Pmt5; target for new antifungal [Source:SGD;Acc:S000000021]
VPS74 (YDR372C)		Protein required for Golgi localization of glycosyltransferases; binds the cytosolic domains of Golgi glycosyltransferases; binding to PtdIns4P required for Golgi targeting and function; tetramer formation required for function [Source:SGD;Acc:S000002780]
DNF1 (YER166W)		Aminophospholipid translocase (flippase) that localizes primarily to the plasma membrane; contributes to endocytosis, protein transport and cell polarity; type 4 P-type ATPase [Source:SGD;Acc:S000000968]
GBP2 (YCL011C)		Poly(A+) RNA-binding protein, involved in the export of mRNAs from the nucleus to the cytoplasm; similar to Hrb1p and Npl3p; also binds single-stranded telomeric repeat sequence in vitro [Source:SGD;Acc:S000000517]
LRP1 (YHR081W)		Nuclear exosome-associated nucleic acid binding protein; involved in RNA processing, surveillance, degradation, tethering, and export; homolog of mammalian nuclear matrix protein C1D involved in regulation of DNA repair and recombination [Source:SGD;Acc:S000001123]
CSF1 (YLR087C)		Protein required for fermentation at low temperature; the authentic, non-tagged protein is detected in highly purified mitochondria in high-throughput studies [Source:SGD;Acc:S000004077]
NFU1 (YKL040C)		Protein involved in iron metabolism in mitochondria; similar to NifU, which is a protein required for the maturation of the Fe/S clusters of nitrogenase in nitrogen-fixing bacteria [Source:SGD;Acc:S000001523]
NRG1 (YDR043C)		Transcriptional repressor that recruits the Cyc8p-Tup1p complex to promoters; mediates glucose repression and negatively regulates a variety of processes including filamentous growth and alkaline pH response [Source:SGD;Acc:S000002450]
FAS2 (YPL231W)		Alpha subunit of fatty acid synthetase, which catalyzes the synthesis of long-chain saturated fatty acids; contains the acyl-carrier protein domain and beta-ketoacyl reductase, beta-ketoacyl synthase and self-pantetheinylation activities [Source:SGD;Acc:S000006152]
PEX12 (YMR026C)		C3HC4-type RING-finger peroxin and E3 ubiquitin ligase, required for peroxisome biogenesis and peroxisomal matrix protein import; forms translocation subcomplex with Pex2p and Pex10p; mutations in human homolog cause peroxisomal disorder [Source:SGD;Acc:S000004628]
CBF2 (YGR140W)		Essential kinetochore protein, component of the CBF3 multisubunit complex that binds to the CDEIII region of the centromere; Cbf2p also binds to the CDEII region possibly forming a different multimeric complex, ubiquitinated in vivo [Source:SGD;Acc:S000003372]
RPO21 (YDL140C)		RNA polymerase II largest subunit B220, part of central core; phosphorylation of C-terminal heptapeptide repeat domain regulates association with transcription and splicing factors; similar to bacterial beta-prime [Source:SGD;Acc:S000002299]
VMA6 (YLR447C)		Subunit d of the five-subunit V0 integral membrane domain of vacuolar H+-ATPase (V-ATPase), an electrogenic proton pump found in the endomembrane system; stabilizes VO subunits; required for V1 domain assembly on the vacuolar membrane [Source:SGD;Acc:S000004439]
ACS2 (YLR153C)		Acetyl-coA synthetase isoform which, along with Acs1p, is the nuclear source of acetyl-coA for histone acetylation; mutants affect global transcription; required for growth on glucose; expressed under anaerobic conditions [Source:SGD;Acc:S000004143]
YHR003C		Protein of unknown function, localized to the mitochondrial outer membrane [Source:SGD;Acc:S000001045]
ENT5 (YDR153C)		Protein containing an N-terminal epsin-like domain involved in clathrin recruitment and traffic between the Golgi and endosomes; associates with the clathrin adaptor Gga2p, clathrin adaptor complex AP-1, and clathrin [Source:SGD;Acc:S000002560]
GLE2 (YER107C)		Component of the Nup82 subcomplex of the nuclear pore complex; required for polyadenylated RNA export but not for protein import; homologous to S. pombe Rae1p [Source:SGD;Acc:S000000909]
KIN1 (YDR122W)		Serine/threonine protein kinase involved in regulation of exocytosis; localizes to the cytoplasmic face of the plasma membrane; closely related to Kin2p [Source:SGD;Acc:S000002529]
ECM30 (YLR436C)		Putative protein of unknown function; may play a role in cell wall biosynthesis, mutants have abormal relative levels of mannose and glucose and have Gap1p sorting and transport defects; (GFP)-fusion protein localizes to the cytoplasm [Source:SGD;Acc:S000004428]
CHO2 (YGR157W)		Phosphatidylethanolamine methyltransferase (PEMT), catalyzes the first step in the conversion of phosphatidylethanolamine to phosphatidylcholine during the methylation pathway of phosphatidylcholine biosynthesis [Source:SGD;Acc:S000003389]
RPS28B (YLR264W)		Protein component of the small (40S) ribosomal subunit; nearly identical to Rps28Ap and has similarity to rat S28 ribosomal protein [Source:SGD;Acc:S000004254]
RAD4 (YER162C)		Protein that recognizes and binds damaged DNA (with Rad23p) during nucleotide excision repair; subunit of Nuclear Excision Repair Factor 2 (NEF2); also involved, with Rad23p, in turnover of ubiquitylated proteins [Source:SGD;Acc:S000000964]
REI1 (YBR267W)		Cytoplasmic pre-60S factor; required for the correct recycling of shuttling factors Alb1, Arx1 and Tif6 at the end of the ribosomal large subunit biogenesis; involved in bud growth in the mitotic signaling network [Source:SGD;Acc:S000000471]
SEC63 (YOR254C)		Essential subunit of Sec63 complex (Sec63p, Sec62p, Sec66p and Sec72p); with Sec61 complex, Kar2p/BiP and Lhs1p forms a channel competent for SRP-dependent and post-translational SRP-independent protein targeting and import into the ER [Source:SGD;Acc:S000005780]
TMA108 (YIL137C)		Protein that associates with ribosomes and is involved in ribosome biogenesis; putative metalloprotease [Source:SGD;Acc:S000001399]
ARF1 (YDL192W)		ADP-ribosylation factor, GTPase of the Ras superfamily involved in regulation of coated vesicle formation in intracellular trafficking within the Golgi; functionally interchangeable with Arf2p [Source:SGD;Acc:S000002351]
ALB1 (YJL122W)		Shuttling pre-60S factor; involved in the biogenesis of ribosomal large subunit; interacts directly with Arx1p; responsible for Tif6p recycling defects in absence of Rei1p [Source:SGD;Acc:S000003658]
TSC11 (YER093C)		Subunit of TORC2 (Tor2p-Lst8p-Avo1-Avo2-Tsc11p-Bit61p), a membrane-associated complex that regulates actin cytoskeletal dynamics during polarized growth and cell wall integrity; involved in sphingolipid metabolism; contains a RasGEFN domain [Source:SGD;Acc:S000000895]
YRB1 (YDR002W)		Ran GTPase binding protein; involved in nuclear protein import and RNA export, ubiquitin-mediated protein degradation during the cell cycle; shuttles between the nucleus and cytoplasm; is essential; homolog of human RanBP1 [Source:SGD;Acc:S000002409]
LIA1 (YJR070C)		Deoxyhypusine hydroxylase, a HEAT-repeat containing metalloenzyme that catalyzes hypusine formation; binds to and is required for the modification of Hyp2p (eIF5A); complements S. pombe mmd1 mutants defective in mitochondrial positioning [Source:SGD;Acc:S000003831]
SXM1 (YDR395W)		Nuclear transport factor (karyopherin) involved in protein transport between the cytoplasm and nucleoplasm; similar to Nmd5p, Cse1p, Lph2p, and the human cellular apoptosis susceptibility protein, CAS1 [Source:SGD;Acc:S000002803]
PDR1 (YGL013C)		Zinc cluster protein that is a master regulator involved in recruiting other zinc cluster proteins to pleiotropic drug response elements (PDREs) to fine tune the regulation of multidrug resistance genes [Source:SGD;Acc:S000002981]
RMT2 (YDR465C)		Arginine N5 methyltransferase; methylates ribosomal protein Rpl12 (L12) on Arg67 [Source:SGD;Acc:S000002873]
CIK1 (YMR198W)		Kinesin-associated protein required for both karyogamy and mitotic spindle organization, interacts stably and specifically with Kar3p and may function to target this kinesin to a specific cellular role; has similarity to Vik1p [Source:SGD;Acc:S000004811]
PUS7 (YOR243C)		Pseudouridine synthase, catalyzes pseudouridylation at positions 35 and 56 in U2 snRNA, position 50 in 5S rRNA, position 13 in cytoplasmic tRNAs, and position 35 in pre-tRNA(Tyr); conserved in archaea, vertebrates, and some bacteria [Source:SGD;Acc:S000005769]
MNN11 (YJL183W)		Subunit of a Golgi mannosyltransferase complex that also contains Anp1p, Mnn9p, Mnn10p, and Hoc1p, and mediates elongation of the polysaccharide mannan backbone; has homology to Mnn10p [Source:SGD;Acc:S000003719]
KIN4 (YOR233W)		Serine/threonine protein kinase that inhibits the mitotic exit network (MEN) when the spindle position checkpoint is activated; localized asymmetrically to mother cell cortex, spindle pole body and bud neck [Source:SGD;Acc:S000005759]
RVB1 (YDR190C)		Essential protein involved in transcription regulation; component of chromatin remodeling complexes; required for assembly and function of the INO80 complex; also referred to as pontin; member of the RUVB-like protein family [Source:SGD;Acc:S000002598]
MRT4 (YKL009W)		Protein involved in mRNA turnover and ribosome assembly, localizes to the nucleolus [Source:SGD;Acc:S000001492]
FCJ1 (YKR016W)		Mitochondrial inner membrane protein, ortholog of mammalian mitofilin; involved in import of intermembrane space (IMS) proteins, probably by positioning Mia40p relative to the TOM complex to receive incoming proteins; also has an essential role in t /.../ntenance of crista junctions and inner membrane architecture, as a component of the mitochondrial inner membrane organizing system (MICOS, MitOS…
RLI1 (YDR091C)		Essential iron-sulfur protein required for ribosome biogenesis and translation initiation and termination; facilitates binding of a multifactor complex (MFC) of initiation factors to the small ribosomal subunit; predicted ABC family ATPase [Source:SGD;Acc:S000002498]
VOA1 (YGR106C)		Endoplasmic reticulum protein that functions, together with other assembly factors, in assembly of the V0 sector of the vacuolar ATPase (V-ATPase); null mutation enhances the V-ATPase deficiency of a vma21 mutant impaired in ER retrieval [Source:SGD;Acc:S000003338]
ULP1 (YPL020C)		Protease that specifically cleaves Smt3p protein conjugates; required for cell cycle progression; associates with nucleoporins and may interact with septin rings during telophase; sequestered to the nucleolus under stress conditions [Source:SGD;Acc:S000005941]
ACT1 (YFL039C)		Actin, structural protein involved in cell polarization, endocytosis, and other cytoskeletal functions [Source:SGD;Acc:S000001855]
SMT3 (YDR510W)		Ubiquitin-like protein of the SUMO family, conjugated to lysine residues of target proteins; regulates chromatid cohesion, chromosome segregation, APC-mediated proteolysis, DNA replication and septin ring dynamics; phosphorylated at Ser2 [Source:SGD;Acc:S000002918]
QCR7	17.77	Subunit 7 of the ubiquinol cytochrome-c reductase complex, which is a component of the mitochondrial inner membrane electron transport chain; oriented facing the mitochondrial matrix; N-terminus appears to play a role in complex assembly [Source:SGD;Acc:S000002937]
QCR8	14.54	Subunit 8 of ubiquinol cytochrome-c reductase complex, which is a component of the mitochondrial inner membrane electron transport chain; oriented facing the intermembrane space; expression is regulated by Abf1p and Cpf1p [Source:SGD;Acc:S000003702]
HAP4	13.56	Subunit of the heme-activated, glucose-repressed Hap2p/3p/4p/5p CCAAT-binding complex, a transcriptional activator and global regulator of respiratory gene expression; provides the principal activation function of the complex [Source:SGD;Acc:S000001592]
HEM13	12.74	Coproporphyrinogen III oxidase, an oxygen requiring enzyme that catalyzes the sixth step in the heme biosynthetic pathway; transcription is repressed by oxygen and heme (via Rox1p and Hap1p) [Source:SGD;Acc:S000002451]
ATP2	12.72	Beta subunit of the F1 sector of mitochondrial F1F0 ATP synthase, which is a large, evolutionarily conserved enzyme complex required for ATP synthesis; phosphorylated [Source:SGD;Acc:S000003882]
COX9	12.44	Subunit VIIa of cytochrome c oxidase, which is the terminal member of the mitochondrial inner membrane electron transport chain [Source:SGD;Acc:S000002225]
HMX1	11.86	ER localized heme oxygenase, involved in heme degradation during iron starvation and in the oxidative stress response; expression is regulated by AFT1 and oxidative stress; relocates to the perinuclear region in the presence of oxidants [Source:SGD;Acc:S000004195]
AAC3	11.81	Mitochondrial inner membrane ADP/ATP translocator, exchanges cytosolic ADP for mitochondrially synthesized ATP; expressed under anaerobic conditions; similar to Pet9p and Aac1p; has roles in maintenance of viability and in respiration [Source:SGD;Acc:S000000289]
NCA2	11.8	Protein involved in regulation of mitochondrial expression of subunits 6 (Atp6p) and 8 (Atp8p) of the Fo-F1 ATP synthase; functions with Nca3p [Source:SGD;Acc:S000006359]
OM14	11.62	Integral mitochondrial outer membrane protein; abundance is decreased in cells grown in glucose relative to other carbon sources; appears to contain 3 alpha-helical transmembrane segments; ORF encodes a 97-basepair intron [Source:SGD;Acc:S000000434]
UBX6	11.56	UBX (ubiquitin regulatory X) domain-containing protein that interacts with Cdc48p, transcription is repressed when cells are grown in media containing inositol and choline [Source:SGD;Acc:S000003584]
CYB2	11.44	Cytochrome b2 (L-lactate cytochrome-c oxidoreductase), component of the mitochondrial intermembrane space, required for lactate utilization; expression is repressed by glucose and anaerobic conditions [Source:SGD;Acc:S000004518]
AIM2	11.39	Cytoplasmic protein involved in mitochondrial function or organization; null mutant displays reduced frequency of mitochondrial genome loss; potential Hsp82p interactor [Source:SGD;Acc:S000000047]
PAU5	11.25	Member of the seripauperin multigene family encoded mainly in subtelomeric regions; induced during alcoholic fermentation; induced by low temperature and also by anaerobic conditions; negatively regulated by oxygen and repressed by heme [Source:SGD;Acc:S000001874]
YGR266W	11.13	Protein of unknown function, predicted to contain a single transmembrane domain; mutant has increased aneuploidy tolerance; localized to both the mitochondrial outer membrane and the plasma membrane [Source:SGD;Acc:S000003498]
LSP1	11.03	Primary component of eisosomes, which are large immobile patch structures at the cell cortex associated with endocytosis, along with Pil1p and Sur7p; null mutants show activation of Pkc1p/Ypk1p stress resistance pathways; member of the BAR domain family [Source:SGD;Acc:S000005925]
RIM4	10.93	Putative RNA-binding protein required for the expression of early and middle sporulation genes [Source:SGD;Acc:S000001016]
COX5B	10.78	Subunit Vb of cytochrome c oxidase, which is the terminal member of the mitochondrial inner membrane electron transport chain; predominantly expressed during anaerobic growth while its isoform Va (Cox5Ap) is expressed during aerobic growth [Source:SGD;Acc:S000001373]
MDG1	10.76	Plasma membrane protein involved in G-protein mediated pheromone signaling pathway; overproduction suppresses bem1 mutations [Source:SGD;Acc:S000005117]
YGL039W	10.75	Oxidoreductase shown to reduce carbonyl compounds to chiral alcohols [Source:SGD;Acc:S000003007]
Network Group	Network	Weight	Title	Authors	Year	Publication	PMID	URL	Processing Method	Interactions	Source	Source URL	Tags
Co-expression		62.67
	Knijnenburg-Wessels-2009	17.22	Combinatorial effects of environmental parameters on transcriptional regulation in Saccharomyces cerevisiae: a quantitative analysis of a compendium of chemostat-based transcriptome data.	Knijnenburg, Daran, van den Broek, Daran-Lapujade, de Winde, Pronk, Reinders, Wessels	2009	BMC Genomics	19173729	http://www.ncbi.nlm.nih.gov/pubmed/19173729	Pearson correlation	215514	GEO	http://www.ncbi.nlm.nih.gov/projects/geo/query/acc.cgi?acc=GSE11452
	Rintala-Ruohonen-2011	7.22	Transcriptional responses of Saccharomyces cerevisiae to shift from respiratory and respirofermentative to fully fermentative metabolism.	Rintala, Jouhten, Toivari, Wiebe, Maaheimo, Penttilä, Ruohonen	2011	OMICS	21348598	http://www.ncbi.nlm.nih.gov/pubmed/21348598	Pearson correlation	199449	GEO	http://www.ncbi.nlm.nih.gov/projects/geo/query/acc.cgi?acc=GSE22832
	Zhang-Nielsen-2011	4.43	Mapping the interaction of Snf1 with TORC1 in Saccharomyces cerevisiae.	Zhang, Vaga, Chumnanpuen, Kumar, Vemuri, Aebersold, Nielsen	2011	Mol Syst Biol	22068328	http://www.ncbi.nlm.nih.gov/pubmed/22068328	Pearson correlation	198688	GEO	http://www.ncbi.nlm.nih.gov/projects/geo/query/acc.cgi?acc=GSE24421	Transcription Factors
	Aceituno-Agosin-2012	3.65	Oxygen response of the wine yeast Saccharomyces cerevisiae EC1118 grown under carbon-sufficient, nitrogen-limited enological conditions.	Aceituno, Orellana, Torres, Mendoza, Slater, Melo, Agosin	2012	Appl Environ Microbiol	23001663	http://www.ncbi.nlm.nih.gov/pubmed/23001663	Pearson correlation	169845	GEO	http://www.ncbi.nlm.nih.gov/projects/geo/query/acc.cgi?acc=GSE34964
	Yvert-Kruglyak-2003	3.57	Trans-acting regulatory variation in Saccharomyces cerevisiae and the role of transcription factors.	Yvert, Brem, Whittle, Akey, Foss, Smith, Mackelprang, Kruglyak	2003	Nat Genet	12897782	http://www.ncbi.nlm.nih.gov/pubmed/12897782	Pearson correlation	205453	SUPPLEMENTARY_MATERIAL		Transcription Factors
	Gasch-Brown-2000	3.28	Genomic expression programs in the response of yeast cells to environmental changes.	Gasch, Spellman, Kao, Carmel-Harel, Eisen, Storz, Botstein, Brown	2000	Mol Biol Cell	11102521	http://www.ncbi.nlm.nih.gov/pubmed/11102521	Pearson correlation	229946	SUPPLEMENTARY_MATERIAL		Transcription Factors
	Brauer-Botstein-2008	3.18	Coordination of growth rate, cell cycle, stress response, and metabolic activity in yeast.	Brauer, Huttenhower, Airoldi, Rosenstein, Matese, Gresham, Boer, Troyanskaya, Botstein	2008	Mol Biol Cell	17959824	http://www.ncbi.nlm.nih.gov/pubmed/17959824	Pearson correlation	184210	GEO	http://www.ncbi.nlm.nih.gov/projects/geo/query/acc.cgi?acc=GSE8825	Cell Proliferation
	Hughes-Friend-2000	2.29	Functional discovery via a compendium of expression profiles.	Hughes, Marton, Jones, Roberts, Stoughton, Armour, Bennett, Coffey, Dai, He, Kidd, King, Meyer, Slade, Lum, Stepaniants, Shoemaker, Gachotte, Chakraburtty, Simon, Bard, Friend	2000	Cell	10929718	http://www.ncbi.nlm.nih.gov/pubmed/10929718	Pearson correlation	202410	SUPPLEMENTARY_MATERIAL
	Hochwagen-Amon-2005	2.05	Novel response to microtubule perturbation in meiosis.	Hochwagen, Wrobel, Cartron, Demougin, Niederhauser-Wiederkehr, Boselli, Primig, Amon	2005	Mol Cell Biol	15899877	http://www.ncbi.nlm.nih.gov/pubmed/15899877	Pearson correlation	175282	GEO	http://www.ncbi.nlm.nih.gov/projects/geo/query/acc.cgi?acc=GSE1693	Cell Proliferation
	Roberts-Friend-2000	1.82	Signaling and circuitry of multiple MAPK pathways revealed by a matrix of global gene expression profiles.	Roberts, Nelson, Marton, Stoughton, Meyer, Bennett, He, Dai, Walker, Hughes, Tyers, Boone, Friend	2000	Science	10657304	http://www.ncbi.nlm.nih.gov/pubmed/10657304	Pearson correlation	184639	SUPPLEMENTARY_MATERIAL		Cell Proliferation,Transcription Factors,Signal Transduction,Cancer
	Yona-Dahan-2012	1.79	Chromosomal duplication is a transient evolutionary solution to stress.	Yona, Manor, Herbst, Romano, Mitchell, Kupiec, Pilpel, Dahan	2012	Proc Natl Acad Sci U S A	23197825	http://www.ncbi.nlm.nih.gov/pubmed/23197825	Pearson correlation	192970	GEO	http://www.ncbi.nlm.nih.gov/projects/geo/query/acc.cgi?acc=GSE40817	Cancer
	Shalem-Pilpel-2011	1.74	Transcriptome kinetics is governed by a genome-wide coupling of mRNA production and degradation: a role for RNA Pol II.	Shalem, Groisman, Choder, Dahan, Pilpel	2011	PLoS Genet	21931566	http://www.ncbi.nlm.nih.gov/pubmed/21931566	Pearson correlation	197813	GEO	http://www.ncbi.nlm.nih.gov/projects/geo/query/acc.cgi?acc=GSE26829
	Li-Smith-2010	1.68	Thiamine biosynthesis in Saccharomyces cerevisiae is regulated by the NAD+-dependent histone deacetylase Hst1.	Li, Petteys, McClure, Valsakumar, Bekiranov, Frank, Smith	2010	Mol Cell Biol	20439498	http://www.ncbi.nlm.nih.gov/pubmed/20439498	Pearson correlation	171967	GEO	http://www.ncbi.nlm.nih.gov/projects/geo/query/acc.cgi?acc=GSE18488
	Shalem-Pilpel-2008 A	1.64	Transient transcriptional responses to stress are generated by opposing effects of mRNA production and degradation.	Shalem, Dahan, Levo, Martinez, Furman, Segal, Pilpel	2008	Mol Syst Biol	18854817	http://www.ncbi.nlm.nih.gov/pubmed/18854817	Pearson correlation	185909	GEO	http://www.ncbi.nlm.nih.gov/projects/geo/query/acc.cgi?acc=GSE12220
	Mitchell-Pilpel-2009	1.38	Adaptive prediction of environmental changes by microorganisms.	Mitchell, Romano, Groisman, Yona, Dekel, Kupiec, Dahan, Pilpel	2009	Nature	19536156	http://www.ncbi.nlm.nih.gov/pubmed/19536156	Pearson correlation	193100	GEO	http://www.ncbi.nlm.nih.gov/projects/geo/query/acc.cgi?acc=GSE15936	Time Series
	Orlando-Haase-2008	1.35	Global control of cell-cycle transcription by coupled CDK and network oscillators.	Orlando, Lin, Bernard, Wang, Socolar, Iversen, Hartemink, Haase	2008	Nature	18463633	http://www.ncbi.nlm.nih.gov/pubmed/18463633	Pearson correlation	192045	GEO	http://www.ncbi.nlm.nih.gov/projects/geo/query/acc.cgi?acc=GSE8799	Cell Proliferation,Time Series,Biological Clocks
	Gasch-Brown-2001	1.32	Genomic expression responses to DNA-damaging agents and the regulatory role of the yeast ATR homolog Mec1p.	Gasch, Huang, Metzner, Botstein, Elledge, Brown	2001	Mol Biol Cell	11598186	http://www.ncbi.nlm.nih.gov/pubmed/11598186	Pearson correlation	191093	SUPPLEMENTARY_MATERIAL		Signal Transduction
	Spellman-Futcher-1998	1.2	Comprehensive identification of cell cycle-regulated genes of the yeast Saccharomyces cerevisiae by microarray hybridization.	Spellman, Sherlock, Zhang, Iyer, Anders, Eisen, Brown, Botstein, Futcher	1998	Mol Biol Cell	9843569	http://www.ncbi.nlm.nih.gov/pubmed/9843569	Pearson correlation	168858	SUPPLEMENTARY_MATERIAL		Cell Proliferation
	Hong-Nielsen-2011	1.14	Unravelling evolutionary strategies of yeast for improving galactose utilization through integrated systems level analysis.	Hong, Vongsangnak, Vemuri, Nielsen	2011	Proc Natl Acad Sci U S A	21715660	http://www.ncbi.nlm.nih.gov/pubmed/21715660	Pearson correlation	157385	GEO	http://www.ncbi.nlm.nih.gov/projects/geo/query/acc.cgi?acc=GSE27185
	Morillo-Huesca-Prado-2010	0.72	The SWR1 histone replacement complex causes genetic instability and genome-wide transcription misregulation in the absence of H2A.Z.	Morillo-Huesca, Clemente-Ruiz, Andújar, Prado	2010	PLoS One	20711347	http://www.ncbi.nlm.nih.gov/pubmed/20711347	Pearson correlation	187066	GEO	http://www.ncbi.nlm.nih.gov/projects/geo/query/acc.cgi?acc=GSE21571
Genetic interactions		19.05
	Costanzo-Boone-2010-profile-similarity	4.76	The genetic landscape of a cell.	Costanzo, Baryshnikova, Bellay, Kim, Spear, Sevier, Ding, Koh, Toufighi, Mostafavi, Prinz, St Onge, VanderSluis, Makhnevych, Vizeacoumar, Alizadeh, Bahr, Brost, Chen, Cokol, Deshpande, Li, Lin, Liang, Marback, Paw, San Luis, Shuteriqi, Tong, van Dyk, Wallace, Whitney, Weirauch, Zhong, Zhu, Houry, Brudno, Ragibizadeh, Papp, Pál, Roth, Giaever, Nislow, Troyanskaya, Bussey, Bader, Gingras, Morris, K…	2010	Science	20093466	http://www.ncbi.nlm.nih.gov/pubmed/20093466		257575	SUPPLEMENTARY_MATERIAL
	Costanzo-Boone-2010-negative-interactions-full	3.36	The genetic landscape of a cell.	Costanzo, Baryshnikova, Bellay, Kim, Spear, Sevier, Ding, Koh, Toufighi, Mostafavi, Prinz, St Onge, VanderSluis, Makhnevych, Vizeacoumar, Alizadeh, Bahr, Brost, Chen, Cokol, Deshpande, Li, Lin, Liang, Marback, Paw, San Luis, Shuteriqi, Tong, van Dyk, Wallace, Whitney, Weirauch, Zhong, Zhu, Houry, Brudno, Ragibizadeh, Papp, Pál, Roth, Giaever, Nislow, Troyanskaya, Bussey, Bader, Gingras, Morris, K…	2010	Science	20093466	http://www.ncbi.nlm.nih.gov/pubmed/20093466		353280	SUPPLEMENTARY_MATERIAL
	Costanzo-Boone-2010-positive-interactions-full	3.09	The genetic landscape of a cell.	Costanzo, Baryshnikova, Bellay, Kim, Spear, Sevier, Ding, Koh, Toufighi, Mostafavi, Prinz, St Onge, VanderSluis, Makhnevych, Vizeacoumar, Alizadeh, Bahr, Brost, Chen, Cokol, Deshpande, Li, Lin, Liang, Marback, Paw, San Luis, Shuteriqi, Tong, van Dyk, Wallace, Whitney, Weirauch, Zhong, Zhu, Houry, Brudno, Ragibizadeh, Papp, Pál, Roth, Giaever, Nislow, Troyanskaya, Bussey, Bader, Gingras, Morris, K…	2010	Science	20093466	http://www.ncbi.nlm.nih.gov/pubmed/20093466		312829	SUPPLEMENTARY_MATERIAL
	Haarer-Amberg-2007	1.65	Modeling complex genetic interactions in a simple eukaryotic genome: actin displays a rich spectrum of complex haploinsufficiencies.	Haarer, Viggiano, Hibbs, Troyanskaya, Amberg	2007	Genes Dev	17167106	http://www.ncbi.nlm.nih.gov/pubmed/17167106	Direct interaction	201	BIOGRID	http://thebiogrid.org/
	Finnigan-Stevens-2011	1.15	A genome-wide enhancer screen implicates sphingolipid composition in vacuolar ATPase function in Saccharomyces cerevisiae.	Finnigan, Ryan, Stevens	2011	Genetics	21196517	http://www.ncbi.nlm.nih.gov/pubmed/21196517	Direct interaction	933	BIOGRID	http://thebiogrid.org/
	Szappanos-Papp-2011 B	0.95	An integrated approach to characterize genetic interaction networks in yeast metabolism.	Szappanos, Kovács, Szamecz, Honti, Costanzo, Baryshnikova, Gelius-Dietrich, Lercher, Jelasity, Myers, Andrews, Boone, Oliver, Pál, Papp	2011	Nat Genet	21623372	http://www.ncbi.nlm.nih.gov/pubmed/21623372	Direct interaction	1954	BIOGRID	http://thebiogrid.org/
	Szappanos-Papp-2011 A	0.71	An integrated approach to characterize genetic interaction networks in yeast metabolism.	Szappanos, Kovács, Szamecz, Honti, Costanzo, Baryshnikova, Gelius-Dietrich, Lercher, Jelasity, Myers, Andrews, Boone, Oliver, Pál, Papp	2011	Nat Genet	21623372	http://www.ncbi.nlm.nih.gov/pubmed/21623372	Direct interaction	3297	BIOGRID	http://thebiogrid.org/
	Mitchell-Baetz-2011	0.62	Regulation of septin dynamics by the Saccharomyces cerevisiae lysine acetyltransferase NuA4.	Mitchell, Lau, Lambert, Zhou, Fong, Couture, Figeys, Baetz	2011	PLoS One	21984913	http://www.ncbi.nlm.nih.gov/pubmed/21984913	Direct interaction	138	BIOGRID	http://thebiogrid.org/
	Srikumar-Raught-2013	0.41	Global analysis of SUMO chain function reveals multiple roles in chromatin regulation.	Srikumar, Lewicki, Costanzo, Tkach, van Bakel, Tsui, Johnson, Brown, Andrews, Boone, Giaever, Nislow, Raught	2013	J Cell Biol	23547032	http://www.ncbi.nlm.nih.gov/pubmed/23547032	Direct interaction	138	BIOGRID	http://thebiogrid.org/
	Jonikas-Schuldiner-2009 B	0.32	Comprehensive characterization of genes required for protein folding in the endoplasmic reticulum.	Jonikas, Collins, Denic, Oh, Quan, Schmid, Weibezahn, Schwappach, Walter, Weissman, Schuldiner	2009	Science	19325107	http://www.ncbi.nlm.nih.gov/pubmed/19325107	Direct interaction	1172	BIOGRID	http://thebiogrid.org/
	Sharifpoor-Andrews-2012 A	0.29	Functional wiring of the yeast kinome revealed by global analysis of genetic network motifs.	Sharifpoor, van Dyk, Costanzo, Baryshnikova, Friesen, Douglas, Youn, VanderSluis, Myers, Papp, Boone, Andrews	2012	Genome Res	22282571	http://www.ncbi.nlm.nih.gov/pubmed/22282571	Direct interaction	1263	BIOGRID	http://thebiogrid.org/
	Collins-Krogan-2007 B	0.23	Functional dissection of protein complexes involved in yeast chromosome biology using a genetic interaction map.	Collins, Miller, Maas, Roguev, Fillingham, Chu, Schuldiner, Gebbia, Recht, Shales, Ding, Xu, Han, Ingvarsdottir, Cheng, Andrews, Boone, Berger, Hieter, Zhang, Brown, Ingles, Emili, Allis, Toczyski, Weissman, Greenblatt, Krogan	2007	Nature	17314980	http://www.ncbi.nlm.nih.gov/pubmed/17314980	Direct interaction	2806	BIOGRID	http://thebiogrid.org/	Cell Proliferation
	Surma-Ernst-2013 B	0.19	A lipid E-MAP identifies Ubx2 as a critical regulator of lipid saturation and lipid bilayer stress.	Surma, Klose, Peng, Shales, Mrejen, Stefanko, Braberg, Gordon, Vorkel, Ejsing, Farese, Simons, Krogan, Ernst	2013	Mol Cell	23891562	http://www.ncbi.nlm.nih.gov/pubmed/23891562	Direct interaction	810	BIOGRID	http://thebiogrid.org/	Cultured Cells,Metabolism
	Schuldiner-Krogan-2005 A	0.17	Exploration of the function and organization of the yeast early secretory pathway through an epistatic miniarray profile.	Schuldiner, Collins, Thompson, Denic, Bhamidipati, Punna, Ihmels, Andrews, Boone, Greenblatt, Weissman, Krogan	2005	Cell	16269340	http://www.ncbi.nlm.nih.gov/pubmed/16269340	Direct interaction	2701	BIOGRID	http://thebiogrid.org/
	Fiedler-Krogan-2009 A	0.17	Functional organization of the S. cerevisiae phosphorylation network.	Fiedler, Braberg, Mehta, Chechik, Cagney, Mukherjee, Silva, Shales, Collins, van Wageningen, Kemmeren, Holstege, Weissman, Keogh, Koller, Shokat, Krogan	2009	Cell	19269370	http://www.ncbi.nlm.nih.gov/pubmed/19269370	Direct interaction	2642	BIOGRID	http://thebiogrid.org/	Signal Transduction
	Davierwala-Hughes-2005 A	0.14	The synthetic genetic interaction spectrum of essential genes.	Davierwala, Haynes, Li, Brost, Robinson, Yu, Mnaimneh, Ding, Zhu, Chen, Cheng, Brown, Boone, Andrews, Hughes	2005	Nat Genet	16155567	http://www.ncbi.nlm.nih.gov/pubmed/16155567	Direct interaction	289	BIOGRID	http://thebiogrid.org/
	Hang-Smith-2011	0.13	Genetic analysis implicates the Set3/Hos2 histone deacetylase in the deposition and remodeling of nucleosomes containing H2A.Z.	Hang, Smith	2011	Genetics	21288874	http://www.ncbi.nlm.nih.gov/pubmed/21288874	Direct interaction	484	BIOGRID	http://thebiogrid.org/	Transcription Factors
	Zheng-Krogan-2010 A	0.13	Epistatic relationships reveal the functional organization of yeast transcription factors.	Zheng, Benschop, Shales, Kemmeren, Greenblatt, Cagney, Holstege, Li, Krogan	2010	Mol Syst Biol	20959818	http://www.ncbi.nlm.nih.gov/pubmed/20959818	Direct interaction	3333	BIOGRID	http://thebiogrid.org/	Transcription Factors
	Lin-Boeke-2008 B	0.11	A comprehensive synthetic genetic interaction network governing yeast histone acetylation and deacetylation.	Lin, Qi, Lu, Pan, Yuan, Zhao, Bader, Boeke	2008	Genes Dev	18676811	http://www.ncbi.nlm.nih.gov/pubmed/18676811	Direct interaction	721	BIOGRID	http://thebiogrid.org/
	Hoppins-Nunnari-2011 A	0.08	A mitochondrial-focused genetic interaction map reveals a scaffold-like complex required for inner membrane organization in mitochondria.	Hoppins, Collins, Cassidy-Stone, Hummel, Devay, Lackner, Westermann, Schuldiner, Weissman, Nunnari	2011	J Cell Biol	21987634	http://www.ncbi.nlm.nih.gov/pubmed/21987634	Direct interaction	7470	BIOGRID	http://thebiogrid.org/
	Hoppins-Nunnari-2011 B	0.07	A mitochondrial-focused genetic interaction map reveals a scaffold-like complex required for inner membrane organization in mitochondria.	Hoppins, Collins, Cassidy-Stone, Hummel, Devay, Lackner, Westermann, Schuldiner, Weissman, Nunnari	2011	J Cell Biol	21987634	http://www.ncbi.nlm.nih.gov/pubmed/21987634	Direct interaction	2597	BIOGRID	http://thebiogrid.org/
	Magtanong-Boone-2011	0.06	Dosage suppression genetic interaction networks enhance functional wiring diagrams of the cell.	Magtanong, Ho, Barker, Jiao, Baryshnikova, Bahr, Smith, Heisler, Choy, Kuzmin, Andrusiak, Kobylianski, Li, Costanzo, Basrai, Giaever, Nislow, Andrews, Boone	2011	Nat Biotechnol	21572441	http://www.ncbi.nlm.nih.gov/pubmed/21572441	Direct interaction	152	BIOGRID	http://thebiogrid.org/	Signal Transduction
	Costanzo-Boone-2010 A	0.06	The genetic landscape of a cell.	Costanzo, Baryshnikova, Bellay, Kim, Spear, Sevier, Ding, Koh, Toufighi, Mostafavi, Prinz, St Onge, VanderSluis, Makhnevych, Vizeacoumar, Alizadeh, Bahr, Brost, Chen, Cokol, Deshpande, Li, Lin, Liang, Marback, Paw, San Luis, Shuteriqi, Tong, van Dyk, Wallace, Whitney, Weirauch, Zhong, Zhu, Houry, Brudno, Ragibizadeh, Papp, Pál, Roth, Giaever, Nislow, Troyanskaya, Bussey, Bader, Gingras, Morris, K…	2010	Science	20093466	http://www.ncbi.nlm.nih.gov/pubmed/20093466	Direct interaction	52122	BIOGRID	http://thebiogrid.org/
	Sharifpoor-Andrews-2012 B	0.06	Functional wiring of the yeast kinome revealed by global analysis of genetic network motifs.	Sharifpoor, van Dyk, Costanzo, Baryshnikova, Friesen, Douglas, Youn, VanderSluis, Myers, Papp, Boone, Andrews	2012	Genome Res	22282571	http://www.ncbi.nlm.nih.gov/pubmed/22282571	Direct interaction	2484	BIOGRID	http://thebiogrid.org/
	Kim-Gilbert-2009	0.04	The unfolded protein response is necessary but not sufficient to compensate for defects in disulfide isomerization.	Kim, Zhao, Pan, He, Gilbert	2009	J Biol Chem	19233841	http://www.ncbi.nlm.nih.gov/pubmed/19233841	Direct interaction	118	BIOGRID	http://thebiogrid.org/	Transcription Factors
	Davierwala-Hughes-2005 B	0.04	The synthetic genetic interaction spectrum of essential genes.	Davierwala, Haynes, Li, Brost, Robinson, Yu, Mnaimneh, Ding, Zhu, Chen, Cheng, Brown, Boone, Andrews, Hughes	2005	Nat Genet	16155567	http://www.ncbi.nlm.nih.gov/pubmed/16155567	Direct interaction	278	BIOGRID	http://thebiogrid.org/
	Aguilar-Walther-2010 A	0.03	A plasma-membrane E-MAP reveals links of the eisosome with sphingolipid metabolism and endosomal trafficking.	Aguilar, Fröhlich, Rehman, Shales, Ulitsky, Olivera-Couto, Braberg, Shamir, Walter, Mann, Ejsing, Krogan, Walther	2010	Nat Struct Mol Biol	20526336	http://www.ncbi.nlm.nih.gov/pubmed/20526336	Direct interaction	1355	BIOGRID	http://thebiogrid.org/
	Schuldiner-Krogan-2005 B	0.01	Exploration of the function and organization of the yeast early secretory pathway through an epistatic miniarray profile.	Schuldiner, Collins, Thompson, Denic, Bhamidipati, Punna, Ihmels, Andrews, Boone, Greenblatt, Weissman, Krogan	2005	Cell	16269340	http://www.ncbi.nlm.nih.gov/pubmed/16269340	Direct interaction	715	BIOGRID	http://thebiogrid.org/
	Costanzo-Boone-2010 B	0	The genetic landscape of a cell.	Costanzo, Baryshnikova, Bellay, Kim, Spear, Sevier, Ding, Koh, Toufighi, Mostafavi, Prinz, St Onge, VanderSluis, Makhnevych, Vizeacoumar, Alizadeh, Bahr, Brost, Chen, Cokol, Deshpande, Li, Lin, Liang, Marback, Paw, San Luis, Shuteriqi, Tong, van Dyk, Wallace, Whitney, Weirauch, Zhong, Zhu, Houry, Brudno, Ragibizadeh, Papp, Pál, Roth, Giaever, Nislow, Troyanskaya, Bussey, Bader, Gingras, Morris, K…	2010	Science	20093466	http://www.ncbi.nlm.nih.gov/pubmed/20093466	Direct interaction	5646	BIOGRID	http://thebiogrid.org/
	Costanzo-Boone-2010-positive-interactions-intermediate	0	The genetic landscape of a cell.	Costanzo, Baryshnikova, Bellay, Kim, Spear, Sevier, Ding, Koh, Toufighi, Mostafavi, Prinz, St Onge, VanderSluis, Makhnevych, Vizeacoumar, Alizadeh, Bahr, Brost, Chen, Cokol, Deshpande, Li, Lin, Liang, Marback, Paw, San Luis, Shuteriqi, Tong, van Dyk, Wallace, Whitney, Weirauch, Zhong, Zhu, Houry, Brudno, Ragibizadeh, Papp, Pál, Roth, Giaever, Nislow, Troyanskaya, Bussey, Bader, Gingras, Morris, K…	2010	Science	20093466	http://www.ncbi.nlm.nih.gov/pubmed/20093466		57182	SUPPLEMENTARY_MATERIAL
Physical interactions		10.62
	von der Malsburg-van der Laan-2011	3.55	Dual role of mitofilin in mitochondrial membrane organization and protein biogenesis.	von der Malsburg, Müller, Bohnert, Oeljeklaus, Kwiatkowska, Becker, Loniewska-Lwowska, Wiese, Rao, Milenkovic, Hutu, Zerbes, Schulze-Specking, Meyer, Martinou, Rospert, Rehling, Meisinger, Veenhuis, Warscheid, van der Klei, Pfanner, Chacinska, van der Laan	2011	Dev Cell	21944719	http://www.ncbi.nlm.nih.gov/pubmed/21944719	Direct interaction	224	IREF	http://irefindex.uio.no/wiki/iRefIndex
	Pu-Liu-2011	1.76	Interactomic study on interaction between lipid droplets and mitochondria.	Pu, Ha, Zhang, Jung, Huh, Liu	2011	Protein Cell	21748599	http://www.ncbi.nlm.nih.gov/pubmed/21748599	Direct interaction	116	IREF	http://irefindex.uio.no/wiki/iRefIndex	Cultured Cells,Cancer,Cell Line,Transcription Factors,Muscle,Metabolism
	Sung-Huh-2013	1.39	Genome-wide bimolecular fluorescence complementation analysis of SUMO interactome in yeast.	Sung, Lim, Yi, Chang, Yang, Lee, Huh	2013	Genome Res	23403034	http://www.ncbi.nlm.nih.gov/pubmed/23403034	Direct interaction	545	IREF	http://irefindex.uio.no/wiki/iRefIndex	Cell Proliferation
	Gilmore-Washburn-2012	0.59	Characterization of a highly conserved histone related protein, Ydl156w, and its functional associations using quantitative proteomic analyses.	Gilmore, Sardiu, Venkatesh, Stutzman, Peak, Seidel, Workman, Florens, Washburn	2012	Mol Cell Proteomics	22199229	http://www.ncbi.nlm.nih.gov/pubmed/22199229	Direct interaction	1987	BIOGRID	http://thebiogrid.org/	Transcription Factors
	Albuquerque-Zhou-2013	0.55	Distinct SUMO ligases cooperate with Esc2 and Slx5 to suppress duplication-mediated genome rearrangements.	Albuquerque, Wang, Lee, Kolodner, Putnam, Zhou	2013	PLoS Genet	23935535	http://www.ncbi.nlm.nih.gov/pubmed/23935535	Direct interaction	176	BIOGRID	http://thebiogrid.org/
	Hannich-Hochstrasser-2005	0.47	Defining the SUMO-modified proteome by multiple approaches in Saccharomyces cerevisiae.	Hannich, Lewis, Kroetz, Li, Heide, Emili, Hochstrasser	2005	J Biol Chem	15590687	http://www.ncbi.nlm.nih.gov/pubmed/15590687	Direct interaction	145	BIOGRID	http://thebiogrid.org/
	Wohlschlegel-Yates-2004	0.35	Global analysis of protein sumoylation in Saccharomyces cerevisiae.	Wohlschlegel, Johnson, Reed, Yates	2004	J Biol Chem	15326169	http://www.ncbi.nlm.nih.gov/pubmed/15326169	Direct interaction	270	BIOGRID	http://thebiogrid.org/
	Ptacek-Snyder-2005	0.3	Global analysis of protein phosphorylation in yeast.	Ptacek, Devgan, Michaud, Zhu, Zhu, Fasolo, Guo, Jona, Breitkreutz, Sopko, McCartney, Schmidt, Rachidi, Lee, Mah, Meng, Stark, Stern, De Virgilio, Tyers, Andrews, Gerstein, Schweitzer, Predki, Snyder	2005	Nature	16319894	http://www.ncbi.nlm.nih.gov/pubmed/16319894	Direct interaction	4002	BIOGRID	http://thebiogrid.org/
	Babu-Greenblatt-2012 A	0.28	Interaction landscape of membrane-protein complexes in Saccharomyces cerevisiae.	Babu, Vlasblom, Pu, Guo, Graham, Bean, Burston, Vizeacoumar, Snider, Phanse, Fong, Tam, Davey, Hnatshak, Bajaj, Chandran, Punna, Christopolous, Wong, Yu, Zhong, Li, Stagljar, Conibear, Wodak, Emili, Greenblatt	2012	Nature	22940862	http://www.ncbi.nlm.nih.gov/pubmed/22940862	Direct interaction	1378	BIOGRID	http://thebiogrid.org/
	Hazbun-Davis-2003	0.23	Assigning function to yeast proteins by integration of technologies.	Hazbun, Malmström, Anderson, Graczyk, Fox, Riffle, Sundin, Aranda, McDonald, Chiu, Snydsman, Bradley, Muller, Fields, Baker, Yates, Davis	2003	Mol Cell	14690591	http://www.ncbi.nlm.nih.gov/pubmed/14690591	Direct interaction	2502	IREF	http://irefindex.uio.no/wiki/iRefIndex
	Miller-Fields-2005	0.17	Large-scale identification of yeast integral membrane protein interactions.	Miller, Lo, Ben-Hur, Desmarais, Stagljar, Noble, Fields	2005	Proc Natl Acad Sci U S A	16093310	http://www.ncbi.nlm.nih.gov/pubmed/16093310	Direct interaction	1944	IREF	http://irefindex.uio.no/wiki/iRefIndex
	Babu-Greenblatt-2012 B	0.15	Interaction landscape of membrane-protein complexes in Saccharomyces cerevisiae.	Babu, Vlasblom, Pu, Guo, Graham, Bean, Burston, Vizeacoumar, Snider, Phanse, Fong, Tam, Davey, Hnatshak, Bajaj, Chandran, Punna, Christopolous, Wong, Yu, Zhong, Li, Stagljar, Conibear, Wodak, Emili, Greenblatt	2012	Nature	22940862	http://www.ncbi.nlm.nih.gov/pubmed/22940862		1726	None
	IREF-SMALL-SCALE-STUDIES	0.15							Direct interaction	19769	IREF	http://irefindex.uio.no/wiki/iRefIndex
	Srikumar-Raught-2013	0.14	A global S. cerevisiae small ubiquitin-related modifier (SUMO) system interactome.	Srikumar, Lewicki, Raught	2013	Mol Syst Biol	23712011	http://www.ncbi.nlm.nih.gov/pubmed/23712011	Direct interaction	431	IREF	http://irefindex.uio.no/wiki/iRefIndex	Cell Proliferation,Signal Transduction
	Ho-Tyers-2002	0.12	Systematic identification of protein complexes in Saccharomyces cerevisiae by mass spectrometry.	Ho, Gruhler, Heilbut, Bader, Moore, Adams, Millar, Taylor, Bennett, Boutilier, Yang, Wolting, Donaldson, Schandorff, Shewnarane, Vo, Taggart, Goudreault, Muskat, Alfarano, Dewar, Lin, Michalickova, Willems, Sassi, Nielsen, Rasmussen, Andersen, Johansen, Hansen, Jespersen, Podtelejnikov, Nielsen, Crawford, Poulsen, Sørensen, Matthiesen, Hendrickson, Gleeson, Pawson, Moran, Durocher, Mann, Hogue, F…	2002	Nature	11805837	http://www.ncbi.nlm.nih.gov/pubmed/11805837	Direct interaction	7970	IREF	http://irefindex.uio.no/wiki/iRefIndex	Signal Transduction
	Graumann-Deshaies-2004	0.1	Applicability of tandem affinity purification MudPIT to pathway proteomics in yeast.	Graumann, Dunipace, Seol, McDonald, Yates, Wold, Deshaies	2004	Mol Cell Proteomics	14660704	http://www.ncbi.nlm.nih.gov/pubmed/14660704	Direct interaction	410	IREF	http://irefindex.uio.no/wiki/iRefIndex	Cell Proliferation,Signal Transduction
	Ohi-Gould-2002	0.09	Proteomics analysis reveals stable multiprotein complexes in both fission and budding yeasts containing Myb-related Cdc5p/Cef1p, novel pre-mRNA splicing factors, and snRNAs.	Ohi, Link, Ren, Jennings, McDonald, Gould	2002	Mol Cell Biol	11884590	http://www.ncbi.nlm.nih.gov/pubmed/11884590	Direct interaction	136	IREF	http://irefindex.uio.no/wiki/iRefIndex	Transcription Factors,Cancer
	Snider-Stagljar-2013	0.08	Mapping the functional yeast ABC transporter interactome.	Snider, Hanif, Lee, Jin, Yu, Graham, Chuk, Damjanovic, Wierzbicka, Tang, Balderes, Wong, Jessulat, Darowski, San Luis, Shevelev, Sturley, Boone, Greenblatt, Zhang, Paumi, Babu, Park, Michaelis, Stagljar	2013	Nat Chem Biol	23831759	http://www.ncbi.nlm.nih.gov/pubmed/23831759	Direct interaction	300	IREF	http://irefindex.uio.no/wiki/iRefIndex
	Schlecht-St Onge-2012	0.07	Multiplex assay for condition-dependent changes in protein-protein interactions.	Schlecht, Miranda, Suresh, Davis, St Onge	2012	Proc Natl Acad Sci U S A	22615397	http://www.ncbi.nlm.nih.gov/pubmed/22615397	Direct interaction	161	IREF	http://irefindex.uio.no/wiki/iRefIndex	Transcription Factors
	Wong-Hazbun-2007	0.05	A protein interaction map of the mitotic spindle.	Wong, Nakajima, Westermann, Shang, Kang, Goodner, Houshmand, Fields, Chan, Drubin, Barnes, Hazbun	2007	Mol Biol Cell	17634282	http://www.ncbi.nlm.nih.gov/pubmed/17634282	Direct interaction	576	BIOGRID	http://thebiogrid.org/
	Panse-Hurt-2004	0.02	A proteome-wide approach identifies sumoylated substrate proteins in yeast.	Panse, Hardeland, Werner, Kuster, Hurt	2004	J Biol Chem	15292183	http://www.ncbi.nlm.nih.gov/pubmed/15292183	Direct interaction	116	BIOGRID	http://thebiogrid.org/	Transcription Factors
	Denison-Gygi-2005	0.01	A proteomic strategy for gaining insights into protein sumoylation in yeast.	Denison, Rudner, Gerber, Bakalarski, Moazed, Gygi	2005	Mol Cell Proteomics	15542864	http://www.ncbi.nlm.nih.gov/pubmed/15542864	Direct interaction	151	BIOGRID	http://thebiogrid.org/
Other		3.33
	Hillenmeyer-Giaever-2008 B	2.64	The chemical genomic portrait of yeast: uncovering a phenotype for all genes.	Hillenmeyer, Fung, Wildenhain, Pierce, Hoon, Lee, Proctor, St Onge, Tyers, Koller, Altman, Davis, Nislow, Giaever	2008	Science	18420932	http://www.ncbi.nlm.nih.gov/pubmed/18420932	Pearson correlation	148490	COLLABORATOR		Signal Transduction
	Hillenmeyer-Giaever-2008 A	0.53	The chemical genomic portrait of yeast: uncovering a phenotype for all genes.	Hillenmeyer, Fung, Wildenhain, Pierce, Hoon, Lee, Proctor, St Onge, Tyers, Koller, Altman, Davis, Nislow, Giaever	2008	Science	18420932	http://www.ncbi.nlm.nih.gov/pubmed/18420932	Pearson correlation	201531	COLLABORATOR		Signal Transduction
	Lee-Marcotte-2007 Co-citation	0.16	An improved, bias-reduced probabilistic functional gene network of baker's yeast, Saccharomyces cerevisiae.	Lee, Li, Marcotte	2007	PLoS One	17912365	http://www.ncbi.nlm.nih.gov/pubmed/17912365		29461	SUPPLEMENTARY_MATERIAL
Predicted		2.23
	I2D-MINT-Rat2Yeast	1.04	MINT: a Molecular INTeraction database.	Zanzoni, Montecchi-Palazzi, Quondam, Ausiello, Helmer-Citterich, Cesareni	2002	FEBS Lett	11911893	http://www.ncbi.nlm.nih.gov/pubmed/11911893	Direct interaction	6	I2D	http://ophid.utoronto.ca/
	I2D-Stelzl-Wanker-2005-High-Human2Yeast	0.44	A human protein-protein interaction network: a resource for annotating the proteome.	Stelzl, Worm, Lalowski, Haenig, Brembeck, Goehler, Stroedicke, Zenkner, Schoenherr, Koeppen, Timm, Mintzlaff, Abraham, Bock, Kietzmann, Goedde, Toksöz, Droege, Krobitsch, Korn, Birchmeier, Lehrach, Wanker	2005	Cell	16169070	http://www.ncbi.nlm.nih.gov/pubmed/16169070	Direct interaction	46	I2D	http://ophid.utoronto.ca/	Transcription Factors,Nervous System
	Lee-Marcotte-2007 Co-inheritance	0.22	An improved, bias-reduced probabilistic functional gene network of baker's yeast, Saccharomyces cerevisiae.	Lee, Li, Marcotte	2007	PLoS One	17912365	http://www.ncbi.nlm.nih.gov/pubmed/17912365		1050	SUPPLEMENTARY_MATERIAL
	Lee-Marcotte-2007 Gene neighbourhoods	0.12	An improved, bias-reduced probabilistic functional gene network of baker's yeast, Saccharomyces cerevisiae.	Lee, Li, Marcotte	2007	PLoS One	17912365	http://www.ncbi.nlm.nih.gov/pubmed/17912365		4961	SUPPLEMENTARY_MATERIAL
	I2D-Formstecher-Daviet-2005-Embryo-Fly2Yeast	0.12	Protein interaction mapping: a Drosophila case study.	Formstecher, Aresta, Collura, Hamburger, Meil, Trehin, Reverdy, Betin, Maire, Brun, Jacq, Arpin, Bellaiche, Bellusci, Benaroch, Bornens, Chanet, Chavrier, Delattre, Doye, Fehon, Faye, Galli, Girault, Goud, de Gunzburg, Johannes, Junier, Mirouse, Mukherjee, Papadopoulo, Perez, Plessis, Rossé, Saule, Stoppa-Lyonnet, Vincent, White, Legrain, Wojcik, Camonis, Daviet	2005	Genome Res	15710747	http://www.ncbi.nlm.nih.gov/pubmed/15710747	Direct interaction	52	I2D	http://ophid.utoronto.ca/	Cancer
	Stuart-Kim-2003	0.1	A gene-coexpression network for global discovery of conserved genetic modules.	Stuart, Segal, Koller, Kim	2003	Science	12934013	http://www.ncbi.nlm.nih.gov/pubmed/12934013		16787	SUPPLEMENTARY_MATERIAL		Cell Proliferation,Cultured Cells,Signal Transduction,Cancer
	I2D-BioGRID-Human2Yeast	0.04	BioGRID: a general repository for interaction datasets.	Stark, Breitkreutz, Reguly, Boucher, Breitkreutz, Tyers	2006	Nucleic Acids Res	16381927	http://www.ncbi.nlm.nih.gov/pubmed/16381927	Direct interaction	1488	I2D	http://ophid.utoronto.ca/
	I2D-BioGRID-Fly2Yeast	0.04	BioGRID: a general repository for interaction datasets.	Stark, Breitkreutz, Reguly, Boucher, Breitkreutz, Tyers	2006	Nucleic Acids Res	16381927	http://www.ncbi.nlm.nih.gov/pubmed/16381927	Direct interaction	547	I2D	http://ophid.utoronto.ca/
	I2D-Rual-Vidal-2004-core-Human2Yeast	0.03	Towards a proteome-scale map of the human protein-protein interaction network.	Rual, Venkatesan, Hao, Hirozane-Kishikawa, Dricot, Li, Berriz, Gibbons, Dreze, Ayivi-Guedehoussou, Klitgord, Simon, Boxem, Milstein, Rosenberg, Goldberg, Zhang, Wong, Franklin, Li, Albala, Lim, Fraughton, Llamosas, Cevik, Bex, Lamesch, Sikorski, Vandenhaute, Zoghbi, Smolyar, Bosak, Sequerra, Doucette-Stamm, Cusick, Hill, Roth, Vidal	2005	Nature	16189514	http://www.ncbi.nlm.nih.gov/pubmed/16189514	Direct interaction	50	I2D	http://ophid.utoronto.ca/
	I2D-MINT-Worm2Yeast	0.03	MINT: a Molecular INTeraction database.	Zanzoni, Montecchi-Palazzi, Quondam, Ausiello, Helmer-Citterich, Cesareni	2002	FEBS Lett	11911893	http://www.ncbi.nlm.nih.gov/pubmed/11911893	Direct interaction	218	I2D	http://ophid.utoronto.ca/
	I2D-Li-Vidal-2004-CORE-1-Worm2Yeast	0.02	A map of the interactome network of the metazoan C. elegans.	Li, Armstrong, Bertin, Ge, Milstein, Boxem, Vidalain, Han, Chesneau, Hao, Goldberg, Li, Martinez, Rual, Lamesch, Xu, Tewari, Wong, Zhang, Berriz, Jacotot, Vaglio, Reboul, Hirozane-Kishikawa, Li, Gabel, Elewa, Baumgartner, Rose, Yu, Bosak, Sequerra, Fraser, Mango, Saxton, Strome, Van Den Heuvel, Piano, Vandenhaute, Sardet, Gerstein, Doucette-Stamm, Gunsalus, Harper, Cusick, Roth, Hill, Vidal	2004	Science	14704431	http://www.ncbi.nlm.nih.gov/pubmed/14704431	Direct interaction	13	I2D	http://ophid.utoronto.ca/
	I2D-BIND-Fly2Yeast	0.02	BIND--a data specification for storing and describing biomolecular interactions, molecular complexes and pathways.	Bader, Hogue	2000	Bioinformatics	10871269	http://www.ncbi.nlm.nih.gov/pubmed/10871269	Direct interaction	366	I2D	http://ophid.utoronto.ca/
Co-localization		1.91
	Huh-O'Shea-2003	1.91	Global analysis of protein localization in budding yeast.	Huh, Falvo, Gerke, Carroll, Howson, Weissman, O'Shea	2003	Nature	14562095	http://www.ncbi.nlm.nih.gov/pubmed/14562095		904057	SUPPLEMENTARY_MATERIAL
Shared protein domains		0.19
	INTERPRO	0.19							Pearson correlation	46815	INTERPRO	http://www.ebi.ac.uk/interpro/
Gene 1	Gene 2	Weight	Type	Source
AAC3	HEM13	0.0570238	Co-expression	Aceituno-Agosin-2012
AAC3	YAR031W	0.0640199	Co-expression	Aceituno-Agosin-2012
AAC3	YBL093C	0.0618671	Co-expression	Aceituno-Agosin-2012
AAC3	YBL106C	0.0415471	Co-expression	Aceituno-Agosin-2012
AAC3	YBR106W	0.0649167	Co-expression	Aceituno-Agosin-2012
AAC3	YBR301W	0.0476342	Co-expression	Aceituno-Agosin-2012
AAC3	YDR213W	0.0512902	Co-expression	Aceituno-Agosin-2012
AAC3	YDR297W	0.0606999	Co-expression	Aceituno-Agosin-2012
AAC3	YDR518W	0.0584269	Co-expression	Aceituno-Agosin-2012
AAC3	YEL047C	0.0453911	Co-expression	Aceituno-Agosin-2012
AAC3	YER011W	0.0599442	Co-expression	Aceituno-Agosin-2012
AAC3	YER014W	0.057386	Co-expression	Aceituno-Agosin-2012
AAC3	YGR131W	0.0496385	Co-expression	Aceituno-Agosin-2012
AAC3	YGR286C	0.0709686	Co-expression	Aceituno-Agosin-2012
AAC3	YHL042W	0.0650628	Co-expression	Aceituno-Agosin-2012
AAC3	YHL043W	0.0575217	Co-expression	Aceituno-Agosin-2012
AAC3	YHR045W	0.0722223	Co-expression	Aceituno-Agosin-2012
AAC3	YIL011W	0.0522394	Co-expression	Aceituno-Agosin-2012
AAC3	YJL097W	0.0552595	Co-expression	Aceituno-Agosin-2012
AAC3	YJL105W	0.0486192	Co-expression	Aceituno-Agosin-2012
AAC3	YJL158C	0.0528175	Co-expression	Aceituno-Agosin-2012
AAC3	YJR047C	0.0714557	Co-expression	Aceituno-Agosin-2012
AAC3	YJR151C	0.05764	Co-expression	Aceituno-Agosin-2012
AAC3	YLR461W	0.0546546	Co-expression	Aceituno-Agosin-2012
AAC3	YML058W-A	0.0520873	Co-expression	Aceituno-Agosin-2012
AAC3	YML083C	0.0565601	Co-expression	Aceituno-Agosin-2012
AAC3	YMR038C	0.059031	Co-expression	Aceituno-Agosin-2012
AAC3	YOR009W	0.0540921	Co-expression	Aceituno-Agosin-2012
AAC3	YOR010C	0.0525212	Co-expression	Aceituno-Agosin-2012
AAC3	YOR011W	0.0522751	Co-expression	Aceituno-Agosin-2012
AAC3	YOR237W	0.0490701	Co-expression	Aceituno-Agosin-2012
AAC3	YOR321W	0.058333	Co-expression	Aceituno-Agosin-2012
AIM2	OM14	0.0529516	Co-expression	Aceituno-Agosin-2012
AIM2	YBR047W	0.0540988	Co-expression	Aceituno-Agosin-2012
AIM2	YBR269C	0.046042	Co-expression	Aceituno-Agosin-2012
AIM2	YCL057C-A	0.0476819	Co-expression	Aceituno-Agosin-2012
AIM2	YCR079W	0.0625694	Co-expression	Aceituno-Agosin-2012
AIM2	YDL004W	0.0474837	Co-expression	Aceituno-Agosin-2012
AIM2	YDL054C	0.0547471	Co-expression	Aceituno-Agosin-2012
AIM2	YDL181W	0.0502058	Co-expression	Aceituno-Agosin-2012
AIM2	YDR298C	0.0458388	Co-expression	Aceituno-Agosin-2012
AIM2	YDR350C	0.0391374	Co-expression	Aceituno-Agosin-2012
AIM2	YDR525W-A	0.0555509	Co-expression	Aceituno-Agosin-2012
AIM2	YER175C	0.0478848	Co-expression	Aceituno-Agosin-2012
AIM2	YGL059W	0.0638896	Co-expression	Aceituno-Agosin-2012
AIM2	YGL187C	0.0482055	Co-expression	Aceituno-Agosin-2012
AIM2	YGL191W	0.0441997	Co-expression	Aceituno-Agosin-2012
AIM2	YHR001W	0.0395974	Co-expression	Aceituno-Agosin-2012
AIM2	YIL087C	0.0468322	Co-expression	Aceituno-Agosin-2012
AIM2	YIL125W	0.0583744	Co-expression	Aceituno-Agosin-2012
AIM2	YJL068C	0.0569779	Co-expression	Aceituno-Agosin-2012
AIM2	YKL016C	0.0514782	Co-expression	Aceituno-Agosin-2012
AIM2	YKR100C	0.0418242	Co-expression	Aceituno-Agosin-2012
AIM2	YML087C	0.0441057	Co-expression	Aceituno-Agosin-2012
AIM2	YMR251W-A	0.0436048	Co-expression	Aceituno-Agosin-2012
AIM2	YNL100W	0.0495586	Co-expression	Aceituno-Agosin-2012
AIM2	YNL237W	0.0444389	Co-expression	Aceituno-Agosin-2012
AIM2	YPL003W	0.0491234	Co-expression	Aceituno-Agosin-2012
ATP2	YCL011C	0.0516488	Co-expression	Aceituno-Agosin-2012
ATP2	YJL100W	0.0696855	Co-expression	Aceituno-Agosin-2012
ATP2	YLL029W	0.0468322	Co-expression	Aceituno-Agosin-2012
ATP2	YLR328W	0.0645326	Co-expression	Aceituno-Agosin-2012
ATP2	YMR302C	0.0639756	Co-expression	Aceituno-Agosin-2012
ATP2	YOR065W	0.0668294	Co-expression	Aceituno-Agosin-2012
ATP2	YPR117W	0.0619916	Co-expression	Aceituno-Agosin-2012
ATP2	YPR191W	0.0644862	Co-expression	Aceituno-Agosin-2012
COX5B	YGL010W	0.0579516	Co-expression	Aceituno-Agosin-2012
COX5B	YHR004C	0.0586604	Co-expression	Aceituno-Agosin-2012
COX5B	YIR035C	0.059998	Co-expression	Aceituno-Agosin-2012
COX5B	YJL161W	0.0510298	Co-expression	Aceituno-Agosin-2012
COX5B	YLR297W	0.0660685	Co-expression	Aceituno-Agosin-2012
COX5B	YMR202W	0.0663125	Co-expression	Aceituno-Agosin-2012
COX5B	YOR120W	0.051341	Co-expression	Aceituno-Agosin-2012
COX5B	YOR289W	0.0515912	Co-expression	Aceituno-Agosin-2012
COX9	YBR107C	0.045016	Co-expression	Aceituno-Agosin-2012
COX9	YCL057C-A	0.0491198	Co-expression	Aceituno-Agosin-2012
COX9	YDL004W	0.0470063	Co-expression	Aceituno-Agosin-2012
COX9	YDL181W	0.0478151	Co-expression	Aceituno-Agosin-2012
COX9	YDR298C	0.0449923	Co-expression	Aceituno-Agosin-2012
COX9	YDR350C	0.0385301	Co-expression	Aceituno-Agosin-2012
COX9	YER039C	0.0402427	Co-expression	Aceituno-Agosin-2012
COX9	YHR039C-B	0.0628432	Co-expression	Aceituno-Agosin-2012
COX9	YHR051W	0.0595882	Co-expression	Aceituno-Agosin-2012
COX9	YJL147C	0.0374059	Co-expression	Aceituno-Agosin-2012
COX9	YJR133W	0.0600364	Co-expression	Aceituno-Agosin-2012
COX9	YJR144W	0.0599593	Co-expression	Aceituno-Agosin-2012
COX9	YKL016C	0.0522146	Co-expression	Aceituno-Agosin-2012
COX9	YLR220W	0.0564027	Co-expression	Aceituno-Agosin-2012
COX9	YML081C-A	0.0682776	Co-expression	Aceituno-Agosin-2012
COX9	YMR138W	0.0541563	Co-expression	Aceituno-Agosin-2012
COX9	YNL145W	0.0590948	Co-expression	Aceituno-Agosin-2012
COX9	YPR051W	0.0630063	Co-expression	Aceituno-Agosin-2012
CYB2	QCR8	0.0591525	Co-expression	Aceituno-Agosin-2012
CYB2	UBX6	0.0618405	Co-expression	Aceituno-Agosin-2012
CYB2	YBL030C	0.0629853	Co-expression	Aceituno-Agosin-2012
CYB2	YBL045C	0.0655942	Co-expression	Aceituno-Agosin-2012
CYB2	YBL095W	0.0662059	Co-expression	Aceituno-Agosin-2012
CYB2	YBR046C	0.0674792	Co-expression	Aceituno-Agosin-2012
CYB2	YBR241C	0.0588427	Co-expression	Aceituno-Agosin-2012
CYB2	YCR061W	0.0637098	Co-expression	Aceituno-Agosin-2012
CYB2	YDR148C	0.056654	Co-expression	Aceituno-Agosin-2012
CYB2	YDR276C	0.0502423	Co-expression	Aceituno-Agosin-2012
CYB2	YDR504C	0.0533666	Co-expression	Aceituno-Agosin-2012
CYB2	YEL034W	0.0654844	Co-expression	Aceituno-Agosin-2012
CYB2	YFR033C	0.0586282	Co-expression	Aceituno-Agosin-2012
CYB2	YGL160W	0.0616022	Co-expression	Aceituno-Agosin-2012
CYB2	YGR174C	0.0634209	Co-expression	Aceituno-Agosin-2012
CYB2	YHR001W-A	0.0555194	Co-expression	Aceituno-Agosin-2012
CYB2	YHR008C	0.0638726	Co-expression	Aceituno-Agosin-2012
CYB2	YHR202W	0.063282	Co-expression	Aceituno-Agosin-2012
CYB2	YIL155C	0.0727677	Co-expression	Aceituno-Agosin-2012
CYB2	YJL112W	0.060115	Co-expression	Aceituno-Agosin-2012
CYB2	YJR048W	0.0690758	Co-expression	Aceituno-Agosin-2012
CYB2	YLR168C	0.0636607	Co-expression	Aceituno-Agosin-2012
CYB2	YML120C	0.0623189	Co-expression	Aceituno-Agosin-2012
CYB2	YMR002W	0.0613938	Co-expression	Aceituno-Agosin-2012
CYB2	YMR145C	0.0681265	Co-expression	Aceituno-Agosin-2012
CYB2	YMR302C	0.0647595	Co-expression	Aceituno-Agosin-2012
CYB2	YNL052W	0.0470784	Co-expression	Aceituno-Agosin-2012
CYB2	YNL128W	0.049083	Co-expression	Aceituno-Agosin-2012
CYB2	YNR001C	0.0414917	Co-expression	Aceituno-Agosin-2012
CYB2	YOR065W	0.058042	Co-expression	Aceituno-Agosin-2012
CYB2	YOR142W	0.0465016	Co-expression	Aceituno-Agosin-2012
CYB2	YOR214C	0.0568502	Co-expression	Aceituno-Agosin-2012
CYB2	YOR374W	0.057102	Co-expression	Aceituno-Agosin-2012
CYB2	YPL107W	0.0686289	Co-expression	Aceituno-Agosin-2012
CYB2	YPL260W	0.0539033	Co-expression	Aceituno-Agosin-2012
CYB2	YPR061C	0.0696267	Co-expression	Aceituno-Agosin-2012
HAP4	YBL043W	0.0825097	Co-expression	Aceituno-Agosin-2012
HAP4	YBL086C	0.0697925	Co-expression	Aceituno-Agosin-2012
HAP4	YBR183W	0.0617688	Co-expression	Aceituno-Agosin-2012
HAP4	YDL079C	0.0558556	Co-expression	Aceituno-Agosin-2012
HAP4	YKR018C	0.0710462	Co-expression	Aceituno-Agosin-2012
HAP4	YKR075C	0.0787484	Co-expression	Aceituno-Agosin-2012
HAP4	YLR153C	0.0867828	Co-expression	Aceituno-Agosin-2012
HAP4	YML126C	0.0691878	Co-expression	Aceituno-Agosin-2012
HAP4	YNL231C	0.0757366	Co-expression	Aceituno-Agosin-2012
HAP4	YOR062C	0.0770698	Co-expression	Aceituno-Agosin-2012
HAP4	YPR031W	0.0577636	Co-expression	Aceituno-Agosin-2012
HEM13	YBL093C	0.0537211	Co-expression	Aceituno-Agosin-2012
HEM13	YBL106C	0.0384818	Co-expression	Aceituno-Agosin-2012
HEM13	YBR301W	0.0432727	Co-expression	Aceituno-Agosin-2012
HEM13	YDR213W	0.044984	Co-expression	Aceituno-Agosin-2012
HEM13	YDR518W	0.0495794	Co-expression	Aceituno-Agosin-2012
HEM13	YEL047C	0.0434924	Co-expression	Aceituno-Agosin-2012
HEM13	YER011W	0.0535041	Co-expression	Aceituno-Agosin-2012
HEM13	YER014W	0.0503383	Co-expression	Aceituno-Agosin-2012
HEM13	YGR131W	0.0444778	Co-expression	Aceituno-Agosin-2012
HEM13	YGR286C	0.0582154	Co-expression	Aceituno-Agosin-2012
HEM13	YHL042W	0.0549052	Co-expression	Aceituno-Agosin-2012
HEM13	YHL043W	0.0501112	Co-expression	Aceituno-Agosin-2012
HEM13	YHR045W	0.0523108	Co-expression	Aceituno-Agosin-2012
HEM13	YIL011W	0.0468459	Co-expression	Aceituno-Agosin-2012
HEM13	YIL013C	0.0456829	Co-expression	Aceituno-Agosin-2012
HEM13	YJL105W	0.0420586	Co-expression	Aceituno-Agosin-2012
HEM13	YJL158C	0.0486094	Co-expression	Aceituno-Agosin-2012
HEM13	YJR047C	0.0603663	Co-expression	Aceituno-Agosin-2012
HEM13	YJR116W	0.0463794	Co-expression	Aceituno-Agosin-2012
HEM13	YJR150C	0.0469426	Co-expression	Aceituno-Agosin-2012
HEM13	YJR151C	0.0491843	Co-expression	Aceituno-Agosin-2012
HEM13	YLR037C	0.0564272	Co-expression	Aceituno-Agosin-2012
HEM13	YLR461W	0.0503286	Co-expression	Aceituno-Agosin-2012
HEM13	YML058W-A	0.0464853	Co-expression	Aceituno-Agosin-2012
HEM13	YML083C	0.0489371	Co-expression	Aceituno-Agosin-2012
HEM13	YMR038C	0.0478289	Co-expression	Aceituno-Agosin-2012
HEM13	YNL024C	0.052901	Co-expression	Aceituno-Agosin-2012
HEM13	YOL002C	0.0473697	Co-expression	Aceituno-Agosin-2012
HEM13	YOR009W	0.0493907	Co-expression	Aceituno-Agosin-2012
HEM13	YOR010C	0.0456508	Co-expression	Aceituno-Agosin-2012
HEM13	YOR011W	0.0452796	Co-expression	Aceituno-Agosin-2012
HEM13	YOR237W	0.0425397	Co-expression	Aceituno-Agosin-2012
HEM13	YOR321W	0.0503851	Co-expression	Aceituno-Agosin-2012
HEM13	YPL272C	0.0450967	Co-expression	Aceituno-Agosin-2012
HMX1	YAL063C	0.0564641	Co-expression	Aceituno-Agosin-2012
HMX1	YBL030C	0.0624883	Co-expression	Aceituno-Agosin-2012
HMX1	YBL045C	0.0594298	Co-expression	Aceituno-Agosin-2012
HMX1	YBR207W	0.0617504	Co-expression	Aceituno-Agosin-2012
HMX1	YBR241C	0.0562916	Co-expression	Aceituno-Agosin-2012
HMX1	YDL054C	0.0546063	Co-expression	Aceituno-Agosin-2012
HMX1	YDR270W	0.0667154	Co-expression	Aceituno-Agosin-2012
HMX1	YER145C	0.0592344	Co-expression	Aceituno-Agosin-2012
HMX1	YFL041W	0.058653	Co-expression	Aceituno-Agosin-2012
HMX1	YGL101W	0.0674719	Co-expression	Aceituno-Agosin-2012
HMX1	YGL160W	0.0574327	Co-expression	Aceituno-Agosin-2012
HMX1	YGL191W	0.0414134	Co-expression	Aceituno-Agosin-2012
HMX1	YJR048W	0.0546901	Co-expression	Aceituno-Agosin-2012
HMX1	YJR077C	0.0484866	Co-expression	Aceituno-Agosin-2012
HMX1	YJR104C	0.0526883	Co-expression	Aceituno-Agosin-2012
HMX1	YKL051W	0.0561801	Co-expression	Aceituno-Agosin-2012
HMX1	YKL220C	0.0570914	Co-expression	Aceituno-Agosin-2012
HMX1	YKR046C	0.0585368	Co-expression	Aceituno-Agosin-2012
HMX1	YLR038C	0.0502965	Co-expression	Aceituno-Agosin-2012
HMX1	YLR168C	0.054332	Co-expression	Aceituno-Agosin-2012
HMX1	YML120C	0.0566367	Co-expression	Aceituno-Agosin-2012
HMX1	YML127W	0.0423526	Co-expression	Aceituno-Agosin-2012
HMX1	YMR058W	0.0655157	Co-expression	Aceituno-Agosin-2012
HMX1	YMR251W-A	0.0423732	Co-expression	Aceituno-Agosin-2012
HMX1	YNL052W	0.0469909	Co-expression	Aceituno-Agosin-2012
HMX1	YNL237W	0.0449986	Co-expression	Aceituno-Agosin-2012
HMX1	YOL109W	0.0628044	Co-expression	Aceituno-Agosin-2012
HMX1	YOR142W	0.0456087	Co-expression	Aceituno-Agosin-2012
HMX1	YOR348C	0.0551554	Co-expression	Aceituno-Agosin-2012
HMX1	YOR383C	0.0555571	Co-expression	Aceituno-Agosin-2012
HMX1	YPL135W	0.070448	Co-expression	Aceituno-Agosin-2012
HMX1	YPL260W	0.0525915	Co-expression	Aceituno-Agosin-2012
HMX1	YPR061C	0.058862	Co-expression	Aceituno-Agosin-2012
LSP1	CYB2	0.0688731	Co-expression	Aceituno-Agosin-2012
LSP1	HMX1	0.0612638	Co-expression	Aceituno-Agosin-2012
LSP1	UBX6	0.0685467	Co-expression	Aceituno-Agosin-2012
LSP1	YBL030C	0.0693801	Co-expression	Aceituno-Agosin-2012
LSP1	YBL045C	0.0699846	Co-expression	Aceituno-Agosin-2012
LSP1	YBL095W	0.0648281	Co-expression	Aceituno-Agosin-2012
LSP1	YBR046C	0.0687922	Co-expression	Aceituno-Agosin-2012
LSP1	YBR241C	0.0685203	Co-expression	Aceituno-Agosin-2012
LSP1	YCR061W	0.0674346	Co-expression	Aceituno-Agosin-2012
LSP1	YDR270W	0.0659674	Co-expression	Aceituno-Agosin-2012
LSP1	YDR276C	0.0516829	Co-expression	Aceituno-Agosin-2012
LSP1	YDR504C	0.054068	Co-expression	Aceituno-Agosin-2012
LSP1	YFR033C	0.0634974	Co-expression	Aceituno-Agosin-2012
LSP1	YGL160W	0.0600242	Co-expression	Aceituno-Agosin-2012
LSP1	YGR266W	0.0608307	Co-expression	Aceituno-Agosin-2012
LSP1	YHR008C	0.0708267	Co-expression	Aceituno-Agosin-2012
LSP1	YHR202W	0.0732649	Co-expression	Aceituno-Agosin-2012
LSP1	YIL155C	0.0731847	Co-expression	Aceituno-Agosin-2012
LSP1	YJR048W	0.0680253	Co-expression	Aceituno-Agosin-2012
LSP1	YJR104C	0.0481016	Co-expression	Aceituno-Agosin-2012
LSP1	YKL051W	0.0652305	Co-expression	Aceituno-Agosin-2012
LSP1	YKR046C	0.0577984	Co-expression	Aceituno-Agosin-2012
LSP1	YLR168C	0.0630851	Co-expression	Aceituno-Agosin-2012
LSP1	YML120C	0.0657126	Co-expression	Aceituno-Agosin-2012
LSP1	YMR002W	0.064738	Co-expression	Aceituno-Agosin-2012
LSP1	YMR145C	0.0666014	Co-expression	Aceituno-Agosin-2012
LSP1	YMR251W-A	0.0445084	Co-expression	Aceituno-Agosin-2012
LSP1	YMR302C	0.0754457	Co-expression	Aceituno-Agosin-2012
LSP1	YOR065W	0.0693228	Co-expression	Aceituno-Agosin-2012
LSP1	YOR214C	0.0550125	Co-expression	Aceituno-Agosin-2012
LSP1	YOR374W	0.0635731	Co-expression	Aceituno-Agosin-2012
LSP1	YPL135W	0.0661252	Co-expression	Aceituno-Agosin-2012
LSP1	YPR061C	0.0681276	Co-expression	Aceituno-Agosin-2012
MDG1	ATP2	0.0598189	Co-expression	Aceituno-Agosin-2012
MDG1	CYB2	0.0594924	Co-expression	Aceituno-Agosin-2012
MDG1	HAP4	0.0763799	Co-expression	Aceituno-Agosin-2012
MDG1	LSP1	0.0718693	Co-expression	Aceituno-Agosin-2012
MDG1	RIM4	0.0739142	Co-expression	Aceituno-Agosin-2012
MDG1	UBX6	0.0642243	Co-expression	Aceituno-Agosin-2012
MDG1	YBL043W	0.0720407	Co-expression	Aceituno-Agosin-2012
MDG1	YBL086C	0.0716221	Co-expression	Aceituno-Agosin-2012
MDG1	YBL095W	0.0691093	Co-expression	Aceituno-Agosin-2012
MDG1	YBR183W	0.0731942	Co-expression	Aceituno-Agosin-2012
MDG1	YCR061W	0.0632144	Co-expression	Aceituno-Agosin-2012
MDG1	YDL079C	0.0640764	Co-expression	Aceituno-Agosin-2012
MDG1	YFL054C	0.0614346	Co-expression	Aceituno-Agosin-2012
MDG1	YHR008C	0.0665861	Co-expression	Aceituno-Agosin-2012
MDG1	YHR202W	0.0777263	Co-expression	Aceituno-Agosin-2012
MDG1	YIL155C	0.0772448	Co-expression	Aceituno-Agosin-2012
MDG1	YJL100W	0.0640743	Co-expression	Aceituno-Agosin-2012
MDG1	YKR075C	0.0750652	Co-expression	Aceituno-Agosin-2012
MDG1	YLR168C	0.0631468	Co-expression	Aceituno-Agosin-2012
MDG1	YML091C	0.0708242	Co-expression	Aceituno-Agosin-2012
MDG1	YML120C	0.0530937	Co-expression	Aceituno-Agosin-2012
MDG1	YMR031C	0.0662378	Co-expression	Aceituno-Agosin-2012
MDG1	YMR145C	0.0619354	Co-expression	Aceituno-Agosin-2012
MDG1	YMR302C	0.0799892	Co-expression	Aceituno-Agosin-2012
MDG1	YNL231C	0.0642379	Co-expression	Aceituno-Agosin-2012
MDG1	YOR065W	0.0738125	Co-expression	Aceituno-Agosin-2012
MDG1	YOR374W	0.0629158	Co-expression	Aceituno-Agosin-2012
MDG1	YPR061C	0.0674708	Co-expression	Aceituno-Agosin-2012
NCA2	YAL027W	0.0340558	Co-expression	Aceituno-Agosin-2012
NCA2	YBR053C	0.0345489	Co-expression	Aceituno-Agosin-2012
NCA2	YBR269C	0.0314513	Co-expression	Aceituno-Agosin-2012
NCA2	YDL004W	0.031948	Co-expression	Aceituno-Agosin-2012
NCA2	YDR197W	0.0370722	Co-expression	Aceituno-Agosin-2012
NCA2	YDR317W	0.0432926	Co-expression	Aceituno-Agosin-2012
NCA2	YDR350C	0.0276547	Co-expression	Aceituno-Agosin-2012
NCA2	YER039C	0.0288164	Co-expression	Aceituno-Agosin-2012
NCA2	YFL030W	0.0396743	Co-expression	Aceituno-Agosin-2012
NCA2	YGL057C	0.0450989	Co-expression	Aceituno-Agosin-2012
NCA2	YHR001W	0.0284995	Co-expression	Aceituno-Agosin-2012
NCA2	YHR002W	0.0274575	Co-expression	Aceituno-Agosin-2012
NCA2	YIL087C	0.0344584	Co-expression	Aceituno-Agosin-2012
NCA2	YJL147C	0.026244	Co-expression	Aceituno-Agosin-2012
NCA2	YKL133C	0.0247463	Co-expression	Aceituno-Agosin-2012
NCA2	YKL142W	0.0353995	Co-expression	Aceituno-Agosin-2012
NCA2	YLR053C	0.030212	Co-expression	Aceituno-Agosin-2012
NCA2	YLR152C	0.0304331	Co-expression	Aceituno-Agosin-2012
NCA2	YLR220W	0.0384831	Co-expression	Aceituno-Agosin-2012
NCA2	YML087C	0.0319358	Co-expression	Aceituno-Agosin-2012
NCA2	YMR280C	0.0277794	Co-expression	Aceituno-Agosin-2012
NCA2	YNL100W	0.0336955	Co-expression	Aceituno-Agosin-2012
NCA2	YNR001C	0.0304772	Co-expression	Aceituno-Agosin-2012
NCA2	YOR386W	0.0339254	Co-expression	Aceituno-Agosin-2012
NCA2	YPR193C	0.0410997	Co-expression	Aceituno-Agosin-2012
OM14	NCA2	0.0352359	Co-expression	Aceituno-Agosin-2012
OM14	QCR7	0.0534922	Co-expression	Aceituno-Agosin-2012
OM14	YBL049W	0.0562386	Co-expression	Aceituno-Agosin-2012
OM14	YBR269C	0.0435736	Co-expression	Aceituno-Agosin-2012
OM14	YDL004W	0.0432121	Co-expression	Aceituno-Agosin-2012
OM14	YDL054C	0.0498124	Co-expression	Aceituno-Agosin-2012
OM14	YDL181W	0.0454935	Co-expression	Aceituno-Agosin-2012
OM14	YDR051C	0.0531724	Co-expression	Aceituno-Agosin-2012
OM14	YDR298C	0.0403675	Co-expression	Aceituno-Agosin-2012
OM14	YDR525W-A	0.0498022	Co-expression	Aceituno-Agosin-2012
OM14	YEL024W	0.0485672	Co-expression	Aceituno-Agosin-2012
OM14	YFL030W	0.0580455	Co-expression	Aceituno-Agosin-2012
OM14	YGL059W	0.0568785	Co-expression	Aceituno-Agosin-2012
OM14	YGL187C	0.044239	Co-expression	Aceituno-Agosin-2012
OM14	YGL191W	0.0411021	Co-expression	Aceituno-Agosin-2012
OM14	YGR174C	0.0537997	Co-expression	Aceituno-Agosin-2012
OM14	YGR183C	0.0525543	Co-expression	Aceituno-Agosin-2012
OM14	YHR001W	0.0381577	Co-expression	Aceituno-Agosin-2012
OM14	YHR051W	0.0534029	Co-expression	Aceituno-Agosin-2012
OM14	YIL087C	0.044054	Co-expression	Aceituno-Agosin-2012
OM14	YKL150W	0.0521683	Co-expression	Aceituno-Agosin-2012
OM14	YLR053C	0.0393777	Co-expression	Aceituno-Agosin-2012
OM14	YLR152C	0.0404169	Co-expression	Aceituno-Agosin-2012
OM14	YLR395C	0.0521787	Co-expression	Aceituno-Agosin-2012
OM14	YML087C	0.0399354	Co-expression	Aceituno-Agosin-2012
OM14	YMR056C	0.0450546	Co-expression	Aceituno-Agosin-2012
OM14	YMR251W-A	0.0398323	Co-expression	Aceituno-Agosin-2012
OM14	YMR256C	0.0525213	Co-expression	Aceituno-Agosin-2012
OM14	YNL037C	0.043595	Co-expression	Aceituno-Agosin-2012
OM14	YNL100W	0.0484611	Co-expression	Aceituno-Agosin-2012
OM14	YNR001C	0.039745	Co-expression	Aceituno-Agosin-2012
OM14	YOR186W	0.0433401	Co-expression	Aceituno-Agosin-2012
OM14	YPL003W	0.0472577	Co-expression	Aceituno-Agosin-2012
PAU5	AAC3	0.0570796	Co-expression	Aceituno-Agosin-2012
PAU5	HEM13	0.0517447	Co-expression	Aceituno-Agosin-2012
PAU5	YBL093C	0.0622823	Co-expression	Aceituno-Agosin-2012
PAU5	YBL106C	0.0444634	Co-expression	Aceituno-Agosin-2012
PAU5	YBR301W	0.0487564	Co-expression	Aceituno-Agosin-2012
PAU5	YCR069W	0.0433592	Co-expression	Aceituno-Agosin-2012
PAU5	YDR359C	0.0554391	Co-expression	Aceituno-Agosin-2012
PAU5	YDR518W	0.0497771	Co-expression	Aceituno-Agosin-2012
PAU5	YEL047C	0.0451898	Co-expression	Aceituno-Agosin-2012
PAU5	YER014W	0.0579824	Co-expression	Aceituno-Agosin-2012
PAU5	YGL166W	0.0717873	Co-expression	Aceituno-Agosin-2012
PAU5	YGR286C	0.060899	Co-expression	Aceituno-Agosin-2012
PAU5	YHL042W	0.0579249	Co-expression	Aceituno-Agosin-2012
PAU5	YHL043W	0.0567382	Co-expression	Aceituno-Agosin-2012
PAU5	YHR045W	0.0557195	Co-expression	Aceituno-Agosin-2012
PAU5	YIR007W	0.0509286	Co-expression	Aceituno-Agosin-2012
PAU5	YJL158C	0.0536495	Co-expression	Aceituno-Agosin-2012
PAU5	YJR151C	0.0545321	Co-expression	Aceituno-Agosin-2012
PAU5	YKR053C	0.0570004	Co-expression	Aceituno-Agosin-2012
PAU5	YLR037C	0.0725224	Co-expression	Aceituno-Agosin-2012
PAU5	YLR461W	0.061835	Co-expression	Aceituno-Agosin-2012
PAU5	YML083C	0.0538839	Co-expression	Aceituno-Agosin-2012
PAU5	YOL027C	0.0475722	Co-expression	Aceituno-Agosin-2012
PAU5	YOR377W	0.0520047	Co-expression	Aceituno-Agosin-2012
QCR7	YBR046C	0.0633197	Co-expression	Aceituno-Agosin-2012
QCR7	YBR047W	0.0601042	Co-expression	Aceituno-Agosin-2012
QCR7	YBR241C	0.058505	Co-expression	Aceituno-Agosin-2012
QCR7	YBR269C	0.0463815	Co-expression	Aceituno-Agosin-2012
QCR7	YCR061W	0.0645758	Co-expression	Aceituno-Agosin-2012
QCR7	YDL004W	0.0470389	Co-expression	Aceituno-Agosin-2012
QCR7	YDL181W	0.0494488	Co-expression	Aceituno-Agosin-2012
QCR7	YDR276C	0.051524	Co-expression	Aceituno-Agosin-2012
QCR7	YDR504C	0.0518207	Co-expression	Aceituno-Agosin-2012
QCR7	YEL024W	0.0581208	Co-expression	Aceituno-Agosin-2012
QCR7	YFL030W	0.065766	Co-expression	Aceituno-Agosin-2012
QCR7	YGL187C	0.0530727	Co-expression	Aceituno-Agosin-2012
QCR7	YGL191W	0.0486576	Co-expression	Aceituno-Agosin-2012
QCR7	YGR174C	0.0668919	Co-expression	Aceituno-Agosin-2012
QCR7	YGR183C	0.0653709	Co-expression	Aceituno-Agosin-2012
QCR7	YHR001W	0.0421612	Co-expression	Aceituno-Agosin-2012
QCR7	YHR001W-A	0.0623505	Co-expression	Aceituno-Agosin-2012
QCR7	YHR051W	0.0690812	Co-expression	Aceituno-Agosin-2012
QCR7	YJL068C	0.0592059	Co-expression	Aceituno-Agosin-2012
QCR7	YJR104C	0.0494777	Co-expression	Aceituno-Agosin-2012
QCR7	YKL016C	0.0562532	Co-expression	Aceituno-Agosin-2012
QCR7	YKL150W	0.0592781	Co-expression	Aceituno-Agosin-2012
QCR7	YLR038C	0.0589371	Co-expression	Aceituno-Agosin-2012
QCR7	YLR053C	0.042341	Co-expression	Aceituno-Agosin-2012
QCR7	YLR152C	0.0444841	Co-expression	Aceituno-Agosin-2012
QCR7	YLR168C	0.0565465	Co-expression	Aceituno-Agosin-2012
QCR7	YLR395C	0.0677592	Co-expression	Aceituno-Agosin-2012
QCR7	YML081C-A	0.0659585	Co-expression	Aceituno-Agosin-2012
QCR7	YMR251W-A	0.0448906	Co-expression	Aceituno-Agosin-2012
QCR7	YMR256C	0.068305	Co-expression	Aceituno-Agosin-2012
QCR7	YNL052W	0.0531382	Co-expression	Aceituno-Agosin-2012
QCR7	YNL100W	0.0517542	Co-expression	Aceituno-Agosin-2012
QCR7	YNL237W	0.0441132	Co-expression	Aceituno-Agosin-2012
QCR7	YNR001C	0.0432177	Co-expression	Aceituno-Agosin-2012
QCR7	YOR244W	0.0488336	Co-expression	Aceituno-Agosin-2012
QCR7	YPL003W	0.0495606	Co-expression	Aceituno-Agosin-2012
QCR7	YPR020W	0.062682	Co-expression	Aceituno-Agosin-2012
QCR8	QCR7	0.0587118	Co-expression	Aceituno-Agosin-2012
QCR8	YBL095W	0.0618299	Co-expression	Aceituno-Agosin-2012
QCR8	YBR183W	0.0597392	Co-expression	Aceituno-Agosin-2012
QCR8	YDR216W	0.0543655	Co-expression	Aceituno-Agosin-2012
QCR8	YDR276C	0.0530785	Co-expression	Aceituno-Agosin-2012
QCR8	YEL024W	0.0537217	Co-expression	Aceituno-Agosin-2012
QCR8	YGR110W	0.0628331	Co-expression	Aceituno-Agosin-2012
QCR8	YGR174C	0.0637711	Co-expression	Aceituno-Agosin-2012
QCR8	YGR183C	0.0691614	Co-expression	Aceituno-Agosin-2012
QCR8	YHR001W-A	0.0652938	Co-expression	Aceituno-Agosin-2012
QCR8	YHR051W	0.0610455	Co-expression	Aceituno-Agosin-2012
QCR8	YIL105C	0.0536676	Co-expression	Aceituno-Agosin-2012
QCR8	YIL155C	0.0686874	Co-expression	Aceituno-Agosin-2012
QCR8	YJR048W	0.058718	Co-expression	Aceituno-Agosin-2012
QCR8	YKL150W	0.0575123	Co-expression	Aceituno-Agosin-2012
QCR8	YLR038C	0.0529609	Co-expression	Aceituno-Agosin-2012
QCR8	YLR152C	0.0421653	Co-expression	Aceituno-Agosin-2012
QCR8	YLR168C	0.067621	Co-expression	Aceituno-Agosin-2012
QCR8	YLR312C	0.0561467	Co-expression	Aceituno-Agosin-2012
QCR8	YMR145C	0.0594465	Co-expression	Aceituno-Agosin-2012
QCR8	YMR256C	0.061639	Co-expression	Aceituno-Agosin-2012
QCR8	YOR214C	0.0575041	Co-expression	Aceituno-Agosin-2012
QCR8	YPR020W	0.0616836	Co-expression	Aceituno-Agosin-2012
RIM4	ATP2	0.0783304	Co-expression	Aceituno-Agosin-2012
RIM4	CYB2	0.0675065	Co-expression	Aceituno-Agosin-2012
RIM4	YBL030C	0.0682216	Co-expression	Aceituno-Agosin-2012
RIM4	YBL043W	0.0683141	Co-expression	Aceituno-Agosin-2012
RIM4	YBL045C	0.0669896	Co-expression	Aceituno-Agosin-2012
RIM4	YBL095W	0.0699879	Co-expression	Aceituno-Agosin-2012
RIM4	YBR179C	0.07134	Co-expression	Aceituno-Agosin-2012
RIM4	YDR148C	0.0597132	Co-expression	Aceituno-Agosin-2012
RIM4	YEL034W	0.0767187	Co-expression	Aceituno-Agosin-2012
RIM4	YFR033C	0.0889095	Co-expression	Aceituno-Agosin-2012
RIM4	YHR202W	0.0764581	Co-expression	Aceituno-Agosin-2012
RIM4	YIL155C	0.080508	Co-expression	Aceituno-Agosin-2012
RIM4	YJL100W	0.066687	Co-expression	Aceituno-Agosin-2012
RIM4	YJR048W	0.0774005	Co-expression	Aceituno-Agosin-2012
RIM4	YLR304C	0.0800297	Co-expression	Aceituno-Agosin-2012
RIM4	YLR328W	0.0675387	Co-expression	Aceituno-Agosin-2012
RIM4	YMR002W	0.0729934	Co-expression	Aceituno-Agosin-2012
RIM4	YMR145C	0.0724614	Co-expression	Aceituno-Agosin-2012
RIM4	YMR302C	0.0833449	Co-expression	Aceituno-Agosin-2012
RIM4	YOR065W	0.0829944	Co-expression	Aceituno-Agosin-2012
RIM4	YOR171C	0.0722058	Co-expression	Aceituno-Agosin-2012
RIM4	YPL107W	0.0751606	Co-expression	Aceituno-Agosin-2012
RIM4	YPR031W	0.0604975	Co-expression	Aceituno-Agosin-2012
RIM4	YPR061C	0.0682704	Co-expression	Aceituno-Agosin-2012
RIM4	YPR117W	0.063297	Co-expression	Aceituno-Agosin-2012
RIM4	YPR191W	0.0777625	Co-expression	Aceituno-Agosin-2012
UBX6	HMX1	0.059107	Co-expression	Aceituno-Agosin-2012
UBX6	QCR7	0.0561574	Co-expression	Aceituno-Agosin-2012
UBX6	YBL030C	0.0603937	Co-expression	Aceituno-Agosin-2012
UBX6	YBL045C	0.0580588	Co-expression	Aceituno-Agosin-2012
UBX6	YBL095W	0.0627758	Co-expression	Aceituno-Agosin-2012
UBX6	YBR183W	0.0674985	Co-expression	Aceituno-Agosin-2012
UBX6	YBR241C	0.0652256	Co-expression	Aceituno-Agosin-2012
UBX6	YCR061W	0.0671349	Co-expression	Aceituno-Agosin-2012
UBX6	YDL054C	0.0566194	Co-expression	Aceituno-Agosin-2012
UBX6	YDL079C	0.0522751	Co-expression	Aceituno-Agosin-2012
UBX6	YDR270W	0.0593036	Co-expression	Aceituno-Agosin-2012
UBX6	YDR276C	0.0525084	Co-expression	Aceituno-Agosin-2012
UBX6	YDR504C	0.0509214	Co-expression	Aceituno-Agosin-2012
UBX6	YEL024W	0.0510269	Co-expression	Aceituno-Agosin-2012
UBX6	YGL101W	0.0646579	Co-expression	Aceituno-Agosin-2012
UBX6	YGL160W	0.0596294	Co-expression	Aceituno-Agosin-2012
UBX6	YGL187C	0.0457089	Co-expression	Aceituno-Agosin-2012
UBX6	YGL191W	0.0435473	Co-expression	Aceituno-Agosin-2012
UBX6	YHR001W-A	0.0571184	Co-expression	Aceituno-Agosin-2012
UBX6	YHR008C	0.0623006	Co-expression	Aceituno-Agosin-2012
UBX6	YHR202W	0.0593291	Co-expression	Aceituno-Agosin-2012
UBX6	YIL155C	0.068847	Co-expression	Aceituno-Agosin-2012
UBX6	YJR048W	0.0599053	Co-expression	Aceituno-Agosin-2012
UBX6	YJR104C	0.0499025	Co-expression	Aceituno-Agosin-2012
UBX6	YKL051W	0.0623572	Co-expression	Aceituno-Agosin-2012
UBX6	YKL150W	0.0542659	Co-expression	Aceituno-Agosin-2012
UBX6	YKR075C	0.0536346	Co-expression	Aceituno-Agosin-2012
UBX6	YLR038C	0.0524329	Co-expression	Aceituno-Agosin-2012
UBX6	YLR168C	0.0675617	Co-expression	Aceituno-Agosin-2012
UBX6	YML120C	0.0602847	Co-expression	Aceituno-Agosin-2012
UBX6	YMR145C	0.059312	Co-expression	Aceituno-Agosin-2012
UBX6	YMR251W-A	0.0454966	Co-expression	Aceituno-Agosin-2012
UBX6	YMR256C	0.0583342	Co-expression	Aceituno-Agosin-2012
UBX6	YMR302C	0.0622275	Co-expression	Aceituno-Agosin-2012
UBX6	YNL037C	0.0516091	Co-expression	Aceituno-Agosin-2012
UBX6	YNL052W	0.0472385	Co-expression	Aceituno-Agosin-2012
UBX6	YNL100W	0.0466351	Co-expression	Aceituno-Agosin-2012
UBX6	YNL237W	0.0434031	Co-expression	Aceituno-Agosin-2012
UBX6	YOR065W	0.0548523	Co-expression	Aceituno-Agosin-2012
UBX6	YOR374W	0.0584816	Co-expression	Aceituno-Agosin-2012
UBX6	YPL003W	0.0471407	Co-expression	Aceituno-Agosin-2012
UBX6	YPL135W	0.0640475	Co-expression	Aceituno-Agosin-2012
UBX6	YPL260W	0.0509921	Co-expression	Aceituno-Agosin-2012
UBX6	YPR061C	0.0670083	Co-expression	Aceituno-Agosin-2012
YAL018C	YGL057C	0.0764765	Co-expression	Aceituno-Agosin-2012
YAL023C	YBR246W	0.0520453	Co-expression	Aceituno-Agosin-2012
YAL023C	YFR029W	0.0589702	Co-expression	Aceituno-Agosin-2012
YAL023C	YIR019C	0.0781322	Co-expression	Aceituno-Agosin-2012
YAL023C	YMR016C	0.0535376	Co-expression	Aceituno-Agosin-2012
YAL023C	YMR285C	0.0554766	Co-expression	Aceituno-Agosin-2012
YAL023C	YOR332W	0.0466239	Co-expression	Aceituno-Agosin-2012
YAL027W	YAL018C	0.0538178	Co-expression	Aceituno-Agosin-2012
YAL027W	YBR184W	0.0502954	Co-expression	Aceituno-Agosin-2012
YAL027W	YFR045W	0.0422377	Co-expression	Aceituno-Agosin-2012
YAL027W	YGL057C	0.0580992	Co-expression	Aceituno-Agosin-2012
YAL027W	YGR046W	0.038699	Co-expression	Aceituno-Agosin-2012
YAL027W	YML050W	0.0469242	Co-expression	Aceituno-Agosin-2012
YAL027W	YOR186W	0.0427656	Co-expression	Aceituno-Agosin-2012
YAL028W	YAL032C	0.0338139	Co-expression	Aceituno-Agosin-2012
YAL028W	YOR356W	0.0536784	Co-expression	Aceituno-Agosin-2012
YAL032C	YBL093C	0.0393805	Co-expression	Aceituno-Agosin-2012
YAL046C	YKL141W	0.0623172	Co-expression	Aceituno-Agosin-2012
YAL051W	YBR020W	0.0783884	Co-expression	Aceituno-Agosin-2012
YAL051W	YBR101C	0.0741336	Co-expression	Aceituno-Agosin-2012
YAL051W	YFR033C	0.0696219	Co-expression	Aceituno-Agosin-2012
YAL051W	YPL016W	0.0672205	Co-expression	Aceituno-Agosin-2012
YAL062W	YOR255W	0.059317	Co-expression	Aceituno-Agosin-2012
YAL063C	YAL051W	0.0596626	Co-expression	Aceituno-Agosin-2012
YAL063C	YBL030C	0.0639775	Co-expression	Aceituno-Agosin-2012
YAL063C	YBL095W	0.0638393	Co-expression	Aceituno-Agosin-2012
YAL063C	YDL129W	0.0755452	Co-expression	Aceituno-Agosin-2012
YAL063C	YDR142C	0.0557859	Co-expression	Aceituno-Agosin-2012
YAL063C	YGR244C	0.056404	Co-expression	Aceituno-Agosin-2012
YAL063C	YHR202W	0.0617719	Co-expression	Aceituno-Agosin-2012
YAL063C	YMR145C	0.0597314	Co-expression	Aceituno-Agosin-2012
YAL063C	YMR302C	0.0662756	Co-expression	Aceituno-Agosin-2012
YAL063C	YNL128W	0.051232	Co-expression	Aceituno-Agosin-2012
YAL063C	YNL311C	0.051621	Co-expression	Aceituno-Agosin-2012
YAL063C	YOR348C	0.0514044	Co-expression	Aceituno-Agosin-2012
YAL063C	YPL135W	0.0681704	Co-expression	Aceituno-Agosin-2012
YAL063C	YPR031W	0.059019	Co-expression	Aceituno-Agosin-2012
YAR002W	YCL032W	0.0492379	Co-expression	Aceituno-Agosin-2012
YAR002W	YGR091W	0.0456807	Co-expression	Aceituno-Agosin-2012
YAR002W	YGR198W	0.0505243	Co-expression	Aceituno-Agosin-2012
YAR002W	YHR058C	0.0459496	Co-expression	Aceituno-Agosin-2012
YAR002W	YKL072W	0.0484038	Co-expression	Aceituno-Agosin-2012
YAR002W	YLR060W	0.0350435	Co-expression	Aceituno-Agosin-2012
YAR002W	YPR036W	0.0387726	Co-expression	Aceituno-Agosin-2012
YAR029W	YER085C	0.0600599	Co-expression	Aceituno-Agosin-2012
YAR029W	YFL003C	0.0658392	Co-expression	Aceituno-Agosin-2012
YAR031W	YBR106W	0.0780529	Co-expression	Aceituno-Agosin-2012
YAR031W	YGR131W	0.0509906	Co-expression	Aceituno-Agosin-2012
YAR031W	YHL042W	0.0750172	Co-expression	Aceituno-Agosin-2012
YAR031W	YHL043W	0.0651288	Co-expression	Aceituno-Agosin-2012
YAR031W	YJR047C	0.0834251	Co-expression	Aceituno-Agosin-2012
YAR031W	YOL101C	0.0674639	Co-expression	Aceituno-Agosin-2012
YAR031W	YOR237W	0.0532547	Co-expression	Aceituno-Agosin-2012
YAR031W	YOR356W	0.0714194	Co-expression	Aceituno-Agosin-2012
YAR031W	YPL041C	0.0761254	Co-expression	Aceituno-Agosin-2012
YAR031W	YPR113W	0.0639076	Co-expression	Aceituno-Agosin-2012
YAR035W	YIL042C	0.0626083	Co-expression	Aceituno-Agosin-2012
YAR035W	YOR126C	0.0635138	Co-expression	Aceituno-Agosin-2012
YAR071W	YBL031W	0.0672727	Co-expression	Aceituno-Agosin-2012
YAR071W	YDR238C	0.060991	Co-expression	Aceituno-Agosin-2012
YAR071W	YDR451C	0.0652055	Co-expression	Aceituno-Agosin-2012
YAR071W	YER128W	0.0701928	Co-expression	Aceituno-Agosin-2012
YAR071W	YHR058C	0.0536468	Co-expression	Aceituno-Agosin-2012
YAR071W	YJL181W	0.0698664	Co-expression	Aceituno-Agosin-2012
YAR071W	YKL028W	0.0727664	Co-expression	Aceituno-Agosin-2012
YAR071W	YLR199C	0.0895647	Co-expression	Aceituno-Agosin-2012
YAR071W	YNL166C	0.0620508	Co-expression	Aceituno-Agosin-2012
YBL015W	YAL028W	0.0433716	Co-expression	Aceituno-Agosin-2012
YBL015W	YGL208W	0.0481625	Co-expression	Aceituno-Agosin-2012
YBL015W	YJL102W	0.0509716	Co-expression	Aceituno-Agosin-2012
YBL015W	YLR394W	0.0490703	Co-expression	Aceituno-Agosin-2012
YBL021C	YDL114W	0.0647987	Co-expression	Aceituno-Agosin-2012
YBL021C	YDL169C	0.0623761	Co-expression	Aceituno-Agosin-2012
YBL021C	YDR142C	0.0606671	Co-expression	Aceituno-Agosin-2012
YBL021C	YGL134W	0.0789907	Co-expression	Aceituno-Agosin-2012
YBL021C	YGL146C	0.0598508	Co-expression	Aceituno-Agosin-2012
YBL021C	YGR244C	0.0622887	Co-expression	Aceituno-Agosin-2012
YBL021C	YJR074W	0.0676156	Co-expression	Aceituno-Agosin-2012
YBL021C	YKR087C	0.0576301	Co-expression	Aceituno-Agosin-2012
YBL021C	YMR280C	0.042824	Co-expression	Aceituno-Agosin-2012
YBL021C	YNL128W	0.0535479	Co-expression	Aceituno-Agosin-2012
YBL021C	YOR064C	0.058665	Co-expression	Aceituno-Agosin-2012
YBL021C	YOR142W	0.0502403	Co-expression	Aceituno-Agosin-2012
YBL021C	YPL107W	0.0660544	Co-expression	Aceituno-Agosin-2012
YBL021C	YPR111W	0.0659339	Co-expression	Aceituno-Agosin-2012
YBL029W	YBL066C	0.0509464	Co-expression	Aceituno-Agosin-2012
YBL029W	YDL144C	0.0608365	Co-expression	Aceituno-Agosin-2012
YBL029W	YLR356W	0.056122	Co-expression	Aceituno-Agosin-2012
YBL029W	YOR012W	0.062611	Co-expression	Aceituno-Agosin-2012
YBL030C	YBL045C	0.0768895	Co-expression	Aceituno-Agosin-2012
YBL031W	YDR451C	0.0608552	Co-expression	Aceituno-Agosin-2012
YBL031W	YER128W	0.0644155	Co-expression	Aceituno-Agosin-2012
YBL031W	YJL181W	0.0655238	Co-expression	Aceituno-Agosin-2012
YBL031W	YKL028W	0.0632193	Co-expression	Aceituno-Agosin-2012
YBL031W	YLR199C	0.0702606	Co-expression	Aceituno-Agosin-2012
YBL031W	YOR071C	0.0767986	Co-expression	Aceituno-Agosin-2012
YBL038W	YAL046C	0.0554894	Co-expression	Aceituno-Agosin-2012
YBL038W	YFR045W	0.0502153	Co-expression	Aceituno-Agosin-2012
YBL038W	YNR036C	0.0509503	Co-expression	Aceituno-Agosin-2012
YBL038W	YOL152W	0.0566739	Co-expression	Aceituno-Agosin-2012
YBL049W	YDL021W	0.0649128	Co-expression	Aceituno-Agosin-2012
YBL049W	YLR053C	0.0451583	Co-expression	Aceituno-Agosin-2012
YBL049W	YNL100W	0.052395	Co-expression	Aceituno-Agosin-2012
YBL049W	YOR186W	0.0536847	Co-expression	Aceituno-Agosin-2012
YBL049W	YPL003W	0.054091	Co-expression	Aceituno-Agosin-2012
YBL050W	YDL130W-A	0.0465736	Co-expression	Aceituno-Agosin-2012
YBL050W	YDR178W	0.048602	Co-expression	Aceituno-Agosin-2012
YBL050W	YDR272W	0.0354232	Co-expression	Aceituno-Agosin-2012
YBL050W	YDR512C	0.0546343	Co-expression	Aceituno-Agosin-2012
YBL050W	YDR540C	0.0503933	Co-expression	Aceituno-Agosin-2012
YBL050W	YER039C-A	0.0457458	Co-expression	Aceituno-Agosin-2012
YBL050W	YFR049W	0.0471157	Co-expression	Aceituno-Agosin-2012
YBL050W	YJR085C	0.0461549	Co-expression	Aceituno-Agosin-2012
YBL050W	YKL067W	0.037515	Co-expression	Aceituno-Agosin-2012
YBL050W	YKL133C	0.0297186	Co-expression	Aceituno-Agosin-2012
YBL050W	YOR186W	0.0404428	Co-expression	Aceituno-Agosin-2012
YBL054W	YDL233W	0.0628818	Co-expression	Aceituno-Agosin-2012
YBL054W	YEL046C	0.0656329	Co-expression	Aceituno-Agosin-2012
YBL054W	YPR013C	0.0484276	Co-expression	Aceituno-Agosin-2012
YBL059W	YPL078C	0.0407105	Co-expression	Aceituno-Agosin-2012
YBL078C	YBR297W	0.0502766	Co-expression	Aceituno-Agosin-2012
YBL078C	YDR319C	0.0459063	Co-expression	Aceituno-Agosin-2012
YBL078C	YDR479C	0.0561876	Co-expression	Aceituno-Agosin-2012
YBL078C	YFR014C	0.0530742	Co-expression	Aceituno-Agosin-2012
YBL078C	YGL196W	0.051644	Co-expression	Aceituno-Agosin-2012
YBL078C	YJR085C	0.0610339	Co-expression	Aceituno-Agosin-2012
YBL078C	YKL067W	0.0433404	Co-expression	Aceituno-Agosin-2012
YBL078C	YNR007C	0.057288	Co-expression	Aceituno-Agosin-2012
YBL084C	YBL021C	0.0508944	Co-expression	Aceituno-Agosin-2012
YBL084C	YDR142C	0.0443018	Co-expression	Aceituno-Agosin-2012
YBL084C	YEL052W	0.0467459	Co-expression	Aceituno-Agosin-2012
YBL084C	YER175C	0.0401209	Co-expression	Aceituno-Agosin-2012
YBL084C	YGL134W	0.0498736	Co-expression	Aceituno-Agosin-2012
YBL084C	YJR074W	0.0497059	Co-expression	Aceituno-Agosin-2012
YBL084C	YKR100C	0.033971	Co-expression	Aceituno-Agosin-2012
YBL084C	YPR111W	0.0505737	Co-expression	Aceituno-Agosin-2012
YBL086C	YBR299W	0.0557228	Co-expression	Aceituno-Agosin-2012
YBL086C	YFL054C	0.0721236	Co-expression	Aceituno-Agosin-2012
YBL086C	YFR015C	0.073876	Co-expression	Aceituno-Agosin-2012
YBL086C	YKL085W	0.0738925	Co-expression	Aceituno-Agosin-2012
YBL086C	YNR034W	0.0756199	Co-expression	Aceituno-Agosin-2012
YBL088C	YDR011W	0.0677204	Co-expression	Aceituno-Agosin-2012
YBL088C	YDR238C	0.057746	Co-expression	Aceituno-Agosin-2012
YBL088C	YER065C	0.0634004	Co-expression	Aceituno-Agosin-2012
YBL088C	YGR077C	0.0654004	Co-expression	Aceituno-Agosin-2012
YBL088C	YNL166C	0.0578475	Co-expression	Aceituno-Agosin-2012
YBL088C	YOL015W	0.0624196	Co-expression	Aceituno-Agosin-2012
YBL093C	YER014W	0.0609393	Co-expression	Aceituno-Agosin-2012
YBL093C	YML058W-A	0.0502979	Co-expression	Aceituno-Agosin-2012
YBL093C	YML083C	0.05698	Co-expression	Aceituno-Agosin-2012
YBL095W	YBL030C	0.0630395	Co-expression	Aceituno-Agosin-2012
YBL095W	YBL043W	0.0652552	Co-expression	Aceituno-Agosin-2012
YBL095W	YFR033C	0.0700802	Co-expression	Aceituno-Agosin-2012
YBL095W	YJR048W	0.0685526	Co-expression	Aceituno-Agosin-2012
YBL095W	YKR087C	0.0621387	Co-expression	Aceituno-Agosin-2012
YBL095W	YLR168C	0.0692644	Co-expression	Aceituno-Agosin-2012
YBL095W	YML091C	0.0705925	Co-expression	Aceituno-Agosin-2012
YBL095W	YML120C	0.0595325	Co-expression	Aceituno-Agosin-2012
YBL095W	YMR145C	0.0697506	Co-expression	Aceituno-Agosin-2012
YBL095W	YPL107W	0.07133	Co-expression	Aceituno-Agosin-2012
YBL095W	YPR061C	0.0759895	Co-expression	Aceituno-Agosin-2012
YBL098W	YBR185C	0.0386347	Co-expression	Aceituno-Agosin-2012
YBL098W	YER094C	0.0695339	Co-expression	Aceituno-Agosin-2012
YBL098W	YHR198C	0.0528958	Co-expression	Aceituno-Agosin-2012
YBL098W	YJL206C-A	0.0516364	Co-expression	Aceituno-Agosin-2012
YBL098W	YKR065C	0.0459231	Co-expression	Aceituno-Agosin-2012
YBL098W	YNR036C	0.0544659	Co-expression	Aceituno-Agosin-2012
YBL099W	YBL030C	0.0615913	Co-expression	Aceituno-Agosin-2012
YBL099W	YBL045C	0.0620074	Co-expression	Aceituno-Agosin-2012
YBL106C	YBL093C	0.0471847	Co-expression	Aceituno-Agosin-2012
YBL106C	YBR301W	0.0348928	Co-expression	Aceituno-Agosin-2012
YBL106C	YER014W	0.0423133	Co-expression	Aceituno-Agosin-2012
YBL106C	YML083C	0.0376596	Co-expression	Aceituno-Agosin-2012
YBR007C	YKL108W	0.0558579	Co-expression	Aceituno-Agosin-2012
YBR007C	YMR319C	0.0621852	Co-expression	Aceituno-Agosin-2012
YBR007C	YOR332W	0.0375841	Co-expression	Aceituno-Agosin-2012
YBR020W	YML091C	0.0773549	Co-expression	Aceituno-Agosin-2012
YBR020W	YOL024W	0.0562012	Co-expression	Aceituno-Agosin-2012
YBR020W	YPL016W	0.0826635	Co-expression	Aceituno-Agosin-2012
YBR025C	YBR002C	0.0749436	Co-expression	Aceituno-Agosin-2012
YBR025C	YDR304C	0.0779486	Co-expression	Aceituno-Agosin-2012
YBR025C	YHR046C	0.0673293	Co-expression	Aceituno-Agosin-2012
YBR025C	YIL064W	0.0748093	Co-expression	Aceituno-Agosin-2012
YBR025C	YMR147W	0.0754848	Co-expression	Aceituno-Agosin-2012
YBR036C	YBL084C	0.0348195	Co-expression	Aceituno-Agosin-2012
YBR036C	YBR039W	0.0440625	Co-expression	Aceituno-Agosin-2012
YBR036C	YBR078W	0.0378567	Co-expression	Aceituno-Agosin-2012
YBR036C	YBR207W	0.0410599	Co-expression	Aceituno-Agosin-2012
YBR036C	YDR205W	0.027308	Co-expression	Aceituno-Agosin-2012
YBR036C	YDR261C	0.0409728	Co-expression	Aceituno-Agosin-2012
YBR036C	YER145C	0.0403467	Co-expression	Aceituno-Agosin-2012
YBR036C	YER175C	0.0351132	Co-expression	Aceituno-Agosin-2012
YBR036C	YFL041W	0.0430357	Co-expression	Aceituno-Agosin-2012
YBR036C	YGR065C	0.0308529	Co-expression	Aceituno-Agosin-2012
YBR036C	YHR113W	0.0378432	Co-expression	Aceituno-Agosin-2012
YBR036C	YKL220C	0.040248	Co-expression	Aceituno-Agosin-2012
YBR036C	YKR100C	0.0293931	Co-expression	Aceituno-Agosin-2012
YBR036C	YLR084C	0.0430555	Co-expression	Aceituno-Agosin-2012
YBR036C	YMR297W	0.0400532	Co-expression	Aceituno-Agosin-2012
YBR036C	YNL237W	0.0318344	Co-expression	Aceituno-Agosin-2012
YBR036C	YPL260W	0.0380581	Co-expression	Aceituno-Agosin-2012
YBR039W	YCL057C-A	0.0563034	Co-expression	Aceituno-Agosin-2012
YBR039W	YKL016C	0.0564937	Co-expression	Aceituno-Agosin-2012
YBR040W	YDL114W	0.0471473	Co-expression	Aceituno-Agosin-2012
YBR040W	YER106W	0.0414039	Co-expression	Aceituno-Agosin-2012
YBR040W	YFL012W	0.0529905	Co-expression	Aceituno-Agosin-2012
YBR040W	YFR023W	0.0338251	Co-expression	Aceituno-Agosin-2012
YBR040W	YGR110W	0.0495383	Co-expression	Aceituno-Agosin-2012
YBR040W	YGR174C	0.0455216	Co-expression	Aceituno-Agosin-2012
YBR040W	YHR015W	0.0462374	Co-expression	Aceituno-Agosin-2012
YBR040W	YJL038C	0.0366988	Co-expression	Aceituno-Agosin-2012
YBR040W	YJL112W	0.0416939	Co-expression	Aceituno-Agosin-2012
YBR040W	YLR307W	0.0437907	Co-expression	Aceituno-Agosin-2012
YBR040W	YOL069W	0.0458945	Co-expression	Aceituno-Agosin-2012
YBR040W	YOR100C	0.0424459	Co-expression	Aceituno-Agosin-2012
YBR040W	YPR193C	0.0492955	Co-expression	Aceituno-Agosin-2012
YBR046C	YBL045C	0.066333	Co-expression	Aceituno-Agosin-2012
YBR046C	YDR148C	0.0624691	Co-expression	Aceituno-Agosin-2012
YBR046C	YDR504C	0.0563425	Co-expression	Aceituno-Agosin-2012
YBR046C	YEL024W	0.0547326	Co-expression	Aceituno-Agosin-2012
YBR046C	YEL052W	0.0659897	Co-expression	Aceituno-Agosin-2012
YBR046C	YFL030W	0.0679738	Co-expression	Aceituno-Agosin-2012
YBR046C	YGR174C	0.0836039	Co-expression	Aceituno-Agosin-2012
YBR046C	YHR001W-A	0.0609082	Co-expression	Aceituno-Agosin-2012
YBR046C	YHR051W	0.063979	Co-expression	Aceituno-Agosin-2012
YBR046C	YHR178W	0.0596086	Co-expression	Aceituno-Agosin-2012
YBR046C	YJR048W	0.0685717	Co-expression	Aceituno-Agosin-2012
YBR046C	YLR038C	0.0570011	Co-expression	Aceituno-Agosin-2012
YBR046C	YML120C	0.0635679	Co-expression	Aceituno-Agosin-2012
YBR046C	YMR002W	0.0673538	Co-expression	Aceituno-Agosin-2012
YBR046C	YMR145C	0.0620601	Co-expression	Aceituno-Agosin-2012
YBR046C	YMR280C	0.0441033	Co-expression	Aceituno-Agosin-2012
YBR046C	YNL128W	0.0585848	Co-expression	Aceituno-Agosin-2012
YBR046C	YOR064C	0.0599346	Co-expression	Aceituno-Agosin-2012
YBR046C	YPR193C	0.0636619	Co-expression	Aceituno-Agosin-2012
YBR047W	YDL181W	0.0487664	Co-expression	Aceituno-Agosin-2012
YBR047W	YDR525W-A	0.0557931	Co-expression	Aceituno-Agosin-2012
YBR047W	YEL024W	0.0528088	Co-expression	Aceituno-Agosin-2012
YBR047W	YFL041W	0.0578405	Co-expression	Aceituno-Agosin-2012
YBR047W	YGL187C	0.0506047	Co-expression	Aceituno-Agosin-2012
YBR047W	YHR001W	0.0403384	Co-expression	Aceituno-Agosin-2012
YBR047W	YHR051W	0.0593653	Co-expression	Aceituno-Agosin-2012
YBR047W	YJR104C	0.0491409	Co-expression	Aceituno-Agosin-2012
YBR047W	YKL016C	0.0523092	Co-expression	Aceituno-Agosin-2012
YBR047W	YLL053C	0.0638265	Co-expression	Aceituno-Agosin-2012
YBR047W	YLR038C	0.0561448	Co-expression	Aceituno-Agosin-2012
YBR047W	YLR053C	0.0410276	Co-expression	Aceituno-Agosin-2012
YBR047W	YLR136C	0.0607892	Co-expression	Aceituno-Agosin-2012
YBR047W	YLR395C	0.0612059	Co-expression	Aceituno-Agosin-2012
YBR047W	YML081C-A	0.0625496	Co-expression	Aceituno-Agosin-2012
YBR047W	YMR251W-A	0.0466964	Co-expression	Aceituno-Agosin-2012
YBR047W	YMR256C	0.0645436	Co-expression	Aceituno-Agosin-2012
YBR047W	YNL052W	0.049415	Co-expression	Aceituno-Agosin-2012
YBR047W	YNL100W	0.0478776	Co-expression	Aceituno-Agosin-2012
YBR047W	YNL237W	0.0447994	Co-expression	Aceituno-Agosin-2012
YBR053C	YBL091C-A	0.0577087	Co-expression	Aceituno-Agosin-2012
YBR053C	YCR076C	0.0369791	Co-expression	Aceituno-Agosin-2012
YBR053C	YDR317W	0.0576132	Co-expression	Aceituno-Agosin-2012
YBR053C	YGL196W	0.0487551	Co-expression	Aceituno-Agosin-2012
YBR053C	YKL133C	0.0318138	Co-expression	Aceituno-Agosin-2012
YBR053C	YOR386W	0.0457645	Co-expression	Aceituno-Agosin-2012
YBR054W	YBL049W	0.0565347	Co-expression	Aceituno-Agosin-2012
YBR054W	YBL091C-A	0.0588957	Co-expression	Aceituno-Agosin-2012
YBR054W	YBL098W	0.0550587	Co-expression	Aceituno-Agosin-2012
YBR054W	YDL130W-A	0.051771	Co-expression	Aceituno-Agosin-2012
YBR054W	YDR305C	0.0416617	Co-expression	Aceituno-Agosin-2012
YBR054W	YGR033C	0.0472928	Co-expression	Aceituno-Agosin-2012
YBR054W	YHR198C	0.0428709	Co-expression	Aceituno-Agosin-2012
YBR054W	YKL150W	0.0515171	Co-expression	Aceituno-Agosin-2012
YBR054W	YLL053C	0.054268	Co-expression	Aceituno-Agosin-2012
YBR054W	YLR053C	0.0391638	Co-expression	Aceituno-Agosin-2012
YBR054W	YOR152C	0.0523667	Co-expression	Aceituno-Agosin-2012
YBR054W	YOR186W	0.0423443	Co-expression	Aceituno-Agosin-2012
YBR054W	YPR098C	0.0480664	Co-expression	Aceituno-Agosin-2012
YBR066C	YBR301W	0.0442155	Co-expression	Aceituno-Agosin-2012
YBR066C	YDR056C	0.058438	Co-expression	Aceituno-Agosin-2012
YBR066C	YDR213W	0.0563209	Co-expression	Aceituno-Agosin-2012
YBR066C	YER011W	0.0673334	Co-expression	Aceituno-Agosin-2012
YBR066C	YGR131W	0.0534773	Co-expression	Aceituno-Agosin-2012
YBR066C	YHR004C	0.0618261	Co-expression	Aceituno-Agosin-2012
YBR066C	YIL011W	0.0590688	Co-expression	Aceituno-Agosin-2012
YBR066C	YIL013C	0.0622421	Co-expression	Aceituno-Agosin-2012
YBR066C	YIR033W	0.0560864	Co-expression	Aceituno-Agosin-2012
YBR066C	YJL105W	0.0590581	Co-expression	Aceituno-Agosin-2012
YBR066C	YJR150C	0.0735912	Co-expression	Aceituno-Agosin-2012
YBR066C	YLR437C	0.0843989	Co-expression	Aceituno-Agosin-2012
YBR066C	YML058W-A	0.0512176	Co-expression	Aceituno-Agosin-2012
YBR066C	YMR038C	0.072348	Co-expression	Aceituno-Agosin-2012
YBR066C	YNL024C	0.061704	Co-expression	Aceituno-Agosin-2012
YBR066C	YNL279W	0.0708538	Co-expression	Aceituno-Agosin-2012
YBR066C	YOL002C	0.0611529	Co-expression	Aceituno-Agosin-2012
YBR066C	YOL101C	0.0663833	Co-expression	Aceituno-Agosin-2012
YBR066C	YOR009W	0.0633491	Co-expression	Aceituno-Agosin-2012
YBR066C	YOR010C	0.056117	Co-expression	Aceituno-Agosin-2012
YBR066C	YOR011W	0.05594	Co-expression	Aceituno-Agosin-2012
YBR066C	YOR237W	0.059583	Co-expression	Aceituno-Agosin-2012
YBR066C	YPL272C	0.0615217	Co-expression	Aceituno-Agosin-2012
YBR078W	YKR100C	0.0366011	Co-expression	Aceituno-Agosin-2012
YBR078W	YLR300W	0.0615494	Co-expression	Aceituno-Agosin-2012
YBR078W	YMR177W	0.0549361	Co-expression	Aceituno-Agosin-2012
YBR078W	YOR129C	0.0516228	Co-expression	Aceituno-Agosin-2012
YBR101C	YBL043W	0.0681929	Co-expression	Aceituno-Agosin-2012
YBR101C	YPL016W	0.0677413	Co-expression	Aceituno-Agosin-2012
YBR106W	YDR462W	0.0634041	Co-expression	Aceituno-Agosin-2012
YBR106W	YHL042W	0.070795	Co-expression	Aceituno-Agosin-2012
YBR106W	YHL043W	0.0645155	Co-expression	Aceituno-Agosin-2012
YBR106W	YJR047C	0.071167	Co-expression	Aceituno-Agosin-2012
YBR106W	YLR037C	0.0659386	Co-expression	Aceituno-Agosin-2012
YBR106W	YML083C	0.0489194	Co-expression	Aceituno-Agosin-2012
YBR107C	YJR144W	0.0478082	Co-expression	Aceituno-Agosin-2012
YBR107C	YKL016C	0.0403953	Co-expression	Aceituno-Agosin-2012
YBR107C	YLR038C	0.040758	Co-expression	Aceituno-Agosin-2012
YBR107C	YLR395C	0.0429534	Co-expression	Aceituno-Agosin-2012
YBR107C	YNL052W	0.0373102	Co-expression	Aceituno-Agosin-2012
YBR107C	YOR064C	0.0456754	Co-expression	Aceituno-Agosin-2012
YBR107C	YPL076W	0.0398281	Co-expression	Aceituno-Agosin-2012
YBR120C	YAL046C	0.0439861	Co-expression	Aceituno-Agosin-2012
YBR120C	YPL059W	0.0468287	Co-expression	Aceituno-Agosin-2012
YBR125C	YBL033C	0.0470253	Co-expression	Aceituno-Agosin-2012
YBR127C	YDR238C	0.0485319	Co-expression	Aceituno-Agosin-2012
YBR127C	YHR058C	0.045166	Co-expression	Aceituno-Agosin-2012
YBR127C	YML126C	0.0492293	Co-expression	Aceituno-Agosin-2012
YBR127C	YNL193W	0.0503509	Co-expression	Aceituno-Agosin-2012
YBR129C	YAL027W	0.052831	Co-expression	Aceituno-Agosin-2012
YBR129C	YKL141W	0.0739057	Co-expression	Aceituno-Agosin-2012
YBR130C	YGL219C	0.0432608	Co-expression	Aceituno-Agosin-2012
YBR130C	YGR198W	0.0519298	Co-expression	Aceituno-Agosin-2012
YBR130C	YMR006C	0.0475657	Co-expression	Aceituno-Agosin-2012
YBR135W	YHR100C	0.0550444	Co-expression	Aceituno-Agosin-2012
YBR135W	YIL003W	0.065369	Co-expression	Aceituno-Agosin-2012
YBR136W	YBR179C	0.0460081	Co-expression	Aceituno-Agosin-2012
YBR136W	YBR250W	0.0301386	Co-expression	Aceituno-Agosin-2012
YBR136W	YFR023W	0.0337761	Co-expression	Aceituno-Agosin-2012
YBR136W	YOL132W	0.0438602	Co-expression	Aceituno-Agosin-2012
YBR136W	YOR255W	0.0428458	Co-expression	Aceituno-Agosin-2012
YBR161W	YIL144W	0.0751322	Co-expression	Aceituno-Agosin-2012
YBR161W	YJL102W	0.0703749	Co-expression	Aceituno-Agosin-2012
YBR161W	YLR394W	0.0653277	Co-expression	Aceituno-Agosin-2012
YBR163W	YNL048W	0.0481604	Co-expression	Aceituno-Agosin-2012
YBR179C	YFL018C	0.0616253	Co-expression	Aceituno-Agosin-2012
YBR179C	YLR304C	0.072889	Co-expression	Aceituno-Agosin-2012
YBR183W	YBL043W	0.0695816	Co-expression	Aceituno-Agosin-2012
YBR183W	YBL095W	0.0665354	Co-expression	Aceituno-Agosin-2012
YBR183W	YCR061W	0.0684365	Co-expression	Aceituno-Agosin-2012
YBR183W	YDL079C	0.0671173	Co-expression	Aceituno-Agosin-2012
YBR183W	YHR008C	0.0657898	Co-expression	Aceituno-Agosin-2012
YBR183W	YLR168C	0.0733462	Co-expression	Aceituno-Agosin-2012
YBR183W	YNL037C	0.0523108	Co-expression	Aceituno-Agosin-2012
YBR183W	YOR062C	0.0659292	Co-expression	Aceituno-Agosin-2012
YBR183W	YPR061C	0.0680089	Co-expression	Aceituno-Agosin-2012
YBR184W	YDR178W	0.0549683	Co-expression	Aceituno-Agosin-2012
YBR184W	YFR045W	0.0441323	Co-expression	Aceituno-Agosin-2012
YBR184W	YGR046W	0.0393401	Co-expression	Aceituno-Agosin-2012
YBR185C	YAL046C	0.0338773	Co-expression	Aceituno-Agosin-2012
YBR185C	YBR120C	0.0322605	Co-expression	Aceituno-Agosin-2012
YBR185C	YDR286C	0.0365702	Co-expression	Aceituno-Agosin-2012
YBR185C	YDR305C	0.0300781	Co-expression	Aceituno-Agosin-2012
YBR185C	YFR045W	0.0308641	Co-expression	Aceituno-Agosin-2012
YBR185C	YIL065C	0.0348899	Co-expression	Aceituno-Agosin-2012
YBR185C	YJL206C-A	0.029802	Co-expression	Aceituno-Agosin-2012
YBR185C	YLR204W	0.0327191	Co-expression	Aceituno-Agosin-2012
YBR185C	YML050W	0.0334752	Co-expression	Aceituno-Agosin-2012
YBR185C	YMR244C-A	0.0345754	Co-expression	Aceituno-Agosin-2012
YBR185C	YOL071W	0.0315442	Co-expression	Aceituno-Agosin-2012
YBR185C	YOL152W	0.0350967	Co-expression	Aceituno-Agosin-2012
YBR185C	YOR176W	0.0384391	Co-expression	Aceituno-Agosin-2012
YBR185C	YPL099C	0.028919	Co-expression	Aceituno-Agosin-2012
YBR187W	YBR135W	0.0734187	Co-expression	Aceituno-Agosin-2012
YBR187W	YHR100C	0.0533898	Co-expression	Aceituno-Agosin-2012
YBR187W	YJR124C	0.0682382	Co-expression	Aceituno-Agosin-2012
YBR187W	YPL254W	0.0690767	Co-expression	Aceituno-Agosin-2012
YBR188C	YDR240C	0.0581631	Co-expression	Aceituno-Agosin-2012
YBR188C	YER085C	0.0642384	Co-expression	Aceituno-Agosin-2012
YBR188C	YER106W	0.0645087	Co-expression	Aceituno-Agosin-2012
YBR188C	YFL003C	0.0606823	Co-expression	Aceituno-Agosin-2012
YBR188C	YGL146C	0.0639178	Co-expression	Aceituno-Agosin-2012
YBR188C	YKR005C	0.0632901	Co-expression	Aceituno-Agosin-2012
YBR196C	YDR304C	0.0638593	Co-expression	Aceituno-Agosin-2012
YBR196C	YDR328C	0.0459154	Co-expression	Aceituno-Agosin-2012
YBR196C	YFL045C	0.0582041	Co-expression	Aceituno-Agosin-2012
YBR196C	YGR235C	0.040497	Co-expression	Aceituno-Agosin-2012
YBR196C	YKR071C	0.0613569	Co-expression	Aceituno-Agosin-2012
YBR196C	YLR020C	0.0629135	Co-expression	Aceituno-Agosin-2012
YBR196C	YOR306C	0.0695509	Co-expression	Aceituno-Agosin-2012
YBR196C	YPL159C	0.0620274	Co-expression	Aceituno-Agosin-2012
YBR196C	YPR172W	0.0597718	Co-expression	Aceituno-Agosin-2012
YBR207W	YDR270W	0.0641908	Co-expression	Aceituno-Agosin-2012
YBR207W	YFL041W	0.0696075	Co-expression	Aceituno-Agosin-2012
YBR207W	YGR065C	0.0444511	Co-expression	Aceituno-Agosin-2012
YBR207W	YJR077C	0.0524529	Co-expression	Aceituno-Agosin-2012
YBR207W	YJR104C	0.0530555	Co-expression	Aceituno-Agosin-2012
YBR207W	YNL117W	0.0444641	Co-expression	Aceituno-Agosin-2012
YBR207W	YNL237W	0.046733	Co-expression	Aceituno-Agosin-2012
YBR207W	YOR383C	0.0646694	Co-expression	Aceituno-Agosin-2012
YBR231C	YAL028W	0.0551064	Co-expression	Aceituno-Agosin-2012
YBR231C	YEL057C	0.0802016	Co-expression	Aceituno-Agosin-2012
YBR241C	YBR047W	0.0597938	Co-expression	Aceituno-Agosin-2012
YBR241C	YBR183W	0.0592079	Co-expression	Aceituno-Agosin-2012
YBR241C	YBR269C	0.0458264	Co-expression	Aceituno-Agosin-2012
YBR241C	YCR061W	0.0718585	Co-expression	Aceituno-Agosin-2012
YBR241C	YDR270W	0.0604417	Co-expression	Aceituno-Agosin-2012
YBR241C	YDR504C	0.0511347	Co-expression	Aceituno-Agosin-2012
YBR241C	YDR525W-A	0.0551194	Co-expression	Aceituno-Agosin-2012
YBR241C	YEL024W	0.0519507	Co-expression	Aceituno-Agosin-2012
YBR241C	YFL030W	0.0615806	Co-expression	Aceituno-Agosin-2012
YBR241C	YGL187C	0.0469896	Co-expression	Aceituno-Agosin-2012
YBR241C	YGL191W	0.0460233	Co-expression	Aceituno-Agosin-2012
YBR241C	YHR001W	0.0401858	Co-expression	Aceituno-Agosin-2012
YBR241C	YHR001W-A	0.0584711	Co-expression	Aceituno-Agosin-2012
YBR241C	YHR008C	0.0638488	Co-expression	Aceituno-Agosin-2012
YBR241C	YJR104C	0.0496789	Co-expression	Aceituno-Agosin-2012
YBR241C	YKL051W	0.0722364	Co-expression	Aceituno-Agosin-2012
YBR241C	YKL150W	0.0585783	Co-expression	Aceituno-Agosin-2012
YBR241C	YLL053C	0.0710427	Co-expression	Aceituno-Agosin-2012
YBR241C	YLR152C	0.0417617	Co-expression	Aceituno-Agosin-2012
YBR241C	YML120C	0.0582024	Co-expression	Aceituno-Agosin-2012
YBR241C	YMR251W-A	0.0489194	Co-expression	Aceituno-Agosin-2012
YBR241C	YMR256C	0.0615166	Co-expression	Aceituno-Agosin-2012
YBR241C	YNL037C	0.0541785	Co-expression	Aceituno-Agosin-2012
YBR241C	YNL100W	0.049628	Co-expression	Aceituno-Agosin-2012
YBR241C	YNL237W	0.0455073	Co-expression	Aceituno-Agosin-2012
YBR241C	YOR383C	0.0601486	Co-expression	Aceituno-Agosin-2012
YBR241C	YPL003W	0.0514939	Co-expression	Aceituno-Agosin-2012
YBR246W	YGR239C	0.0458486	Co-expression	Aceituno-Agosin-2012
YBR246W	YKR002W	0.0362727	Co-expression	Aceituno-Agosin-2012
YBR246W	YOR332W	0.0322687	Co-expression	Aceituno-Agosin-2012
YBR246W	YPR023C	0.0398427	Co-expression	Aceituno-Agosin-2012
YBR250W	YER106W	0.0361595	Co-expression	Aceituno-Agosin-2012
YBR250W	YFR023W	0.0299447	Co-expression	Aceituno-Agosin-2012
YBR250W	YNL318C	0.0342162	Co-expression	Aceituno-Agosin-2012
YBR250W	YOR255W	0.0375573	Co-expression	Aceituno-Agosin-2012
YBR265W	YBL099W	0.0418836	Co-expression	Aceituno-Agosin-2012
YBR265W	YDR451C	0.0451537	Co-expression	Aceituno-Agosin-2012
YBR265W	YER004W	0.0454636	Co-expression	Aceituno-Agosin-2012
YBR265W	YER148W	0.042086	Co-expression	Aceituno-Agosin-2012
YBR265W	YLR253W	0.0452387	Co-expression	Aceituno-Agosin-2012
YBR265W	YNL263C	0.0437772	Co-expression	Aceituno-Agosin-2012
YBR265W	YPL124W	0.0483609	Co-expression	Aceituno-Agosin-2012
YBR265W	YPL262W	0.0483347	Co-expression	Aceituno-Agosin-2012
YBR267W	YDL189W	0.0303309	Co-expression	Aceituno-Agosin-2012
YBR267W	YKR099W	0.0400643	Co-expression	Aceituno-Agosin-2012
YBR267W	YLR244C	0.0336969	Co-expression	Aceituno-Agosin-2012
YBR267W	YMR093W	0.0395284	Co-expression	Aceituno-Agosin-2012
YBR267W	YMR300C	0.0351538	Co-expression	Aceituno-Agosin-2012
YBR267W	YNR054C	0.0361057	Co-expression	Aceituno-Agosin-2012
YBR269C	YBR047W	0.0475207	Co-expression	Aceituno-Agosin-2012
YBR269C	YDL181W	0.0395016	Co-expression	Aceituno-Agosin-2012
YBR269C	YDR350C	0.0323933	Co-expression	Aceituno-Agosin-2012
YBR269C	YDR512C	0.0497145	Co-expression	Aceituno-Agosin-2012
YBR269C	YDR525W-A	0.0470285	Co-expression	Aceituno-Agosin-2012
YBR269C	YEL024W	0.0434	Co-expression	Aceituno-Agosin-2012
YBR269C	YER039C	0.0330831	Co-expression	Aceituno-Agosin-2012
YBR269C	YER039C-A	0.0439243	Co-expression	Aceituno-Agosin-2012
YBR269C	YFL030W	0.0483638	Co-expression	Aceituno-Agosin-2012
YBR269C	YGL187C	0.0396973	Co-expression	Aceituno-Agosin-2012
YBR269C	YGL191W	0.0373653	Co-expression	Aceituno-Agosin-2012
YBR269C	YHR001W	0.0353361	Co-expression	Aceituno-Agosin-2012
YBR269C	YHR001W-A	0.0458263	Co-expression	Aceituno-Agosin-2012
YBR269C	YKL150W	0.0456636	Co-expression	Aceituno-Agosin-2012
YBR269C	YKR087C	0.0456933	Co-expression	Aceituno-Agosin-2012
YBR269C	YLR038C	0.0427126	Co-expression	Aceituno-Agosin-2012
YBR269C	YLR053C	0.0354881	Co-expression	Aceituno-Agosin-2012
YBR269C	YMR056C	0.0426753	Co-expression	Aceituno-Agosin-2012
YBR269C	YMR251W-A	0.0378614	Co-expression	Aceituno-Agosin-2012
YBR269C	YMR256C	0.046586	Co-expression	Aceituno-Agosin-2012
YBR269C	YMR280C	0.0345712	Co-expression	Aceituno-Agosin-2012
YBR269C	YNL037C	0.0403755	Co-expression	Aceituno-Agosin-2012
YBR269C	YNL100W	0.0416375	Co-expression	Aceituno-Agosin-2012
YBR269C	YNL237W	0.0365	Co-expression	Aceituno-Agosin-2012
YBR269C	YNR001C	0.0363343	Co-expression	Aceituno-Agosin-2012
YBR269C	YPL003W	0.0425397	Co-expression	Aceituno-Agosin-2012
YBR280C	YDR421W	0.055958	Co-expression	Aceituno-Agosin-2012
YBR280C	YDR436W	0.0607365	Co-expression	Aceituno-Agosin-2012
YBR280C	YER047C	0.0652639	Co-expression	Aceituno-Agosin-2012
YBR280C	YER101C	0.0534965	Co-expression	Aceituno-Agosin-2012
YBR280C	YJR155W	0.0631516	Co-expression	Aceituno-Agosin-2012
YBR297W	YMR279C	0.0516958	Co-expression	Aceituno-Agosin-2012
YBR299W	YAL028W	0.0452411	Co-expression	Aceituno-Agosin-2012
YBR299W	YAL037C-A	0.0599371	Co-expression	Aceituno-Agosin-2012
YBR299W	YFR015C	0.0616966	Co-expression	Aceituno-Agosin-2012
YBR299W	YLR460C	0.0571768	Co-expression	Aceituno-Agosin-2012
YBR301W	YBL093C	0.0496567	Co-expression	Aceituno-Agosin-2012
YBR301W	YER011W	0.0462682	Co-expression	Aceituno-Agosin-2012
YBR301W	YER014W	0.0453552	Co-expression	Aceituno-Agosin-2012
YBR301W	YGR131W	0.0433292	Co-expression	Aceituno-Agosin-2012
YBR301W	YHL042W	0.0511968	Co-expression	Aceituno-Agosin-2012
YBR301W	YHL043W	0.0488725	Co-expression	Aceituno-Agosin-2012
YBR301W	YIL013C	0.0431707	Co-expression	Aceituno-Agosin-2012
YBR301W	YLR037C	0.054004	Co-expression	Aceituno-Agosin-2012
YBR301W	YML058W-A	0.0420544	Co-expression	Aceituno-Agosin-2012
YBR301W	YML083C	0.0449609	Co-expression	Aceituno-Agosin-2012
YBR301W	YNL279W	0.0436702	Co-expression	Aceituno-Agosin-2012
YBR301W	YOR010C	0.041407	Co-expression	Aceituno-Agosin-2012
YCL011C	YAR035W	0.050983	Co-expression	Aceituno-Agosin-2012
YCL011C	YLL029W	0.041177	Co-expression	Aceituno-Agosin-2012
YCL011C	YLR328W	0.048221	Co-expression	Aceituno-Agosin-2012
YCL032W	YGR067C	0.065488	Co-expression	Aceituno-Agosin-2012
YCL043C	YBL106C	0.0400281	Co-expression	Aceituno-Agosin-2012
YCL043C	YHR042W	0.0509315	Co-expression	Aceituno-Agosin-2012
YCL043C	YOL027C	0.0446378	Co-expression	Aceituno-Agosin-2012
YCL050C	YCR086W	0.0760269	Co-expression	Aceituno-Agosin-2012
YCL050C	YDR240C	0.0493189	Co-expression	Aceituno-Agosin-2012
YCL050C	YER128W	0.0672285	Co-expression	Aceituno-Agosin-2012
YCL050C	YER148W	0.0623346	Co-expression	Aceituno-Agosin-2012
YCR021C	YBL049W	0.0623982	Co-expression	Aceituno-Agosin-2012
YCR021C	YDR258C	0.0615564	Co-expression	Aceituno-Agosin-2012
YCR021C	YHR008C	0.0686704	Co-expression	Aceituno-Agosin-2012
YCR021C	YNR002C	0.0769282	Co-expression	Aceituno-Agosin-2012
YCR021C	YOR062C	0.0728573	Co-expression	Aceituno-Agosin-2012
YCR034W	YBR135W	0.0659846	Co-expression	Aceituno-Agosin-2012
YCR034W	YBR187W	0.0761247	Co-expression	Aceituno-Agosin-2012
YCR034W	YDL208W	0.0787456	Co-expression	Aceituno-Agosin-2012
YCR034W	YGR020C	0.0761321	Co-expression	Aceituno-Agosin-2012
YCR034W	YJL193W	0.0525813	Co-expression	Aceituno-Agosin-2012
YCR034W	YJR124C	0.0680962	Co-expression	Aceituno-Agosin-2012
YCR051W	YDL144C	0.0595443	Co-expression	Aceituno-Agosin-2012
YCR051W	YER147C	0.0713983	Co-expression	Aceituno-Agosin-2012
YCR060W	YDR322C-A	0.0553421	Co-expression	Aceituno-Agosin-2012
YCR060W	YFR011C	0.0541384	Co-expression	Aceituno-Agosin-2012
YCR060W	YGL263W	0.0488142	Co-expression	Aceituno-Agosin-2012
YCR060W	YGR020C	0.0594172	Co-expression	Aceituno-Agosin-2012
YCR060W	YGR033C	0.0475706	Co-expression	Aceituno-Agosin-2012
YCR060W	YNL131W	0.0525161	Co-expression	Aceituno-Agosin-2012
YCR061W	YBR047W	0.0570133	Co-expression	Aceituno-Agosin-2012
YCR061W	YDR504C	0.0541051	Co-expression	Aceituno-Agosin-2012
YCR061W	YEL024W	0.0564059	Co-expression	Aceituno-Agosin-2012
YCR061W	YFL030W	0.0660117	Co-expression	Aceituno-Agosin-2012
YCR061W	YFL054C	0.0623424	Co-expression	Aceituno-Agosin-2012
YCR061W	YGL191W	0.0452364	Co-expression	Aceituno-Agosin-2012
YCR061W	YGR174C	0.0686363	Co-expression	Aceituno-Agosin-2012
YCR061W	YHR001W	0.0393386	Co-expression	Aceituno-Agosin-2012
YCR061W	YHR001W-A	0.06761	Co-expression	Aceituno-Agosin-2012
[truncated: 172,396 more rows]
[truncated: 853 more columns]

## Sheet: GO
GO id	Description	q-value	Occurrences in Sample	Occurrences in Genome
GO:0031966	mitochondrial membrane	2.11823e-16	100	291
GO:0015078	hydrogen ion transmembrane transporter activity	1.71901e-15	38	60
GO:0015077	monovalent inorganic cation transmembrane transporter activity	1.09514e-14	42	75
GO:0045333	cellular respiration	4.75856e-14	46	91
GO:0070469	respiratory chain	1.18172e-13	23	27
GO:0005746	mitochondrial respiratory chain	1.18172e-13	23	27
GO:0005743	mitochondrial inner membrane	1.52675e-12	70	195
GO:0006119	oxidative phosphorylation	1.62048e-12	23	29
GO:0022890	inorganic cation transmembrane transporter activity	1.62048e-12	50	114
GO:0042773	ATP synthesis coupled electron transport	6.47502e-12	22	28
GO:0042775	mitochondrial ATP synthesis coupled electron transport	6.47502e-12	22	28
GO:0022904	respiratory electron transport chain	6.47502e-12	22	28
GO:0022900	electron transport chain	6.47502e-12	22	28
GO:0044455	mitochondrial membrane part	6.47502e-12	60	159
GO:0019866	organelle inner membrane	1.00778e-11	70	204
GO:0015980	energy derivation by oxidation of organic compounds	1.49404e-11	54	137
GO:0006091	generation of precursor metabolites and energy	2.95652e-11	59	160
GO:0055114	oxidation-reduction process	1.43946e-10	61	174
GO:0070069	cytochrome complex	3.57482e-10	18	22
GO:0006099	tricarboxylic acid cycle	4.56607e-10	15	16
GO:0008324	cation transmembrane transporter activity	9.50579e-10	53	146
GO:0016469	proton-transporting two-sector ATPase complex	1.01657e-09	22	33
GO:0009060	aerobic respiration	1.19951e-09	33	68
GO:0044769	ATPase activity, coupled to transmembrane movement of ions, rotational mechanism	9.24295e-09	20	30
GO:0015075	ion transmembrane transporter activity	4.84392e-08	64	212
GO:0019829	cation-transporting ATPase activity	4.9851e-08	22	38
GO:0042625	ATPase activity, coupled to transmembrane movement of ions	1.60256e-07	23	43
GO:1990204	oxidoreductase complex	2.11296e-07	19	31
GO:0045259	proton-transporting ATP synthase complex	2.87868e-07	14	18
GO:0005753	mitochondrial proton-transporting ATP synthase complex	2.87868e-07	14	18
GO:0016491	oxidoreductase activity	9.96482e-07	74	279
GO:1902600	hydrogen ion transmembrane transport	1.38306e-06	13	17
GO:0006754	ATP biosynthetic process	1.38306e-06	13	17
GO:0015985	energy coupled proton transport, down electrochemical gradient	1.38306e-06	13	17
GO:0015986	ATP synthesis coupled proton transport	1.38306e-06	13	17
GO:0046933	proton-transporting ATP synthase activity, rotational mechanism	1.38306e-06	13	17
GO:0022891	substrate-specific transmembrane transporter activity	1.38378e-06	74	282
GO:0033178	proton-transporting two-sector ATPase complex, catalytic domain	3.07002e-06	11	13
GO:0046034	ATP metabolic process	4.02028e-06	13	18
GO:0009127	purine nucleoside monophosphate biosynthetic process	5.94539e-06	17	30
GO:0009168	purine ribonucleoside monophosphate biosynthetic process	5.94539e-06	17	30
GO:0009206	purine ribonucleoside triphosphate biosynthetic process	1.01011e-05	13	19
GO:0009145	purine nucleoside triphosphate biosynthetic process	1.01011e-05	13	19
GO:0016820	hydrolase activity, acting on acid anhydrides, catalyzing transmembrane movement of substances	1.2105e-05	26	64
GO:0042626	ATPase activity, coupled to transmembrane movement of substances	1.2105e-05	26	64
GO:0034220	ion transmembrane transport	1.55445e-05	23	53
GO:0045275	respiratory chain complex III	1.75352e-05	9	10
GO:0009126	purine nucleoside monophosphate metabolic process	1.75352e-05	17	32
GO:1902495	transmembrane transporter complex	1.75352e-05	9	10
GO:0005750	mitochondrial respiratory chain complex III	1.75352e-05	9	10
GO:0042407	cristae formation	1.75352e-05	9	10
GO:0009167	purine ribonucleoside monophosphate metabolic process	1.75352e-05	17	32
GO:0009156	ribonucleoside monophosphate biosynthetic process	1.75352e-05	17	32
GO:0015399	primary active transmembrane transporter activity	2.95078e-05	26	67
GO:0015405	P-P-bond-hydrolysis-driven transmembrane transporter activity	2.95078e-05	26	67
GO:0015992	proton transport	4.01805e-05	15	27
GO:0009201	ribonucleoside triphosphate biosynthetic process	4.29958e-05	13	21
GO:0009142	nucleoside triphosphate biosynthetic process	4.29958e-05	14	24
GO:0009124	nucleoside monophosphate biosynthetic process	4.60738e-05	17	34
GO:0009161	ribonucleoside monophosphate metabolic process	4.60738e-05	17	34
GO:0006818	hydrogen transport	6.94535e-05	15	28
GO:0006122	mitochondrial electron transport, ubiquinol to cytochrome c	7.23825e-05	9	11
GO:0009055	electron carrier activity	8.46711e-05	13	22
GO:0043492	ATPase activity, coupled to movement of substances	9.56323e-05	26	71
GO:0055080	cation homeostasis	0.000116554	36	117
GO:0009123	nucleoside monophosphate metabolic process	0.000117768	17	36
GO:0030003	cellular cation homeostasis	0.000133916	35	113
GO:0055065	metal ion homeostasis	0.000174507	28	82
GO:0006875	cellular metal ion homeostasis	0.000174507	28	82
GO:0015002	heme-copper terminal oxidase activity	0.000210173	9	12
GO:0045277	respiratory chain complex IV	0.000210173	9	12
GO:0016675	oxidoreductase activity, acting on a heme group of donors	0.000210173	9	12
GO:0016676	oxidoreductase activity, acting on a heme group of donors, oxygen as acceptor	0.000210173	9	12
GO:0004129	cytochrome-c oxidase activity	0.000210173	9	12
GO:0005751	mitochondrial respiratory chain complex IV	0.000210173	9	12
GO:0019867	outer membrane	0.000223178	31	97
GO:0031968	organelle outer membrane	0.000223178	31	97
GO:0022804	active transmembrane transporter activity	0.000255448	33	107
GO:0015672	monovalent inorganic cation transport	0.00027512	18	42
GO:0005741	mitochondrial outer membrane	0.000320945	30	94
GO:0006812	cation transport	0.000414468	35	119
GO:0046961	proton-transporting ATPase activity, rotational mechanism	0.000638805	10	16
GO:0055085	transmembrane transport	0.00083283	54	222
GO:0009152	purine ribonucleotide biosynthetic process	0.00122023	17	42
GO:0050801	ion homeostasis	0.00128967	36	130
GO:0006873	cellular ion homeostasis	0.00128967	35	125
GO:0055072	iron ion homeostasis	0.00167355	16	39
GO:0006164	purine nucleotide biosynthetic process	0.00167355	17	43
GO:0006879	cellular iron ion homeostasis	0.00167355	16	39
GO:0036442	hydrogen-exporting ATPase activity	0.00244929	10	18
GO:0006123	mitochondrial electron transport, cytochrome c to oxygen	0.00248078	8	12
GO:0045263	proton-transporting ATP synthase complex, coupling factor F(o)	0.00248078	8	12
GO:0000276	mitochondrial proton-transporting ATP synthase complex, coupling factor F(o)	0.00248078	8	12
GO:0007007	inner mitochondrial membrane organization	0.00259971	12	25
GO:0019725	cellular homeostasis	0.0029983	39	151
GO:0009260	ribonucleotide biosynthetic process	0.00423911	17	46
GO:0033177	proton-transporting two-sector ATPase complex, proton-transporting domain	0.00423911	10	19
GO:0046129	purine ribonucleoside biosynthetic process	0.00466235	14	34
GO:0042451	purine nucleoside biosynthetic process	0.00466235	14	34
GO:0055082	cellular chemical homeostasis	0.00639551	35	135
GO:0005618	cell wall	0.00737591	27	95
GO:0009277	fungal-type cell wall	0.00737591	27	95
GO:0030312	external encapsulating structure	0.00737591	27	95
GO:0006629	lipid metabolic process	0.00766897	59	270
GO:0016310	phosphorylation	0.00773786	52	230
GO:0046916	cellular transition metal ion homeostasis	0.00821154	20	62
GO:0055076	transition metal ion homeostasis	0.00821154	20	62
GO:0048878	chemical homeostasis	0.0121936	36	145
GO:0006826	iron ion transport	0.0184261	8	15
GO:0033176	proton-transporting V-type ATPase complex	0.0184261	8	15
GO:0016471	vacuolar proton-transporting V-type ATPase complex	0.0184261	8	15
GO:0046390	ribose phosphate biosynthetic process	0.0205944	17	52
GO:0005758	mitochondrial intermembrane space	0.0223661	18	57
GO:0042455	ribonucleoside biosynthetic process	0.0225884	14	39
GO:0072522	purine-containing compound biosynthetic process	0.0258303	17	53
GO:0006811	ion transport	0.0277049	49	225
GO:0009163	nucleoside biosynthetic process	0.02966	14	40
GO:0007006	mitochondrial membrane organization	0.0340864	15	45
GO:0016651	oxidoreductase activity, acting on NAD(P)H	0.0375929	11	28
GO:0009165	nucleotide biosynthetic process	0.0434116	22	80
GO:0044255	cellular lipid metabolic process	0.0495107	49	231
GO:1901293	nucleoside phosphate biosynthetic process	0.0512209	22	81
GO:0016226	iron-sulfur cluster assembly	0.0531934	9	21
GO:0031163	metallo-sulfur cluster assembly	0.0531934	9	21
GO:0031970	organelle envelope lumen	0.0616625	18	62
GO:0016780	phosphotransferase activity, for other substituted phosphate groups	0.0646181	7	14
GO:0032592	integral component of mitochondrial membrane	0.0674375	15	48
GO:0042645	mitochondrial nucleoid	0.0734895	10	26
GO:0009295	nucleoid	0.0734895	10	26
GO:0072507	divalent inorganic cation homeostasis	0.0749776	9	22
GO:0072503	cellular divalent inorganic cation homeostasis	0.0749776	9	22
GO:1901659	glycosyl compound biosynthetic process	0.0767636	14	44
GO:0097033	mitochondrial respiratory chain complex III biogenesis	0.0782284	6	11
GO:0005381	iron ion transmembrane transporter activity	0.0782284	6	11
GO:0098573	intrinsic component of mitochondrial membrane	0.0800904	15	49
GO:0006163	purine nucleotide metabolic process	0.097965	20	75

## Sheet: Graph
q-value	Description	-log q-value
2.11823e-16	mitochondrial membrane	15.674
1.71901e-15	hydrogen ion transmembrane transporter activity	14.7647
1.09514e-14	monovalent inorganic cation transmembrane transporter activity	13.9605
4.75856e-14	cellular respiration	13.3225
1.18172e-13	respiratory chain	12.9275
1.18172e-13	mitochondrial respiratory chain	12.9275
1.52675e-12	mitochondrial inner membrane	11.8162
1.62048e-12	oxidative phosphorylation	11.7904
1.62048e-12	inorganic cation transmembrane transporter activity	11.7904
6.47502e-12	ATP synthesis coupled electron transport	11.1888
6.47502e-12	mitochondrial ATP synthesis coupled electron transport	11.1888
6.47502e-12	respiratory electron transport chain	11.1888
6.47502e-12	electron transport chain	11.1888
6.47502e-12	mitochondrial membrane part	11.1888
1.00778e-11	organelle inner membrane	10.9966
1.49404e-11	energy derivation by oxidation of organic compounds	10.8256
2.95652e-11	generation of precursor metabolites and energy	10.5292
1.43946e-10	oxidation-reduction process	9.8418
3.57482e-10	cytochrome complex	9.44675
4.56607e-10	tricarboxylic acid cycle	9.34046
9.50579e-10	cation transmembrane transporter activity	9.02201
1.01657e-09	proton-transporting two-sector ATPase complex	8.99286
1.19951e-09	aerobic respiration	8.921
9.24295e-09	ATPase activity, coupled to transmembrane movement of ions, rotational mechanism	8.03419
4.84392e-08	ion transmembrane transporter activity	7.3148
4.9851e-08	cation-transporting ATPase activity	7.30233
1.60256e-07	ATPase activity, coupled to transmembrane movement of ions	6.79519
2.11296e-07	oxidoreductase complex	6.67511
2.87868e-07	proton-transporting ATP synthase complex	6.54081
2.87868e-07	mitochondrial proton-transporting ATP synthase complex	6.54081
9.96482e-07	oxidoreductase activity	6.00153
1.38306e-06	hydrogen ion transmembrane transport	5.85916
1.38306e-06	ATP biosynthetic process	5.85916
1.38306e-06	energy coupled proton transport, down electrochemical gradient	5.85916
1.38306e-06	ATP synthesis coupled proton transport	5.85916
1.38306e-06	proton-transporting ATP synthase activity, rotational mechanism	5.85916
1.38378e-06	substrate-specific transmembrane transporter activity	5.85893
3.07002e-06	proton-transporting two-sector ATPase complex, catalytic domain	5.51286
4.02028e-06	ATP metabolic process	5.39574
5.94539e-06	purine nucleoside monophosphate biosynthetic process	5.22582
5.94539e-06	purine ribonucleoside monophosphate biosynthetic process	5.22582
1.01011e-05	purine ribonucleoside triphosphate biosynthetic process	4.99563
1.01011e-05	purine nucleoside triphosphate biosynthetic process	4.99563
1.2105e-05	hydrolase activity, acting on acid anhydrides, catalyzing transmembrane movement of substances	4.91704
1.2105e-05	ATPase activity, coupled to transmembrane movement of substances	4.91704
1.55445e-05	ion transmembrane transport	4.80842
1.75352e-05	respiratory chain complex III	4.75609
1.75352e-05	purine nucleoside monophosphate metabolic process	4.75609
1.75352e-05	transmembrane transporter complex	4.75609
1.75352e-05	mitochondrial respiratory chain complex III	4.75609
1.75352e-05	cristae formation	4.75609
1.75352e-05	purine ribonucleoside monophosphate metabolic process	4.75609
1.75352e-05	ribonucleoside monophosphate biosynthetic process	4.75609
2.95078e-05	primary active transmembrane transporter activity	4.53006
2.95078e-05	P-P-bond-hydrolysis-driven transmembrane transporter activity	4.53006
4.01805e-05	proton transport	4.39599
4.29958e-05	ribonucleoside triphosphate biosynthetic process	4.36657
4.29958e-05	nucleoside triphosphate biosynthetic process	4.36657
4.60738e-05	nucleoside monophosphate biosynthetic process	4.33655
4.60738e-05	ribonucleoside monophosphate metabolic process	4.33655
6.94535e-05	hydrogen transport	4.15831
7.23825e-05	mitochondrial electron transport, ubiquinol to cytochrome c	4.14037
8.46711e-05	electron carrier activity	4.07226
9.56323e-05	ATPase activity, coupled to movement of substances	4.0194
0.000116554	cation homeostasis	3.93347
0.000117768	nucleoside monophosphate metabolic process	3.92897
0.000133916	cellular cation homeostasis	3.87317
0.000174507	metal ion homeostasis	3.75819
0.000174507	cellular metal ion homeostasis	3.75819
0.000210173	heme-copper terminal oxidase activity	3.67742
0.000210173	respiratory chain complex IV	3.67742
0.000210173	oxidoreductase activity, acting on a heme group of donors	3.67742
0.000210173	oxidoreductase activity, acting on a heme group of donors, oxygen as acceptor	3.67742
0.000210173	cytochrome-c oxidase activity	3.67742
0.000210173	mitochondrial respiratory chain complex IV	3.67742
0.000223178	outer membrane	3.65135
0.000223178	organelle outer membrane	3.65135
0.000255448	active transmembrane transporter activity	3.5927
0.00027512	monovalent inorganic cation transport	3.56048
0.000320945	mitochondrial outer membrane	3.49357
0.000414468	cation transport	3.38251
0.000638805	proton-transporting ATPase activity, rotational mechanism	3.19463
0.00083283	transmembrane transport	3.07944
0.00122023	purine ribonucleotide biosynthetic process	2.91356
0.00128967	ion homeostasis	2.88952
0.00128967	cellular ion homeostasis	2.88952
0.00167355	iron ion homeostasis	2.77636
0.00167355	purine nucleotide biosynthetic process	2.77636
0.00167355	cellular iron ion homeostasis	2.77636
0.00244929	hydrogen-exporting ATPase activity	2.61096
0.00248078	mitochondrial electron transport, cytochrome c to oxygen	2.60541
0.00248078	proton-transporting ATP synthase complex, coupling factor F(o)	2.60541
0.00248078	mitochondrial proton-transporting ATP synthase complex, coupling factor F(o)	2.60541
0.00259971	inner mitochondrial membrane organization	2.58507
0.0029983	cellular homeostasis	2.52313
0.00423911	ribonucleotide biosynthetic process	2.37273
0.00423911	proton-transporting two-sector ATPase complex, proton-transporting domain	2.37273
0.00466235	purine ribonucleoside biosynthetic process	2.3314
0.00466235	purine nucleoside biosynthetic process	2.3314
0.00639551	cellular chemical homeostasis	2.19412
0.00737591	cell wall	2.13218
0.00737591	fungal-type cell wall	2.13218
0.00737591	external encapsulating structure	2.13218
0.00766897	lipid metabolic process	2.11526
0.00773786	phosphorylation	2.11138
0.00821154	cellular transition metal ion homeostasis	2.08558
0.00821154	transition metal ion homeostasis	2.08558
0.0121936	chemical homeostasis	1.91387
0.0184261	iron ion transport	1.73457
0.0184261	proton-transporting V-type ATPase complex	1.73457
0.0184261	vacuolar proton-transporting V-type ATPase complex	1.73457
0.0205944	ribose phosphate biosynthetic process	1.68625
0.0223661	mitochondrial intermembrane space	1.65041
0.0225884	ribonucleoside biosynthetic process	1.64611
0.0258303	purine-containing compound biosynthetic process	1.58787
0.0277049	ion transport	1.55744
0.02966	nucleoside biosynthetic process	1.52783
0.0340864	mitochondrial membrane organization	1.46742
0.0375929	oxidoreductase activity, acting on NAD(P)H	1.42489
0.0434116	nucleotide biosynthetic process	1.36239
0.0495107	cellular lipid metabolic process	1.3053
0.0512209	nucleoside phosphate biosynthetic process	1.29055
0.0531934	iron-sulfur cluster assembly	1.27414
0.0531934	metallo-sulfur cluster assembly	1.27414
0.0616625	organelle envelope lumen	1.20998
0.0646181	phosphotransferase activity, for other substituted phosphate groups	1.18965
0.0674375	integral component of mitochondrial membrane	1.1711
0.0734895	mitochondrial nucleoid	1.13377
0.0734895	nucleoid	1.13377
0.0749776	divalent inorganic cation homeostasis	1.12507
0.0749776	cellular divalent inorganic cation homeostasis	1.12507
0.0767636	glycosyl compound biosynthetic process	1.11484
0.0782284	mitochondrial respiratory chain complex III biogenesis	1.10664
0.0782284	iron ion transmembrane transporter activity	1.10664
0.0800904	intrinsic component of mitochondrial membrane	1.09642
0.097965	purine nucleotide metabolic process	1.00893
