# Supplementary material for: Environmental Interactions and Epistasis Are Revealed in the Proteomic Responses to Complex Stimuli
Source: PLoS One. 2015 Aug 6;10(8):e0134099. doi: 10.1371/journal.pone.0134099 (PMC4527715; doi:10.1371/journal.pone.0134099)
Supplement: S16 Table — (XLSX) [file pone.0134099.s020.xlsx]

## Sheet: All
Replicate	BY4743 YP Dex 30C	BY4743 Sc Dex 30C	BY4743 Sc Gly 30C	BY4743 YP Gly 30C	BY4743 Sc Dex 37C	BY4743 Sc Gly 37C	BY4743 YP Dex 37C	BY4743 YP Gly 37C
Replicate_1	96.5561	93.9525	285.089	229.362	95.7695	254.271	91.6719	245.837
Replicate_2	100.898	98.8521	259.242	229.494	96.3357	263.386	87.9978	238.272
Replicate_3	97.0966	109.008	311.498	223.899	93.8542	257.853	86.255	263.367
Replicate_4	100.376	98.4609	315.497	270.541	96.4501	243.638	90.4362	291.9
Replicate_5	99.8393	94.5099	296.979	238.775	94.8222	257.12	89.537	217.282
Replicate_6	95.5276	104.036	265.777	231.725	93.4428	263.784	87.4596	221.651
Replicate_7	94.7214	98.0729	303.675	246.277	94.9572	261.106	90.3438	217.071
Replicate_8	95.7884	92.6025	299.632	232.938	95.7093	272.451	92.8402	222.587
Replicate_9	110.192	103.931	305.736	247.005	93.6139	256.193	93.5775	255.898
Replicate_10	98.3521	105.691	302.573	237.577	92.2675	262.914	94.5237	264.455
Replicate_11	103.688	92.1506	292.263	245.486	96.332	265.161	88.9251	214.745
Replicate_12	106.443	95.3584	326.469	236.747	96.6876	243.741	90.9987	243.661
Replicate_13	100.797	105.837	354.171	237.164	97.2356	259.343	84.9295	262.288
Replicate_14	96.0137	105.88	277.954	230.514	92.9544	251.907	91.082	266.652
Replicate_15	95.6216	92.516	303.608	246.388	90.7453	250.814	88.0172	248.921
Replicate_16	103.348	85.338	277.602	249.974	89.97	267.129	86.4021	223.976
Replicate_17	96.1102	105.816	262.361	258.291	91.0573	268.435	91.3202	213.365
Replicate_18	NA	105.795	288.071	267.778	95.8135	280.377	96.725	214.768
Replicate_19	NA	93.9368	342.289	238.379	92.9258	299.459	89.0567	274.712
Replicate_20	100.894	105.051	280.824	239.969	101.937	262.301	93.4233	232.3
Replicate_21	108.6	111.6	248.4	223.6	96.69	308.5	89.29	245.1
Replicate_22	111.2	106.1	282.6	217.8	98.01	358	92.76	261.2
Replicate_23	106.2	105.5	255	217.8	98.04	NA	91.58	247.1
Replicate_24	105.5	108.9	248.3	223	99.23	NA	92.46	243.4
Replicate_25	106	108.7	263.2	248.1	100.6	NA	93.6	NA
mean	101.294	101.104	289.952	238.743	95.418	268.54	90.6085	242.938
Standard Deviation	5.00855	6.79131	27.1247	13.5459	2.8984	24.6899	2.7928	21.3546

## Sheet: Single
Strain	ScD	ScG	YPG	ScD 37C	ScG 37C	YPD 37C	YPG 37C
Mean	-0.190085	188.658	137.449	-5.87594	167.246	-10.6855	141.644
sd	8.43845	27.5833	14.4422	5.78674	25.1928	5.73457	21.9341

## Sheet: Double
	Sc and HT	Sum of Sc and HT	Sc and HT Standard Deviation	Sum of Sc and HT Standard Deviation
BY4743	-5.87594	-10.8755	5.78674	10.232
	Sc and Gly	Sum of Sc and Gly	Sc and Gly Standard Deviation	Sum of Sc and Gly Standard Deviation
BY4743	188.658	137.259	27.5833	16.7268
	Gly and HT	Sum of Gly and HT	Gly and HT Standard Deviation	Sum of Gly and HT Standard Deviation
BY4743	141.644	126.764	21.9341	15.5391

## Sheet: Triple
	Sc, Gly and HT	Sum of Sc, Gly and HT	Sc, Gly and HT Standard Deviation	Sum of Sc, Gly and HT Standard Deviation
BY4743	167.246	126.574	25.1928	17.6825
